# Supplementary material for: Simultaneous targeting of KRAS and CDK4 synergistically induces durable growth arrest in pancreatic cancer cells
Source: Cell Death Dis. 2025 Dec 23;17(1):129. doi: 10.1038/s41419-025-08362-w (PMC12847887; doi:10.1038/s41419-025-08362-w)
Supplement: Supplementary file 2 — Supplementary Table 1 [file 41419_2025_8362_MOESM2_ESM.xlsx]

## Sheet: P_D3_vs_D_D3
Gene name	Baseline mean	Log2FC	Std Err	Wald	pval	padj
RRM2	2768.44	-7.49347	0.216472	-34.6163	1.43518e-262	2.10541e-258
FAM111B	730.559	-6.41946	0.248675	-25.8147	6.06288e-147	3.70594e-144
MYBL2	2092.29	-6.03391	0.243279	-24.8025	8.43009e-136	4.26446e-133
GTSE1	872.166	-6.00434	0.227866	-26.3503	5.09429e-153	3.73666e-150
MKI67	2308.39	-5.93542	0.200682	-29.5763	3.01725e-192	4.91812e-189
TOP2A	9271.53	-5.83108	0.193104	-30.1966	2.62124e-200	5.49337e-197
CDK1	1534.7	-5.71989	0.229986	-24.8706	1.54726e-136	8.40679e-134
KIF18B	528.171	-5.69282	0.275777	-20.6428	1.132e-94	2.63595e-92
KIF20A	960.279	-5.67691	0.204851	-27.7124	4.95232e-169	5.58851e-166
NCAPG	1276.33	-5.61908	0.183106	-30.6875	8.34916e-207	2.04137e-203
CLSPN	377.025	-5.60517	0.27973	-20.0378	2.58118e-89	5.11702e-87
CCNA2	1689.67	-5.53415	0.178252	-31.0469	1.25714e-211	3.68845e-208
DTL	698.7	-5.50055	0.22991	-23.9248	1.6928e-126	6.5351e-124
KIF4A	1545.32	-5.49783	0.172215	-31.9242	1.23218e-223	6.02537e-220
SHCBP1	822.364	-5.48909	0.199621	-27.4975	1.87844e-166	1.96834e-163
MCM10	312.223	-5.4574	0.283447	-19.2537	1.31403e-82	2.4714e-80
ESCO2	456.883	-5.43567	0.243799	-22.2957	4.06971e-110	1.19405e-107
PBK	858.113	-5.42483	0.206789	-26.2337	1.09767e-151	7.66798e-149
ANLN	4355.38	-5.41055	0.164951	-32.8009	5.70872e-236	4.18735e-232
DLGAP5	1190.96	-5.40576	0.184174	-29.3514	2.29653e-189	3.06274e-186
ASPM	2020.31	-5.35768	0.21548	-24.8639	1.83081e-136	9.59215e-134
KIF14	679.232	-5.34945	0.20477	-26.1242	1.93696e-150	1.2916e-147
NCAPH	625.503	-5.34762	0.231226	-23.1272	2.46566e-118	8.22072e-116
BIRC5	1912.1	-5.33555	0.209985	-25.4092	1.99437e-142	1.1703e-139
KIF2C	1281.73	-5.27598	0.218262	-24.1727	4.31388e-129	1.75791e-126
SKA3	295.245	-5.21447	0.256859	-20.3009	1.26318e-91	2.72513e-89
HMMR	861.364	-5.17943	0.211858	-24.4477	5.32805e-132	2.52137e-129
CENPF	2614.88	-5.17578	0.17394	-29.7562	1.44238e-194	2.64496e-191
NUSAP1	1718.36	-5.17502	0.166508	-31.0797	4.52966e-212	1.66125e-208
CDC45	508.884	-5.07345	0.244145	-20.7805	6.50368e-96	1.53885e-93
KIF23	1542.31	-5.04541	0.188607	-26.7509	1.2051e-157	9.82154e-155
KIAA0101	937.137	-5.03079	0.201033	-25.0247	3.29271e-138	1.85785e-135
NEK2	560.893	-5.02917	0.218258	-23.0423	1.75533e-117	5.72239e-115
DEPDC1B	406.441	-5.01437	0.224974	-22.2887	4.75753e-110	1.36849e-107
CASC5	740.689	-4.98818	0.239779	-20.8032	4.04516e-96	9.72828e-94
PKMYT1	404.237	-4.97579	0.238779	-20.8384	1.94048e-96	4.74448e-94
CEP55	1295.71	-4.97066	0.192293	-25.8494	2.47168e-147	1.5765e-144
IQGAP3	1533.41	-4.91213	0.218858	-22.4444	1.45307e-111	4.3503e-109
BUB1	1067.65	-4.87909	0.182327	-26.7601	9.42434e-158	8.13265e-155
CENPA	230.103	-4.87901	0.264524	-18.4445	5.77812e-76	1.00911e-73
CDC25C	305.389	-4.79549	0.235724	-20.3437	5.28047e-92	1.1737e-89
PRC1	2114.77	-4.74741	0.16065	-29.5513	6.32259e-192	9.27524e-189
SPAG5	1719.08	-4.73061	0.204078	-23.1804	7.17854e-119	2.50736e-116
TROAP	356.821	-4.72244	0.225731	-20.9207	3.47337e-97	8.63633e-95
CKAP2L	668.906	-4.70793	0.213229	-22.0793	5.00208e-108	1.3589e-105
CENPI	256.275	-4.69142	0.258177	-18.1714	8.70288e-74	1.43451e-71
HJURP	1078.53	-4.68293	0.174409	-26.8503	8.37302e-159	7.67701e-156
FAM83D	1048.64	-4.66752	0.176625	-26.4261	6.86714e-154	5.30215e-151
FAM64A	431.9	-4.65909	0.211311	-22.0485	9.88095e-108	2.63552e-105
UHRF1	560.987	-4.65208	0.260234	-17.8765	1.79754e-71	2.8978e-69
EXO1	265.861	-4.62106	0.252363	-18.3111	6.74391e-75	1.15038e-72
GAS2L3	268.478	-4.61651	0.243875	-18.9299	6.47293e-80	1.18697e-77
NUF2	366.115	-4.59073	0.228616	-20.0805	1.09308e-89	2.19664e-87
KIF11	1308.23	-4.56915	0.162932	-28.0434	4.81123e-173	5.88173e-170
CDCA8	1011.65	-4.56865	0.200744	-22.7586	1.17951e-114	3.60487e-112
UBE2C	1922.75	-4.55506	0.196649	-23.1634	1.06609e-118	3.63709e-116
E2F8	316.708	-4.55283	0.249399	-18.2552	1.88129e-74	3.17225e-72
AURKB	646.893	-4.52653	0.194269	-23.3003	4.40397e-120	1.61516e-117
CDC20	1683.12	-4.51916	0.182267	-24.7942	1.03579e-135	5.06503e-133
CIT	1407	-4.49116	0.201798	-22.2557	9.93223e-110	2.80203e-107
CCNE2	303.071	-4.48493	0.222979	-20.1137	5.60048e-90	1.15717e-87
TK1	2945.5	-4.47733	0.192167	-23.2991	4.52647e-120	1.61959e-117
CENPE	1199.01	-4.45883	0.184319	-24.1909	2.7756e-129	1.19759e-126
POLQ	428.776	-4.41473	0.248983	-17.731	2.41525e-70	3.72966e-68
ESPL1	580.116	-4.40665	0.216077	-20.3938	1.89621e-92	4.2796e-90
TYMS	275.529	-4.38808	0.236182	-18.5792	4.73131e-77	8.46443e-75
CDKN3	495.746	-4.38497	0.212946	-20.5919	3.24378e-94	7.43536e-92
TPX2	5907.4	-4.37388	0.180886	-24.1803	3.58228e-129	1.50149e-126
BUB1B	985.581	-4.3636	0.184886	-23.6016	3.71083e-123	1.39584e-120
MND1	176.347	-4.34341	0.271377	-16.0051	1.17695e-57	1.55548e-55
CDCA2	615.106	-4.32199	0.221792	-19.4867	1.42419e-84	2.71335e-82
CCNB2	1033.55	-4.26779	0.176187	-24.2231	1.26964e-129	5.64414e-127
DIAPH3	489.298	-4.25686	0.229283	-18.566	6.06033e-77	1.07114e-74
NDC80	852.739	-4.24545	0.202143	-21.0022	6.25944e-98	1.58321e-95
TTK	722.547	-4.2085	0.175839	-23.9338	1.36191e-126	5.3998e-124
ASF1B	875.766	-4.18623	0.183803	-22.7757	7.9888e-115	2.49353e-112
CDCA3	300.265	-4.15549	0.254201	-16.3473	4.55031e-60	6.18084e-58
NEIL3	499.119	-4.12596	0.20517	-20.11	6.03334e-90	1.22929e-87
LMNB1	1817.17	-4.1001	0.151152	-27.1256	4.91264e-162	4.80456e-159
ZWINT	766.995	-4.09223	0.203362	-20.1229	4.65487e-90	9.75527e-88
GINS2	412.59	-4.08795	0.229065	-17.8462	3.09306e-71	4.93208e-69
FBXO43	84.4062	-4.0581	0.306643	-13.234	5.58592e-40	5.57452e-38
PTTG1	941.922	-4.04942	0.199877	-20.2596	2.92516e-91	6.21915e-89
RAD54L	287.97	-4.04353	0.25354	-15.9483	2.92721e-57	3.83412e-55
RAD51AP1	316.834	-4.00122	0.212666	-18.8146	5.73356e-79	1.03841e-76
CENPM	381.839	-3.9963	0.210841	-18.9541	4.08863e-80	7.59243e-78
NEURL1B	165.134	-3.94745	0.256715	-15.3767	2.34432e-53	2.86594e-51
CDKN2C	448.392	-3.91448	0.192464	-20.3388	5.83355e-92	1.27729e-89
DMC1	59.2754	-3.90001	0.325153	-11.9944	3.80335e-33	3.22516e-31
FOXM1	1226.36	-3.89845	0.180014	-21.6564	5.29169e-104	1.38623e-101
CDCA5	1886.86	-3.88923	0.159783	-24.3407	7.28009e-131	3.33747e-128
CENPU	1221.07	-3.86518	0.173889	-22.2278	1.84903e-109	5.11798e-107
ORC1	129.624	-3.82403	0.286913	-13.3282	1.58721e-40	1.60581e-38
PRR11	1012.74	-3.82324	0.217997	-17.538	7.34524e-69	1.12244e-66
RIBC2	65.1783	-3.71229	0.314254	-11.813	3.34363e-32	2.74028e-30
DSCC1	191.98	-3.70346	0.239317	-15.4751	5.10588e-54	6.29439e-52
WDR62	188.936	-3.66527	0.28509	-12.8565	7.90384e-38	7.48061e-36
MELK	881.717	-3.66176	0.201918	-18.1349	1.68959e-73	2.75403e-71
TMPO-AS1	116.257	-3.6314	0.268411	-13.5293	1.05087e-41	1.07057e-39
CDC6	926.2	-3.61245	0.253586	-14.2455	4.78383e-46	5.12253e-44
APOBEC3B	681.92	-3.61162	0.18305	-19.7302	1.18682e-86	2.29087e-84
PLK1	2046.15	-3.61068	0.170923	-21.1247	4.71802e-99	1.21427e-96
CCNB1	2593.26	-3.60267	0.157553	-22.8665	1.00209e-115	3.19579e-113
FOXJ1	586.232	-3.59846	0.234175	-15.3665	2.74491e-53	3.32792e-51
SAPCD2	417.883	-3.55438	0.19921	-17.8424	3.3134e-71	5.22661e-69
GPSM2	324.646	-3.54079	0.222327	-15.9261	4.17857e-57	5.42475e-55
ZNF367	335.248	-3.53712	0.193822	-18.2493	2.09506e-74	3.49256e-72
RAD51	257.631	-3.53623	0.238149	-14.8488	7.08085e-50	7.99047e-48
WDR76	333.612	-3.5284	0.230833	-15.2855	9.55173e-53	1.13922e-50
DDIAS	347.363	-3.45958	0.221287	-15.6339	4.27787e-55	5.41003e-53
OIP5	205.128	-3.45622	0.254892	-13.5595	6.95744e-42	7.13746e-40
LAPTM5	280.158	-3.43204	0.216591	-15.8457	1.50497e-56	1.91981e-54
SGOL1	80.0407	-3.41739	0.285172	-11.9836	4.32975e-33	3.62957e-31
PLK4	658.656	-3.40303	0.231615	-14.6926	7.18853e-49	7.98907e-47
CENPK	538.278	-3.40293	0.197976	-17.1886	3.23466e-66	4.74525e-64
FANCB	91.4201	-3.32217	0.301386	-11.023	2.96078e-28	2.20481e-26
POLE2	163.739	-3.29539	0.242504	-13.589	4.65079e-42	4.80473e-40
KIF4B	44.7138	-3.28299	0.331297	-9.9095	3.78525e-23	2.44624e-21
MAD2L1	1438.48	-3.28179	0.165746	-19.8002	2.96529e-87	5.80012e-85
FANCI	1736.63	-3.2773	0.193663	-16.9227	3.06147e-64	4.40311e-62
BARD1	410.598	-3.26463	0.202926	-16.0878	3.10656e-58	4.18103e-56
MYBL1	235.362	-3.25288	0.213191	-15.2581	1.45532e-52	1.72174e-50
SGOL2	553.795	-3.24256	0.184979	-17.5293	8.5594e-69	1.2945e-66
CDT1	486.871	-3.24238	0.186104	-17.4224	5.57819e-68	8.35021e-66
BLM	340.277	-3.22356	0.191301	-16.8507	1.03655e-63	1.47633e-61
TCF19	123.096	-3.20723	0.25852	-12.4061	2.42198e-35	2.16649e-33
GINS1	193.99	-3.20599	0.260373	-12.3131	7.70357e-35	6.80792e-33
KIF24	161.835	-3.16241	0.281973	-11.2153	3.42948e-29	2.62034e-27
SPC24	92.4995	-3.13735	0.268199	-11.6978	1.30728e-31	1.06544e-29
TICRR	360.407	-3.13559	0.210906	-14.8673	5.3761e-50	6.11375e-48
BRCA2	347.254	-3.12351	0.269797	-11.5773	5.3731e-31	4.30729e-29
ATAD2	1855.17	-3.09429	0.18025	-17.1667	4.71625e-66	6.85024e-64
FAM72B	78.2772	-3.07122	0.288462	-10.6469	1.80308e-26	1.25958e-24
FANCA	625.899	-3.07004	0.204704	-14.9974	7.631e-51	8.8147e-49
BRIP1	516.053	-3.06056	0.232048	-13.1894	1.01015e-39	9.87927e-38
GGH	1119.92	-3.05593	0.182956	-16.7031	1.24527e-62	1.73981e-60
CCNF	776.913	-3.0459	0.189825	-16.0458	6.11503e-58	8.15523e-56
KIAA1524	636.12	-3.04014	0.240756	-12.6275	1.48957e-36	1.39185e-34
UBE2T	887.544	-3.02502	0.182176	-16.6049	6.42501e-62	8.89197e-60
SPC25	22.4093	-2.9841	0.363374	-8.21219	2.17191e-16	1.08374e-14
CENPW	407.222	-2.97404	0.201606	-14.7518	2.99752e-49	3.35676e-47
EME1	274.308	-2.96992	0.229533	-12.939	2.71185e-38	2.60019e-36
RACGAP1	1550.86	-2.95994	0.161424	-18.3365	4.23558e-75	7.31011e-73
KIF20B	817.973	-2.94085	0.256349	-11.4721	1.82286e-30	1.43002e-28
FANCD2	476.495	-2.9065	0.186653	-15.5717	1.13383e-54	1.4096e-52
C7orf57	66.9788	-2.86967	0.286673	-10.0103	1.37392e-23	8.91834e-22
AURKA	1457.55	-2.86942	0.161293	-17.7901	8.43573e-71	1.31651e-68
ARHGEF39	168.055	-2.84796	0.219267	-12.9885	1.42134e-38	1.38087e-36
GPR19	43.1843	-2.83887	0.32447	-8.74923	2.14804e-18	1.18022e-16
MTFR2	184.663	-2.82947	0.244457	-11.5745	5.5496e-31	4.4246e-29
PRIM1	309.825	-2.82144	0.195439	-14.4365	3.05058e-47	3.36482e-45
RIPPLY3	42.2753	-2.77671	0.323092	-8.59418	8.3858e-18	4.40931e-16
NRGN	1126.38	-2.77524	0.192505	-14.4165	4.07691e-47	4.4633e-45
RFC3	469.89	-2.7626	0.195689	-14.1173	2.97294e-45	3.13763e-43
CDCA7	614.583	-2.75764	0.18246	-15.1137	1.31587e-51	1.5443e-49
STIL	492.583	-2.72614	0.216994	-12.5632	3.36364e-36	3.06488e-34
DNA2	241.522	-2.72585	0.19896	-13.7005	1.00854e-42	1.04931e-40
GSG2	159.092	-2.7252	0.248545	-10.9646	5.65334e-28	4.16757e-26
DHRS2	51.2386	-2.72277	0.34032	-8.00061	1.23808e-15	5.99426e-14
FAM72D	63.4049	-2.71832	0.297977	-9.12257	7.3361e-20	4.30482e-18
HMGB2	3277.51	-2.71695	0.215841	-12.5877	2.4663e-36	2.26129e-34
TRIP13	1010.88	-2.70988	0.174005	-15.5736	1.10086e-54	1.38031e-52
TACC3	2056.81	-2.70282	0.16098	-16.7897	2.90177e-63	4.09316e-61
RBL1	602.458	-2.66889	0.247308	-10.7917	3.76614e-27	2.68281e-25
BRCA1	1105.52	-2.6676	0.344557	-7.74212	9.77725e-15	4.42692e-13
TP73	209.612	-2.66246	0.225375	-11.8134	3.32707e-32	2.74028e-30
CENPH	222.869	-2.66211	0.216134	-12.3169	7.34361e-35	6.52913e-33
ANXA8L1	707.171	-2.65221	0.160358	-16.5393	1.91163e-61	2.6209e-59
H2AFX	3487.06	-2.64028	0.183361	-14.3994	5.22321e-47	5.63415e-45
CENPN	734.17	-2.60513	0.183284	-14.2136	7.54567e-46	8.02137e-44
ARHGAP33	82.8688	-2.60024	0.279288	-9.31022	1.27563e-20	7.63816e-19
C3orf67	15.5905	-2.58521	0.37099	-6.96842	3.20524e-12	1.28839e-10
CDC25A	168.711	-2.58375	0.269481	-9.58786	8.99304e-22	5.63795e-20
NCAPG2	3154.07	-2.58052	0.172947	-14.9208	2.41208e-50	2.76447e-48
POC1A	361.646	-2.57981	0.195497	-13.1962	9.23285e-40	9.15175e-38
FAM72A	55.801	-2.55979	0.315655	-8.10947	5.08425e-16	2.51131e-14
ARMC3	37.2549	-2.55704	0.32767	-7.8037	6.01196e-15	2.76475e-13
SMC4	3519.09	-2.55561	0.160561	-15.9167	4.85171e-57	6.24338e-55
INCENP	1716.45	-2.54859	0.210036	-12.134	6.97205e-34	6.05207e-32
KPNA2	4683.04	-2.54531	0.1658	-15.3517	3.45232e-53	4.15127e-51
WDHD1	638.599	-2.53405	0.191067	-13.2627	3.81036e-40	3.82863e-38
E2F1	946.536	-2.52177	0.201193	-12.5341	4.85895e-36	4.40005e-34
MNS1	121.426	-2.51577	0.241763	-10.4059	2.32977e-25	1.55353e-23
KIF18A	587.178	-2.51154	0.190414	-13.1899	1.00274e-39	9.8726e-38
ZGRF1	340.248	-2.50235	0.210427	-11.8917	1.30668e-32	1.08299e-30
DDX12P	191.764	-2.49975	0.230698	-10.8356	2.33441e-27	1.68698e-25
CENPP	61.0989	-2.49841	0.283668	-8.80754	1.27922e-18	7.1084e-17
ORC6	313.065	-2.48518	0.191387	-12.9851	1.48581e-38	1.43401e-36
DHFR	335.396	-2.47799	0.203539	-12.1745	4.25064e-34	3.73394e-32
MCM4	2474.71	-2.47457	0.196348	-12.603	2.03372e-36	1.88827e-34
ANXA8	1562.87	-2.45751	0.142799	-17.2096	2.25099e-66	3.33555e-64
XRCC2	43.4403	-2.45239	0.343885	-7.13141	9.93479e-13	4.09392e-11
PARPBP	252.644	-2.39628	0.206855	-11.5843	4.94852e-31	3.98873e-29
GINS4	233.892	-2.38693	0.266489	-8.95696	3.33749e-19	1.9051e-17
CHAF1B	317.617	-2.37692	0.219421	-10.8327	2.40941e-27	1.73265e-25
TMEM40	31.6882	-2.36368	0.344511	-6.86097	6.83921e-12	2.72639e-10
FBXO5	622.337	-2.35534	0.168209	-14.0025	1.50515e-44	1.57718e-42
C17orf53	194.904	-2.34718	0.220594	-10.6403	1.93512e-26	1.34541e-24
FAM72C	23.6711	-2.33645	0.353899	-6.60202	4.05584e-11	1.56577e-09
LINC00669	35.3531	-2.32813	0.331464	-7.02379	2.15936e-12	8.77503e-11
CEP128	228.288	-2.28774	0.210253	-10.8809	1.42136e-27	1.04257e-25
HELLS	377.452	-2.27702	0.198809	-11.4533	2.26419e-30	1.76679e-28
PSRC1	300.581	-2.26901	0.218112	-10.4029	2.40406e-25	1.59582e-23
FKBP5	175.252	-2.25408	0.231758	-9.72603	2.33529e-22	1.47667e-20
MOXD1	100.604	-2.24988	0.257258	-8.7456	2.21825e-18	1.21424e-16
LOC81691	197.399	-2.21991	0.213166	-10.414	2.14004e-25	1.43353e-23
ASRGL1	103.295	-2.21522	0.234956	-9.42821	4.17163e-21	2.53933e-19
ERCC6L	342.033	-2.20518	0.368672	-5.98141	2.21219e-09	7.52965e-08
ATAD5	344.89	-2.2049	0.257828	-8.55181	1.21177e-17	6.34879e-16
C5orf34	169.899	-2.2047	0.248906	-8.85755	8.17893e-19	4.6148e-17
CFAP45	45.9204	-2.16994	0.308871	-7.02538	2.13482e-12	8.69939e-11
CCDC150	66.7089	-2.16244	0.280026	-7.72226	1.14283e-14	5.14275e-13
CDC7	318.396	-2.15341	0.198427	-10.8524	1.94241e-27	1.41065e-25
DRC1	25.5085	-2.15001	0.345381	-6.22504	4.81433e-10	1.73956e-08
SMC2	1316.38	-2.14716	0.216822	-9.90285	4.0457e-23	2.60309e-21
FEN1	2660.7	-2.14708	0.148968	-14.413	4.28695e-47	4.65849e-45
KNTC1	1379.26	-2.13526	0.218299	-9.78137	1.35364e-22	8.59647e-21
UBE2S	1558.98	-2.13112	0.202374	-10.5306	6.24306e-26	4.2797e-24
LRRIQ1	24.5885	-2.10524	0.341913	-6.15725	7.402e-10	2.63561e-08
BORA	260.253	-2.10057	0.20983	-10.0108	1.36588e-23	8.90555e-22
CHAF1A	568.814	-2.09904	0.18224	-11.518	1.07117e-30	8.49407e-29
C1QL1	30.3421	-2.09724	0.333426	-6.28998	3.17501e-10	1.15864e-08
TIMELESS	1363.51	-2.09426	0.184662	-11.3411	8.21351e-30	6.37525e-28
RNASEH2A	582.961	-2.08148	0.192878	-10.7917	3.76727e-27	2.68281e-25
TMPO	2871.16	-2.07632	0.137397	-15.1118	1.35388e-51	1.57631e-49
CCDC15	90.8809	-2.07242	0.258565	-8.01508	1.10065e-15	5.34655e-14
KIF22	1441.49	-2.06363	0.162061	-12.7337	3.84273e-37	3.61364e-35
LIG1	608.221	-2.05696	0.18407	-11.1749	5.41302e-29	4.11446e-27
PHF19	1224.96	-2.02978	0.162073	-12.5239	5.5271e-36	4.97439e-34
CKAP2	1826.6	-2.02661	0.166725	-12.1554	5.37124e-34	4.69024e-32
CEP152	430.418	-2.02216	0.233126	-8.67414	4.16675e-18	2.21472e-16
DBF4B	374.957	-2.01669	0.192854	-10.4571	1.35985e-25	9.23565e-24
C21orf58	119.354	-2.01613	0.234484	-8.59814	8.10158e-18	4.27519e-16
MCM2	1943.32	-2.00094	0.174012	-11.4988	1.33707e-30	1.05456e-28
LOC642846	102.146	-1.99956	0.25425	-7.86454	3.70461e-15	1.73078e-13
CKS2	1033.12	-1.98602	0.163943	-12.114	8.89973e-34	7.67995e-32
KNSTRN	688.917	-1.97453	0.200406	-9.85267	6.67501e-23	4.25749e-21
RFC4	614.194	-1.97319	0.169963	-11.6095	3.68697e-31	2.98828e-29
NCAPD3	3218.75	-1.97123	0.188928	-10.4337	1.73917e-25	1.17574e-23
LYPD5	32.1779	-1.96425	0.322418	-6.09224	1.11343e-09	3.90768e-08
ENKUR	30.4972	-1.9578	0.328327	-5.96296	2.47715e-09	8.39255e-08
MCM3	2239.82	-1.95738	0.174129	-11.241	2.56555e-29	1.98087e-27
MARCH4	36.7147	-1.95181	0.326547	-5.97713	2.27102e-09	7.712e-08
C12orf75	377.205	-1.95142	0.190576	-10.2396	1.31792e-24	8.70895e-23
SLC43A3	34.2002	-1.94658	0.315573	-6.16839	6.89899e-10	2.46248e-08
PCNA	1941.05	-1.94083	0.172744	-11.2353	2.73468e-29	2.1004e-27
MMS22L	517.393	-1.93836	0.206816	-9.3724	7.09033e-21	4.26292e-19
C9orf40	158.481	-1.93727	0.216645	-8.94217	3.81588e-19	2.16973e-17
DBF4	1085.91	-1.93673	0.161201	-12.0143	2.98735e-33	2.54793e-31
DEPDC1	760.148	-1.92422	0.152814	-12.5919	2.33939e-36	2.15842e-34
BARX2	76.8611	-1.92323	0.257372	-7.47255	7.86566e-14	3.3938e-12
RRM1	2779.58	-1.91639	0.14871	-12.8868	5.34177e-38	5.08855e-36
RTKN2	144.523	-1.91275	0.231929	-8.24716	1.62208e-16	8.14926e-15
TRAIP	162.554	-1.91175	0.216423	-8.83339	1.01553e-18	5.68617e-17
AUNIP	47.4707	-1.90149	0.312634	-6.08216	1.18577e-09	4.1319e-08
MCM6	1627.64	-1.89911	0.178704	-10.6271	2.2292e-26	1.54256e-24
PHGDH	619.936	-1.89452	0.191435	-9.89645	4.31335e-23	2.76318e-21
NCAPD2	2908.83	-1.887	0.158362	-11.9158	9.79423e-33	8.16372e-31
GMNN	652.686	-1.8807	0.180456	-10.4219	1.96884e-25	1.3249e-23
PSMC3IP	168.91	-1.88061	0.216519	-8.68562	3.7668e-18	2.00942e-16
SASS6	186.185	-1.85635	0.202367	-9.17317	4.59317e-20	2.72801e-18
EZH2	825.747	-1.85252	0.173486	-10.6782	1.2873e-26	9.03571e-25
STMN1	3408.08	-1.84947	0.211515	-8.74389	2.25216e-18	1.22822e-16
H2AFZ	8233.35	-1.8344	0.164307	-11.1645	6.08394e-29	4.60059e-27
C16orf59	177.064	-1.82624	0.233404	-7.82436	5.10234e-15	2.36871e-13
POLA2	1377.48	-1.82507	0.172966	-10.5516	4.99216e-26	3.43826e-24
GPR3	39.1126	-1.81889	0.309768	-5.87177	4.31178e-09	1.43108e-07
WHSC1	4476.69	-1.81686	0.164729	-11.0294	2.7568e-28	2.06338e-26
MXD3	351.733	-1.81446	0.235008	-7.72086	1.15546e-14	5.18366e-13
VRK1	500.418	-1.813	0.166905	-10.8625	1.73917e-27	1.26934e-25
C18orf54	178.936	-1.81249	0.205888	-8.80325	1.32907e-18	7.35753e-17
TMEM97	594.513	-1.80981	0.163638	-11.0598	1.9645e-28	1.47791e-26
LOC100288637	15.3258	-1.80957	0.365804	-4.94683	7.54325e-07	1.93799e-05
CHST6	160.731	-1.80615	0.241023	-7.4937	6.69593e-14	2.90653e-12
PBX3	175.791	-1.80327	0.204672	-8.81053	1.24551e-18	6.94737e-17
CCDC18	170.45	-1.80154	0.237116	-7.59774	3.01351e-14	1.33157e-12
S100A2	2505.58	-1.79639	0.190055	-9.45195	3.3259e-21	2.03296e-19
BRI3BP	102.241	-1.79177	0.267015	-6.71038	1.94118e-11	7.59392e-10
DLEU2	41.1094	-1.7856	0.311169	-5.73837	9.55938e-09	3.10257e-07
MCM7	8620.98	-1.78415	0.192691	-9.25914	2.06085e-20	1.22897e-18
CHEK1	1004.55	-1.7803	0.161846	-11	3.82342e-28	2.8328e-26
E2F7	849.445	-1.77848	0.232891	-7.63653	2.23154e-14	9.95035e-13
C1orf112	416.597	-1.76975	0.175958	-10.0578	8.48874e-24	5.5843e-22
RECQL4	1120.22	-1.76566	0.147229	-11.9926	3.88525e-33	3.27567e-31
FAM81A	28.8262	-1.75523	0.332899	-5.27257	1.34528e-07	3.90024e-06
ABCA12	35.6792	-1.75096	0.308873	-5.66887	1.43741e-08	4.6243e-07
CEP78	341.38	-1.74979	0.221739	-7.89122	2.99242e-15	1.41609e-13
TUBA1B	24805.9	-1.74268	0.144198	-12.0853	1.26254e-33	1.08312e-31
XKR5	26.3423	-1.74087	0.351089	-4.95848	7.10454e-07	1.82875e-05
ZMYND10	24.074	-1.73892	0.346318	-5.02116	5.13591e-07	1.35755e-05
KDELC2	1722.27	-1.72608	0.160449	-10.7578	5.44309e-27	3.83895e-25
LMNB2	3364.23	-1.72156	0.171885	-10.0157	1.29996e-23	8.51358e-22
MCM8	581.945	-1.70467	0.196233	-8.68694	3.72329e-18	1.99346e-16
LY6D	21.1426	-1.70113	0.348021	-4.88801	1.01861e-06	2.58978e-05
C4orf46	285.268	-1.69906	0.221593	-7.66745	1.75449e-14	7.84707e-13
MPP2	19.8872	-1.69567	0.349485	-4.85192	1.22271e-06	3.05054e-05
SPDL1	624.738	-1.69435	0.189116	-8.95928	3.26797e-19	1.8727e-17
TTF2	438.913	-1.68835	0.242994	-6.9481	3.70226e-12	1.48394e-10
CD83	180.831	-1.68091	0.216162	-7.77618	7.47471e-15	3.41601e-13
SLF1	267.862	-1.68048	0.192698	-8.7208	2.76231e-18	1.50086e-16
LRRCC1	290.589	-1.67814	0.204216	-8.21746	2.07851e-16	1.04068e-14
NUP62CL	97.8004	-1.67766	0.262618	-6.38819	1.67857e-10	6.29787e-09
TUBB6	2579.89	-1.66052	0.154229	-10.7665	4.95272e-27	3.50997e-25
PASK	284.023	-1.65643	0.22051	-7.51183	5.83062e-14	2.54569e-12
LOC100507002	62.272	-1.65172	0.265592	-6.21901	5.00297e-10	1.80328e-08
FIGNL1	574.997	-1.64696	0.208793	-7.88802	3.07015e-15	1.4482e-13
RFC2	590.58	-1.64658	0.187177	-8.79689	1.40656e-18	7.75726e-17
MTBP	209.205	-1.63887	0.21886	-7.48824	6.98034e-14	3.0207e-12
CDKN1A	1684.92	-1.6378	0.187948	-8.71411	2.93041e-18	1.58631e-16
DNMT1	2446.4	-1.62724	0.207989	-7.82369	5.12956e-15	2.37384e-13
MCM5	2158.01	-1.62573	0.19347	-8.40302	4.35131e-17	2.24767e-15
ACOT7	563.607	-1.6257	0.196036	-8.29285	1.10564e-16	5.63187e-15
CCDC34	279.409	-1.61578	0.182475	-8.85483	8.38113e-19	4.71077e-17
DCLRE1B	151.2	-1.61527	0.235461	-6.86005	6.8836e-12	2.73665e-10
SLC26A7	136.47	-1.61321	0.255767	-6.30733	2.83887e-10	1.04116e-08
HAUS8	129.772	-1.60866	0.225388	-7.13728	9.51946e-13	3.94493e-11
DSN1	630.795	-1.60626	0.184366	-8.71236	2.97617e-18	1.60516e-16
DTYMK	1277.67	-1.60585	0.184687	-8.69496	3.46967e-18	1.86447e-16
POLE	1438.09	-1.60518	0.207361	-7.74099	9.86494e-15	4.45288e-13
SCLT1	365.555	-1.60348	0.168106	-9.53853	1.4487e-21	9.00526e-20
USP13	534.647	-1.60008	0.193935	-8.25061	1.57585e-16	7.94424e-15
FANCG	439.615	-1.59822	0.19061	-8.38476	5.0829e-17	2.61636e-15
TTLL7	70.4328	-1.59803	0.319554	-5.00083	5.70831e-07	1.49271e-05
CDK2	1047.11	-1.59693	0.167857	-9.51368	1.84043e-21	1.13441e-19
DONSON	391.319	-1.59549	0.188157	-8.47956	2.26043e-17	1.18009e-15
CENPL	155.737	-1.5942	0.25268	-6.30914	2.80582e-10	1.03161e-08
SLC1A4	168.449	-1.59344	0.22319	-7.13936	9.37678e-13	3.89681e-11
ZWILCH	547.805	-1.58851	0.199771	-7.95162	1.84081e-15	8.82829e-14
GINS3	316.044	-1.58561	0.17315	-9.15747	5.31293e-20	3.13015e-18
SUV39H2	335.414	-1.58022	0.172325	-9.17001	4.72954e-20	2.79768e-18
DNAH6	26.8498	-1.5735	0.353769	-4.44782	8.6747e-06	0.000186322
CENPO	515.721	-1.56931	0.192284	-8.16141	3.31141e-16	1.64116e-14
LRR1	338.239	-1.56836	0.188802	-8.30692	9.82161e-17	5.02031e-15
SIRPA	210.822	-1.56638	0.209027	-7.49368	6.69671e-14	2.90653e-12
PAQR4	375.545	-1.55771	0.212128	-7.34328	2.08426e-13	8.76106e-12
MIS18BP1	1178.24	-1.55402	0.159821	-9.72349	2.39433e-22	1.5075e-20
ECT2	2715.92	-1.55144	0.183884	-8.43704	3.25485e-17	1.69321e-15
CHTF18	626.036	-1.54442	0.172345	-8.96123	3.21063e-19	1.84706e-17
ACTA2	203.767	-1.54318	0.221058	-6.98085	2.93397e-12	1.18571e-10
SKA2	776.386	-1.54301	0.162902	-9.47205	2.74413e-21	1.68437e-19
LCK	15.346	-1.5419	0.367704	-4.19333	2.74888e-05	0.000517665
RFC5	680.017	-1.54141	0.164448	-9.37323	7.03456e-21	4.24679e-19
C5	138.937	-1.53523	0.207807	-7.38776	1.49319e-13	6.29458e-12
RMI2	355.448	-1.53342	0.187259	-8.18875	2.63946e-16	1.31257e-14
GJC1	445.428	-1.53043	0.204946	-7.46747	8.17519e-14	3.50673e-12
MYH16	86.9416	-1.52519	0.257744	-5.91745	3.26975e-09	1.09514e-07
ITGB3BP	297.127	-1.52287	0.180892	-8.41866	3.80807e-17	1.97401e-15
BCL2	48.1539	-1.51028	0.294414	-5.12976	2.90113e-07	7.96997e-06
CDCA4	1005.31	-1.50816	0.173901	-8.6725	4.22728e-18	2.23878e-16
FBLN7	203.953	-1.50711	0.240007	-6.27944	3.39802e-10	1.23695e-08
ARHGAP19	247.459	-1.50578	0.191052	-7.88152	3.23434e-15	1.52076e-13
SLFN11	576.947	-1.50281	0.185872	-8.08516	6.2084e-16	3.05629e-14
ECM1	142.608	-1.50129	0.212588	-7.06198	1.64149e-12	6.72645e-11
EFHC2	50.7168	-1.49891	0.279012	-5.37222	7.77743e-08	2.29106e-06
SIRPB1	17.6148	-1.49488	0.358526	-4.16951	3.05251e-05	0.000567557
DPY19L2P2	56.7467	-1.48603	0.305324	-4.86706	1.13269e-06	2.85018e-05
GEN1	445.132	-1.48138	0.233006	-6.3577	2.04798e-10	7.64476e-09
CENPJ	269.27	-1.4806	0.196611	-7.53061	5.05024e-14	2.21155e-12
CCDC114	37.2711	-1.4765	0.311971	-4.7328	2.21449e-06	5.34318e-05
SHMT1	681.819	-1.47259	0.161784	-9.10217	8.85407e-20	5.15433e-18
PKN3	468.366	-1.47221	0.198264	-7.4255	1.12358e-13	4.76387e-12
ITPKA	131.181	-1.47206	0.242166	-6.07869	1.21165e-09	4.20209e-08
HPRT1	898.047	-1.46972	0.176176	-8.34238	7.28104e-17	3.73472e-15
CENPQ	308.752	-1.45422	0.180719	-8.04685	8.49491e-16	4.1679e-14
USP1	2017.65	-1.44676	0.137923	-10.4896	9.64113e-26	6.57839e-24
MT2A	2033.84	-1.44595	0.198697	-7.27717	3.40899e-13	1.42478e-11
ANP32E	1463.25	-1.43949	0.157826	-9.12075	7.46066e-20	4.36047e-18
POLD3	967.529	-1.43017	0.173251	-8.25486	1.52083e-16	7.69328e-15
PLCH1	81.6166	-1.4273	0.265318	-5.37957	7.46634e-08	2.20829e-06
NDC1	1116.99	-1.4243	0.180364	-7.89679	2.86184e-15	1.35868e-13
HIRIP3	504.417	-1.42324	0.180768	-7.87329	3.45427e-15	1.61898e-13
RAD54B	308.961	-1.41872	0.182201	-7.78658	6.88498e-15	3.15633e-13
PIF1	358.811	-1.41557	0.182666	-7.74951	9.22442e-15	4.18954e-13
FAM81B	37.9272	-1.41481	0.326896	-4.32801	1.5046e-05	0.000304029
CCNE1	177.012	-1.41072	0.200098	-7.05013	1.78755e-12	7.30457e-11
TEX15	49.1989	-1.40768	0.291935	-4.8219	1.42196e-06	3.49417e-05
GPR137C	74.0348	-1.39544	0.249887	-5.5843	2.34638e-08	7.40244e-07
PIFO	48.0385	-1.39376	0.308058	-4.52434	6.05834e-06	0.000134457
GAL3ST4	86.4674	-1.38827	0.238703	-5.81591	6.03039e-09	1.988e-07
CASC1	78.5625	-1.38735	0.269316	-5.1514	2.58544e-07	7.15631e-06
CCP110	601.717	-1.38488	0.185814	-7.45305	9.12081e-14	3.90094e-12
NOX5	20.8379	-1.38465	0.350094	-3.95508	7.65095e-05	0.00124159
MIS18A	206.736	-1.38205	0.19378	-7.13206	9.88761e-13	4.08595e-11
LBR	3315.72	-1.38071	0.144975	-9.52378	1.66996e-21	1.03369e-19
CSRP2	95.5989	-1.37699	0.25773	-5.34278	9.15329e-08	2.68022e-06
CORO1A	38.5727	-1.3668	0.302256	-4.522	6.12572e-06	0.000135747
HR	783.107	-1.36632	0.183758	-7.43542	1.04236e-13	4.4323e-12
CLGN	567.224	-1.36494	0.180822	-7.54853	4.40192e-14	1.93342e-12
NEMP1	1271.73	-1.36333	0.199455	-6.83526	8.18538e-12	3.24539e-10
SLC29A1	435.465	-1.36238	0.171649	-7.93699	2.0714e-15	9.89819e-14
SPIN4	330.25	-1.35927	0.247854	-5.48414	4.15475e-08	1.27778e-06
MASTL	741.194	-1.35558	0.152586	-8.88401	6.44918e-19	3.65288e-17
CTPS1	1048.09	-1.3516	0.212054	-6.37385	1.84337e-10	6.89852e-09
HMGN2	3424.02	-1.34855	0.163	-8.27333	1.30264e-16	6.61237e-15
DNMT3B	166.169	-1.33339	0.227941	-5.8497	4.92474e-09	1.63083e-07
MAP1A	27.5315	-1.33132	0.365184	-3.64562	0.000266745	0.0035704
NASP	2149.86	-1.3256	0.141112	-9.39389	5.78216e-21	3.50513e-19
MME	55.1542	-1.32508	0.291344	-4.54817	5.41155e-06	0.000120833
SELL	72.3016	-1.32481	0.26223	-5.05212	4.3694e-07	1.16544e-05
HAUS5	245.617	-1.32432	0.206556	-6.41145	1.44143e-10	5.43592e-09
RHEBL1	47.0394	-1.32298	0.294902	-4.48617	7.25143e-06	0.000158066
DDX39A	1040.22	-1.32279	0.175145	-7.55255	4.2682e-14	1.88031e-12
POLA1	859.286	-1.32053	0.192016	-6.87722	6.10307e-12	2.43957e-10
DDB2	604.139	-1.31746	0.173255	-7.60418	2.86725e-14	1.27077e-12
TMSB15B	46.4905	-1.3169	0.293926	-4.48036	7.45157e-06	0.000162188
STARD8	21.3092	-1.3139	0.357549	-3.67473	0.000238102	0.00323721
CHAC2	101.34	-1.3117	0.261224	-5.02135	5.13093e-07	1.35755e-05
LAMP3	219.216	-1.30656	0.204249	-6.39691	1.58557e-10	5.9642e-09
DNAJC9	1148.96	-1.30537	0.171594	-7.60728	2.79918e-14	1.24436e-12
PRIM2	380.289	-1.29706	0.185682	-6.98538	2.84092e-12	1.15128e-10
HYLS1	713.645	-1.29439	0.164812	-7.8537	4.03929e-15	1.88116e-13
CEP97	283.431	-1.28966	0.237888	-5.42128	5.91746e-08	1.76083e-06
ACBD7	32.7051	-1.28704	0.317332	-4.05581	4.99614e-05	0.000869434
C14orf80	413.539	-1.2801	0.217475	-5.88617	3.95246e-09	1.3148e-07
THOP1	973.327	-1.27829	0.179358	-7.12703	1.02559e-12	4.2144e-11
AURKAPS1	28.5336	-1.27726	0.323179	-3.95218	7.74427e-05	0.00125249
CCDC74B	80.5638	-1.27698	0.246905	-5.17193	2.31687e-07	6.46168e-06
SUV39H1	647.171	-1.27219	0.162674	-7.82047	5.2628e-15	2.42784e-13
ARL6IP1	19734.9	-1.27109	0.159854	-7.95158	1.84148e-15	8.82829e-14
IGFLR1	36.0105	-1.26511	0.307379	-4.11582	3.85807e-05	0.000697018
LOC100128361	31.0085	-1.26493	0.332675	-3.80231	0.000143353	0.00211534
DNAH7	42.0548	-1.26235	0.301956	-4.18057	2.90784e-05	0.000544802
FABP3	99.1188	-1.26024	0.287481	-4.38372	1.16672e-05	0.000243468
LIN9	299.451	-1.25759	0.195298	-6.43933	1.20005e-10	4.54904e-09
MYH15	95.3683	-1.25592	0.321074	-3.91161	9.16845e-05	0.00143545
APLP1	45.0894	-1.25541	0.293952	-4.27081	1.94766e-05	0.000381471
MPP1	99.6017	-1.25541	0.285513	-4.39705	1.09733e-05	0.00023129
FOSL1	6055.69	-1.25519	0.193416	-6.48959	8.60731e-11	3.28826e-09
CBX5	2968.07	-1.25325	0.197556	-6.34375	2.24237e-10	8.30695e-09
FUS	3778.7	-1.25176	0.156088	-8.01959	1.06102e-15	5.17113e-14
TMEM56	52.928	-1.24928	0.286846	-4.35522	1.32935e-05	0.00027275
PRTFDC1	464.781	-1.24183	0.184629	-6.72608	1.74296e-11	6.83668e-10
CBR3	88.5365	-1.23894	0.257175	-4.81752	1.45354e-06	3.56579e-05
TBC1D31	263.962	-1.23648	0.194784	-6.34796	2.1819e-10	8.12398e-09
SKP2	769.616	-1.23456	0.165816	-7.44537	9.66733e-14	4.12267e-12
CCDC152	104.178	-1.23412	0.230802	-5.34711	8.93707e-08	2.62214e-06
POLD1	686.877	-1.23221	0.200383	-6.1493	7.78279e-10	2.76449e-08
PARP2	598.592	-1.2302	0.176539	-6.9684	3.20562e-12	1.28839e-10
HSPA4L	247.025	-1.22962	0.247107	-4.97607	6.48887e-07	1.68481e-05
RNF157-AS1	27.4146	-1.2295	0.346259	-3.55083	0.00038402	0.00481502
ADAM19	20.2716	-1.22766	0.370901	-3.30994	0.00093315	0.00995586
RTTN	370.069	-1.22674	0.237251	-5.17064	2.33299e-07	6.49429e-06
SLC35G2	250.311	-1.22497	0.181124	-6.76318	1.34999e-11	5.32375e-10
TONSL	433.378	-1.21978	0.192591	-6.3335	2.39663e-10	8.85606e-09
DZIP1L	58.5493	-1.2181	0.28933	-4.21005	2.55315e-05	0.000486425
TMED8	47.7793	-1.21699	0.338383	-3.59649	0.00032254	0.00417991
LIN54	826.828	-1.2165	0.20525	-5.92693	3.08655e-09	1.03853e-07
CEP85	505.681	-1.21388	0.20994	-5.78201	7.38112e-09	2.41699e-07
DSC3	17.7083	-1.20712	0.357056	-3.38076	0.000722859	0.00809491
RPA3	864.502	-1.20676	0.193498	-6.23654	4.47347e-10	1.62039e-08
NUDT1	637.59	-1.2008	0.197895	-6.06788	1.29612e-09	4.48446e-08
C3orf70	54.2615	-1.20047	0.288316	-4.16372	3.13105e-05	0.000579225
SSX2IP	251.015	-1.1984	0.206344	-5.80776	6.33127e-09	2.08251e-07
PVRL1	4275.96	-1.19465	0.184033	-6.49151	8.49804e-11	3.2561e-09
HRCT1	77.8759	-1.19248	0.267425	-4.45914	8.22903e-06	0.000177791
CSF2	52.4314	-1.19219	0.307756	-3.87382	0.000107143	0.00164586
ZNRF2P1	46.1956	-1.19058	0.326766	-3.64354	0.000268911	0.00359283
CKS1B	1175.15	-1.18904	0.17639	-6.74096	1.57339e-11	6.18809e-10
BTG3	240.693	-1.18632	0.218589	-5.42716	5.72581e-08	1.71424e-06
ZNF519	61.3352	-1.17968	0.275114	-4.28797	1.80313e-05	0.000355536
DCK	1383.77	-1.17541	0.146363	-8.03079	9.68491e-16	4.73592e-14
PROB1	215.225	-1.17363	0.228029	-5.14684	2.64908e-07	7.3049e-06
VSIG1	304.862	-1.17258	0.209261	-5.60345	2.1013e-08	6.6868e-07
CCSAP	233.977	-1.17166	0.251005	-4.66785	3.04369e-06	7.14415e-05
TIPIN	145.939	-1.17014	0.246511	-4.74683	2.0663e-06	5.00209e-05
TMEM106C	2291.37	-1.16926	0.158002	-7.40026	1.35919e-13	5.74622e-12
TAF5	121.911	-1.16543	0.239097	-4.87431	1.09191e-06	2.76655e-05
MMP1	1500.37	-1.16535	0.25472	-4.57503	4.76155e-06	0.000107464
NID1	589.109	-1.15406	0.186914	-6.17428	6.64642e-10	2.37812e-08
ZNF93	20.4346	-1.15178	0.355525	-3.23966	0.00119671	0.0122254
APOD	26.4967	-1.15149	0.332262	-3.46561	0.000529038	0.00624376
UGT8	334.298	-1.14936	0.225648	-5.09358	3.51357e-07	9.52754e-06
SMC1A	3088.14	-1.1486	0.233534	-4.91833	8.7285e-07	2.23079e-05
NUP107	1821.28	-1.14813	0.147941	-7.76073	8.44394e-15	3.84697e-13
MARK1	31.7476	-1.1469	0.329668	-3.47896	0.000503357	0.00601324
EFCAB11	150.736	-1.14544	0.207494	-5.52034	3.38336e-08	1.04934e-06
ITPRIPL1	18.0969	-1.14532	0.357247	-3.20596	0.00134611	0.0134063
HPDL	26.5837	-1.14124	0.330645	-3.45155	0.000557367	0.00649966
KHK	61.6199	-1.1402	0.298639	-3.81798	0.000134547	0.0020059
FAM161A	102.013	-1.13912	0.235993	-4.82693	1.38651e-06	3.41277e-05
CD22	88.6071	-1.13703	0.283535	-4.01018	6.06724e-05	0.00103256
RMI1	451.223	-1.13624	0.17591	-6.4592	1.05259e-10	4.01078e-09
STOM	297.902	-1.13344	0.195641	-5.79346	6.89509e-09	2.26288e-07
GNB4	82.5348	-1.13139	0.26125	-4.33067	1.48658e-05	0.000300801
COCH	84.072	-1.13056	0.264658	-4.27179	1.93906e-05	0.000380295
FST	369.487	-1.12935	0.215048	-5.25162	1.50763e-07	4.33666e-06
TCOF1	1517.68	-1.12872	0.173877	-6.49146	8.50094e-11	3.2561e-09
NETO2	2199.89	-1.12479	0.202129	-5.56471	2.62595e-08	8.23134e-07
RCCD1	307.731	-1.12272	0.177336	-6.33105	2.43502e-10	8.97529e-09
HSPA2	354.63	-1.12137	0.173952	-6.44645	1.14503e-10	4.3517e-09
KIF15	12.1815	-2.02118	0.372451	-5.4267	5.7405e-08	1.71513e-06
DEK	4853.57	-1.12048	0.141535	-7.91667	2.43947e-15	1.16191e-13
ADCY3	435.501	-1.11964	0.183965	-6.08618	1.15638e-09	4.03908e-08
ZNF714	48.278	-1.11465	0.329478	-3.38309	0.000716758	0.00804266
RAD51C	615.162	-1.1145	0.177064	-6.2943	3.08797e-10	1.12969e-08
RCC1	918.309	-1.11374	0.167923	-6.63245	3.30168e-11	1.28137e-09
LAT2	38.7219	-1.11331	0.30212	-3.685	0.000228705	0.00312684
CHRNA5	379.083	-1.11144	0.19318	-5.7534	8.74666e-09	2.85141e-07
ADORA2B	812.699	-1.11109	0.167271	-6.64245	3.08504e-11	1.20366e-09
EMC3-AS1	116.536	-1.11107	0.256077	-4.33883	1.43244e-05	0.000291454
BRINP2	127.921	-1.11102	0.273414	-4.0635	4.83423e-05	0.000844264
RPS6KA5	68.8526	-1.11082	0.266074	-4.17484	2.9819e-05	0.000556545
RFWD3	1418.37	-1.10864	0.185023	-5.99192	2.0738e-09	7.07504e-08
NRIP3	207.299	-1.10828	0.221555	-5.00227	5.66601e-07	1.48429e-05
HIST1H2BJ	46.6404	-1.10673	0.281374	-3.9333	8.37889e-05	0.00133462
PKIA	16.6355	-1.09996	0.356241	-3.08768	0.00201726	0.0183861
TEKT2	17.7438	-1.09829	0.361924	-3.03458	0.00240867	0.0212351
PKP1	19.4848	-1.09792	0.360576	-3.04489	0.00232762	0.0206696
STOX1	36.2712	-1.09683	0.312108	-3.51428	0.000440954	0.0054314
RBBP8	893.955	-1.0959	0.161538	-6.78417	1.16759e-11	4.61685e-10
STK33	52.8631	-1.09563	0.276217	-3.96657	7.29147e-05	0.00119248
RELT	400.886	-1.09537	0.191501	-5.71989	1.06595e-08	3.43681e-07
CD109	6134.28	-1.09516	0.226305	-4.83934	1.30274e-06	3.22279e-05
FAM126A	334.008	-1.09351	0.257141	-4.25256	2.11343e-05	0.000411193
BCL2L12	308.57	-1.08955	0.207509	-5.25062	1.51591e-07	4.35194e-06
SCML2	16.2533	-1.08894	0.368324	-2.95647	0.00311179	0.0256317
EGF	185.961	-1.08463	0.265843	-4.07996	4.50429e-05	0.000796119
FAM132B	318.768	-1.07955	0.183091	-5.89625	3.71848e-09	1.2426e-07
LOC101928489	20.1978	-1.07625	0.362556	-2.9685	0.00299254	0.0249293
TUBB4B	12029	-1.0755	0.143937	-7.47197	7.9002e-14	3.39871e-12
SYCE2	19.2417	-1.0748	0.359031	-2.99362	0.00275693	0.0235755
ZAK	788.823	-1.07073	0.207721	-5.15464	2.54115e-07	7.047e-06
MZT1	998.204	-1.06958	0.163107	-6.55758	5.46882e-11	2.10571e-09
RAD18	576.886	-1.06885	0.196924	-5.4277	5.70848e-08	1.71254e-06
ROBO4	43.1134	-1.06852	0.305547	-3.49708	0.000470383	0.00570763
PTX3	461.742	-1.06446	0.236344	-4.50388	6.67251e-06	0.000146098
THRIL	126.112	-1.06376	0.368115	-2.88974	0.00385561	0.030574
MTHFD2	976.022	-1.06301	0.145417	-7.31006	2.67018e-13	1.11919e-11
RASSF10	33.6031	-1.06039	0.311509	-3.40404	0.000663972	0.00753323
RGS3	477.534	-1.05984	0.201207	-5.26743	1.38346e-07	4.00304e-06
FHAD1	43.7098	-1.05889	0.301413	-3.5131	0.000442916	0.00544806
KIAA0319	41.1165	-1.05587	0.336771	-3.13529	0.00171687	0.0161971
ZNF530	46.7286	-1.05584	0.281489	-3.7509	0.000176201	0.00252428
RPL39L	713.247	-1.05215	0.188837	-5.57175	2.52199e-08	7.92241e-07
DLX1	95.6442	-1.05212	0.238085	-4.41912	9.91054e-06	0.000210098
NCAPH2	971.984	-1.04648	0.199008	-5.25847	1.45257e-07	4.19471e-06
LIN7A	18.185	-1.0462	0.356429	-2.93524	0.00333294	0.0272239
TNFAIP8L1	138.475	-1.04604	0.214634	-4.87361	1.09578e-06	2.76834e-05
PLB1	54.7723	-1.04234	0.299698	-3.47798	0.000505209	0.00602093
POLH	401.153	-1.03951	0.213299	-4.8735	1.09639e-06	2.76834e-05
TEX9	61.1704	-1.03939	0.266807	-3.89568	9.79235e-05	0.00151854
AGPAT5	1197.82	-1.0387	0.144788	-7.17395	7.28642e-13	3.0367e-11
NUP205	1618.9	-1.03838	0.201653	-5.14934	2.61408e-07	7.22195e-06
PKNOX2	33.7961	-1.03447	0.326542	-3.16794	0.00153522	0.014856
CTSV	732.908	-1.03078	0.166234	-6.20078	5.61831e-10	2.02011e-08
PSAT1	432.743	-1.02973	0.204965	-5.02393	5.0626e-07	1.34301e-05
SAC3D1	622.525	-1.02865	0.208156	-4.94173	7.74321e-07	1.98242e-05
ZNF655	136.059	-1.02631	0.205456	-4.99528	5.8752e-07	1.53361e-05
TAGLN3	29.4539	-1.02629	0.328023	-3.12871	0.00175578	0.0164794
UPP1	1641.35	-1.0261	0.178852	-5.73715	9.62811e-09	3.11798e-07
TIMP4	164.346	-1.02524	0.252519	-4.06005	4.90622e-05	0.000855817
TOPBP1	1483.69	-1.0201	0.169591	-6.01502	1.79868e-09	6.1651e-08
B4GALNT1	27.7455	-1.01978	0.337903	-3.01795	0.00254489	0.0222201
FAM105A	215.638	-1.0189	0.183972	-5.53836	3.05316e-08	9.52976e-07
FANCM	295.191	-1.01848	0.225939	-4.50778	6.55087e-06	0.000143864
CYP24A1	225.945	-1.01754	0.210186	-4.84116	1.29086e-06	3.1988e-05
GALNT4	31.9457	-1.01591	0.353828	-2.87119	0.00408931	0.0319948
SRGAP2D	90.9533	-1.01382	0.265591	-3.81723	0.000134957	0.00200998
TYMSOS	11.8878	-1.86122	0.371961	-5.0038	5.6212e-07	1.47519e-05
IL1RAPL2	16.7589	-1.01053	0.362185	-2.79009	0.00526935	0.0390339
SH3PXD2A-AS1	121.799	-1.00737	0.226801	-4.44164	8.9277e-06	0.000190917
PDSS1	109.639	-1.00679	0.256082	-3.93153	8.4408e-05	0.00134157
PYGO1	17.0676	-1.00562	0.368119	-2.73178	0.00629927	0.0446589
CPNE5	20.1066	-1.00499	0.345456	-2.90916	0.00362397	0.0291148
GPX3	825.651	-1.0036	0.192603	-5.21075	1.88079e-07	5.30601e-06
TNS4	4443.92	-1.00339	0.183583	-5.4656	4.61356e-08	1.41002e-06
KIAA1549L	804.463	-1.00194	0.231601	-4.32617	1.51726e-05	0.000306166
GSTCD	457.455	-1.00029	0.237492	-4.21188	2.53251e-05	0.00048312
EREG	3204.54	-0.999837	0.205661	-4.86157	1.16456e-06	2.92037e-05
ALYREF	1490.64	-0.999791	0.190756	-5.24119	1.59543e-07	4.56117e-06
GUSBP5	28.545	-0.999392	0.320952	-3.11384	0.00184671	0.0171572
NUP210	2653.35	-0.999354	0.180847	-5.52597	3.27662e-08	1.01839e-06
IDH2	1522	-0.999314	0.164351	-6.08035	1.19918e-09	4.16872e-08
IL7R	128.584	-0.998145	0.285625	-3.49459	0.000474786	0.00574679
TTC26	199.721	-0.996011	0.195524	-5.09405	3.50494e-07	9.52175e-06
SLC25A35	49.8043	-0.989275	0.28336	-3.49123	0.000480797	0.00580518
CKAP5	6540.58	-0.98926	0.180916	-5.46807	4.54967e-08	1.3934e-06
SMTN	948.454	-0.989177	0.179396	-5.51392	3.50936e-08	1.08384e-06
NUP155	1462.58	-0.988888	0.225944	-4.3767	1.20488e-05	0.000250363
MDM2	1275.07	-0.987713	0.14951	-6.60631	3.9401e-11	1.5251e-09
TMEM237	456.819	-0.98482	0.159187	-6.18657	6.14875e-10	2.20543e-08
FOXRED2	680.239	-0.982488	0.224517	-4.37601	1.20872e-05	0.000250805
MATN3	125.172	-0.982109	0.237348	-4.13784	3.50586e-05	0.000640485
DDX11	1660.17	-0.981938	0.160776	-6.1075	1.01205e-09	3.57439e-08
TEX30	558.063	-0.981852	0.17966	-5.46507	4.62736e-08	1.4113e-06
XRCC3	705.393	-0.980576	0.17415	-5.63066	1.79525e-08	5.75028e-07
PLAC1	15.5001	-0.979365	0.361051	-2.71254	0.00667704	0.0466041
GCKR	16.7293	-0.977657	0.360726	-2.71025	0.00672333	0.046789
CMC2	548.545	-0.973131	0.187506	-5.18987	2.10441e-07	5.90282e-06
NRG2	122.614	-0.972506	0.218881	-4.44308	8.86795e-06	0.000189916
AEN	470.49	-0.969502	0.193364	-5.01387	5.33459e-07	1.40752e-05
ZNF681	27.1658	-0.968637	0.339981	-2.84909	0.00438447	0.0337555
RNFT2	36.9175	-0.967429	0.308504	-3.13587	0.00171343	0.0161855
FAM212B	32.202	-0.966305	0.322139	-2.99965	0.00270289	0.0232424
MLLT11	146.745	-0.96603	0.311614	-3.10008	0.00193467	0.0177718
FABP4	315.018	-0.965097	0.281636	-3.42675	0.000610841	0.00701726
CHEK2	348.671	-0.964845	0.179333	-5.38019	7.44092e-08	2.20522e-06
MYO19	24.3977	-0.962399	0.352502	-2.7302	0.00632968	0.0447363
C6orf223	176.506	-0.960719	0.203089	-4.73053	2.23934e-06	5.38283e-05
C3orf52	315.873	-0.959523	0.171674	-5.5892	2.28116e-08	7.21221e-07
CEP72	252.62	-0.95861	0.197009	-4.86582	1.13981e-06	2.86318e-05
PHEX	52.9759	-0.95842	0.30727	-3.11915	0.00181373	0.0169151
HAUS7	269.579	-0.957019	0.215155	-4.44805	8.66546e-06	0.000186322
P2RY2	2525.2	-0.956512	0.239085	-4.00071	6.31515e-05	0.00106121
EMC9	251.684	-0.956438	0.223555	-4.27832	1.88313e-05	0.000369819
SPATA17	35.8096	-0.95464	0.299916	-3.18302	0.00145746	0.0142444
LRP4	54.9323	-0.952652	0.26797	-3.55507	0.00037788	0.00474209
GPM6A	71.1597	-0.949568	0.255257	-3.72005	0.000199182	0.00277778
SPATA5	285.154	-0.947855	0.222421	-4.26153	2.03028e-05	0.000395861
DCHS1	73.2436	-0.946575	0.270189	-3.50339	0.000459385	0.00559732
SLFN13	1065.16	-0.946285	0.1605	-5.89585	3.72767e-09	1.24284e-07
SYTL1	664.8	-0.943605	0.189704	-4.97409	6.55561e-07	1.69913e-05
SDPR	669.25	-0.940916	0.207812	-4.52772	5.96244e-06	0.000132529
XK	112.058	-0.940883	0.230572	-4.08065	4.49092e-05	0.000794715
TMEM201	532.403	-0.940795	0.177215	-5.30878	1.10363e-07	3.21234e-06
ELOVL6	2092.76	-0.939254	0.188848	-4.97359	6.57236e-07	1.70047e-05
DLEU1	176.204	-0.939026	0.236019	-3.9786	6.93209e-05	0.00114391
JADE1	804.703	-0.93661	0.147621	-6.3447	2.22863e-10	8.27695e-09
FANCE	130.814	-0.936117	0.23357	-4.00787	6.12684e-05	0.00103908
G2E3	783.502	-0.934966	0.180953	-5.16689	2.38027e-07	6.61335e-06
PRKCQ-AS1	52.2556	-0.933206	0.291262	-3.20402	0.00135525	0.0134699
LINC01588	58.4186	-0.930146	0.27315	-3.40525	0.000661031	0.00751148
COL13A1	219.541	-0.928465	0.255303	-3.63671	0.000276137	0.00366601
PTCHD4	14.5157	-1.72226	0.368415	-4.67477	2.94286e-06	6.91855e-05
ARL13B	303.551	-0.927221	0.197608	-4.69222	2.70254e-06	6.40279e-05
PRADC1	264.446	-0.926377	0.195789	-4.7315	2.2287e-06	5.36864e-05
MPHOSPH9	699.508	-0.924392	0.231325	-3.99607	6.4403e-05	0.00107833
NUCKS1	7657.81	-0.921904	0.153032	-6.02425	1.69891e-09	5.83677e-08
NUDT15	304.276	-0.919785	0.17323	-5.30963	1.0985e-07	3.20377e-06
CMSS1	402.108	-0.919444	0.190246	-4.83292	1.34547e-06	3.31731e-05
RANBP1	1452.61	-0.918976	0.180947	-5.0787	3.80024e-07	1.02105e-05
GNB3	7.58234	-1.69916	0.36697	-4.63024	3.65234e-06	8.47782e-05
CSE1L	7350.37	-0.918214	0.17921	-5.12368	2.99625e-07	8.21589e-06
DMRTA2	35.9003	-0.915257	0.312112	-2.93246	0.00336284	0.0274072
KIF21A	472.08	-0.914706	0.221632	-4.12715	3.67288e-05	0.000667672
LRRC8C	753.091	-0.913928	0.193207	-4.7303	2.24193e-06	5.38283e-05
CRIP1	1219.51	-0.913685	0.224092	-4.07728	4.55652e-05	0.000802465
NUPL1	902.343	-0.911412	0.18366	-4.9625	6.95931e-07	1.79741e-05
ALG10	131.82	-0.908768	0.240744	-3.77483	0.000160118	0.00232568
PRELID2	158.979	-0.908575	0.205514	-4.42098	9.82527e-06	0.000208863
MTFP1	863.205	-0.907319	0.188668	-4.80906	1.51638e-06	3.71374e-05
PRIMPOL	405.227	-0.904264	0.168178	-5.37684	7.58047e-08	2.23753e-06
EVI2B	40.5329	-0.903793	0.31371	-2.88098	0.00396442	0.0312678
EXOSC8	477.924	-0.903578	0.186295	-4.85025	1.23308e-06	3.07117e-05
BST1	50.0125	-0.901071	0.277468	-3.24747	0.00116434	0.011953
MUC3A	54.2126	-0.899764	0.276586	-3.25311	0.0011415	0.0117434
HAT1	1798.57	-0.899268	0.160888	-5.58939	2.27864e-08	7.21221e-07
MT1E	342.88	-0.898891	0.21094	-4.26135	2.03192e-05	0.000395861
CCDC77	217.598	-0.897661	0.194577	-4.61339	3.96158e-06	9.10915e-05
PTPN20	57.7428	-0.897604	0.270825	-3.31434	0.00091861	0.00985809
CD82	1132.27	-0.8971	0.158262	-5.66845	1.44095e-08	4.62554e-07
HAUS4	815.242	-0.896193	0.170601	-5.25314	1.4953e-07	4.30964e-06
PRKDC	9544.1	-0.896119	0.228129	-3.92812	8.56134e-05	0.00135632
AKAP6	53.413	-0.895058	0.302589	-2.958	0.00309646	0.0255628
SAP30	333.159	-0.894989	0.204691	-4.37238	1.22897e-05	0.000254647
PDLIM3	50.0143	-0.894787	0.290845	-3.07651	0.00209438	0.0189541
MGME1	1053.36	-0.893725	0.147877	-6.04372	1.50598e-09	5.1861e-08
TLN2	322.825	-0.892398	0.233699	-3.81858	0.000134221	0.00200307
NOTCH1	511.937	-0.891409	0.240396	-3.70808	0.000208836	0.00289021
GK	140.955	-0.890482	0.226592	-3.92988	8.49871e-05	0.00134931
STEAP1	762.91	-0.890234	0.170277	-5.22816	1.71203e-07	4.85792e-06
MBOAT1	434.076	-0.890149	0.163364	-5.44887	5.06908e-08	1.53011e-06
OAS3	858.9	-0.888776	0.228503	-3.88957	0.000100424	0.00155308
RASA3	40.4335	-0.888421	0.311291	-2.85399	0.00431745	0.0333177
H1F0	7142.03	-0.887981	0.196417	-4.5209	6.15783e-06	0.000135843
SLC25A40	1879.02	-0.885532	0.147706	-5.99525	2.03175e-09	6.94772e-08
DMBX1	9.38289	-1.66076	0.368295	-4.50933	6.50331e-06	0.000143034
SLC7A5	689.139	-0.884233	0.208311	-4.24477	2.18813e-05	0.000424041
PRSS12	168.254	-0.88175	0.201812	-4.36916	1.24724e-05	0.000258068
MOCOS	293.235	-0.879716	0.200626	-4.38486	1.16062e-05	0.000242886
AIM1	968.29	-0.876813	0.208335	-4.20866	2.56885e-05	0.000488782
SPHK1	209.329	-0.874558	0.192066	-4.55343	5.27771e-06	0.000118024
SLC35E3	335.56	-0.87288	0.181524	-4.80861	1.51984e-06	3.716e-05
PRDM5	187.695	-0.872453	0.201353	-4.33294	1.47129e-05	0.000298532
CNTLN	170.41	-0.870806	0.214736	-4.05523	5.00842e-05	0.000870539
FADS1	1630.11	-0.870505	0.16095	-5.40853	6.35442e-08	1.88703e-06
INTS7	779.76	-0.869984	0.197425	-4.40666	1.04975e-05	0.0002219
CERKL	13.095	-1.64444	0.368266	-4.46535	7.99375e-06	0.000172962
ERI1	702.089	-0.869389	0.205449	-4.23165	2.31986e-05	0.000446618
IGFBPL1	65.4482	-0.868834	0.266364	-3.26184	0.00110693	0.0114519
PFAS	923.377	-0.868769	0.187378	-4.63644	3.54459e-06	8.26695e-05
CEP83	174.325	-0.866699	0.235842	-3.67492	0.000237928	0.00323721
FAM201A	37.6122	-0.864901	0.304125	-2.8439	0.00445654	0.0342111
LRMP	317.283	-0.863822	0.231138	-3.73726	0.000186034	0.00263428
WDR34	3314.29	-0.863711	0.20318	-4.25097	2.12842e-05	0.000413563
DGKG	194.881	-0.861609	0.23472	-3.6708	0.000241795	0.00327831
CHSY3	133.107	-0.860615	0.221706	-3.88178	0.000103695	0.00159791
SAE1	2409.27	-0.860325	0.154391	-5.57238	2.5128e-08	7.91046e-07
NUDT8	129.93	-0.858194	0.247059	-3.47363	0.000513462	0.00608932
FAM167A	98.2485	-0.856799	0.267495	-3.20305	0.0013598	0.013499
F5	37.484	-0.85609	0.309472	-2.76629	0.00566979	0.0411965
PPAPDC1A	51.5208	-0.856052	0.315813	-2.71062	0.00671567	0.0467863
LRP8	730.071	-0.854454	0.248716	-3.43547	0.000591534	0.00683831
SDC1	6824.7	-0.854205	0.140338	-6.08678	1.15204e-09	4.03352e-08
SPA17	218.921	-0.852922	0.185092	-4.6081	4.06357e-06	9.28545e-05
CCAT1	61.4526	-0.852066	0.266867	-3.19285	0.00140875	0.0138794
XYLB	111.529	-0.851291	0.257748	-3.30281	0.000957224	0.0101721
DARS2	1208.36	-0.850682	0.189889	-4.4799	7.46795e-06	0.000162303
RHNO1	710.488	-0.850098	0.154383	-5.50641	3.66226e-08	1.12868e-06
ADGRF4	102.747	-0.849027	0.272986	-3.11015	0.00186992	0.0172853
SLC37A2	12153.9	-0.848988	0.221396	-3.8347	0.000125717	0.00189103
ADGRE5	2282.11	-0.847679	0.139717	-6.06714	1.30212e-09	4.49461e-08
RIF1	1834.51	-0.846716	0.232056	-3.64876	0.000263512	0.00353681
SERPINA3	2682.64	-0.846406	0.243907	-3.4702	0.000520063	0.00615765
SH3TC2	943.734	-0.84599	0.249399	-3.39212	0.000693547	0.00783533
LYL1	44.4379	-0.843938	0.310088	-2.7216	0.0064966	0.045557
HMGB3	1413.05	-0.841777	0.173698	-4.84621	1.25841e-06	3.12366e-05
FRMPD3	152.905	-0.838505	0.278308	-3.01286	0.00258794	0.0224513
INHBA	136.114	-0.836918	0.282161	-2.9661	0.00301604	0.0250682
H2AFV	5242.32	-0.836727	0.153675	-5.4448	5.1865e-08	1.56234e-06
SCARA3	240.423	-0.836219	0.203462	-4.10995	3.95747e-05	0.000712345
CDYL2	141.037	-0.835738	0.301659	-2.77047	0.00559747	0.0407518
TRIM59	219.535	-0.835548	0.191812	-4.35609	1.32408e-05	0.000272049
ZNF440	174.581	-0.834368	0.226178	-3.68898	0.000225152	0.0030869
F12	103.632	-0.833614	0.253162	-3.29281	0.000991903	0.0104627
CAMK4	12.7103	-1.6146	0.371177	-4.34996	1.36165e-05	0.000278987
TCTN2	259.567	-0.832833	0.178614	-4.66275	3.12006e-06	7.3117e-05
PPIL6	38.9748	-0.831241	0.295336	-2.81455	0.00488449	0.036803
SACS	539.795	-0.828112	0.226285	-3.65959	0.000252617	0.00340928
MLF1	192.464	-0.827661	0.210047	-3.94036	8.13596e-05	0.001303
EXOG	109.648	-0.827308	0.239794	-3.45007	0.000560434	0.00652506
LMCD1	264.014	-0.826705	0.189715	-4.35761	1.31493e-05	0.000270548
SNRNP25	800.355	-0.825624	0.189957	-4.34637	1.38407e-05	0.000283184
C1QTNF2	7.82559	-1.59347	0.367896	-4.3313	1.48233e-05	0.000300357
CAMK1	145.522	-0.82548	0.21403	-3.85685	0.000114859	0.00175336
TMEM107	187.937	-0.824062	0.196278	-4.19843	2.68769e-05	0.000507444
MYB	37.2221	-0.82384	0.299526	-2.75048	0.00595077	0.0428955
FAM57B	9.61718	-1.61104	0.372429	-4.32577	1.52001e-05	0.000306298
KCNQ3	49.7792	-0.822995	0.302322	-2.72225	0.00648397	0.0455337
ITGA1	611.344	-0.822544	0.242402	-3.3933	0.000690559	0.00781674
PARP1	2942.61	-0.822027	0.146632	-5.60607	2.06975e-08	6.6007e-07
CCDC109B	492.893	-0.820023	0.169542	-4.83668	1.32025e-06	3.26061e-05
FGFR4	57.7464	-0.81901	0.267438	-3.06243	0.0021955	0.0197232
HAUS6	770.246	-0.818956	0.2011	-4.07237	4.65371e-05	0.000817603
DCLRE1A	463.306	-0.818129	0.178089	-4.59393	4.34976e-06	9.89318e-05
GPR63	41.9467	-0.817719	0.302969	-2.69902	0.00695437	0.0481367
TRHDE-AS1	78.6699	-0.817444	0.255777	-3.19593	0.00139383	0.0137601
NMU	445.49	-0.816698	0.250053	-3.26609	0.00109043	0.011313
IER5	1591.04	-0.816499	0.189446	-4.30994	1.63303e-05	0.000325511
TTC39B	65.2423	-0.815868	0.284136	-2.8714	0.00408657	0.0319904
ATRNL1	9.09223	-1.59652	0.371829	-4.29369	1.75727e-05	0.000347897
MALT1	264.705	-0.814514	0.187554	-4.34284	1.40654e-05	0.000287377
SSTR5	213.266	-0.813909	0.248015	-3.2817	0.00103185	0.0108046
STC1	963.664	-0.813797	0.203578	-3.99748	6.40206e-05	0.00107458
CTDSPL2	1360.75	-0.813719	0.176249	-4.61688	3.89547e-06	8.98532e-05
SH3BP1	182.545	-0.810673	0.205133	-3.95193	7.75232e-05	0.00125249
FGFR3	89.2152	-0.809687	0.235987	-3.43106	0.00060122	0.00693736
SLC35G1	60.109	-0.809243	0.261015	-3.10037	0.0019328	0.0177657
USP37	522.883	-0.807635	0.212958	-3.79246	0.000149162	0.00218821
CLN6	896.862	-0.804265	0.171692	-4.68433	2.80874e-06	6.61384e-05
MB21D1	384.32	-0.80321	0.17594	-4.56526	4.9887e-06	0.000112074
LOC100133315	43.4983	-0.802577	0.288216	-2.78464	0.00535874	0.0394444
PAICS	2926.82	-0.80162	0.165119	-4.85481	1.205e-06	3.01661e-05
LDHA	15954.9	-0.801225	0.169408	-4.72957	2.24995e-06	5.39326e-05
USP32P1	42.0905	-0.801174	0.287419	-2.78748	0.00531198	0.039238
TMTC1	104.444	-0.80027	0.265933	-3.00929	0.0026186	0.0226503
LIN52	127.141	-0.799601	0.212251	-3.76724	0.000165064	0.00239042
SIX1	132.349	-0.798862	0.209384	-3.81529	0.000136021	0.00202171
SH3TC1	222.209	-0.797387	0.200919	-3.9687	7.22669e-05	0.00118409
TUBA1C	15743.8	-0.796654	0.151928	-5.24365	1.57432e-07	4.5108e-06
GLA	785.919	-0.796162	0.16615	-4.79183	1.65263e-06	4.02726e-05
FAM102B	465.855	-0.795419	0.189349	-4.2008	2.65974e-05	0.000502814
SFMBT1	313.926	-0.79539	0.190595	-4.1732	3.00352e-05	0.000559868
RAD21	7168.37	-0.791942	0.137721	-5.75034	8.9066e-09	2.89711e-07
MSH2	1755.32	-0.791623	0.147423	-5.36973	7.88551e-08	2.31825e-06
FAM129A	744.981	-0.790824	0.168334	-4.69795	2.62789e-06	6.23805e-05
ZNF165	100.123	-0.790358	0.245726	-3.21642	0.001298	0.0130691
PTPRZ1	44.5582	-0.789599	0.288624	-2.73574	0.00622408	0.0443609
ENPP1	219.947	-0.788086	0.198918	-3.96186	7.43689e-05	0.00121221
RECQL	663.862	-0.787944	0.19674	-4.005	6.20177e-05	0.00104695
CACYBP	1560.72	-0.787593	0.170898	-4.60856	4.05465e-06	9.27953e-05
C11orf45	198.222	-0.787487	0.201082	-3.91625	8.99363e-05	0.0014126
ICA1L	64.1956	-0.787438	0.26114	-3.01539	0.00256648	0.0223067
HAUS1	359.326	-0.787049	0.192044	-4.09827	4.16242e-05	0.000744667
ACOX2	14.1811	-1.56294	0.371741	-4.2044	2.61781e-05	0.000495525
ZRANB3	183.132	-0.786322	0.25298	-3.10824	0.00188205	0.0173536
CHN1	172.128	-0.784765	0.196467	-3.99438	6.48641e-05	0.00108131
KIAA1841	296.382	-0.784616	0.226808	-3.45938	0.000541414	0.00634895
EMP1	4749.22	-0.784349	0.134348	-5.8382	5.27668e-09	1.74344e-07
CRABP2	180.594	-0.782456	0.209454	-3.7357	0.000187193	0.00264559
CDC25B	5062.66	-0.782075	0.144126	-5.42632	5.75267e-08	1.71528e-06
RXRA	4232.25	-0.597979	0.142791	-4.18779	2.81685e-05	0.00052843
DZIP3	547.098	-0.781657	0.21332	-3.66425	0.000248061	0.00335706
PSMG1	480.506	-0.781521	0.191325	-4.08478	4.4119e-05	0.000782619
TUBA4A	1828.4	-0.780971	0.173716	-4.49569	6.93451e-06	0.000151383
TUBG1	2011.79	-0.780342	0.177302	-4.4012	1.07656e-05	0.000227239
GPAT3	1980.39	-0.777461	0.221815	-3.505	0.000456602	0.00556805
NUDT21	3562.58	-0.551732	0.132218	-4.17288	3.0077e-05	0.000559936
HOMER2	163.877	-0.7774	0.228277	-3.40551	0.000660414	0.00751029
DUT	1427.02	-0.776683	0.211003	-3.68091	0.000232402	0.00317039
PROCR	541.739	-0.775596	0.199168	-3.89418	9.85326e-05	0.00152637
RAD51B	92.1381	-0.775571	0.234203	-3.31153	0.000927879	0.00991831
NMB	276.482	-0.775341	0.223706	-3.46589	0.000528477	0.00624215
FAS	415.68	-0.77356	0.168705	-4.5853	4.53345e-06	0.000102632
LUC7L2	160.377	-0.773037	0.24808	-3.11608	0.00183273	0.0170598
IPO9	2527.7	-0.772779	0.166744	-4.63453	3.57741e-06	8.33026e-05
PLIN2	1274.5	-0.590105	0.141939	-4.15746	3.21808e-05	0.000592337
ABCG2	757.617	-0.772041	0.189444	-4.07531	4.59541e-05	0.000808329
GGCT	671.114	-0.771956	0.173877	-4.43966	9.01002e-06	0.000192397
FAM111A	2739.31	-0.771568	0.170658	-4.52113	6.15107e-06	0.000135843
LOC146880	1463.5	0.593219	0.143069	4.14638	3.37766e-05	0.000618605
PLEKHG4	46.5704	-0.769747	0.286317	-2.68845	0.00717847	0.0492785
GNA15	637.657	-0.76757	0.178094	-4.30992	1.6331e-05	0.000325511
TRIM7	278.536	-0.766918	0.199412	-3.84591	0.000120108	0.00182211
EPB41L2	1612.88	-0.766722	0.20653	-3.7124	0.000205305	0.0028521
WDYHV1	175.623	-0.766657	0.216485	-3.54139	0.00039802	0.00495888
FDXR	516.038	-0.764109	0.205525	-3.71784	0.000200932	0.002794
TACC1	1220	-0.763472	0.205928	-3.70746	0.000209346	0.00289454
SNRPF	959.727	-0.762358	0.189106	-4.03138	5.54493e-05	0.000953624
SERPINB5	2282.25	-0.76162	0.211333	-3.60388	0.000313497	0.004088
CCDC134	127.753	-0.761131	0.246512	-3.0876	0.00201783	0.0183861
KLK6	223.555	-0.760109	0.192661	-3.94532	7.96922e-05	0.00127909
MEST	188.826	-0.757845	0.193507	-3.91637	8.98937e-05	0.0014126
CCND3	728.25	-0.757177	0.199359	-3.79807	0.000145829	0.00214575
MUTYH	221.05	-0.756924	0.204885	-3.69439	0.000220415	0.00302761
POFUT2	1458.65	0.599674	0.14597	4.1082	3.98748e-05	0.000715989
CD274	95.2419	-0.756791	0.232094	-3.26072	0.00111132	0.0114891
HLTF	1411.67	-0.755266	0.167442	-4.5106	6.46433e-06	0.00014239
CASP1	186.529	-0.754859	0.198102	-3.81047	0.000138705	0.00205536
CEP57L1	238.653	-0.753772	0.23044	-3.27102	0.00107161	0.0111493
C2orf48	6.25712	-1.47702	0.36045	-4.09771	4.1726e-05	0.000745579
ERI2	617.989	-0.753608	0.163334	-4.6139	3.95174e-06	9.10078e-05
WDR4	259.121	-0.753597	0.202696	-3.71787	0.00020091	0.002794
RPA1	3153.54	-0.539152	0.131853	-4.08905	4.33139e-05	0.000771474
HNRNPA3	6599.88	-0.55237	0.135093	-4.08881	4.3359e-05	0.000771474
SLC39A8	1397.14	-0.75309	0.166083	-4.53442	5.77628e-06	0.000128586
PANK1	104.809	-0.752488	0.229798	-3.27456	0.00105827	0.011034
FBL	84.3569	-0.752384	0.261365	-2.87867	0.00399354	0.0314298
TOE1	229.42	-0.752383	0.198955	-3.78167	0.000155782	0.00227395
COQ2	680.721	-0.751799	0.164505	-4.57007	4.87566e-06	0.000109871
CNTROB	1061.1	-0.751717	0.161716	-4.64839	3.3454e-06	7.82727e-05
OXCT1	885.912	-0.751221	0.149387	-5.0287	4.93805e-07	1.31234e-05
MYEF2	103.048	-0.749294	0.236581	-3.16717	0.0015393	0.0148806
HAS3	560.915	-0.747696	0.174446	-4.28612	1.81824e-05	0.000358035
RB1	1444.4	-0.746248	0.179212	-4.16406	3.12638e-05	0.000579091
STRIP2	352.018	-0.745839	0.25222	-2.95709	0.00310556	0.0256199
MAATS1	14.945	-1.51029	0.371179	-4.0689	4.72353e-05	0.000827888
DPF1	14.4343	-1.51301	0.37195	-4.06778	4.74638e-05	0.0008309
APOLD1	103.668	-0.745641	0.225767	-3.3027	0.000957574	0.0101721
AKR1E2	198.401	-0.745339	0.193599	-3.8499	0.000118164	0.00179821
SNRPA	1117.46	-0.743952	0.191556	-3.88374	0.000102862	0.00158674
PDIA4	8103.36	-0.523584	0.128972	-4.05966	4.91436e-05	0.000856219
UBALD2	1525.15	-0.743228	0.222851	-3.33509	0.000852711	0.00923876
SLC25A19	74.0289	-0.742614	0.267859	-2.77241	0.00556432	0.0406315
NUP188	2818.72	-0.740817	0.197855	-3.74424	0.000180939	0.00257226
BTC	99.6291	-0.740384	0.231453	-3.19886	0.00137974	0.0136583
PTGFRN	981.404	-0.740215	0.171736	-4.3102	1.63103e-05	0.000325511
WRAP53	380.37	-0.740131	0.19254	-3.84405	0.000121021	0.00183407
RBM15	298.851	-0.738981	0.198589	-3.72116	0.000198311	0.00277324
CDKN2D	130.319	-0.738853	0.242016	-3.05291	0.0022663	0.0202553
OSBP2	670.296	-0.737863	0.183615	-4.01852	5.8564e-05	0.00100132
ABCB10	824.058	-0.737311	0.14789	-4.98552	6.17944e-07	1.61017e-05
GJB2	130.319	-0.736997	0.217418	-3.38977	0.000699522	0.00788172
RASSF8	1694.43	-0.736267	0.172553	-4.26691	1.98197e-05	0.000387158
IGFBP1	1211.51	-0.736246	0.174575	-4.21738	2.47162e-05	0.000472734
DNAH11	309.088	-0.735449	0.234149	-3.14094	0.00168406	0.0159388
ARL6IP5	4065.59	0.595595	0.148035	4.02334	5.73797e-05	0.000982218
ESAM	2549.7	-0.734844	0.166578	-4.41141	1.027e-05	0.000217405
ST6GALNAC2	217.941	-0.73459	0.200599	-3.66198	0.000250273	0.00338388
MAGI3	229.961	-0.734404	0.232958	-3.15251	0.00161871	0.0155105
SRSF1	7023.88	-0.734244	0.132232	-5.55269	2.81312e-08	8.79924e-07
SAAL1	360.103	-0.733787	0.190441	-3.8531	0.000116633	0.00177859
SMPD1	1227.07	0.599597	0.14955	4.00933	6.08912e-05	0.00103388
TMX4	2140.12	-0.580461	0.144769	-4.00958	6.08278e-05	0.00103388
FAAP24	102.767	-0.733132	0.229919	-3.18866	0.00142934	0.0140571
TBCD	2127.68	-0.733089	0.143492	-5.10892	3.24007e-07	8.85137e-06
THAP10	216.196	-0.732963	0.195607	-3.74712	0.000178875	0.0025576
SUSD5	350.761	-0.73236	0.171625	-4.26721	1.97935e-05	0.000387158
CSTF2	605.901	-0.731089	0.1763	-4.14686	3.37066e-05	0.000618095
PSIP1	1628.02	-0.7299	0.155564	-4.69196	2.70602e-06	6.40279e-05
POP1	402.931	-0.728455	0.174796	-4.16746	3.08013e-05	0.000571969
C4BPB	514.938	-0.728451	0.227168	-3.20667	0.00134282	0.0133999
CC2D2A	207.255	-0.726361	0.193018	-3.76318	0.000167769	0.00242004
OGFRL1	218.822	-0.726132	0.208333	-3.48545	0.000491319	0.00589824
GMPS	1762.22	-0.725331	0.142165	-5.10204	3.36013e-07	9.16228e-06
CNTRL	848.174	-0.724061	0.158447	-4.56974	4.88337e-06	0.000109876
LOC730101	201.853	-0.719976	0.227032	-3.17125	0.00151785	0.0147365
CCDC88A	2441.9	-0.719707	0.252483	-2.85052	0.00436483	0.033648
POLD2	2669.17	-0.719157	0.158455	-4.53855	5.66434e-06	0.000126286
NES	345.098	-0.719138	0.256614	-2.80241	0.00507227	0.0378871
TCN1	674.678	-0.717293	0.190718	-3.76101	0.000169229	0.0024363
NMT2	2575.32	0.535308	0.134047	3.99343	6.51248e-05	0.0010832
ENO2	805.425	-0.717095	0.1696	-4.22816	2.35608e-05	0.000452404
PIGK	382.638	-0.715384	0.18575	-3.85133	0.000117477	0.0017896
PLXNA2	1865.54	-0.714833	0.257606	-2.7749	0.00552179	0.0403611
NCEH1	2019.1	-0.71464	0.212643	-3.36075	0.000777323	0.00856787
SNX10	381.199	-0.714353	0.191372	-3.73279	0.000189369	0.0026712
ARL4D	100.252	-0.713995	0.229987	-3.1045	0.00190603	0.0175637
MILR1	473.894	-0.713892	0.25233	-2.8292	0.0046664	0.0354695
TUBGCP3	512.718	-0.713463	0.195854	-3.64282	0.000269665	0.00359582
AREG	587.01	-0.713157	0.181588	-3.92734	8.58897e-05	0.00135922
RBM47	2577.23	-0.587908	0.147922	-3.97444	7.05453e-05	0.0011602
CIB2	127.713	-0.713105	0.226174	-3.1529	0.00161657	0.0155101
EXO5	280.181	-0.712407	0.191345	-3.72316	0.000196742	0.00276065
VDR	403.098	-0.711846	0.205565	-3.46288	0.000534425	0.0062871
APAF1	955.901	-0.711349	0.209905	-3.38891	0.000701712	0.00789426
STPG1	198.654	-0.709365	0.220741	-3.21356	0.00131101	0.0131639
AKNA	258.517	-0.70931	0.207735	-3.4145	0.000638993	0.00730633
LYZ	504.576	-0.708805	0.228025	-3.10845	0.00188072	0.0173523
SFPQ	5845.11	-0.706542	0.129432	-5.45878	4.79409e-08	1.45309e-06
MCMBP	1759.7	-0.706168	0.139176	-5.07393	3.89682e-07	1.04407e-05
HNRNPA2B1	22735.8	-0.705672	0.134768	-5.23622	1.63902e-07	4.66883e-06
VEGFA	2458.95	-0.575357	0.145352	-3.95836	7.54651e-05	0.00122599
UBR7	70.4999	-0.705153	0.252149	-2.79657	0.00516482	0.0383829
TAF1A	217.933	-0.704979	0.193728	-3.63902	0.000273679	0.00364325
PM20D2	495.798	-0.704791	0.164289	-4.28994	1.78722e-05	0.000352873
PCDH1	10546.2	-0.703799	0.178347	-3.94623	7.93897e-05	0.00127563
SRSF3	5714.54	-0.703754	0.147637	-4.76679	1.87185e-06	4.53885e-05
ABCB9	361.592	-0.703663	0.175357	-4.01274	6.00183e-05	0.00102261
SMC3	2230.56	-0.703105	0.138002	-5.09488	3.48955e-07	9.49752e-06
STYK1	125.396	-0.703064	0.224262	-3.13502	0.00171844	0.0162015
TOP3A	1088.57	-0.702944	0.202104	-3.47813	0.000504921	0.00602093
TOMM40	1082.46	-0.702774	0.196085	-3.58404	0.000338326	0.00435373
ARAP3	1112	-0.701762	0.162682	-4.31371	1.60535e-05	0.00032261
URB2	510.473	-0.701465	0.201381	-3.48328	0.000495313	0.00593648
LSM5	1095.12	-0.700668	0.183921	-3.80962	0.000139183	0.00206035
ITPR2	1422.6	-0.700363	0.214988	-3.25768	0.00112327	0.0115881
TFDP1	3266.2	-0.6999	0.137777	-5.07994	3.77557e-07	1.01629e-05
COL7A1	1555.09	-0.69984	0.202277	-3.45981	0.00054055	0.00634389
LINC00941	268.49	-0.699614	0.195955	-3.57028	0.000356604	0.00453325
FANCL	577.863	-0.698657	0.178858	-3.90622	9.37513e-05	0.00146156
ABALON	124.852	-0.698618	0.253091	-2.76034	0.00577411	0.0418302
KATNAL1	374.183	-0.698579	0.211077	-3.30959	0.000934324	0.00996115
HPSE	358.104	-0.697215	0.176103	-3.95912	7.52249e-05	0.00122345
TTLL4	593.57	-0.696885	0.191314	-3.64263	0.00026987	0.00359582
FGD2	74.6074	-0.695926	0.24695	-2.81809	0.00483104	0.0364866
CDCA7L	1539.49	-0.694954	0.13697	-5.07377	3.90013e-07	1.04407e-05
SSRP1	7696.21	-0.592788	0.151024	-3.92512	8.66869e-05	0.00137036
MTHFD1	3585.83	-0.69352	0.147284	-4.70874	2.49258e-06	5.93605e-05
ATP8B3	427.922	-0.692431	0.173575	-3.98923	6.62885e-05	0.0011013
CHD1L	989.595	-0.69177	0.180769	-3.82682	0.000129809	0.00194713
CEP295	1545.27	-0.689333	0.184547	-3.73527	0.000187511	0.00264753
TCHH	100.772	-0.686291	0.234111	-2.93148	0.00337356	0.027464
NCF2	155.12	-0.684919	0.21363	-3.2061	0.00134547	0.0134063
TGFBI	3330.71	-0.684533	0.167468	-4.08754	4.3598e-05	0.000774313
CASP8AP2	641.907	-0.683817	0.197602	-3.46058	0.000539016	0.00633096
KCTD9	1401.44	-0.683636	0.159325	-4.29082	1.78014e-05	0.00035195
KIAA1715	796.398	-0.680816	0.193835	-3.51235	0.000444163	0.00544806
FAF1	878.761	-0.680421	0.162217	-4.19451	2.73458e-05	0.000515633
NUP160	2405.92	-0.680077	0.160933	-4.22584	2.38048e-05	0.000456492
SLC7A1	1421.23	-0.67948	0.193836	-3.50544	0.000455854	0.00556805
REEP4	1096.77	-0.679399	0.165369	-4.10837	3.98463e-05	0.000715989
LRRC75A	156.137	-0.679078	0.213179	-3.18549	0.0014451	0.0141613
EED	1276.56	-0.678885	0.16193	-4.19246	2.75946e-05	0.00051899
SFN	1477.46	-0.678625	0.183993	-3.68831	0.000225748	0.00309218
PNP	1213.14	-0.67803	0.164921	-4.11124	3.93541e-05	0.000709244
NUP93	1428.73	-0.677528	0.152098	-4.45454	8.40733e-06	0.000181376
SNRPB	4000.17	-0.676229	0.184311	-3.66896	0.00024354	0.00329891
DKC1	2012.45	-0.545176	0.140168	-3.88946	0.000100468	0.00155308
MYRF	2550.5	-0.675981	0.172251	-3.92439	8.69485e-05	0.00137302
TDP1	452.267	-0.675699	0.165089	-4.09293	4.25955e-05	0.000760191
FBF1	398.194	-0.675183	0.213103	-3.16835	0.00153309	0.0148452
STARD4	207.908	-0.674611	0.205309	-3.28584	0.0010168	0.0106775
PRPS2	2311.62	-0.5427	0.13999	-3.87671	0.000105876	0.0016281
PPIL1	738.775	-0.673869	0.170667	-3.94845	7.86585e-05	0.00126944
ZDHHC9	1979.3	0.575595	0.148637	3.87248	0.000107733	0.00165318
IKZF2	579.9	-0.672393	0.227907	-2.9503	0.00317465	0.0260762
FBXO27	118.377	-0.672222	0.248908	-2.70068	0.0069197	0.0479963
GCLM	785.663	-0.671015	0.219314	-3.05961	0.00221628	0.0198734
LYAR	522.643	-0.669608	0.176034	-3.80385	0.000142464	0.0021068
AKR1B10	2501.24	-0.669241	0.170681	-3.92099	8.81847e-05	0.00139104
CYB5R2	389.196	-0.669179	0.169844	-3.93996	8.14941e-05	0.00130373
SAMHD1	781.452	-0.668411	0.205714	-3.24923	0.00115717	0.0118878
EXOSC9	828.683	-0.667674	0.150442	-4.43807	9.07673e-06	0.00019354
FHOD3	246.351	-0.666059	0.222657	-2.99142	0.00277687	0.0236703
MSH6	2885.45	-0.507771	0.131956	-3.84805	0.000119063	0.00180813
PMAIP1	769.699	-0.665162	0.159124	-4.18015	2.91319e-05	0.000545108
CSPG4	245.258	-0.664588	0.204959	-3.24254	0.00118468	0.0121195
FGFR1OP	664.826	-0.664421	0.172976	-3.84111	0.000122481	0.00185428
HMGB1	5440.93	-0.664078	0.164643	-4.03343	5.49691e-05	0.000946475
EML5	233.273	-0.663397	0.223427	-2.96919	0.00298588	0.0249175
SORBS3	1273.83	-0.662497	0.207376	-3.19466	0.00139996	0.0138113
CRIP2	154.256	-0.662205	0.212753	-3.11255	0.00185479	0.0171991
LAD1	429.477	-0.662042	0.168269	-3.93444	8.33924e-05	0.00133119
PEX6	651.535	0.598427	0.156063	3.83452	0.000125811	0.00189103
PPIH	680.052	-0.660841	0.17463	-3.78425	0.000154174	0.00225497
BUB3	3974.36	-0.659271	0.13981	-4.71549	2.41132e-06	5.76125e-05
LGALS1	7708.33	-0.658981	0.181805	-3.62466	0.00028934	0.00381025
C19orf47	176.944	-0.658478	0.211695	-3.11051	0.00186767	0.0172753
ASB9	144.282	-0.657856	0.22096	-2.97727	0.00290829	0.0244637
TRIM14	764.39	-0.657363	0.205623	-3.19693	0.00138899	0.0137308
MLH1	754.668	-0.656136	0.164665	-3.98468	6.75721e-05	0.00111767
POLR2A	4693.24	-0.655177	0.222921	-2.93905	0.00329216	0.0269508
KIF2A	1389.28	-0.653407	0.189954	-3.43982	0.000582101	0.0067452
POLR2D	730.057	-0.653097	0.149701	-4.36269	1.28475e-05	0.000264902
UNC5A	140.983	-0.652215	0.225104	-2.8974	0.00376274	0.0299508
CCDC138	124.383	-0.650904	0.216737	-3.0032	0.00267159	0.0230107
LOC145783	141.662	-0.649375	0.218359	-2.97388	0.00294058	0.0246364
PI4K2B	893.707	-0.647621	0.148451	-4.36253	1.28569e-05	0.000264902
PPAT	796.979	-0.647235	0.178114	-3.63382	0.00027926	0.00369742
CERS6	776.518	-0.647164	0.2401	-2.6954	0.00703047	0.0483998
HSPA13	1191.54	-0.646326	0.159406	-4.05459	5.02225e-05	0.00087191
MANBA	2967.02	0.525838	0.138302	3.8021	0.000143474	0.00211534
MTHFD1L	1560.26	-0.528649	0.139031	-3.80238	0.000143313	0.00211534
BRCC3	313.847	-0.646095	0.208999	-3.09138	0.00199227	0.0182097
NEDD1	1084.81	-0.645313	0.169957	-3.79693	0.0001465	0.00215347
PLOD2	1879.96	-0.644923	0.192654	-3.34757	0.000815238	0.00889121
CALM3	5342.76	-0.644622	0.139741	-4.613	3.96908e-06	9.11211e-05
RAD1	653.838	-0.644008	0.157029	-4.1012	4.11017e-05	0.000736217
ADRB2	785.623	-0.643733	0.151801	-4.24064	2.22882e-05	0.000431356
SYNE2	3111.45	-0.643617	0.224599	-2.86562	0.00416189	0.0324415
HNRNPM	5444.62	-0.641002	0.139165	-4.60605	4.1038e-06	9.3628e-05
PSMC3	3351.51	-0.64042	0.171978	-3.72384	0.000196213	0.00275713
LPXN	651.502	-0.640259	0.18782	-3.4089	0.000652244	0.0074289
OASL	568.604	-0.639164	0.158777	-4.02555	5.68424e-05	0.000974157
ATRIP	219.389	-0.637903	0.199158	-3.203	0.00136003	0.013499
PCGF6	166.835	-0.637415	0.21085	-3.02307	0.00250224	0.0219372
TMEM57	743.782	0.566241	0.14998	3.77543	0.000159729	0.00232463
SCML1	368.064	-0.636784	0.163042	-3.90565	9.39722e-05	0.00146345
TMEM38B	405.807	-0.636308	0.174958	-3.63692	0.000275915	0.00366601
PRPS1	1642.3	-0.635538	0.160043	-3.97104	7.15585e-05	0.00117423
HNRNPAB	4243.89	-0.598665	0.158683	-3.77271	0.000161484	0.00234087
TFRC	8812.59	-0.635025	0.168211	-3.77517	0.000159896	0.00232476
TRA2B	3697.5	-0.506646	0.13453	-3.76603	0.000165863	0.00239961
RBM12B	549.771	-0.634879	0.197619	-3.21265	0.00131518	0.0131968
SETD8	1085.56	-0.598176	0.158904	-3.76439	0.000166955	0.00241066
IGFBP7	4715.32	-0.633754	0.198806	-3.18779	0.00143363	0.0140786
LSM11	133.267	-0.63171	0.215863	-2.92644	0.00342863	0.0278043
TLE3	1209.09	-0.585286	0.155612	-3.76119	0.000169109	0.0024363
NSMF	2429.75	0.594467	0.158088	3.76035	0.000169673	0.0024403
ERLIN1	2672.77	-0.49135	0.130688	-3.75972	0.000170104	0.00244409
SULF2	36163.8	0.584866	0.155822	3.75343	0.000174432	0.00250383
KIAA0319L	5127.21	0.528605	0.140923	3.75102	0.000176117	0.00252428
FOXF2	590.252	-0.631591	0.161659	-3.90693	9.34776e-05	0.00145885
TRPV4	1045.58	-0.631186	0.164561	-3.83558	0.000125269	0.00189063
TRIM45	87.2594	-0.62926	0.234303	-2.68567	0.00723847	0.0496203
MAMDC2	433.407	-0.628726	0.180386	-3.48545	0.000491312	0.00589824
UNG	1221.04	-0.628255	0.151039	-4.15954	3.18883e-05	0.000587853
SLC38A5	885.801	-0.627704	0.179201	-3.5028	0.000460403	0.00560508
NEMP2	474.96	-0.597538	0.159556	-3.745	0.000180395	0.00256931
APOO	216.384	-0.627526	0.190707	-3.29052	0.00100003	0.0105315
PMP22	405.593	-0.626941	0.225121	-2.7849	0.00535434	0.0394318
SFXN5	539.8	-0.626684	0.165552	-3.78541	0.000153453	0.00224666
PCNT	1301.52	-0.626522	0.173611	-3.60876	0.000307659	0.00402618
MRE11A	1317.9	-0.626015	0.18491	-3.38551	0.000710465	0.00798661
RFX2	145.115	-0.625182	0.20143	-3.10372	0.00191102	0.0175987
LMNA	22874.2	-0.586416	0.156936	-3.73666	0.000186479	0.00263804
TAF4	264.721	-0.62439	0.195685	-3.19079	0.00141884	0.0139694
RBM14	1370.42	-0.624152	0.14737	-4.23526	2.28291e-05	0.000440083
NFATC2	132.786	-0.623629	0.232494	-2.68235	0.00731074	0.0499993
HNRNPH3	3039.57	-0.527097	0.141226	-3.7323	0.000189737	0.00267382
KRT80	6461.59	-0.623277	0.164639	-3.78572	0.000153262	0.0022461
SNRPA1	795.466	-0.623181	0.168011	-3.70916	0.000207949	0.00288065
BIN1	2242.52	-0.623172	0.175181	-3.55731	0.000374669	0.00471389
R3HDM1	912.007	-0.62277	0.186346	-3.34201	0.000831743	0.00903158
FANCC	399.014	-0.622065	0.186304	-3.33897	0.000840899	0.00911751
TTPA	9.06813	-1.38335	0.371654	-3.72214	0.000197543	0.00276787
PAK6	174.47	-0.62011	0.197221	-3.14423	0.00166524	0.0158322
ACAT2	612.181	-0.620061	0.162047	-3.82642	0.000130023	0.00194835
YEATS4	594.466	-0.617951	0.167887	-3.68076	0.000232539	0.00317039
SLX4	347.535	-0.61754	0.229952	-2.68552	0.00724179	0.0496203
NHSL1	257.694	-0.617213	0.210792	-2.92807	0.00341077	0.0277208
C11orf95	993.665	0.573579	0.154246	3.7186	0.00020033	0.00279092
SENP1	759.426	-0.615407	0.181385	-3.39283	0.000691746	0.00782414
LOC100506127	144.788	-0.615326	0.219015	-2.80951	0.00496165	0.0372314
ADGRB2	280.818	-0.614665	0.187169	-3.28401	0.00102341	0.0107315
SIAE	3305.21	0.537874	0.144985	3.70986	0.000207371	0.00287808
SUPT16H	5569.83	-0.613589	0.137871	-4.45044	8.56927e-06	0.000184598
ANKRD22	213.249	-0.60864	0.200525	-3.03523	0.0024035	0.0212022
CEP135	425.769	-0.607824	0.201184	-3.02123	0.00251749	0.0220356
ANAPC1	1210.79	-0.606355	0.222356	-2.72696	0.00639209	0.0450394
RQCD1	1482.91	-0.55343	0.149322	-3.70629	0.000210314	0.00290518
MXRA7	1209.16	0.526006	0.141977	3.70487	0.000211497	0.00291878
PGBD1	177.134	-0.606012	0.218021	-2.77961	0.0054425	0.0398809
G0S2	268.275	-0.60597	0.202563	-2.99151	0.00277602	0.0236703
NUP37	806.526	-0.580195	0.156808	-3.70004	0.000215565	0.00296655
LRSAM1	613.661	0.577598	0.156303	3.69538	0.000219554	0.00301861
LRRC40	489.318	-0.604663	0.169223	-3.57317	0.000352684	0.00449121
SLBP	2062.94	-0.569691	0.15426	-3.69307	0.000221563	0.00304053
USP31	492.127	-0.60396	0.158472	-3.81116	0.000138318	0.0020517
HAUS2	299.025	-0.603849	0.179874	-3.35707	0.000787724	0.00863364
TOR3A	1402.47	-0.602907	0.151922	-3.96852	7.23204e-05	0.00118409
PSMD14	2866.75	-0.602861	0.171638	-3.5124	0.000444071	0.00544806
C1orf21	210.196	-0.601789	0.192329	-3.12896	0.00175429	0.0164759
NUP85	1688.33	-0.60173	0.153531	-3.91927	8.88187e-05	0.00139804
CARD8	313.414	-0.601335	0.184502	-3.25923	0.00111717	0.0115333
ETV5	1298.11	-0.600766	0.15366	-3.90971	9.24064e-05	0.00144521
AMMECR1	831.895	-0.600355	0.182567	-3.28841	0.00100756	0.0105948
ARHGEF28	2774.27	0.600732	0.187349	3.20649	0.00134364	0.0133999
WBP11	1806.42	-0.501814	0.136589	-3.67389	0.000238887	0.00324488
CRELD1	699.652	0.602084	0.186709	3.22472	0.00126094	0.012766
TMEM219	2340.55	0.602214	0.197377	3.05108	0.00228016	0.0203591
CCND1	23391.6	0.602579	0.130306	4.62434	3.75801e-06	8.69559e-05
C14orf79	471.154	0.602678	0.168269	3.58165	0.000341435	0.00437836
GRINA	4700.61	0.602975	0.173438	3.4766	0.000507817	0.00603701
NEAT1	32928.8	0.483616	0.132081	3.66152	0.000250723	0.00338683
LOC100129550	438.076	0.603941	0.198694	3.03956	0.00236926	0.0210013
CUL7	2362.28	0.604174	0.146444	4.12562	3.69742e-05	0.000669724
MALAT1	8992.1	0.6045	0.188969	3.19894	0.00137934	0.0136583
STAT2	1565.14	0.605767	0.168425	3.59665	0.000322336	0.00417991
DAB2	760.391	0.606135	0.168627	3.59453	0.000324972	0.004204
SIGLEC10	6.59864	-1.33043	0.364614	-3.64887	0.000263398	0.00353681
FBXL20	1111.67	0.608087	0.16418	3.70377	0.000212418	0.00292873
DEPDC7	9.29208	-1.35855	0.372363	-3.64846	0.00026382	0.00353769
CTSB	31339.1	0.49524	0.13581	3.64656	0.000265774	0.00356065
AADAC	729.472	0.608938	0.167501	3.63543	0.000277522	0.00367773
MTIF3	544.029	0.609213	0.183945	3.31193	0.000926543	0.00991421
MIR3064	212.96	0.609916	0.205976	2.9611	0.00306538	0.025349
BFSP1	192.626	0.610478	0.217895	2.80171	0.00508332	0.0379503
RAB6B	157.496	0.61075	0.204575	2.98545	0.00283159	0.0239974
AMOTL2	4789.57	0.611216	0.189914	3.21838	0.00128918	0.0129981
BMP4	2194.05	0.611253	0.206733	2.95673	0.00310925	0.0256251
FBXO44	902.052	0.611712	0.182051	3.36011	0.00077911	0.00856787
ADGRL2	952.77	0.612125	0.187781	3.25978	0.00111498	0.0115189
KIAA1407	272.025	0.612664	0.171793	3.56629	0.000362075	0.00458498
TNFRSF11B	297.547	0.612683	0.192891	3.17632	0.00149157	0.014525
CDKN2B-AS1	136.461	0.613028	0.220762	2.77687	0.00548849	0.0401577
ZNF692	483.626	0.613687	0.193771	3.16708	0.00153979	0.0148806
MAN2B1	2849.55	0.614113	0.14495	4.23674	2.26792e-05	0.000437769
SH3BP4	5972.99	0.533946	0.146982	3.63273	0.00028044	0.00370636
SLC39A11	1189.02	0.56224	0.155003	3.62729	0.000286415	0.00378192
SLC17A5	1407.09	0.581971	0.16048	3.62643	0.000287366	0.00379106
PAX6	406.19	-0.597884	0.16493	-3.62509	0.000288866	0.00380743
LOC103611081	491.962	0.614338	0.164375	3.73742	0.000185915	0.00263428
LINC00910	107.263	0.61478	0.223458	2.75122	0.00593741	0.042844
TPI1	6757.66	-0.586896	0.162533	-3.61094	0.000305085	0.00401039
PRPF4	1165.09	-0.541962	0.150104	-3.61057	0.00030553	0.00401265
PROS1	128.183	0.615043	0.224509	2.7395	0.00615327	0.0440764
LTBP3	15471.4	0.616266	0.171866	3.58573	0.000336136	0.00433314
ULK1	1672.86	0.527706	0.146201	3.60947	0.000306829	0.00401891
TCTA	943.94	0.616278	0.143144	4.30531	1.66748e-05	0.000331913
RAB40B	264.026	0.616904	0.217734	2.83329	0.00460719	0.0350739
PSAP	65881.3	0.555602	0.154053	3.60657	0.000310275	0.00405319
SLC29A4	106.038	0.61715	0.21782	2.83331	0.00460692	0.0350739
TTC3	4834.1	0.590523	0.163849	3.60407	0.000313275	0.004088
SOX12	449.633	0.6177	0.211375	2.92229	0.00347463	0.0281307
WEE1	887.736	-0.549593	0.152646	-3.60045	0.000317669	0.00413505
DUSP1	367.619	0.618309	0.192063	3.21931	0.001285	0.0129648
SGSH	633.496	0.58597	0.162868	3.59783	0.000320886	0.00416702
TRIM4	1416.27	0.50237	0.139634	3.59775	0.000320977	0.00416702
C1RL	477.424	0.6186	0.175078	3.53328	0.000410443	0.00508977
MTRNR2L2	316.666	0.618816	0.18477	3.34912	0.000810677	0.00885527
LPPR2	465.787	0.598422	0.166463	3.59492	0.000324493	0.00420151
KLHL24	1824.67	0.61989	0.207328	2.9899	0.00279066	0.0237465
C14orf28	115.322	0.620349	0.230152	2.69539	0.00703067	0.0483998
AGRN	41844.9	0.579097	0.161208	3.59223	0.000327865	0.00423397
PGAM1	3949.51	-0.538232	0.150051	-3.58701	0.000334497	0.0043158
RGCC	432.433	0.620687	0.230551	2.69219	0.00709841	0.0487974
BRE	1136.76	0.507037	0.141427	3.58515	0.000336881	0.00433894
ERMAP	437.57	0.620841	0.164369	3.77712	0.000158655	0.00231129
UNC13D	5163.54	-0.599913	0.167439	-3.58287	0.000339838	0.00436552
NMRK1	562.501	0.621125	0.172068	3.60977	0.000306464	0.00401772
TMEM45B	8456.2	0.621213	0.177797	3.49395	0.000475932	0.00575591
THAP2	136.289	0.622235	0.218143	2.85242	0.00433884	0.0334652
GRAMD1A	785.132	0.5955	0.16635	3.57979	0.000343866	0.00440568
STAG3	127.207	0.62338	0.222998	2.79545	0.00518283	0.0384778
C19orf57	12.9006	-1.31745	0.36831	-3.57702	0.00034754	0.00444499
FANK1	189.335	0.623819	0.204916	3.04427	0.00233245	0.0207
HADHB	3912.81	0.493596	0.138033	3.57592	0.000348997	0.00445586
ANXA10	12906.6	-0.531333	0.148645	-3.57451	0.000350882	0.00447603
KIFC1	5.96492	-1.27609	0.357032	-3.57416	0.000351359	0.00447822
RPL23	19054.8	0.624583	0.19706	3.16951	0.00152697	0.0148153
YIPF2	962.939	0.625109	0.185366	3.37229	0.000745457	0.00830992
UBL3	1330.96	0.625491	0.165311	3.78371	0.000154505	0.00225756
SLC39A13	2196.78	0.577936	0.161909	3.5695	0.000357658	0.00454273
SNHG5	3379.24	0.626254	0.215024	2.91249	0.00358565	0.0288228
QPCTL	354.504	0.626333	0.196492	3.18757	0.00143473	0.0140786
RPL26	12246.2	0.626497	0.199153	3.1458	0.00165634	0.0157885
TMEM102	543.846	0.626708	0.168393	3.72171	0.000197881	0.00276996
MLLT3	197.272	0.626946	0.196165	3.196	0.00139345	0.0137601
ASH2L	2130.8	-0.492526	0.138137	-3.56549	0.000363173	0.00458498
TMEM125	171.088	0.626957	0.221086	2.83581	0.00457093	0.0348721
DRP2	9.29615	-1.31975	0.370515	-3.56194	0.000368124	0.00464349
MEGF6	15803	0.544178	0.152807	3.56122	0.00036914	0.00465216
HEXA	5788.48	0.535522	0.150385	3.561	0.000369446	0.00465216
KIZ	131.751	0.627008	0.20818	3.01185	0.00259662	0.0224999
S100A4	42698.3	0.627396	0.186226	3.369	0.000754423	0.0083717
IFT122	897.159	-0.539839	0.151811	-3.55599	0.000376563	0.0047296
SIDT2	1003.52	0.629581	0.14604	4.31102	1.62502e-05	0.000325226
ZNF250	106.248	0.629874	0.226228	2.78425	0.00536523	0.0394724
PACS2	2067.5	0.505481	0.14253	3.54648	0.00039041	0.00489096
MTL5	344.524	-0.588366	0.16594	-3.54567	0.000391621	0.00490195
CAB39L	454.904	0.587948	0.165882	3.54438	0.000393544	0.00491763
CCDC40	312.913	0.630341	0.186328	3.38296	0.000717096	0.00804266
ALDH1L1	3236.43	0.63078	0.173162	3.64271	0.00026978	0.00359582
HNRNPH1	6831.75	-0.473127	0.133547	-3.54277	0.000395945	0.00493921
MARCH2	364.512	0.63116	0.185144	3.40902	0.00065197	0.0074289
IFI6	704.224	0.63126	0.181089	3.48591	0.000490469	0.00589769
CTSA	16601.5	0.631425	0.152698	4.13513	3.54748e-05	0.000647282
IFITM3	5266.21	0.632035	0.21075	2.99898	0.00270889	0.0232667
PLA2G15	1195.12	0.528653	0.149512	3.53585	0.000406466	0.00504899
CCDC64	361.572	0.63226	0.178556	3.54097	0.00039866	0.00496043
POLR2J3	477.594	0.632727	0.210694	3.00306	0.00267282	0.0230107
RNASEH2B	554.997	-0.598291	0.169426	-3.53129	0.000413539	0.00512383
YIF1A	2523.22	0.634254	0.178991	3.54351	0.000394845	0.00492968
NISCH	1327.14	0.50297	0.142601	3.52712	0.000420105	0.0051964
TACSTD2	18654.1	0.634291	0.219414	2.89084	0.0038421	0.0304998
CBFB	2981.98	-0.463857	0.13176	-3.52048	0.000430771	0.00531937
SPRY2	1886.67	0.506496	0.144011	3.51707	0.000436341	0.00538362
HERC5	644.364	-0.547181	0.155689	-3.51457	0.000440464	0.00542992
BMP1	4459.98	0.634861	0.154098	4.11986	3.79106e-05	0.000685757
PKD1L2	206.219	0.63531	0.200952	3.1615	0.00156961	0.0151388
PRPF38A	700.212	-0.527917	0.150292	-3.51261	0.00044372	0.00544806
RWDD2A	208.51	0.635374	0.200834	3.16368	0.00155788	0.0150356
FAAH2	182.172	0.635388	0.223157	2.84727	0.00440954	0.0339213
SOX4	5873.67	0.635617	0.176182	3.60773	0.000308886	0.00403865
ABCG1	849.073	0.637083	0.173487	3.67223	0.000240444	0.00326301
SLC35E2	1123.44	0.637252	0.159479	3.99584	6.44645e-05	0.00107833
RAN	7607.54	-0.548557	0.156453	-3.50622	0.000454519	0.00556113
VASH1	171.053	0.63768	0.214902	2.96731	0.00300417	0.025012
FN3KRP	1658.19	-0.529095	0.150948	-3.50514	0.000456362	0.00556805
GPR137B	890.402	0.63845	0.178714	3.57246	0.000353643	0.00449952
RBBP7	6262.47	-0.501855	0.143155	-3.50566	0.000455468	0.00556805
SLC13A3	243.167	0.638688	0.183697	3.47686	0.000507316	0.00603594
GPR173	258.618	0.639845	0.183971	3.47797	0.000505233	0.00602093
GAPDH	43809.7	-0.543838	0.155272	-3.50248	0.000460942	0.00560698
MAPK8IP3	2851.69	0.483054	0.13794	3.50192	0.00046192	0.00561422
RHBDD2	1461.76	0.640561	0.161203	3.97362	7.07872e-05	0.00116288
NPHP3	178.908	0.640734	0.214123	2.99236	0.00276834	0.0236388
DCAF6	1245.24	0.483802	0.13842	3.49516	0.000473775	0.00574397
SMS	3686.21	-0.534955	0.153065	-3.49494	0.000474161	0.00574397
DNASE2	1118.27	0.64081	0.167106	3.83476	0.000125687	0.00189103
GATA3	840.081	0.64182	0.192668	3.33122	0.000864675	0.00934079
CLK1	1987.73	0.641966	0.156146	4.11131	3.93417e-05	0.000709244
ASAH1	6435.93	0.642016	0.152316	4.21502	2.4976e-05	0.000477081
ICAM1	686.863	0.584016	0.167426	3.48819	0.000486295	0.00586319
ISOC1	735.773	-0.542079	0.155406	-3.48814	0.000486401	0.00586319
CLDN1	3995.8	-0.523295	0.150052	-3.48743	0.000487685	0.00587384
ABHD4	1965.42	0.529879	0.15196	3.48697	0.000488533	0.00587923
ASMTL	452.844	0.642192	0.193976	3.31068	0.000930702	0.00993697
SELENBP1	303.721	0.642504	0.204272	3.14534	0.00165895	0.0157961
SAT1	4409.18	0.642585	0.214558	2.99492	0.00274517	0.0235356
SLC22A23	723.069	0.558589	0.160298	3.48469	0.000492717	0.00591018
SMPDL3B	237.542	0.642784	0.197579	3.2533	0.00114074	0.0117434
WDR38	12.0986	-1.2802	0.367562	-3.48297	0.00049589	0.00593853
GLB1	2968.91	0.470461	0.135095	3.48245	0.000496856	0.00594525
VBP1	2150.59	-0.559858	0.160897	-3.47961	0.000502153	0.00600374
PDGFB	2811.34	0.643283	0.187495	3.43093	0.000601521	0.00693736
TMEM167B	907.547	0.643861	0.159183	4.04477	5.23737e-05	0.00090604
MRAS	201.353	0.645293	0.196426	3.28518	0.00101917	0.0106948
GSN	26510.8	0.645645	0.190482	3.38953	0.000700135	0.00788257
TTLL1	249.268	0.646299	0.201669	3.20475	0.00135179	0.0134456
RPL18A	13310.1	0.646989	0.205702	3.14528	0.00165929	0.0157961
OSR1	457.958	0.647043	0.217306	2.97757	0.00290542	0.0244536
SNRPD1	589.793	-0.596398	0.171591	-3.47569	0.000509539	0.00605258
BTN3A3	563.591	0.557874	0.16058	3.47412	0.000512533	0.00608321
RPS6KA2	1932.65	0.647327	0.155627	4.15948	3.18971e-05	0.000587853
ZNF524	313.361	0.648659	0.239306	2.71058	0.00671657	0.0467863
LPAR6	144.822	0.649103	0.235423	2.75718	0.00583019	0.0421948
GXYLT1	581.949	-0.576021	0.16605	-3.46896	0.000522485	0.00618134
MYLK2	6.78022	-1.2689	0.365896	-3.46791	0.000524528	0.0062005
RPL34	10466.1	0.649773	0.228736	2.84071	0.00450129	0.0344825
ST6GAL1	309.728	0.650939	0.18593	3.50098	0.000463543	0.00562929
PRSS23	57959.8	0.651686	0.180002	3.62043	0.000294119	0.00386971
GNPTG	3033.61	0.652727	0.1822	3.58248	0.000340352	0.0043683
TFAM	1018.74	-0.521659	0.150633	-3.46311	0.00053396	0.00628668
MYO1D	3516.23	0.65416	0.167602	3.90305	9.49899e-05	0.00147617
TMEM117	125.615	0.654433	0.223806	2.92411	0.00345446	0.0279983
BMP2	468.116	0.655136	0.184831	3.54452	0.000393335	0.00491763
NR2F1-AS1	300.231	0.655882	0.21276	3.08274	0.00205107	0.0186658
VPS28	1840.01	0.657152	0.194128	3.38514	0.000711417	0.00799118
COL16A1	455.826	0.579046	0.167447	3.45809	0.000544019	0.00637441
RNF26	3470.42	-0.572611	0.165646	-3.45683	0.00054656	0.00639397
KHSRP	2284.51	-0.591096	0.170988	-3.45694	0.000546349	0.00639397
SMC6	1051.65	-0.565409	0.163641	-3.45518	0.000549923	0.00642818
RHOBTB2	933.988	-0.548445	0.158742	-3.45494	0.000550407	0.00642872
ACADL	9.19228	-1.28343	0.371751	-3.4524	0.000555625	0.0064845
FZD2	492.466	0.658118	0.211474	3.11206	0.00185788	0.0172065
PIGS	3311.53	0.463994	0.134466	3.45064	0.000559251	0.00651645
ST6GALNAC6	1193.98	0.658199	0.190174	3.46104	0.000538093	0.00632518
ZER1	2094.66	0.509356	0.147794	3.44639	0.000568137	0.0066095
SLC7A7	170.188	0.658868	0.242074	2.72176	0.00649356	0.045557
SOAT1	1923.92	-0.546977	0.15887	-3.44293	0.00057545	0.00668396
YPEL5	2684.03	0.659228	0.183989	3.58298	0.0003397	0.00436552
TMEM140	516.734	0.580712	0.168793	3.44037	0.000580925	0.00674039
ZMAT1	208.213	0.659627	0.20139	3.27537	0.00105524	0.0110102
LINC01004	556.928	0.571411	0.166239	3.4373	0.000587551	0.00679761
PYROXD2	714.51	0.660939	0.166144	3.9781	6.94688e-05	0.00114506
SPINT1	8961.74	0.662324	0.206671	3.20473	0.00135189	0.0134456
SLC25A23	1066.66	0.662536	0.164405	4.0299	5.58006e-05	0.000958542
LZTS3	172.923	0.663845	0.210049	3.16043	0.00157534	0.0151742
TMCC1	730.047	0.664059	0.169601	3.91542	9.02482e-05	0.00141598
NAGLU	3049.21	0.664228	0.169673	3.91476	9.04935e-05	0.00141831
ATP6AP1	6525.54	0.490599	0.143036	3.4299	0.000603805	0.00695276
BTD	385.957	0.566557	0.165215	3.42921	0.00060533	0.00696486
LMO4	1245.64	0.58254	0.169895	3.42883	0.000606186	0.00696924
TMEM98	1405.04	0.664605	0.17398	3.82002	0.000133442	0.00199551
LMBRD1	1259.19	0.665224	0.193177	3.4436	0.000574027	0.00667273
ATP2A3	784.851	0.521222	0.152172	3.42523	0.000614282	0.00704576
EML4	2474.79	-0.569446	0.166418	-3.42179	0.000622108	0.00712994
FAM171A1	2505.55	0.466254	0.136289	3.42108	0.000623731	0.00714297
RPL39	6432.65	0.665716	0.213893	3.11237	0.00185591	0.0171991
FSTL3	2329.04	0.666288	0.200209	3.32796	0.000874859	0.00942996
RLBP1	9.41505	-1.271	0.372409	-3.41291	0.000642724	0.00734327
GPER1	120.374	0.666352	0.230474	2.89122	0.00383751	0.0304799
NPDC1	1585.47	0.666374	0.210003	3.17316	0.00150791	0.0146497
IER5L	930.444	0.666546	0.215855	3.08793	0.00201555	0.0183861
ZNF277	1612.42	0.666755	0.182953	3.64441	0.000268009	0.00358403
TTC17	2623.9	0.521426	0.153029	3.40736	0.000655944	0.00746525
TSPAN31	1371.56	0.666787	0.151687	4.39581	1.10361e-05	0.00023228
RNF170	813.449	0.666858	0.158468	4.20815	2.57471e-05	0.000489261
PPIF	1348.44	-0.529313	0.155457	-3.40489	0.000661901	0.00751555
RABAC1	1524.26	0.667034	0.205894	3.2397	0.00119655	0.0122254
ST3GAL5	1362.91	0.667582	0.163666	4.07893	4.52444e-05	0.000798719
HSPA14	847.937	-0.549378	0.161849	-3.39439	0.000687815	0.0077917
CHURC1	419.154	0.667797	0.200364	3.33291	0.000859419	0.0092977
TMEM38A	110.146	0.667851	0.232139	2.87695	0.00401545	0.0315684
LGALS3BP	41204.2	0.508579	0.149934	3.39202	0.000693803	0.00783533
ITGB2-AS1	446.59	0.668346	0.229415	2.91326	0.00357673	0.0288204
IPO5	4273.06	-0.519233	0.153112	-3.39119	0.00069589	0.00784681
ADPRM	112.855	0.668538	0.237678	2.81279	0.00491141	0.0369541
ECHDC2	500.8	0.668648	0.210279	3.17981	0.00147373	0.0143939
PODXL2	349.501	0.668858	0.198586	3.3681	0.00075688	0.00837994
UGCG	4812.66	0.668977	0.199068	3.36054	0.000777904	0.00856787
PXDC1	1406.28	0.669012	0.177312	3.77309	0.00016124	0.00233966
THNSL2	269.942	0.670525	0.20339	3.29674	0.000978136	0.0103455
SLC1A1	354.266	0.671047	0.17677	3.79615	0.000146959	0.00215805
DNAJC25	436.855	0.67116	0.188203	3.56615	0.000362264	0.00458498
HNRNPR	447.434	-0.560231	0.165656	-3.3819	0.000719864	0.00806753
FRG1BP	251.627	0.671683	0.188863	3.55647	0.000375878	0.00472505
CPNE2	825.385	-0.542663	0.160542	-3.38019	0.000724355	0.00810548
CALR	16371.3	-0.470385	0.139172	-3.37989	0.000725141	0.00810809
C8orf46	9.75719	1.25826	0.372318	3.37953	0.000726094	0.00811257
JUNB	1661.44	0.671833	0.183739	3.65646	0.000255722	0.00344484
RNF130	1660.4	0.673463	0.186562	3.60987	0.000306356	0.00401772
MAGED2	2738.9	0.673748	0.16666	4.04264	5.28526e-05	0.000912174
VWA5A	1138.62	0.47852	0.141948	3.37108	0.000748731	0.00834008
PPAP2A	1006.8	0.512851	0.152167	3.37031	0.000750843	0.00835726
C20orf195	223.841	0.674504	0.244078	2.76347	0.005719	0.0414925
AMN1	564.078	0.546238	0.162122	3.36931	0.000753572	0.0083717
FURIN	2565.99	0.573131	0.170116	3.36906	0.00075424	0.0083717
SHISA5	3069.13	0.526865	0.156377	3.36919	0.00075389	0.0083717
RHBDF1	4105.48	0.491185	0.145816	3.36852	0.000755723	0.00837558
SOX7	461.265	-0.530029	0.157351	-3.36845	0.000755914	0.00837558
BCAS3	975.677	0.675152	0.151181	4.46585	7.97515e-06	0.000172814
DUSP10	393.24	0.586234	0.174129	3.36666	0.000760844	0.00841113
PTBP1	7404.01	-0.530938	0.157696	-3.36684	0.000760335	0.00841113
FAM122B	1721.77	-0.501147	0.148921	-3.36518	0.000764933	0.00844997
TMEM150A	580.562	0.675353	0.169036	3.99532	6.46061e-05	0.00107947
RPL29	6999.51	0.675645	0.184662	3.65882	0.000253383	0.00341647
RPL13A	24587.7	0.675849	0.210668	3.20812	0.00133607	0.0133477
JUP	10970.2	0.676578	0.171994	3.93374	8.36358e-05	0.00133363
PTK2B	2031.55	-0.542371	0.161404	-3.36034	0.000778467	0.00856787
MUC1	17599.5	0.676802	0.226748	2.98482	0.00283746	0.0240332
ZNF862	333.163	0.676899	0.17919	3.77755	0.000158381	0.00230959
TPGS2	1470	-0.472674	0.140745	-3.35838	0.000784021	0.00860897
ABCA10	858.763	0.677766	0.17118	3.95939	7.51424e-05	0.00122345
ACCS	417.881	0.588266	0.175237	3.35696	0.000788033	0.00863364
PBLD	187.095	0.677992	0.200898	3.3748	0.000738685	0.0082407
PNPLA2	7516.16	0.678304	0.212786	3.18773	0.00143396	0.0140786
PTTG1IP	29096.8	0.585712	0.174769	3.35135	0.000804175	0.00879735
NR1I2	13.9046	-1.21931	0.363911	-3.35058	0.000806431	0.00881545
YPEL3	1270.37	0.678582	0.224724	3.01963	0.00253085	0.0221393
RHOQ	858.848	0.545531	0.162936	3.34813	0.000813585	0.00888042
MAPRE1	7489.82	-0.461438	0.13785	-3.34738	0.000815785	0.00889121
FGD3	242.445	0.679577	0.248466	2.73509	0.00623628	0.0443766
CYP2S1	2712.11	0.569181	0.170055	3.34703	0.000816829	0.00889597
MICAL1	1112.22	0.541683	0.161871	3.34638	0.000818734	0.00891011
HTR1D	86.6679	0.679624	0.233286	2.91326	0.00357674	0.0288204
PLEK2	3310.48	-0.567912	0.16984	-3.34381	0.000826365	0.00897983
COMMD6	1135.61	0.680414	0.216487	3.14297	0.00167241	0.0158588
CHAMP1	861.802	-0.49463	0.148071	-3.34048	0.000836326	0.00907463
TMED3	3038.45	0.680508	0.181749	3.74422	0.000180952	0.00257226
CSAD	363.453	0.681705	0.166042	4.10563	4.0322e-05	0.000723134
PTPRM	811.412	0.682445	0.182408	3.7413	0.000183067	0.00259729
TP53INP1	666.235	0.682763	0.211868	3.22259	0.00127037	0.0128261
POLR3K	653.776	-0.582642	0.174888	-3.33151	0.000863753	0.0093377
ZNF490	120.671	0.683106	0.217018	3.14769	0.00164566	0.0157071
BBS1	1397.55	0.522163	0.156768	3.33079	0.000865995	0.00934816
RPS11	12820.3	0.683331	0.200864	3.40197	0.000669031	0.00758477
MAN1B1	4982.03	0.52784	0.158601	3.32809	0.000874422	0.00942996
SCD	3625.33	0.683357	0.159087	4.29549	1.74311e-05	0.00034556
ZFYVE1	1265.51	0.474449	0.142784	3.32285	0.000891032	0.0095902
KLF10	2919.04	-0.480058	0.144595	-3.32003	0.000900084	0.00968052
KPNB1	10120.9	-0.547129	0.164879	-3.31836	0.000905465	0.00973126
STARD10	1495.27	0.684543	0.203506	3.36375	0.000768902	0.00848743
MZF1	150.774	0.684688	0.21786	3.14279	0.00167344	0.0158588
ATP6V1G1	3902.32	0.546036	0.16478	3.31373	0.000920619	0.00987243
RPP25	705.076	-0.592581	0.17886	-3.3131	0.000922672	0.00988722
DNAH1	190.063	0.686409	0.228417	3.00507	0.00265524	0.0228996
ITFG3	8301.08	0.498417	0.150482	3.31213	0.00092589	0.00991421
DCPS	691.998	-0.483826	0.146109	-3.31141	0.000928278	0.00991831
TMEM86A	85.6487	0.687725	0.23732	2.89788	0.00375689	0.0299205
SLC6A14	1320.36	0.688246	0.197055	3.49265	0.000478246	0.00577914
SEZ6L2	4667.69	0.688547	0.174191	3.95284	7.72304e-05	0.0012519
TMEM120A	771.798	0.688949	0.178438	3.86101	0.00011292	0.00172556
COBLL1	488.976	-0.57795	0.174688	-3.30847	0.000938064	0.00999376
WFS1	3867.55	0.464668	0.140568	3.30564	0.000947606	0.0100881
GEMIN8	459.477	0.690226	0.179824	3.83835	0.000123865	0.0018733
ATP7B	163.482	0.691425	0.207453	3.33292	0.000859401	0.0092977
LIPH	3839.63	0.692277	0.160127	4.3233	1.53715e-05	0.000309328
NEBL	211.683	0.694434	0.241109	2.88016	0.00397472	0.0313322
EXOSC2	746.727	-0.506407	0.153368	-3.30192	0.000960261	0.0101859
STK26	812.511	-0.541443	0.164154	-3.29838	0.000972444	0.0103076
UCHL5	1055.61	-0.564954	0.171364	-3.29681	0.000977889	0.0103455
P4HTM	811.065	0.695487	0.207145	3.35749	0.000786525	0.00863001
GAS2L1	511.971	-0.569083	0.172612	-3.2969	0.000977577	0.0103455
CTSS	1491.96	-0.528729	0.160468	-3.29491	0.00098454	0.0104058
NUP35	290.748	-0.578252	0.175566	-3.29364	0.000989	0.0104454
SREBF1	2855.98	0.697551	0.18299	3.81195	0.000137873	0.00204717
MAML3	623.042	0.697566	0.17089	4.08196	4.46578e-05	0.00079122
CDKN2B	7409.44	0.498523	0.151453	3.2916	0.000996203	0.0104988
BST2	155.433	0.698607	0.221321	3.15653	0.00159658	0.0153687
LEPROT	1523.51	0.49297	0.149827	3.29027	0.00100092	0.0105334
APP	47632	0.5143	0.156407	3.28823	0.0010082	0.0105948
ABTB1	1707.17	0.698914	0.228942	3.0528	0.00226716	0.0202553
CYB5D2	895.148	0.699859	0.180073	3.88653	0.000101687	0.00157026
ZCWPW1	303.997	0.70209	0.174881	4.01468	5.95267e-05	0.00101541
BCAS1	1289.69	0.702259	0.161716	4.34254	1.40848e-05	0.000287377
TMEM30A	17066.6	-0.473174	0.144094	-3.28379	0.00102421	0.0107323
SPNS2	4435.32	0.702419	0.24444	2.87358	0.00405842	0.0318148
TNNI2	9.10982	-1.22208	0.372501	-3.28074	0.00103534	0.0108334
ARL6IP6	1282.39	-0.524756	0.160016	-3.2794	0.00104026	0.0108772
ZNF652	982.577	0.514092	0.156809	3.27847	0.00104372	0.0109056
ZDHHC8	1497.1	0.492584	0.150274	3.2779	0.00104584	0.0109199
EEF1A1	241572	0.703497	0.167828	4.19176	2.76794e-05	0.00051992
CREBRF	741.41	0.704486	0.189224	3.72304	0.00019684	0.00276065
MN1	1022.36	0.704502	0.151721	4.64339	3.4274e-06	8.00637e-05
TK2	2556.15	0.43594	0.133168	3.27361	0.00106183	0.0110554
C11orf54	980.925	0.705432	0.176591	3.99471	6.47725e-05	0.00108102
SPOCK3	266.245	0.706842	0.200386	3.5274	0.000419669	0.00519539
MAP1LC3B	4365.95	0.533124	0.163126	3.26817	0.00108245	0.0112461
CUX1	9258.23	0.503507	0.154116	3.26707	0.00108665	0.0112818
GPC2	126.764	0.706879	0.24153	2.92667	0.00342614	0.027804
SLC25A13	2794.89	-0.484113	0.148258	-3.26533	0.00109335	0.0113353
EIF4EBP1	1192.85	-0.595787	0.182517	-3.26427	0.00109745	0.0113698
LOC100499489	70.0456	0.707529	0.252992	2.79664	0.00516364	0.0383829
FAM8A1	1197.55	0.707647	0.176747	4.00374	6.23494e-05	0.00105134
LIMCH1	98.267	0.708096	0.227603	3.1111	0.00186393	0.0172516
VSIG2	2549.54	0.709749	0.218123	3.2539	0.00113834	0.0117353
MX1	1167.01	0.709944	0.144835	4.90173	9.49953e-07	2.41941e-05
BDNF	265.884	0.710602	0.219626	3.23552	0.00121423	0.0123785
PHYKPL	541.731	0.710871	0.177987	3.99395	6.49824e-05	0.00108206
ATAD3A	1915.14	-0.536235	0.164848	-3.25291	0.00114232	0.0117434
DHRS12	223.493	0.711915	0.221496	3.21412	0.00130845	0.0131473
RAP2B	2354.26	-0.430791	0.132425	-3.2531	0.00114154	0.0117434
RPS27	8900.08	0.717764	0.197545	3.63342	0.000279686	0.00369972
ITGB2	2759.49	0.71866	0.24304	2.95696	0.00310687	0.0256199
IGBP1	2921.51	0.719088	0.188441	3.81598	0.000135645	0.00201817
CDC42BPG	1244.61	-0.509232	0.156832	-3.247	0.0011663	0.0119648
SPTSSA	714.473	-0.509514	0.157012	-3.24507	0.00117423	0.0120377
LETMD1	1378.43	0.588604	0.181435	3.24416	0.00117796	0.0120675
NTN4	6178.98	0.533268	0.164427	3.24319	0.001182	0.0121004
LAMB2	6255	0.720215	0.161161	4.46892	7.86153e-06	0.000170604
LRRC29	117.757	0.720415	0.215411	3.34437	0.000824683	0.0089682
TTC14	1708.77	0.720503	0.165143	4.36289	1.28353e-05	0.000264902
ADPRHL1	280.71	0.598194	0.184674	3.23919	0.00119869	0.0122372
GLO1	2395.87	-0.46725	0.144373	-3.2364	0.00121048	0.0123489
ZSWIM7	224.192	0.721269	0.202226	3.56664	0.000361585	0.00458466
HERPUD1	1987.6	0.468909	0.144956	3.23484	0.00121711	0.0123993
TELO2	1378.35	-0.492529	0.152272	-3.23453	0.00121844	0.0124042
KBTBD3	315.386	0.588659	0.182192	3.23099	0.00123363	0.0125415
LBHD1	224.534	0.721861	0.203922	3.53988	0.000400307	0.0049767
ITGB8	2279.96	0.722327	0.215461	3.35247	0.000800942	0.00876852
YWHAH	5619.63	-0.453689	0.140484	-3.22947	0.00124021	0.0125963
GOT1	861.92	-0.474728	0.147043	-3.22848	0.00124448	0.0126256
ZNF25	73.2855	0.722587	0.259202	2.78773	0.00530786	0.0392274
PDCD4	1866.14	0.722626	0.208092	3.47263	0.000515393	0.00610728
JDP2	379.115	0.72273	0.2353	3.07152	0.00212971	0.0191792
SRSF2	4914.37	-0.490994	0.152275	-3.2244	0.00126239	0.0127719
DDX46	2459.1	-0.453996	0.140849	-3.22328	0.00126731	0.0128058
FAM127A	3277.5	0.583915	0.181158	3.22324	0.00126748	0.0128058
EPHX2	93.9724	0.72426	0.243896	2.96954	0.00298242	0.0249162
ATP6AP1L	106.499	0.72644	0.237285	3.06146	0.00220259	0.0197642
CLN5	764.427	0.726467	0.151209	4.80439	1.55221e-06	3.78883e-05
TSHZ2	234.687	0.727737	0.239296	3.04115	0.00235673	0.0209028
KDM7A	284.428	0.728629	0.214853	3.3913	0.000695628	0.00784681
FAM214A	943.597	0.525422	0.163438	3.21482	0.00130527	0.0131333
DAP	25543.4	0.416945	0.12971	3.21443	0.00130703	0.013142
SNTB1	1292.77	0.731313	0.185539	3.94155	8.09555e-05	0.00129794
EZH1	1111.85	0.731485	0.143856	5.08484	3.67932e-07	9.92199e-06
TCEANC	68.1263	0.732203	0.270871	2.70314	0.00686868	0.0477297
UBXN11	452.381	-0.585537	0.182335	-3.21133	0.0013212	0.0132481
SLC2A1	13238.5	-0.524214	0.163273	-3.21067	0.00132425	0.0132697
CAMK1D	493.08	0.531901	0.165698	3.21005	0.0013271	0.0132892
PPP2R5B	1136.33	0.505782	0.1576	3.20929	0.00133065	0.0133156
CHST15	1800.31	0.499066	0.155569	3.20801	0.00133659	0.0133477
KLHL35	126.406	0.73221	0.230461	3.17715	0.00148728	0.0144972
ARSA	2704.72	0.517505	0.161313	3.20808	0.00133624	0.0133477
TRIM13	871.04	0.734136	0.155442	4.72289	2.32521e-06	5.56457e-05
YBEY	172.211	0.734204	0.196011	3.74574	0.000179864	0.00256674
PLD3	5376.37	0.734355	0.1729	4.24729	2.16373e-05	0.000419867
C12orf76	256.619	0.736771	0.228293	3.22731	0.00124961	0.01266
PANX2	409.93	0.737491	0.175333	4.20622	2.59674e-05	0.000492809
CX3CL1	118.982	0.739147	0.247847	2.98227	0.00286123	0.0241927
FBXO2	876.107	0.740937	0.202723	3.65492	0.000257263	0.00346242
C1S	79.9207	0.742006	0.266818	2.78094	0.00542013	0.0398069
TIMP2	49668	0.742095	0.142595	5.20421	1.94825e-07	5.47524e-06
PSMD11	3467.74	-0.519753	0.162281	-3.2028	0.00136099	0.0134995
SLC25A27	256.285	0.742756	0.1982	3.7475	0.000178603	0.0025562
LGALS3	5978.42	0.744882	0.189587	3.92898	8.53074e-05	0.00135293
SLC45A4	1369.9	0.501067	0.15664	3.19884	0.0013798	0.0136583
VEGFC	10.2816	-1.18882	0.371665	-3.19863	0.00138083	0.0136594
CALCOCO1	2362.29	0.746318	0.161389	4.62435	3.7577e-06	8.69559e-05
LRRC75A-AS1	4168.98	0.747069	0.17321	4.31308	1.60994e-05	0.000322648
ZNF425	73.1037	0.747253	0.263242	2.83865	0.00453047	0.0346517
DNAJC4	2053.42	0.747685	0.202737	3.68795	0.000226067	0.00309366
EIF4A2	8690.88	0.523272	0.163817	3.19425	0.00140196	0.0138218
LYRM9	143.318	0.748569	0.218063	3.43282	0.000597343	0.00690002
NADSYN1	2857.41	0.748929	0.143322	5.22552	1.73667e-07	4.91834e-06
IMPA2	1006.75	-0.520155	0.16313	-3.18859	0.00142966	0.0140571
MYL5	92.0258	0.750463	0.260924	2.87617	0.00402533	0.0316062
LRP1B	166.576	0.751027	0.262953	2.85613	0.00428845	0.0331727
CREB3L1	1717	0.751911	0.251444	2.99037	0.00278642	0.0237242
RGL1	1354.7	0.752855	0.18169	4.14363	3.4185e-05	0.000625304
ACTL6A	2093.82	-0.430858	0.135183	-3.18721	0.0014365	0.0140866
NABP1	1962.31	0.754659	0.148307	5.08847	3.60958e-07	9.76984e-06
ANXA6	728.935	-0.584909	0.183628	-3.1853	0.00144606	0.0141613
G3BP1	3505.14	-0.473175	0.148575	-3.18475	0.0014488	0.0141787
SYNGR2	5001.95	0.755186	0.190598	3.9622	7.42621e-05	0.00121182
PGRMC2	3623.76	0.756943	0.172572	4.38625	1.15319e-05	0.000241676
FKBP10	81.0589	0.758499	0.244822	3.09816	0.00194726	0.017854
UBE2H	6693.76	0.461085	0.14505	3.1788	0.00147884	0.0144342
ARHGEF17	1841.35	0.561686	0.176729	3.17822	0.0014818	0.0144534
HCAR3	77.6626	0.759869	0.271457	2.79923	0.00512248	0.0382037
HBP1	4161.39	0.522442	0.164486	3.17621	0.00149211	0.014525
ACAD10	1558.08	0.759928	0.162057	4.68926	2.74194e-06	6.47734e-05
LMO7	9201.11	0.459032	0.144558	3.17543	0.00149616	0.0145548
CCDC42B	11.7867	-1.17365	0.369656	-3.17498	0.00149847	0.0145676
SEMA4G	200.85	0.760053	0.212424	3.57799	0.000346242	0.00443226
DBNDD1	67.7923	0.760437	0.265418	2.86505	0.00416938	0.0324482
DIRAS3	77.7545	0.760641	0.261148	2.91268	0.0035834	0.0288204
CDK4	3155.78	-0.519233	0.163843	-3.16909	0.00152915	0.0148266
LYRM5	712.272	0.530059	0.167294	3.16842	0.00153268	0.0148452
DIO2	66.6072	0.760807	0.278127	2.73546	0.00622927	0.0443609
C9orf16	1310.43	0.761374	0.232542	3.27413	0.00105988	0.0110429
ALDH3B1	8414.92	0.76171	0.195101	3.90418	9.4547e-05	0.00147084
LINC00707	183.328	0.761757	0.19358	3.93511	8.3159e-05	0.00132891
UCK2	1128.85	-0.489038	0.154501	-3.16527	0.00154941	0.0149637
PTGS1	272.17	0.761904	0.184678	4.12559	3.69786e-05	0.000669724
CLK4	615.758	0.762383	0.159899	4.76791	1.86148e-06	4.52117e-05
EHD2	3309.54	0.495943	0.156894	3.161	0.00157229	0.0151548
BMPR1B	435.737	0.762605	0.213779	3.56726	0.00036074	0.0045779
MSLN	1214.47	0.762634	0.226965	3.36014	0.00077902	0.00856787
SLC36A4	725.17	-0.559757	0.177376	-3.15576	0.00160082	0.0153892
FAM83A	2246.42	-0.460325	0.145865	-3.15582	0.00160047	0.0153892
MAGED1	4399.99	0.762686	0.138317	5.51403	3.50713e-08	1.08384e-06
SUMF1	1834.3	0.560864	0.177825	3.15403	0.00161032	0.0154604
IDI2	78.5754	0.763559	0.260822	2.9275	0.00341695	0.0277556
PPAPDC1B	1420.6	0.507742	0.161049	3.15271	0.00161762	0.0155101
DFNB59	62.4576	0.764574	0.276631	2.76388	0.00571186	0.0414611
FAM210B	2221.57	0.432944	0.137371	3.15163	0.0016236	0.0155471
MUM1	725.399	0.494312	0.156866	3.15116	0.00162622	0.015562
SHH	4217.94	0.454133	0.144135	3.15074	0.00162855	0.0155742
MGAT4B	21964.9	0.577	0.183236	3.14894	0.00163861	0.0156602
DCAF8	2978.97	0.416073	0.132182	3.14773	0.00164545	0.0157071
TPRG1L	2019.06	0.766353	0.14638	5.23537	1.64652e-07	4.6811e-06
TMEM132A	5556.44	0.554655	0.176307	3.14596	0.0016554	0.0157885
GOLGA8A	965.414	0.766419	0.144243	5.31338	1.07608e-07	3.14463e-06
SPTSSB	137.758	0.768056	0.265392	2.89404	0.00380315	0.0302397
TRAPPC6A	429.563	0.768287	0.255423	3.00789	0.00263064	0.022741
CD81	4174.66	0.569015	0.180948	3.14464	0.00166294	0.0158205
CCDC159	178.522	0.768383	0.201036	3.82212	0.000132311	0.00198061
CCNL2	4902.09	0.4289	0.136448	3.14333	0.00167036	0.0158588
ING4	590.437	0.76893	0.193387	3.97612	7.0048e-05	0.00115332
ABCC3	21196.1	0.463893	0.147578	3.14338	0.00167007	0.0158588
IGIP	211.735	0.772711	0.193762	3.98794	6.66507e-05	0.00110607
POLE3	1696.1	-0.446464	0.14205	-3.143	0.00167227	0.0158588
NLGN2	714.307	0.504628	0.160606	3.14203	0.0016778	0.0158899
TM4SF1-AS1	160.384	0.773107	0.248188	3.11501	0.00183939	0.0171
IRF9	1012.95	0.465478	0.148247	3.13989	0.00169014	0.015986
39692	1510.24	-0.572562	0.182386	-3.13929	0.0016936	0.0160085
XXYLT1-AS2	150.55	0.775237	0.237603	3.26274	0.00110339	0.0114232
RUSC1	1106.62	-0.539645	0.17211	-3.13546	0.00171582	0.0161971
PQLC3	841.799	0.77535	0.187911	4.12615	3.68883e-05	0.000669724
CLIC5	84.7027	0.777751	0.282902	2.74919	0.00597426	0.042983
BET1L	1643.26	0.503618	0.160716	3.13358	0.00172687	0.0162705
NUP50	2811.52	-0.457007	0.145927	-3.13174	0.00173773	0.0163624
LIG4	516.294	0.553469	0.176787	3.1307	0.00174388	0.0164097
TPM3	10234.3	-0.459989	0.14694	-3.13045	0.00174538	0.0164133
RAET1E	7.00169	-1.15424	0.368799	-3.12972	0.00174974	0.0164437
B4GALNT3	482.028	0.777958	0.256265	3.03576	0.00239932	0.0211781
ZNF83	458.213	0.778139	0.196285	3.96433	7.36032e-05	0.0012024
SAMD4A	569.874	0.520845	0.166484	3.12851	0.00175697	0.01648
FARSB	1390.7	-0.536754	0.171591	-3.1281	0.00175939	0.0164922
EXOSC3	425.636	-0.530162	0.169604	-3.12588	0.00177274	0.0166067
MAF	215.691	0.778161	0.21974	3.54128	0.000398198	0.00495888
CAMLG	883.655	0.537483	0.172056	3.12389	0.00178475	0.0166979
PSPH	576.171	-0.494209	0.158256	-3.12283	0.00179118	0.0167474
GDPD1	124.672	0.778337	0.224733	3.46339	0.00053342	0.00628535
IRAK1	6928.32	-0.503971	0.161429	-3.12193	0.00179667	0.0167773
PLXNB1	2252.89	0.538512	0.17254	3.12108	0.00180186	0.0168151
LSMEM1	123.972	0.779162	0.226486	3.44023	0.000581226	0.00674039
GABARAPL1	932.04	0.531126	0.170407	3.1168	0.00182823	0.0170395
RASSF1	255.388	-0.59795	0.191877	-3.11633	0.00183119	0.0170563
BAG1	1376.29	0.780565	0.228803	3.41151	0.000646031	0.00737531
FAH	1043.44	-0.532593	0.17096	-3.11531	0.00183751	0.0170933
LOC401320	94.5869	0.780638	0.247458	3.15463	0.00160701	0.0154387
GIPR	80.8752	0.781072	0.241987	3.22774	0.00124771	0.0126496
SEMA6C	101.531	0.781295	0.251946	3.10105	0.00192838	0.0177362
PSMD5-AS1	546.91	0.523895	0.168302	3.11283	0.00185302	0.0171947
ZNF517	112.805	0.789658	0.233859	3.37664	0.000733764	0.00819202
FBXL13	82.4311	0.790722	0.27145	2.91296	0.00358018	0.0288204
SEMA3B	2330.89	0.791379	0.171335	4.6189	3.85783e-06	8.91249e-05
HCAR2	82.0429	0.792881	0.261362	3.03365	0.00241615	0.0212883
DKK3	2794.49	0.793174	0.145161	5.4641	4.6526e-08	1.41605e-06
TRIQK	1111.27	0.793611	0.194923	4.07141	4.67295e-05	0.000820001
NAP1L4	269.773	-0.542653	0.174532	-3.10919	0.00187603	0.0173308
FUBP1	3036.52	-0.466141	0.149942	-3.10882	0.00187839	0.0173417
ARSD	1956.68	0.793668	0.163526	4.85346	1.21326e-06	3.03213e-05
PGAP3	707.365	0.793938	0.207401	3.82804	0.000129168	0.00193951
PCDHB10	66.3069	0.794277	0.258493	3.07272	0.00212118	0.0191258
ATP8A1	441.383	0.794315	0.213524	3.72003	0.000199197	0.00277778
TMEM254	497.531	0.5043	0.162547	3.10248	0.00191905	0.0176615
BCAM	1282.89	0.794335	0.199348	3.98466	6.75782e-05	0.00111767
SNHG8	925	0.795441	0.207322	3.83674	0.000124679	0.00188367
FOXO4	431.916	0.79696	0.201908	3.94714	7.90907e-05	0.00127361
IKBIP	984.447	-0.480842	0.155145	-3.0993	0.00193979	0.0178077
PCDHB14	400.226	0.578351	0.186636	3.09882	0.00194295	0.0178256
GAA	6718.87	0.796978	0.1793	4.44494	8.79172e-06	0.000188559
LRFN3	243.38	0.565452	0.182539	3.09771	0.00195022	0.0178699
STAG1	1258.22	-0.513371	0.165934	-3.09382	0.00197599	0.0180947
C2orf69	441.853	-0.587666	0.189966	-3.09354	0.00197786	0.0181006
EMC10	5797.06	0.572407	0.185146	3.09166	0.00199041	0.0182041
TNRC6C-AS1	101.775	0.797	0.22691	3.51241	0.000444065	0.00544806
HSP90B1	24806.1	-0.493234	0.15971	-3.08831	0.00201297	0.018376
YIPF3	3059.99	0.524303	0.16976	3.08849	0.00201179	0.018376
GRN	36927.4	0.797291	0.176345	4.5212	6.1491e-06	0.000135843
TMEM37	141.693	0.798683	0.214058	3.73115	0.000190606	0.00268348
MXI1	590.764	0.799863	0.196176	4.07728	4.5566e-05	0.000802465
FNTA	1293.79	0.47195	0.152866	3.08735	0.00201952	0.01839
TRAF1	169.01	0.800916	0.208836	3.83514	0.000125494	0.00189103
CXXC5	709.597	0.524892	0.170298	3.0822	0.00205478	0.0186879
ZNF195	757.295	0.479861	0.155793	3.08012	0.00206915	0.018807
PYGM	9.61295	-1.1472	0.37249	-3.07982	0.00207127	0.0188146
CCNB1IP1	653.812	0.523711	0.170062	3.07953	0.00207327	0.0188211
PBX1	632.827	0.586023	0.190331	3.07897	0.00207715	0.0188446
ULK2	323.943	-0.556446	0.180752	-3.07851	0.00208037	0.0188622
SH3BGRL	2366.85	0.536302	0.174242	3.07792	0.00208453	0.0188882
TRPM4	333.831	0.557584	0.181218	3.07687	0.00209185	0.0189429
RBMS3	144.163	0.802564	0.215132	3.73056	0.000191052	0.00268718
GMPPB	601.07	-0.565778	0.183922	-3.07618	0.00209672	0.0189635
PRRG4	265.715	-0.554859	0.180398	-3.07574	0.00209977	0.0189795
SGK1	363.896	0.537778	0.174957	3.07377	0.0021137	0.0190936
MAP2K1	1827.34	-0.413474	0.134526	-3.07356	0.0021152	0.0190954
IP6K2	1883.97	0.556122	0.180973	3.07295	0.00211953	0.0191227
LINC00672	156.652	0.803402	0.215915	3.72093	0.000198493	0.00277324
TUFT1	1899.75	0.470306	0.153111	3.07167	0.00212863	0.0191792
CCDC146	176.025	0.803576	0.20362	3.94644	7.9322e-05	0.00127563
FLJ23867	1771.67	0.547703	0.17839	3.07025	0.00213878	0.019249
ARF4	7439.45	0.448473	0.146233	3.06685	0.0021633	0.0194578
GLMP	3256.39	0.457295	0.149258	3.06379	0.00218552	0.0196456
GADD45B	951.37	0.80392	0.243466	3.30199	0.000960028	0.0101859
MCOLN1	642.478	0.541085	0.176742	3.06144	0.00220275	0.0197642
PIWIL4	189.554	0.805559	0.193893	4.15466	3.25765e-05	0.000598869
EBF4	356.874	0.805626	0.208293	3.86775	0.000109844	0.00168381
GRID1	13.8729	1.12382	0.367611	3.05708	0.00223503	0.0200267
TIA1	3501.04	0.496206	0.162321	3.05694	0.00223611	0.0200267
SLC27A1	637.513	0.582155	0.19057	3.05481	0.00225202	0.0201568
LRP2	10.2158	-1.1377	0.372459	-3.05457	0.00225385	0.020161
PNRC1	2400.85	0.808408	0.21602	3.74229	0.00018235	0.00258962
PCDHB9	129.572	0.810779	0.236333	3.43067	0.000602091	0.00693847
MYOM1	252.958	0.811016	0.182791	4.43685	9.12849e-06	0.000194361
PDXDC2P	637.359	0.494761	0.162235	3.04965	0.00229105	0.0204439
USP20	611.744	0.513962	0.168574	3.04888	0.00229697	0.0204842
ELP4	379.364	-0.526918	0.172872	-3.04803	0.00230346	0.0204923
LSM3	763.742	-0.572585	0.187832	-3.04839	0.0023007	0.0204923
ZNRF2	754.574	-0.443586	0.145517	-3.04835	0.00230105	0.0204923
FIBCD1	285.921	0.535871	0.175809	3.04803	0.00230344	0.0204923
XRCC1	632.026	-0.540847	0.177524	-3.04661	0.00231437	0.0205769
CDK5RAP2	1934.4	-0.49502	0.162542	-3.04548	0.00232307	0.0206417
DENND6B	575.655	0.811515	0.178065	4.55742	5.17867e-06	0.000116164
WIPI1	992.433	0.815549	0.167471	4.8698	1.11714e-06	2.81589e-05
P3H2	1379.55	0.815905	0.200681	4.06568	4.78927e-05	0.000837409
RTN2	82.7031	0.817167	0.246284	3.31798	0.000906696	0.00973736
FAM89B	2721.15	0.594374	0.195574	3.03913	0.00237261	0.0210147
HSDL2	1203.71	-0.512872	0.168763	-3.039	0.00237364	0.0210147
MIR5047	731.307	0.457889	0.150771	3.03699	0.00238955	0.0211427
YIPF1	440.753	0.502618	0.165511	3.03677	0.00239125	0.0211451
AHRR	756.526	0.819396	0.179037	4.57668	4.72423e-06	0.000106787
GNB2L1	22182.1	0.53879	0.177447	3.03634	0.00239468	0.0211499
TNFSF15	617.929	0.821015	0.233108	3.52205	0.00042823	0.00529245
AGBL2	158.524	0.823867	0.219936	3.74594	0.000179717	0.00256674
CITED2	2572.1	0.824054	0.206703	3.98666	6.70098e-05	0.00111077
DPP4	1009.91	0.824112	0.143093	5.75928	8.44724e-09	2.75993e-07
FOS	681.622	0.824492	0.16308	5.05574	4.28725e-07	1.14561e-05
RNF207	1031.6	0.439049	0.144944	3.0291	0.00245283	0.0215855
ARPIN	383.861	-0.546916	0.180593	-3.02845	0.00245811	0.021619
CDH24	547.774	-0.477513	0.157717	-3.02766	0.00246457	0.0216628
ZNF84	628.946	0.538432	0.177876	3.02701	0.00246988	0.0216965
ORMDL3	2675.55	0.545816	0.180342	3.02657	0.00247348	0.0217021
CERCAM	1285.1	0.451853	0.14929	3.02669	0.0024725	0.0217021
TMPRSS2	643.205	0.82576	0.211309	3.90783	9.31274e-05	0.00145493
PRKD3	1505.4	-0.507215	0.167788	-3.02295	0.00250326	0.0219372
TBRG1	1635.01	0.421415	0.139471	3.02152	0.00251507	0.0220275
PNPLA7	229.153	0.831036	0.22772	3.64938	0.000262872	0.00353467
C6orf222	39.0013	0.835649	0.294609	2.83646	0.00456163	0.0348355
UQCC2	643.374	-0.559093	0.185187	-3.01908	0.00253543	0.0221661
CHPF	8273.54	0.838184	0.163059	5.14036	2.74212e-07	7.54725e-06
PSMG3-AS1	352.033	0.557819	0.184837	3.0179	0.00254536	0.0222201
NUDCD1	1306.83	-0.420653	0.13939	-3.0178	0.00254615	0.0222201
NXPH4	5.49255	-1.08832	0.360728	-3.01701	0.00255281	0.022265
SEMA4B	9347.02	-0.470548	0.155989	-3.01654	0.00255675	0.0222728
MICALL1	1876.53	-0.436389	0.14466	-3.01666	0.00255577	0.0222728
PCBP4	354.374	0.547877	0.181655	3.01603	0.0025611	0.0222975
IFITM1	1064.2	0.838486	0.216192	3.87843	0.000105133	0.00161836
MAN1A1	1542.69	0.541098	0.179445	3.0154	0.00256637	0.0223067
PDGFA	854.307	-0.45103	0.149584	-3.01523	0.00256783	0.0223067
RPL10	27032.8	0.563615	0.186926	3.01518	0.00256823	0.0223067
TOM1	1447.53	0.467526	0.155098	3.0144	0.00257489	0.0223513
FOXP2	55.6428	0.838773	0.289965	2.89267	0.00381979	0.0303556
BUD13	589.467	-0.541171	0.179663	-3.01215	0.00259408	0.0224912
PPM1K	263.999	0.839507	0.17918	4.68527	2.79585e-06	6.59408e-05
TMEM184B	6638.16	0.464474	0.154291	3.01038	0.00260923	0.0225959
TFF3	737.024	0.841458	0.260422	3.23113	0.00123304	0.0125415
GSTK1	2730.36	0.506547	0.168323	3.00936	0.00261796	0.0226503
SLC7A2	415.985	0.842444	0.195834	4.30181	1.69405e-05	0.000336289
BBS9	365.742	0.541781	0.180203	3.00651	0.00264267	0.0228315
HN1	6999.25	-0.51629	0.171774	-3.00564	0.00265023	0.0228834
PSCA	13290.8	0.842555	0.245116	3.43738	0.000587381	0.00679761
SH2D4A	1979.93	-0.428012	0.14243	-3.00507	0.00265519	0.0228996
B3GNT5	1615.91	-0.561617	0.186991	-3.00343	0.00266951	0.0230093
C15orf48	137.469	0.844092	0.23212	3.63645	0.000276423	0.00366648
CNGA1	842.5	0.844151	0.214707	3.93164	8.43679e-05	0.00134157
NCSTN	4261.74	0.413519	0.137834	3.00014	0.00269859	0.0232189
GOLGA8B	1465.54	0.844855	0.147581	5.7247	1.03616e-08	3.34812e-07
LOXL4	21960	0.844898	0.208666	4.04905	5.14268e-05	0.000891762
BACE2	3585.23	0.45278	0.150975	2.99904	0.00270828	0.0232667
PPP5C	1343.08	-0.459033	0.153117	-2.99792	0.00271833	0.0233341
MTMR2	3140.39	-0.445256	0.148616	-2.99602	0.0027353	0.023466
STK16	1058.11	0.546638	0.182532	2.99476	0.00274663	0.0235356
GLCCI1	700.286	0.845115	0.187567	4.50568	6.61621e-06	0.000145082
MTERF2	220.491	0.579034	0.193382	2.99425	0.00275125	0.0235546
POP7	1876.69	-0.561034	0.187376	-2.99416	0.00275205	0.0235546
ME2	929.864	-0.482207	0.161083	-2.99353	0.0027577	0.0235755
CERS4	174.378	0.845366	0.237085	3.56567	0.000362927	0.00458498
HERC4	3749.84	0.525314	0.175514	2.993	0.00276248	0.0236025
PCMTD2	1520.93	0.849072	0.198129	4.28545	1.8237e-05	0.000358629
ABCA3	359.379	0.850051	0.195872	4.33983	1.42593e-05	0.000290534
ZNF233	34.8386	0.853165	0.313781	2.71898	0.00654841	0.0458764
DDX11L2	37.7605	0.857016	0.311303	2.75299	0.0059053	0.0426752
RBM6	2079.4	0.425175	0.142152	2.991	0.0027807	0.0236892
LOC100507577	66.716	0.861788	0.259256	3.32408	0.000887102	0.00955491
CREB5	204.335	0.86292	0.25688	3.35923	0.000781586	0.00858867
WDR54	553.462	-0.591991	0.198088	-2.98852	0.0028033	0.0238403
FAR2	607.143	-0.479591	0.160501	-2.98808	0.00280735	0.0238567
ZNF3	1435.09	0.450874	0.150897	2.98796	0.00280849	0.0238567
TMEM200B	6.90426	-1.08367	0.362758	-2.98732	0.00281437	0.0238928
TLE4	811.832	0.515209	0.172504	2.98665	0.0028205	0.023931
LINC00894	43.7475	0.864589	0.310218	2.78704	0.00531923	0.0392718
MYPN	644.198	0.865372	0.16913	5.1166	3.11099e-07	8.5146e-06
LMBR1L	701.513	0.866062	0.172988	5.0065	5.54294e-07	1.45726e-05
TMEM63B	1617.21	0.440629	0.147666	2.98396	0.00284547	0.0240871
TMEM59	6817.44	0.551327	0.184828	2.98292	0.00285514	0.0241551
LINC00963	166.252	0.866922	0.206121	4.20588	2.60066e-05	0.000492915
ATG14	1007.25	0.477824	0.160232	2.98209	0.00286291	0.0241929
TRIM66	626.382	0.584243	0.195957	2.98149	0.0028685	0.0242123
ATP13A1	1873.6	0.481517	0.161502	2.98149	0.00286848	0.0242123
GATSL2	371.17	0.578562	0.194163	2.97978	0.00288453	0.0243336
PGM1	2834.71	-0.414524	0.139128	-2.97943	0.00288783	0.0243464
40787	5044.39	-0.510501	0.171351	-2.97927	0.00288937	0.0243464
NINJ1	902.446	0.594853	0.199713	2.97854	0.00289629	0.0243906
SLC14A1	1085.49	0.867177	0.254371	3.4091	0.000651777	0.0074289
BMF	882.662	0.867881	0.210186	4.1291	3.64183e-05	0.00066285
STX16	3549.04	0.422151	0.141808	2.97692	0.00291159	0.0244774
FAM219B	1047.36	0.4365	0.146662	2.97622	0.00291821	0.024519
CSF1	1521.25	0.457748	0.153821	2.97584	0.00292184	0.0245268
KLC4	727.83	0.519952	0.174736	2.97564	0.00292381	0.0245268
PUS7	1155.04	-0.544763	0.183077	-2.9756	0.00292415	0.0245268
SIK1	415.948	0.591377	0.198768	2.97521	0.00292785	0.0245437
HIST2H2BE	691.666	0.869606	0.215176	4.04137	5.31401e-05	0.000916058
COPG1	6621.92	0.397497	0.133688	2.97332	0.00294599	0.0246676
ALDH6A1	391.364	0.54609	0.183758	2.97179	0.00296067	0.0247665
SELM	783.776	0.870499	0.217795	3.99688	6.4183e-05	0.00107607
MARC2	779.755	0.497953	0.167687	2.96954	0.00298247	0.0249162
LINC00886	84.5683	0.870739	0.254793	3.41743	0.000632149	0.00723371
KIAA1024	48.1038	0.871723	0.296755	2.93751	0.00330855	0.0270699
PEX11A	346.857	0.488999	0.164692	2.96917	0.00298603	0.0249175
MYL12A	11369.1	0.544254	0.183319	2.96889	0.00298875	0.0249261
TNFRSF11A	487.825	-0.49772	0.167656	-2.9687	0.00299065	0.0249278
LOC100507053	61.1081	0.87362	0.265315	3.29277	0.000992063	0.0104627
LINC01391	32.2885	0.873859	0.324108	2.6962	0.00701362	0.0483278
BCKDHB	1236.76	0.484388	0.16327	2.96679	0.00300922	0.0250398
TNFRSF1B	1053.79	-0.459766	0.155007	-2.9661	0.00301605	0.0250682
FBXO32	407.81	0.875105	0.207474	4.2179	2.46591e-05	0.000472257
TARDBP	4716.4	-0.401797	0.135487	-2.96558	0.00302112	0.0250962
TAF15	230.784	-0.548849	0.185212	-2.96336	0.00304304	0.0252497
COPS6	7073.42	-0.470823	0.158878	-2.96343	0.00304228	0.0252497
GEMIN2	187.801	-0.594274	0.200606	-2.96239	0.00305259	0.0253146
FABP5	1215.52	-0.592347	0.199984	-2.96197	0.00305677	0.0253349
INPP5K	1193.25	0.503471	0.17	2.9616	0.00306049	0.0253371
NFIC	1650.69	-0.544279	0.183768	-2.96176	0.00305882	0.0253371
MAP3K14-AS1	67.9666	0.875146	0.251699	3.47695	0.00050715	0.00603594
NSUN7	325.293	-0.543519	0.183549	-2.96117	0.00306471	0.025349
SRSF7	2682.35	-0.446116	0.150702	-2.96025	0.00307392	0.0254053
UBXN8	210.464	0.560798	0.189567	2.9583	0.00309339	0.0255518
ABI3BP	571.168	0.876328	0.220253	3.97874	6.92822e-05	0.00114391
PBXIP1	4376.64	0.877244	0.200135	4.38325	1.1692e-05	0.000243639
ICA1	1197.24	0.883145	0.175436	5.03399	4.80367e-07	1.27894e-05
PARD3B	333.461	0.883234	0.208327	4.23965	2.2387e-05	0.000432697
HLX	122.315	0.883696	0.234712	3.76502	0.000166535	0.00240696
TIPARP	3022.86	0.439444	0.148704	2.95515	0.00312513	0.0257271
ZNF558	207.569	0.550083	0.186161	2.95488	0.00312786	0.0257351
HNRNPD	8412.32	-0.510737	0.172908	-2.95381	0.00313876	0.0257959
LSM6	425.767	-0.593591	0.200948	-2.95395	0.00313735	0.0257959
ATHL1	574.251	0.883958	0.186396	4.74238	2.11226e-06	5.10491e-05
GABARAP	5499.83	0.582976	0.197625	2.94992	0.0031786	0.026094
RPP30	694.699	-0.433212	0.147008	-2.94686	0.00321015	0.0263383
STK38	4288.48	0.443343	0.150506	2.94569	0.00322237	0.0264238
FBXO30	557.641	-0.546604	0.185706	-2.94338	0.00324648	0.0266066
TPM1	2819.21	0.470407	0.159873	2.94238	0.00325699	0.0266779
LOC100131564	70.2607	0.887166	0.27472	3.22934	0.00124074	0.0125963
RNF43	78.798	0.890111	0.253699	3.50854	0.000450576	0.00551748
C11orf1	1132.98	0.515535	0.175532	2.93699	0.00331413	0.0271005
C9orf64	347.926	-0.4836	0.164713	-2.93602	0.00332453	0.0271704
HIST1H2BD	1031.59	0.891554	0.172091	5.18071	2.21044e-07	6.1766e-06
RBM28	310.436	-0.521764	0.177865	-2.93348	0.00335189	0.0273488
PDE7A	332.529	-0.530996	0.181013	-2.93347	0.00335196	0.0273488
DIAPH1	6931.32	-0.447867	0.152715	-2.9327	0.00336028	0.0274015
CDHR3	130.74	0.893149	0.228878	3.90229	9.52881e-05	0.00147923
CTSK	112.797	0.897326	0.249117	3.60202	0.000315752	0.00411375
TBC1D1	1682.22	-0.451758	0.154099	-2.9316	0.00337217	0.027464
SYT17	436.919	0.563259	0.192165	2.93112	0.00337741	0.0274801
LINC00174	167.566	0.566498	0.193428	2.92873	0.00340345	0.0276766
CCDC78	75.5541	0.898531	0.271888	3.30479	0.000950483	0.0101114
PLA2G6	472.986	0.898756	0.176711	5.08603	3.65629e-07	9.87804e-06
NME4	1250.07	0.451983	0.154439	2.92662	0.00342669	0.027804
PTPRN2	305.733	0.903048	0.225422	4.00604	6.17451e-05	0.00104475
ADHFE1	179.417	0.903713	0.197	4.58738	4.48833e-06	0.000101925
PRRT2	40.186	0.905327	0.30322	2.98571	0.00282924	0.0239913
DCAF15	399.092	-0.528202	0.180713	-2.92288	0.00346815	0.0280938
GATS	776.57	0.90818	0.199328	4.55622	5.20827e-06	0.000116649
PUS3	547.48	0.48899	0.167351	2.92194	0.00347861	0.0281474
BTN3A1	528.816	0.479617	0.164233	2.92034	0.00349645	0.0282762
RPGR	275.442	-0.509168	0.174399	-2.91956	0.0035053	0.0283321
PYGL	362.736	-0.487797	0.167227	-2.91697	0.00353455	0.0285528
MAP4K2	696.044	-0.475006	0.162863	-2.9166	0.00353869	0.0285697
PLD2	782.521	0.514849	0.176534	2.91644	0.00354054	0.0285697
CYR61	6049.26	0.909158	0.197233	4.60956	4.03524e-06	9.24953e-05
ADGRL4	59.9396	0.910688	0.326589	2.78848	0.00529555	0.0391651
MYL9	752.6	0.91152	0.173925	5.24088	1.59812e-07	4.56117e-06
GALNT7	10317.7	0.458035	0.157254	2.9127	0.00358315	0.0288204
GATAD1	2365.91	0.428313	0.147042	2.91286	0.0035814	0.0288204
UCN	34.5632	0.913806	0.32547	2.80765	0.00499041	0.037409
ZNF404	127.94	0.914164	0.221103	4.13456	3.55634e-05	0.000648093
CLDN11	471.206	0.91471	0.255737	3.57676	0.000347886	0.00444554
REEP6	485.359	0.516317	0.177547	2.90806	0.00363673	0.0291888
DNAJC18	232.456	0.563662	0.193831	2.90801	0.00363738	0.0291888
HLA-A	2781.55	0.495071	0.170253	2.90786	0.00363914	0.0291888
PGM2	726.066	-0.453598	0.156033	-2.90707	0.00364832	0.0292464
TTC21B	397.782	-0.574204	0.19754	-2.90677	0.00365181	0.0292584
PCMTD1	1420.79	0.537188	0.184821	2.90654	0.00365455	0.0292643
PGP	1011.36	-0.524631	0.180531	-2.90605	0.00366026	0.0292941
BSDC1	1361.71	0.434989	0.149776	2.90426	0.00368118	0.0294294
ZW10	1455.97	-0.41667	0.143462	-2.90441	0.00367952	0.0294294
OFD1	1423.31	0.420601	0.144916	2.90239	0.00370331	0.0295902
EXD2	829.335	0.466972	0.160962	2.90114	0.00371812	0.0296924
DYNC2LI1	373.312	0.54948	0.189414	2.90095	0.00372037	0.0296941
TNFRSF19	162.781	-0.574351	0.198118	-2.89904	0.00374311	0.0298594
GLE1	1373.93	-0.395175	0.136334	-2.89858	0.00374855	0.0298865
DHX15	4148.87	-0.424921	0.146611	-2.89829	0.00375209	0.0298985
C10orf10	653.053	0.914914	0.219576	4.16673	3.08996e-05	0.000573068
ZNF581	364.737	0.915581	0.22636	4.0448	5.23683e-05	0.00090604
MTMR6	1144.66	-0.509372	0.17592	-2.89547	0.00378587	0.0301186
THBS3	1231.58	0.917209	0.163235	5.61896	1.92109e-08	6.13995e-07
TCEA2	669.001	0.918034	0.227055	4.04323	5.27209e-05	0.000910973
CYP4F12	115.91	0.918383	0.219964	4.17516	2.97783e-05	0.000556494
HAGHL	239.787	0.920928	0.22993	4.00525	6.19507e-05	0.00104695
RNF11	1683.03	0.452102	0.156407	2.89055	0.00384571	0.030512
FRMD3	193.964	0.921744	0.217959	4.22899	2.34746e-05	0.00045134
IMMP2L	415.02	0.591301	0.204747	2.88796	0.00387748	0.0307308
TPT1	35013.9	0.566714	0.196279	2.88729	0.00388575	0.0307796
CYBRD1	3765.14	0.510746	0.176999	2.88558	0.00390693	0.0309308
PIGV	677.052	0.442935	0.153511	2.88536	0.00390964	0.0309355
WNT7B	3048.98	0.434433	0.15064	2.88392	0.00392765	0.0310612
EVPL	2301.53	-0.526199	0.182487	-2.88349	0.00393295	0.0310864
EMC3	1192.48	0.439342	0.152428	2.88229	0.00394795	0.0311882
EGR1	2216.99	0.921756	0.176552	5.22088	1.78074e-07	5.03341e-06
POC5	414.119	-0.492873	0.17106	-2.88128	0.0039606	0.0312545
YPEL2	527.949	0.922032	0.199098	4.63103	3.63843e-06	8.45893e-05
TENM4	52.9091	0.9256	0.290767	3.1833	0.00145605	0.0142402
MYEOV	4497.54	-0.504584	0.17528	-2.87874	0.00399273	0.0314298
ADCY10P1	157.389	0.927812	0.234751	3.95232	7.73961e-05	0.00125249
AQP3	136.198	-0.589278	0.204692	-2.87886	0.0039912	0.0314298
RHBDD1	788.036	0.457829	0.159114	2.87736	0.00401017	0.0315438
ENPP2	25.3475	0.928107	0.333436	2.78346	0.00537824	0.0395285
ZDHHC7	7680.02	0.455212	0.158276	2.87606	0.00402672	0.0316062
EEF2	39776.2	0.479617	0.166762	2.87606	0.00402667	0.0316062
SPINK4	136.252	0.928457	0.240337	3.86314	0.000111939	0.00171234
LSM4	2689.99	-0.524411	0.182352	-2.87582	0.0040298	0.0316135
N4BP2L2	1225.52	0.443892	0.154479	2.87348	0.0040598	0.0318148
CAPN3	68.1096	0.930659	0.253055	3.67769	0.000235359	0.00320586
SUZ12	2252.3	-0.472187	0.1644	-2.87219	0.00407639	0.0319277
AMY2B	111.162	0.935606	0.242026	3.86572	0.00011076	0.00169609
ASS1	999.431	0.940787	0.188945	4.97917	6.38582e-07	1.66099e-05
NEK4	470.471	-0.525275	0.183045	-2.86965	0.0041092	0.0321333
FGF12	9.84721	-1.06855	0.372419	-2.86921	0.00411502	0.0321616
ZNF185	1460.67	-0.493499	0.172097	-2.86756	0.00413656	0.0323128
ARSG	410.459	0.586006	0.204412	2.86678	0.00414665	0.0323743
HBEGF	590.433	-0.4502	0.157059	-2.86644	0.00415123	0.0323928
MYLIP	418.254	0.452266	0.157801	2.86605	0.00415626	0.0324148
PCDHB13	36.8607	0.941966	0.301386	3.12545	0.00177532	0.0166203
PTGR2	838.709	0.45077	0.157314	2.86542	0.00416456	0.0324451
TGM2	100362	0.41708	0.145566	2.86523	0.00416704	0.0324472
ASIC1	42.8192	0.942439	0.301862	3.12208	0.00179578	0.0167773
NUP88	1317.18	-0.42	0.146627	-2.86441	0.00417783	0.0324967
ADAMTS7	1485.31	0.454258	0.158629	2.86365	0.00418784	0.0325573
RP2	1114.34	-0.528377	0.184528	-2.8634	0.0041912	0.0325661
WDR90	937.589	-0.492619	0.172155	-2.86148	0.00421671	0.0327297
RPL31	12374.2	0.578228	0.202073	2.86148	0.00421665	0.0327297
SLC25A6	13185.7	0.565399	0.197624	2.86098	0.00422331	0.0327636
GPN3	669.697	-0.485498	0.16973	-2.86042	0.00423084	0.0328047
PTGES3	9471.29	-0.43984	0.153818	-2.85948	0.00424331	0.032884
TIFA	630.927	-0.477811	0.16711	-2.85927	0.00424621	0.0328891
GPATCH11	231.192	-0.547527	0.191531	-2.85868	0.00425403	0.0329323
ILF2	3312.93	-0.419221	0.146784	-2.85604	0.00428961	0.0331727
ZFAS1	3112.65	0.945728	0.23549	4.016	5.91934e-05	0.0010109
USP30	435.479	0.462428	0.161933	2.85567	0.00429461	0.0331772
PAQR8	431.631	-0.463058	0.162154	-2.85566	0.00429471	0.0331772
RPL30	11795.6	0.538804	0.18875	2.85459	0.00430929	0.0332723
FOXL2NB	198.423	0.950744	0.229083	4.15022	3.32154e-05	0.000609849
CCDC39	155.26	0.958527	0.255915	3.74548	0.000180046	0.00256683
KDELR3	1230.37	0.95988	0.144689	6.63409	3.26505e-11	1.27051e-09
FAM110A	274.95	-0.552674	0.193911	-2.85015	0.00436988	0.0336692
HCN2	337.252	0.961157	0.201426	4.77176	1.82625e-06	4.44296e-05
ADAM28	2411.01	0.572918	0.201094	2.849	0.00438568	0.0337555
NXN	92.1075	0.967217	0.246775	3.91943	8.87597e-05	0.00139804
DHRS7	2091.72	0.46734	0.16422	2.84581	0.00442991	0.0340601
EFHD2	6386.88	-0.452637	0.159086	-2.84523	0.00443793	0.034104
PPAPDC2	470.272	0.489064	0.171968	2.84393	0.00445606	0.0342111
FAM228B	30.6702	0.970436	0.326555	2.97174	0.00296117	0.0247665
SEC31A	6695.33	0.461837	0.162467	2.84265	0.00447396	0.0343269
MUC12	13.9337	-1.04921	0.369147	-2.84226	0.00447945	0.034351
ZKSCAN1	6331.24	0.476533	0.167711	2.8414	0.00449156	0.0344259
RARRES1	3659.44	0.970536	0.225602	4.30198	1.69279e-05	0.000336289
MANF	1446.44	-0.520587	0.183322	-2.83973	0.00451512	0.0345586
SYBU	196.925	-0.542748	0.19113	-2.83968	0.00451594	0.0345586
MST1	201.049	0.974176	0.243459	4.0014	6.29692e-05	0.00105953
CALD1	1030.36	-0.562463	0.198223	-2.83752	0.00454651	0.0347563
ALDH2	4573.69	0.423257	0.149214	2.83658	0.0045599	0.0348355
FGF14	57.1415	0.980371	0.283064	3.46343	0.000533334	0.00628535
MXD4	3178.06	0.984409	0.180226	5.46209	4.70568e-08	1.42924e-06
CBX1	3056.57	-0.395514	0.139472	-2.8358	0.00457117	0.0348721
PDIK1L	223.699	-0.511197	0.180285	-2.83549	0.00457559	0.0348877
TMEM263	2199.1	0.415907	0.146723	2.83463	0.00458781	0.0349627
ALPP	61.5115	0.985067	0.324403	3.03655	0.00239303	0.0211481
ENTPD8	92.8187	0.98649	0.274529	3.59339	0.000326408	0.00421886
MDM1	235.839	-0.571114	0.201641	-2.83233	0.00462103	0.035161
TOMM20	4607.37	0.428204	0.151294	2.83028	0.0046508	0.0353692
IDUA	793.215	0.98702	0.189546	5.20729	1.91615e-07	5.39539e-06
COL18A1	6867.56	0.436474	0.154381	2.82726	0.00469476	0.0356666
SMPD4	2142.09	-0.459137	0.162432	-2.82664	0.00470394	0.0357178
XPO1	7696.88	-0.449828	0.159182	-2.82587	0.00471528	0.0357854
ZNF577	159.288	0.565987	0.200423	2.82396	0.00474347	0.0359807
NUAK1	552.174	0.511932	0.181333	2.82316	0.00475535	0.036045
MORC4	2309.59	-0.515145	0.182478	-2.82305	0.00475686	0.036045
MBNL3	460.826	-0.585317	0.20736	-2.82271	0.00476202	0.0360655
MGLL	5233.82	0.410645	0.145542	2.82148	0.00478019	0.0361844
RSRP1	822.254	0.496846	0.176169	2.82028	0.00479815	0.0363016
ACSS1	1424.64	0.393684	0.139649	2.81911	0.00481575	0.036416
SLC18A2	292.327	0.558924	0.198281	2.81884	0.00481974	0.0364274
SNHG7	765.475	0.989593	0.247314	4.00136	6.29794e-05	0.00105953
TSNARE1	439.891	0.527906	0.187334	2.81799	0.00483255	0.0364866
NFATC2IP	826.933	-0.514432	0.182696	-2.81578	0.00486594	0.0367093
TBC1D9	4355.1	0.479737	0.170379	2.8157	0.00486705	0.0367093
LINC00616	5.97697	-1.01935	0.362147	-2.81474	0.00488168	0.0368007
MMP24	138.549	0.990838	0.215649	4.59467	4.33425e-06	9.87321e-05
ADGRV1	9.286	-1.03887	0.369258	-2.81341	0.00490199	0.0369159
TGFB3	104.995	0.992301	0.228804	4.33691	1.445e-05	0.000293604
NPRL2	306.005	0.501126	0.178163	2.81274	0.0049121	0.0369541
CLSTN3	972.25	0.416773	0.148228	2.8117	0.00492804	0.037055
OXA1L	3537.49	0.420035	0.149426	2.81099	0.00493889	0.0371176
LZTR1	960.151	0.439345	0.156309	2.81074	0.00494276	0.0371276
FLRT3	504.119	0.992323	0.181427	5.46954	4.51216e-08	1.3848e-06
CCT6P3	144.293	0.570216	0.202949	2.80966	0.00495945	0.0372314
SLC25A15	182.724	-0.542825	0.193281	-2.80847	0.00497773	0.037333
TAPT1-AS1	55.4779	0.993608	0.278644	3.56587	0.00036265	0.00458498
XYLT2	1451.7	0.410941	0.146375	2.80746	0.00499335	0.0374119
ENTPD4	3486.9	0.428805	0.152751	2.80722	0.00499715	0.0374212
MAN2B2	2643.36	0.510669	0.181958	2.80652	0.00500795	0.037483
MMAA	193.606	0.571713	0.203751	2.80593	0.0050171	0.0375323
SNRNP40	652.492	-0.449201	0.160134	-2.80515	0.00502927	0.0376042
LINC01279	55.6907	0.99495	0.283568	3.50869	0.000450321	0.00551748
NINL	1087.02	0.399194	0.142444	2.80246	0.00507148	0.0378871
CTSF	1029.43	1.00076	0.25997	3.84953	0.000118344	0.00179908
LOC283683	8.22747	-1.0431	0.372432	-2.80077	0.00509816	0.0380417
CSF3R	29.8219	1.00129	0.334704	2.99156	0.00277557	0.0236703
RNASE1	786.021	0.447463	0.159864	2.79902	0.00512585	0.0382095
CCBL2	878.934	0.433972	0.155095	2.7981	0.00514042	0.0382792
SMAGP	531.263	-0.538303	0.192373	-2.79823	0.00513835	0.0382792
RPS4X	22713.1	0.520656	0.186095	2.79779	0.00514538	0.0382967
EXD3	330.652	1.01232	0.228995	4.4207	9.83808e-06	0.000208863
LMF1	297.326	1.01494	0.202599	5.00963	5.45353e-07	1.43632e-05
CHMP1B	2757.26	0.468939	0.167681	2.79662	0.00516406	0.0383829
CBLB	646.453	0.514242	0.183921	2.796	0.00517392	0.0384311
VCAN	2618.5	1.02324	0.22734	4.5009	6.76657e-06	0.000147937
NUDT2	278.152	0.543712	0.194533	2.79497	0.00519049	0.0385151
EPB41L4A	658.569	0.455705	0.163073	2.79448	0.00519829	0.0385536
MIPOL1	479.73	0.505301	0.181072	2.7906	0.00526098	0.0389988
HMGCL	1170.68	0.474352	0.17002	2.78999	0.00527104	0.0390339
TAGLN	166.569	1.02567	0.250856	4.08867	4.33855e-05	0.000771474
CRYGS	39.588	1.0364	0.302467	3.42648	0.000611452	0.00701878
LPCAT1	213.538	-0.578143	0.20732	-2.78865	0.0052928	0.0391651
NUP153	2458.74	-0.500521	0.179501	-2.78841	0.00529677	0.0391651
PRSS2	221.634	1.04033	0.237163	4.38654	1.15167e-05	0.000241676
EPB41L4A-AS1	414.215	1.04507	0.259513	4.02706	5.64797e-05	0.000969072
MACROD2	110.301	1.04651	0.238684	4.38451	1.16249e-05	0.000242931
CABLES2	740.529	-0.473077	0.169776	-2.78648	0.00532847	0.0393202
BAIAP3	892.909	0.539655	0.193697	2.78607	0.00533508	0.0393329
SNRPG	2027.34	-0.512151	0.183827	-2.78604	0.00533555	0.0393329
RFNG	1046.79	0.509451	0.182891	2.78555	0.00534376	0.0393736
DRD2	18.0434	1.04997	0.364329	2.88194	0.00395231	0.0312058
SMPD3	255.828	1.05044	0.275025	3.81944	0.000133757	0.00199818
LYG1	18.4925	1.05561	0.347995	3.0334	0.00241817	0.0212932
GSTA4	120.98	0.592116	0.212695	2.78387	0.0053714	0.039498
SEC31B	258.755	1.07195	0.180293	5.94559	2.75459e-09	9.31102e-08
CXCR4	445.994	1.08026	0.259688	4.15983	3.18486e-05	0.000587853
NATD1	594.779	0.548759	0.197335	2.78085	0.00542165	0.0398069
ACTR1B	1631.27	0.40392	0.145271	2.78045	0.0054284	0.0398069
[truncated: 24,486 more rows]

## Sheet: S_D3_vs_D_D3
Gene name	Baseline mean	Log2FC	Std Err	Wald	pval	padj
ETV4	1262.64	-6.89082	0.225387	-30.5733	2.77e-205	1.16e-201
DUSP6	3255.98	-5.93948	0.180902	-32.8325	2.02e-236	1.7e-232
MMP1	1084.61	-5.78077	0.519923	-11.1185	1.02e-28	5.93e-27
ETV5	802.542	-5.70706	0.21485	-26.563	1.82e-155	4.36e-152
ETV1	1536.86	-5.46026	0.169564	-32.2018	1.67e-227	9.33e-224
IL37	45.9704	-5.27075	0.515445	-10.2256	1.52e-24	6.7e-23
TNS4	3092.17	-5.1568	0.205977	-25.0358	2.49e-138	3.81e-135
TFF2	2667.71	-5.09771	0.236054	-21.5956	1.98e-103	1.95e-100
CCAT1	41.2787	-4.99839	0.49991	-9.99858	1.55e-23	6.48e-22
CEMIP	2932.16	-4.95811	0.199556	-24.8458	2.87e-136	4.02e-133
BRINP2	94.2502	-4.54021	0.371703	-12.2146	2.6e-34	2.08e-32
SPRY4	1011.87	-4.49695	0.175601	-25.609	1.21e-144	2.26e-141
WSCD1	243.665	-4.48311	0.265129	-16.9092	3.85e-64	1.24e-61
C11orf86	30.0151	-4.36823	0.505402	-8.64307	5.47e-18	1.56e-16
CALB2	116.424	-4.36347	0.330085	-13.2192	6.8e-40	7.09e-38
SLC16A6	356.718	-4.34319	0.29035	-14.9585	1.37e-50	2.56e-48
ANXA10	8072.62	-4.27029	0.159996	-26.6899	6.16e-157	1.73e-153
SH3PXD2A-AS1	86.9191	-4.24736	0.342371	-12.4057	2.43e-35	2.05e-33
SLCO4A1	1551.27	-4.1967	0.183804	-22.8325	2.18e-115	2.82e-112
MYH15	75.4128	-4.15273	0.38352	-10.8279	2.54e-27	1.34e-25
C3orf67	15.6153	-4.11032	0.578181	-7.10906	1.17e-12	1.99e-11
MIR100HG	127.653	-4.05007	0.324213	-12.492	8.26e-36	7.19e-34
CALHM3	124.765	-4.04635	0.29869	-13.547	8.26e-42	9.5e-40
TCN1	451.62	-3.94165	0.21017	-18.7546	1.78e-78	1.07e-75
SHISA2	767.612	-3.9143	0.185716	-21.0768	1.3e-98	1.09e-95
VSIG1	230.033	-3.84623	0.229303	-16.7735	3.81e-63	1.21e-60
IHH	84.4159	-3.74934	0.348414	-10.7612	5.25e-27	2.7e-25
IL1RL1	3306.34	-3.67293	0.139334	-26.3606	3.88e-153	8.15e-150
GPR3	34.2742	-3.65999	0.448727	-8.15639	3.45e-16	8.58e-15
MARCH4	33.2863	-3.65209	0.467835	-7.80636	5.89e-15	1.27e-13
FABP4	234.544	-3.51276	0.307281	-11.4317	2.9e-30	1.86e-28
S100A2	2154.7	-3.50086	0.194047	-18.0413	9.23e-73	4.7e-70
VCAN	881.91	-3.49698	0.258512	-13.5274	1.08e-41	1.22e-39
PECAM1	114.991	-3.48867	0.299177	-11.6609	2.02e-31	1.4e-29
LAPTM5	273.468	-3.47524	0.516451	-6.72908	1.71e-11	2.52e-10
COL13A1	160.191	-3.46397	0.325596	-10.6389	1.96e-26	9.65e-25
MYEOV	2893.04	-3.42252	0.235395	-14.5394	6.82e-48	1.13e-45
NOG	191.212	-3.42214	0.228103	-15.0026	7.06e-51	1.35e-48
IL1B	521.222	-3.41277	0.250075	-13.647	2.1e-42	2.54e-40
LINC00704	357.71	-3.35463	0.202221	-16.5889	8.38e-62	2.51e-59
NOX5	17.7334	-3.28281	0.521515	-6.29476	3.08e-10	3.94e-09
HAS3	391.815	-3.24224	0.188307	-17.2179	1.95e-66	7.12e-64
LOC100287036	75.051	-3.17254	0.345257	-9.18892	3.97e-20	1.32e-18
DGKG	141.797	-3.15155	0.290858	-10.8353	2.34e-27	1.24e-25
PDE2A	123.008	-3.12014	0.317396	-9.83042	8.33e-23	3.32e-21
CORO2B	249.888	-3.12002	0.513623	-6.07455	1.24e-09	1.49e-08
CNIH3	68.6979	-3.11408	0.317237	-9.81625	9.58e-23	3.8e-21
ADAM19	17.7686	-3.10942	0.542646	-5.73011	1e-08	1.05e-07
SLC37A2	8887.58	-3.06781	0.228081	-13.4505	3.06e-41	3.4e-39
TNC	1196.43	-3.06508	0.413454	-7.41336	1.23e-13	2.34e-12
SH2D1B	27.7118	-3.06046	0.438834	-6.97406	3.08e-12	4.94e-11
ELOVL6	1559.34	-3.03937	0.217145	-13.997	1.63e-44	2.24e-42
TMC7	1019.23	-3.03644	0.161543	-18.7964	8.08e-79	5.03e-76
ROBO4	33.9202	-3.02199	0.409593	-7.37802	1.61e-13	3.01e-12
ALDH1L1	1401.41	-3.00215	0.169501	-17.7117	3.41e-70	1.55e-67
LGR5	75.7818	-2.99555	0.368419	-8.13082	4.26e-16	1.04e-14
CTSE	116.396	-2.95477	0.296167	-9.9767	1.93e-23	8e-22
FABP5	831.909	-2.95451	0.223249	-13.2341	5.57e-40	5.89e-38
ITGA6	17224.3	-2.93614	0.132747	-22.1184	2.1e-108	2.36e-105
ITGA10	24.3738	-2.89957	0.465401	-6.23026	4.66e-10	5.87e-09
NGEF	676.208	-2.89371	0.213375	-13.5616	6.77e-42	7.89e-40
CSF2	43.1259	-2.87832	0.38804	-7.41758	1.19e-13	2.26e-12
HTR7	30.9527	-2.87711	0.416583	-6.90645	4.97e-12	7.79e-11
PDGFRA	26.5946	-2.85053	0.442169	-6.44671	1.14e-10	1.55e-09
GJA5	72.3961	-2.83343	0.326255	-8.68471	3.8e-18	1.1e-16
PKNOX2	26.9357	-2.82884	0.450729	-6.27615	3.47e-10	4.43e-09
IL13RA2	24.7339	-2.81187	0.473017	-5.94455	2.77e-09	3.13e-08
LINC00941	191.441	-2.80492	0.22575	-12.4249	1.92e-35	1.63e-33
ANKRD22	148.108	-2.80301	0.247404	-11.3297	9.36e-30	5.82e-28
MILR1	343.594	-2.78303	0.24736	-11.2509	2.29e-29	1.4e-27
GMFG	162.147	-2.77551	0.289732	-9.57956	9.75e-22	3.63e-20
SLC45A3	3017.52	-2.77373	0.163018	-17.0148	6.38e-65	2.23e-62
RPSAP52	59.6922	-2.77262	0.36723	-7.5501	4.35e-14	8.69e-13
P2RY2	1953.81	-2.7681	0.2232	-12.4019	2.55e-35	2.14e-33
MALL	904.689	-2.75867	0.176955	-15.5897	8.56e-55	1.94e-52
SLC14A1	410.286	-2.75453	0.278652	-9.88522	4.83e-23	1.94e-21
CDCA3	331.504	-2.75327	0.209511	-13.1414	1.91e-39	1.94e-37
TIMP4	129.106	-2.75175	0.300514	-9.15682	5.35e-20	1.76e-18
CLCN1	15.2923	-2.73975	0.538259	-5.09002	3.58e-07	3e-06
SCG2	45.3806	-2.72559	0.373693	-7.29365	3.02e-13	5.46e-12
SAPCD2	448.205	-2.72404	0.184301	-14.7804	1.96e-49	3.54e-47
TFF1	297.415	-2.7183	0.241709	-11.2462	2.42e-29	1.47e-27
SKA3	335.283	-2.68052	0.197312	-13.5852	4.9e-42	5.8e-40
LRP8	557.147	-2.64944	0.236647	-11.1957	4.28e-29	2.54e-27
CLCN4	606.235	-2.6348	0.197461	-13.3434	1.29e-40	1.38e-38
FOSL1	4840.05	-2.62204	0.477909	-5.48647	4.1e-08	3.96e-07
SAMD5	562.477	-2.61841	0.172415	-15.1866	4.34e-52	8.68e-50
PBK	982.332	-2.58835	0.168077	-15.3998	1.64e-53	3.49e-51
CENPI	291.158	-2.58369	0.214	-12.0733	1.46e-33	1.13e-31
SHCBP1	942.796	-2.58065	0.148979	-17.3222	3.2e-67	1.31e-64
MT1L	61.143	-2.57743	0.334266	-7.71072	1.25e-14	2.62e-13
NCAPG	1464.8	-2.57326	0.155242	-16.5758	1.04e-61	3.08e-59
ITGA2	9694.47	-2.57153	0.211984	-12.1308	7.26e-34	5.7e-32
HRCT1	65.03	-2.56679	0.319723	-8.02816	9.89e-16	2.32e-14
RRM2	3084.96	-2.56678	0.476382	-5.38806	7.12e-08	6.64e-07
MCTP1	636.489	-2.56481	0.161777	-15.854	1.32e-56	3.31e-54
AURKB	729.775	-2.55913	0.173639	-14.7382	3.66e-49	6.48e-47
LOC100506860	50.1813	-2.55461	0.32988	-7.74405	9.63e-15	2.04e-13
ESCO2	525.44	-2.5404	0.207103	-12.2664	1.37e-34	1.12e-32
PC	2119.77	-2.53889	0.197671	-12.844	9.29e-38	8.72e-36
GRIN2A	275.083	-2.53458	0.232536	-10.8997	1.16e-27	6.23e-26
HS3ST1	2164.25	-2.52741	0.133952	-18.868	2.09e-79	1.35e-76
SPDEF	54.5419	-2.52092	0.320731	-7.85992	3.84e-15	8.5e-14
TFF3	288.972	-2.5199	0.219916	-11.4584	2.13e-30	1.38e-28
GPER1	51.6877	-2.51804	0.338038	-7.44897	9.41e-14	1.8e-12
FAM64A	491.813	-2.5174	0.172355	-14.6059	2.58e-48	4.42e-46
EGR1	869.788	-2.51145	0.233004	-10.7786	4.34e-27	2.25e-25
FAM72C	25.2001	-2.49557	0.424249	-5.88232	4.05e-09	4.47e-08
CENPW	431.147	-2.49286	0.200219	-12.4507	1.39e-35	1.19e-33
LOC389602	143.548	-2.48932	0.260611	-9.55189	1.27e-21	4.71e-20
LGALS1	5605.84	-2.47631	0.205678	-12.0397	2.2e-33	1.69e-31
AKR1B10	1817.2	-2.47157	0.236288	-10.46	1.32e-25	6.19e-24
CDK1	1787.95	-2.4656	0.157417	-15.6628	2.71e-55	6.25e-53
RXFP1	16.5007	-2.46505	0.492065	-5.00961	5.45e-07	4.43e-06
SLC20A1	5542.64	-2.46466	0.131587	-18.7303	2.8e-78	1.62e-75
NRGN	1178.27	-2.46431	0.174692	-14.1066	3.46e-45	4.92e-43
SSTR5-AS1	29.9622	-2.45877	0.423788	-5.80188	6.56e-09	7.06e-08
HJURP	1233.93	-2.45509	0.142578	-17.2192	1.91e-66	7.11e-64
GNG2	81.9132	-2.45322	0.268993	-9.12001	7.51e-20	2.47e-18
TMEM158	139.471	-2.42785	0.233479	-10.3986	2.52e-25	1.15e-23
CD58	568.811	-2.42756	0.16582	-14.6398	1.57e-48	2.74e-46
SPINK5	43.8525	-2.42438	0.364429	-6.65255	2.88e-11	4.17e-10
SLC35B4	472.238	-2.41608	0.176619	-13.6796	1.34e-42	1.66e-40
LOC729966	34.3192	-2.40414	0.402245	-5.9768	2.28e-09	2.59e-08
SPC25	25.6274	-2.40145	0.412162	-5.82648	5.66e-09	6.16e-08
CKAP2L	772.338	-2.40073	0.162469	-14.7765	2.08e-49	3.71e-47
FERMT1	2236.01	-2.40006	0.175254	-13.6947	1.09e-42	1.37e-40
CDC42EP2	1186.21	-2.39977	0.151696	-15.8196	2.28e-56	5.63e-54
EREG	2586.82	-2.39872	0.155854	-15.3908	1.89e-53	3.96e-51
FGF19	931.041	-2.39163	0.439315	-5.44398	5.21e-08	4.95e-07
MELK	985.756	-2.38165	0.155685	-15.2979	7.89e-53	1.64e-50
TOP2A	10908.3	-2.36589	0.145831	-16.2235	3.44e-59	9.18e-57
KCNF1	39.3999	-2.36253	0.39171	-6.03133	1.63e-09	1.9e-08
ALDH1L1-AS2	19.6488	-2.36228	0.461002	-5.12422	2.99e-07	2.53e-06
ANLN	5096.42	-2.3577	0.14737	-15.9985	1.31e-57	3.33e-55
AKR1B15	36.1794	-2.35494	0.390482	-6.03083	1.63e-09	1.91e-08
SERPINB5	1746.42	-2.34355	0.156057	-15.0172	5.66e-51	1.09e-48
GJB5	17.9453	-2.33406	0.467416	-4.99354	5.93e-07	4.79e-06
TPX2	6805.06	-2.32945	0.135193	-17.2305	1.57e-66	6.13e-64
HHIP	16.233	-2.32501	0.497659	-4.6719	2.98e-06	2.11e-05
KIAA1755	31.74	-2.32052	0.404704	-5.73386	9.82e-09	1.03e-07
CCNA2	1992.19	-2.31583	0.143414	-16.1479	1.18e-58	3.09e-56
NCAPH	738.059	-2.31175	0.162749	-14.2044	8.6e-46	1.27e-43
CDC45	594.171	-2.3062	0.274207	-8.41044	4.08e-17	1.08e-15
S100A16	4648.39	-2.30214	0.174589	-13.186	1.06e-39	1.09e-37
NT5E	3238.94	-2.29927	0.21747	-10.5728	3.98e-26	1.94e-24
PTTG1	1075.17	-2.29906	0.220545	-10.4244	1.92e-25	8.85e-24
UBE2T	960.817	-2.29888	0.188116	-12.2205	2.41e-34	1.94e-32
SLCO4A1-AS1	65.3949	-2.29772	0.312347	-7.35631	1.89e-13	3.48e-12
LCK	15.2411	-2.29395	0.505084	-4.54172	5.58e-06	3.72e-05
CDC20	1953.13	-2.28935	0.162036	-14.1287	2.53e-45	3.63e-43
BIRC5	2258.58	-2.2886	0.161085	-14.2074	8.24e-46	1.24e-43
S100A4	19746.5	-2.28416	0.199415	-11.4543	2.24e-30	1.45e-28
MAOB	1389.83	-2.28	0.176801	-12.8958	4.75e-38	4.54e-36
E2F7	813.236	-2.27542	0.227976	-9.98098	1.85e-23	7.68e-22
MCM10	355.143	-2.27305	0.487556	-4.66214	3.13e-06	2.2e-05
MAD2L1	1589.32	-2.26808	0.155351	-14.5997	2.82e-48	4.79e-46
LDHA	12355.7	-2.26736	0.158956	-14.2641	3.66e-46	5.64e-44
WDR62	215.21	-2.26501	0.302165	-7.49594	6.58e-14	1.28e-12
ALDH3A1	53452.4	-2.26499	0.1632	-13.8786	8.53e-44	1.16e-41
UBASH3B	265.995	-2.25341	0.274201	-8.21809	2.07e-16	5.25e-15
ESPL1	674.538	-2.25303	0.205871	-10.9439	7.11e-28	3.88e-26
DSCC1	218.82	-2.25275	0.224725	-10.0245	1.19e-23	5.06e-22
SELL	63.8733	-2.25094	0.341064	-6.59977	4.12e-11	5.88e-10
CASC5	872.564	-2.25065	0.226122	-9.95327	2.44e-23	1e-21
MORC4	1658.31	-2.25009	0.138024	-16.3021	9.53e-60	2.71e-57
CDKN3	577.332	-2.24991	0.185641	-12.1197	8.3e-34	6.49e-32
PTPRZ1	34.7429	-2.24943	0.369499	-6.08779	1.14e-09	1.38e-08
GGH	1222.39	-2.2487	0.192073	-11.7075	1.17e-31	8.24e-30
HMMR	1019.41	-2.24497	0.188651	-11.9001	1.18e-32	8.67e-31
CENPK	603.8	-2.23679	0.161971	-13.8098	2.22e-43	2.94e-41
GTSE1	1044.85	-2.23589	0.162582	-13.7524	4.93e-43	6.37e-41
FAM131B	62.5036	-2.2348	0.309969	-7.20977	5.6e-13	9.81e-12
TYMS	320.847	-2.22978	0.256339	-8.69857	3.36e-18	9.75e-17
PLK1	2317.14	-2.21729	0.151589	-14.627	1.89e-48	3.27e-46
CDCA2	718.791	-2.21544	0.176661	-12.5406	4.47e-36	3.98e-34
DLGAP5	1417.17	-2.21379	0.177508	-12.4715	1.07e-35	9.25e-34
CEP55	1535.09	-2.21237	0.140535	-15.7425	7.74e-56	1.81e-53
SH3TC2	754.81	-2.21161	0.210595	-10.5017	8.48e-26	4.03e-24
CDCA8	1191	-2.20215	0.139871	-15.7441	7.54e-56	1.78e-53
AREG	446.162	-2.20063	0.22664	-9.7098	2.74e-22	1.06e-20
KIF14	809.307	-2.19749	0.197877	-11.1053	1.18e-28	6.85e-27
KIF18B	633.314	-2.19677	0.236095	-9.30459	1.35e-20	4.66e-19
LPAR1	1870.62	-2.19372	0.136371	-16.0864	3.18e-58	8.22e-56
LMNB1	2102.53	-2.19168	0.144712	-15.1452	8.15e-52	1.61e-49
LGR6	129.337	-2.19003	0.252676	-8.66736	4.42e-18	1.26e-16
FAM83D	1236.06	-2.18625	0.161221	-13.5605	6.87e-42	7.96e-40
OTUB2	22.7925	-2.18397	0.449178	-4.86214	1.16e-06	8.84e-06
PPAPDC1A	42.0272	-2.17963	0.345324	-6.31185	2.76e-10	3.55e-09
LAT2	33.4048	-2.17952	0.380894	-5.72213	1.05e-08	1.1e-07
TRIP13	1082.99	-2.17832	0.160907	-13.5377	9.36e-42	1.06e-39
SSTR5	169.548	-2.17702	0.240053	-9.0689	1.2e-19	3.88e-18
KIF2C	1537.09	-2.17096	0.139291	-15.5858	9.09e-55	2.04e-52
PRC1	2505.66	-2.16	0.132958	-16.2457	2.39e-59	6.49e-57
THBS2	171.173	-2.15603	0.25006	-8.62205	6.58e-18	1.86e-16
PHLDA1	5901.32	-2.15582	0.125143	-17.2268	1.67e-66	6.39e-64
INSC	58.5673	-2.1538	0.320651	-6.71695	1.86e-11	2.74e-10
SPC24	104.407	-2.14824	0.253376	-8.47846	2.28e-17	6.17e-16
KIAA1524	712.389	-2.14665	0.16248	-13.2118	7.5e-40	7.78e-38
PTX3	390.721	-2.14145	0.252661	-8.4756	2.34e-17	6.31e-16
PSRC1	312.041	-2.13909	0.194183	-11.0158	3.21e-28	1.78e-26
DEPDC1B	487.462	-2.13773	0.162425	-13.1614	1.46e-39	1.5e-37
LIF	3585.54	-2.13738	0.170485	-12.537	4.68e-36	4.14e-34
PLK4	752.869	-2.1355	0.165556	-12.8989	4.56e-38	4.38e-36
BTBD11	751.518	-2.1336	0.18386	-11.6045	3.91e-31	2.64e-29
CCNB1	2963.85	-2.12637	0.155443	-13.6794	1.35e-42	1.66e-40
NPTX1	219.663	-2.12623	0.239825	-8.86575	7.6e-19	2.31e-17
AGMAT	25.3998	-2.12389	0.432938	-4.90576	9.31e-07	7.23e-06
CORO1A	35.0977	-2.12382	0.41017	-5.1779	2.24e-07	1.94e-06
CDKN2D	101.345	-2.1224	0.292969	-7.24446	4.34e-13	7.7e-12
FAM72B	88.78	-2.11949	0.274139	-7.73144	1.06e-14	2.24e-13
KIF20B	916.507	-2.11094	0.192597	-10.9603	5.93e-28	3.25e-26
MKI67	2799.55	-2.10293	0.190633	-11.0313	2.7e-28	1.52e-26
PI3	310.517	-2.09924	0.205624	-10.2091	1.81e-24	7.92e-23
SPRED2	1384.11	-2.09878	0.183771	-11.4206	3.3e-30	2.11e-28
UBE2C	2291.79	-2.09323	0.166191	-12.5953	2.24e-36	2.02e-34
KIF4A	1869.23	-2.09153	0.165639	-12.627	1.5e-36	1.36e-34
TRPV2	15.6751	-2.08893	0.498216	-4.19283	2.75e-05	0.000159682
NUF2	438.93	-2.08413	0.175326	-11.8872	1.38e-32	1.01e-30
C17orf50	16.9246	-2.08064	0.495261	-4.20111	2.66e-05	0.000154662
ORC1	151.783	-2.0794	0.321855	-6.46067	1.04e-10	1.42e-09
BUB1	1282.93	-2.07533	0.159843	-12.9835	1.52e-38	1.5e-36
FAM111B	889.308	-2.0703	0.266692	-7.76288	8.3e-15	1.77e-13
MT1A	23.9927	-2.0691	0.462399	-4.4747	7.65e-06	5.01e-05
CPNE5	17.4067	-2.06669	0.476427	-4.3379	1.44e-05	8.86e-05
RHEBL1	43.1941	-2.06488	0.336256	-6.14081	8.21e-10	1e-08
EDAR	104.737	-2.06279	0.254488	-8.10565	5.25e-16	1.26e-14
EXO1	318.52	-2.05982	0.258582	-7.96581	1.64e-15	3.78e-14
SPAG5	2069.2	-2.05745	0.15021	-13.6972	1.05e-42	1.33e-40
RAD51	299.536	-2.05466	0.199617	-10.293	7.58e-25	3.39e-23
HMGA2	2442.56	-2.05232	0.157976	-12.9913	1.37e-38	1.36e-36
SELP	28.3966	-2.0506	0.402985	-5.08852	3.61e-07	3.03e-06
CLSPN	443.261	-2.04768	0.466724	-4.38734	1.15e-05	7.22e-05
NR4A2	231.03	-2.04349	0.27844	-7.33909	2.15e-13	3.93e-12
AURKA	1609.52	-2.04222	0.143223	-14.259	3.94e-46	6.02e-44
ZWINT	903.535	-2.03806	0.245085	-8.31576	9.12e-17	2.37e-15
SERPINA5	33.6413	-2.03734	0.392008	-5.19719	2.02e-07	1.76e-06
IGFBP4	13068.8	-2.03612	0.147013	-13.85	1.27e-43	1.7e-41
NETO2	1909.8	-2.03131	0.169385	-11.9922	3.9e-33	2.97e-31
THRIL	132.569	-2.02756	0.343933	-5.89523	3.74e-09	4.16e-08
BUB1B	1178.17	-2.02722	0.149238	-13.5838	5e-42	5.87e-40
FANCI	1981.73	-2.02615	0.186806	-10.8463	2.08e-27	1.1e-25
SPRED1	1311.38	-2.02233	0.147518	-13.7091	8.96e-43	1.14e-40
RNASEH2A	594.589	-2.02162	0.239618	-8.43684	3.26e-17	8.67e-16
DHRS2	58.7287	-2.02149	0.365801	-5.52619	3.27e-08	3.2e-07
CLMP	724.608	-2.01989	0.198736	-10.1637	2.88e-24	1.25e-22
ERCC6L	401.496	-2.01928	0.168404	-11.9907	3.98e-33	3.01e-31
CYB5B	7083.38	-2.01581	0.178689	-11.2811	1.63e-29	9.97e-28
KIAA0101	1138.11	-2.01272	0.195166	-10.3128	6.17e-25	2.79e-23
MYH16	82.8382	-2.01262	0.276689	-7.27395	3.49e-13	6.27e-12
IQGAP3	1859.2	-2.00568	0.211657	-9.47606	2.64e-21	9.52e-20
KPNA2	5053.02	-2.0039	0.150006	-13.3588	1.05e-40	1.13e-38
ACOT7	539.776	-1.99749	0.219107	-9.11651	7.76e-20	2.54e-18
LRRC8C	624.487	-1.98932	0.158892	-12.5199	5.81e-36	5.11e-34
MTFR2	207.641	-1.98807	0.19661	-10.1117	4.9e-24	2.12e-22
FAM72A	62.731	-1.98558	0.319236	-6.2198	4.98e-10	6.26e-09
PRSS2	84.3324	-1.98509	0.268719	-7.38725	1.5e-13	2.82e-12
PRR11	1196.24	-1.98354	0.211954	-9.35834	8.1e-21	2.85e-19
C12orf75	382.126	-1.98067	0.172282	-11.4966	1.37e-30	8.93e-29
UBE2S	1620.48	-1.98055	0.185729	-10.6636	1.51e-26	7.46e-25
RAD51AP1	378.28	-1.97811	0.166011	-11.9155	9.82e-33	7.37e-31
MT2A	1893.45	-1.97679	0.226064	-8.74439	2.24e-18	6.6e-17
CYTH4	45.489	-1.97275	0.37449	-5.26784	1.38e-07	1.24e-06
CCNE2	365.802	-1.97128	0.238912	-8.25108	1.57e-16	4.01e-15
FOXM1	1454.18	-1.96455	0.163495	-12.0159	2.93e-33	2.24e-31
ECM1	134.485	-1.96453	0.245371	-8.00638	1.18e-15	2.76e-14
AKR1B1	8062.97	-1.96434	0.226296	-8.6804	3.94e-18	1.14e-16
OIP5	240.526	-1.96355	0.238416	-8.23581	1.78e-16	4.54e-15
KNSTRN	704.271	-1.96108	0.151974	-12.904	4.27e-38	4.17e-36
CENPA	282.888	-1.95501	0.216003	-9.05084	1.42e-19	4.52e-18
CDC6	1043.65	-1.95218	0.495323	-3.94122	8.11e-05	0.000425677
TNIK	890.339	-1.94917	0.212314	-9.18062	4.29e-20	1.42e-18
GINS4	255.685	-1.94865	0.224723	-8.67132	4.27e-18	1.22e-16
CHRNA5	331.157	-1.94744	0.179985	-10.82	2.77e-27	1.45e-25
LOC101928034	102.041	-1.9467	0.276314	-7.04523	1.85e-12	3.09e-11
RPH3AL	158.071	-1.94668	0.218267	-8.9188	4.71e-19	1.45e-17
H2AFX	3834.49	-1.94664	0.173175	-11.2409	2.57e-29	1.55e-27
NME1	419.372	-1.93693	0.267611	-7.23788	4.56e-13	8.06e-12
NCAPD3	3284.82	-1.93633	0.180058	-10.7539	5.68e-27	2.9e-25
SH3RF3	290.334	-1.93261	0.228473	-8.45879	2.7e-17	7.24e-16
KIF11	1590.55	-1.93006	0.158879	-12.148	5.88e-34	4.66e-32
BRI3BP	103.272	-1.92976	0.28924	-6.67184	2.53e-11	3.68e-10
CTPS1	964.391	-1.92879	0.256578	-7.51735	5.59e-14	1.1e-12
PLEK2	2508.53	-1.9284	0.182626	-10.5593	4.6e-26	2.21e-24
CST1	3812.99	-1.92312	0.180322	-10.6649	1.49e-26	7.39e-25
RAD54L	346.491	-1.9226	0.264065	-7.28078	3.32e-13	5.98e-12
KIF4B	53.875	-1.92029	0.301	-6.37971	1.77e-10	2.33e-09
ASPH	25503	-1.92007	0.125986	-15.2403	1.91e-52	3.91e-50
ECT2	2604.07	-1.91958	0.132835	-14.4509	2.47e-47	4e-45
CDCA5	2247.72	-1.9162	0.160879	-11.9109	1.04e-32	7.76e-31
RFC3	526.916	-1.91004	0.156008	-12.2432	1.83e-34	1.48e-32
PNP	950.305	-1.90464	0.194571	-9.78895	1.26e-22	4.93e-21
NCAPG2	3467.31	-1.90421	0.145742	-13.0656	5.18e-39	5.18e-37
CCNB2	1250.6	-1.90208	0.189892	-10.0166	1.29e-23	5.43e-22
KIAA1549L	694.746	-1.90103	0.206455	-9.20795	3.32e-20	1.12e-18
TK1	3594.26	-1.89814	0.180062	-10.5416	5.55e-26	2.66e-24
GINS2	497.863	-1.89744	0.242268	-7.83197	4.8e-15	1.05e-13
TTK	873.734	-1.89726	0.178896	-10.6054	2.81e-26	1.38e-24
TACC3	2283.79	-1.89505	0.159198	-11.9037	1.13e-32	8.38e-31
PKM	52691.5	-1.89374	0.1801	-10.515	7.37e-26	3.51e-24
DTL	865.857	-1.89098	0.256748	-7.36511	1.77e-13	3.28e-12
IL18RAP	19.8308	-1.88617	0.4484	-4.20644	2.59e-05	0.000151304
TUBA1B	24459.7	-1.88561	0.167973	-11.2257	3.05e-29	1.83e-27
ASF1B	1055.62	-1.88289	0.242389	-7.76808	7.97e-15	1.7e-13
UHRF1	657.895	-1.87902	0.499542	-3.7615	0.000168899	0.000824526
HPCAL1	6931.28	-1.87568	0.169725	-11.0513	2.16e-28	1.23e-26
CHD1L	783.571	-1.87007	0.194135	-9.63282	5.81e-22	2.19e-20
CXCR4	164.907	-1.86921	0.29611	-6.31255	2.74e-10	3.54e-09
ABCG2	613.704	-1.86646	0.205695	-9.07391	1.15e-19	3.72e-18
SGOL2	646.028	-1.86195	0.164472	-11.3208	1.04e-29	6.42e-28
NEIL3	607.532	-1.86103	0.173382	-10.7337	7.07e-27	3.57e-25
FBXO43	104.347	-1.86091	0.255817	-7.27436	3.48e-13	6.26e-12
ACP6	1664.29	-1.8601	0.129534	-14.3599	9.23e-47	1.48e-44
CD22	80.2734	-1.85681	0.31498	-5.89502	3.75e-09	4.16e-08
GPR19	50.7083	-1.85672	0.323962	-5.73129	9.97e-09	1.05e-07
TIAM1	305.154	-1.8561	0.213887	-8.67795	4.03e-18	1.16e-16
DDIAS	413.092	-1.85141	0.184639	-10.0272	1.16e-23	4.94e-22
MFSD2A	31.0626	-1.84925	0.407841	-4.53423	5.78e-06	3.84e-05
NDC1	1055.82	-1.84853	0.14291	-12.9349	2.86e-38	2.81e-36
BLM	397.499	-1.84489	0.171443	-10.7609	5.26e-27	2.7e-25
LINC00705	22.9534	-1.84374	0.466884	-3.94904	7.85e-05	0.000413575
CENPU	1471.33	-1.84244	0.164684	-11.1877	4.68e-29	2.77e-27
CENPF	3255.39	-1.84085	0.191642	-9.6057	7.56e-22	2.83e-20
PI16	40.2101	-1.84035	0.441442	-4.16895	3.06e-05	0.000175917
POLE2	193.445	-1.8389	0.242527	-7.58225	3.4e-14	6.86e-13
SERPINA3	2191.67	-1.8378	0.41541	-4.42406	9.69e-06	6.19e-05
CENPM	464.088	-1.83568	0.198721	-9.23744	2.52e-20	8.57e-19
CHAC2	89.4385	-1.83455	0.536152	-3.4217	0.000622302	0.00264656
CDC25A	189.46	-1.834	0.317228	-5.78133	7.41e-09	7.89e-08
FANCB	110.127	-1.83344	0.276871	-6.62201	3.54e-11	5.09e-10
CMTM7	1581.47	-1.83288	0.159339	-11.5031	1.27e-30	8.32e-29
NDC80	1046.84	-1.83261	0.163216	-11.2281	2.97e-29	1.79e-27
MPHOSPH6	348.202	-1.8303	0.19431	-9.41952	4.53e-21	1.62e-19
LETM2	345.844	-1.82848	0.187097	-9.77289	1.47e-22	5.75e-21
IL1A	81.0775	-1.82674	0.339348	-5.38307	7.32e-08	6.81e-07
TCF19	145.196	-1.82476	0.265057	-6.88442	5.8e-12	9e-11
CENPE	1478.71	-1.82233	0.169542	-10.7486	6.02e-27	3.07e-25
DTYMK	1252.03	-1.82161	0.18297	-9.95577	2.38e-23	9.8e-22
S100A5	38.1459	-1.82027	0.350506	-5.19326	2.07e-07	1.8e-06
SLC15A1	403.427	-1.81587	0.159202	-11.4061	3.9e-30	2.47e-28
NIPAL4	55.6811	-1.81371	0.331857	-5.46533	4.62e-08	4.43e-07
GINS1	230.139	-1.81201	0.21733	-8.33759	7.58e-17	1.98e-15
MLLT11	130.378	-1.81136	0.31455	-5.75857	8.48e-09	8.98e-08
UCN2	25.118	-1.80658	0.44922	-4.0216	5.78e-05	0.000313821
ARSG	204.47	-1.8063	0.235824	-7.65951	1.87e-14	3.86e-13
F12	86.8592	-1.80455	0.299272	-6.02979	1.64e-09	1.92e-08
RACGAP1	1785.64	-1.80422	0.132774	-13.5887	4.67e-42	5.57e-40
CAPN8	1129.4	-1.80323	0.140709	-12.8153	1.35e-37	1.24e-35
HMGA1	37719.2	-1.80154	0.151381	-11.9007	1.17e-32	8.65e-31
C16orf59	180.708	-1.80104	0.300118	-6.00111	1.96e-09	2.26e-08
LRR1	329.874	-1.7996	0.208948	-8.61268	7.14e-18	2.02e-16
LAD1	340.706	-1.79942	0.176739	-10.1812	2.41e-24	1.05e-22
NUSAP1	2162.17	-1.795	0.132584	-13.5386	9.26e-42	1.06e-39
H2AFZ	8379.77	-1.79352	0.172763	-10.3814	3.01e-25	1.37e-23
MYBL2	2543.27	-1.78894	0.474814	-3.76767	0.00016478	0.000806291
CSF2RA	45.4682	-1.78348	0.318605	-5.59776	2.17e-08	2.18e-07
NUDT1	582.602	-1.78326	0.184156	-9.6834	3.55e-22	1.35e-20
CCNF	905.353	-1.78225	0.173424	-10.2768	8.96e-25	3.98e-23
FUT9	80.1618	-1.78052	0.273311	-6.51462	7.29e-11	1.01e-09
PKIA	15.6441	-1.77917	0.48824	-3.64405	0.000268377	0.00125057
F5	31.9675	-1.77903	0.411621	-4.32201	1.55e-05	9.44e-05
KIF23	1942.5	-1.779	0.148499	-11.9799	4.53e-33	3.41e-31
SH3KBP1	2495.15	-1.77388	0.176979	-10.0231	1.21e-23	5.11e-22
POC1A	406.645	-1.7724	0.189553	-9.35044	8.73e-21	3.06e-19
ADORA2B	723.96	-1.77126	0.201458	-8.7922	1.47e-18	4.4e-17
SULF2	18426.8	-1.77118	0.160003	-11.0696	1.76e-28	1.01e-26
BRCA1	1335.96	-1.77026	0.186646	-9.48458	2.43e-21	8.79e-20
ZWILCH	542.473	-1.76975	0.150673	-11.7457	7.43e-32	5.29e-30
ESAM	2075.04	-1.76812	0.169888	-10.4076	2.29e-25	1.05e-23
MCM4	2752.08	-1.76664	0.20174	-8.75704	2e-18	5.95e-17
KHK	56.9055	-1.76108	0.345501	-5.09717	3.45e-07	2.9e-06
DMC1	74.4651	-1.75986	0.274637	-6.40796	1.47e-10	1.97e-09
TSPAN18	75.0988	-1.75549	0.374314	-4.68989	2.73e-06	1.95e-05
IL1RN	77.4029	-1.75326	0.287729	-6.09345	1.11e-09	1.34e-08
VDR	327.667	-1.7524	0.217334	-8.06315	7.44e-16	1.77e-14
IL18R1	803.758	-1.75197	0.147848	-11.8498	2.16e-32	1.56e-30
WDR76	400.883	-1.74859	0.29014	-6.02672	1.67e-09	1.95e-08
DNA2	276.422	-1.74721	0.183406	-9.52647	1.63e-21	5.98e-20
POLQ	538.465	-1.74703	0.180792	-9.66322	4.32e-22	1.64e-20
CIT	1754.14	-1.74558	0.21484	-8.12502	4.47e-16	1.09e-14
TNFRSF10A	311.699	-1.74465	0.207072	-8.42531	3.6e-17	9.55e-16
CYSRT1	101.246	-1.74388	0.264418	-6.59518	4.25e-11	6.05e-10
PKMYT1	511.348	-1.73797	0.22874	-7.59802	3.01e-14	6.12e-13
POLA2	1408.18	-1.73646	0.231442	-7.50276	6.25e-14	1.22e-12
STEAP1	649.255	-1.73643	0.185606	-9.35546	8.32e-21	2.92e-19
RPE65	541.54	-1.73589	0.186845	-9.29054	1.54e-20	5.31e-19
PTPRB	420.799	-1.73402	0.196553	-8.82216	1.12e-18	3.38e-17
PCDHGC3	449.217	-1.73284	0.285518	-6.0691	1.29e-09	1.54e-08
SPDL1	630.893	-1.73034	0.173851	-9.95302	2.45e-23	1e-21
FLJ42351	24.8535	-1.7295	0.46144	-3.74804	0.000178224	0.000865267
GPAT3	1654.22	-1.72948	0.195893	-8.82871	1.06e-18	3.2e-17
EPHA2	11526.2	-1.72874	0.168368	-10.2676	9.86e-25	4.35e-23
PDGFA	644.946	-1.72584	0.152511	-11.3162	1.09e-29	6.74e-28
EME1	322.439	-1.72541	0.217806	-7.92177	2.34e-15	5.3e-14
DEPDC1	791.962	-1.72444	0.149558	-11.5303	9.28e-31	6.14e-29
CST4	6746.79	-1.72218	0.218806	-7.87084	3.52e-15	7.83e-14
UST	2342.68	-1.72096	0.198349	-8.67638	4.09e-18	1.17e-16
SNRPF	794.278	-1.72052	0.199475	-8.62521	6.4e-18	1.81e-16
ULBP2	218.747	-1.71788	0.248718	-6.90692	4.95e-12	7.77e-11
COLGALT2	979.747	-1.71381	0.164521	-10.417	2.07e-25	9.52e-24
GRK5	543.774	-1.71204	0.186387	-9.18542	4.1e-20	1.36e-18
CHST11	1649.98	-1.70828	0.177839	-9.60574	7.56e-22	2.83e-20
KDELC2	1744.12	-1.70601	0.182491	-9.34844	8.9e-21	3.11e-19
SYT12	565.313	-1.70505	0.160107	-10.6495	1.75e-26	8.64e-25
DNMT1	2452.42	-1.70378	0.24221	-7.0343	2e-12	3.32e-11
CDC25C	387.894	-1.70225	0.216898	-7.84818	4.22e-15	9.26e-14
TM4SF18	241.754	-1.69985	0.190859	-8.90632	5.28e-19	1.61e-17
APCDD1	238.768	-1.69892	0.229398	-7.40598	1.3e-13	2.46e-12
FAM81A	30.8481	-1.6959	0.394492	-4.29895	1.72e-05	0.000103761
CBR3	83.7352	-1.69266	0.273752	-6.1832	6.28e-10	7.8e-09
GJB3	443.864	-1.68993	0.172614	-9.7902	1.24e-22	4.88e-21
FOXL1	646.053	-1.68804	0.158457	-10.653	1.69e-26	8.34e-25
SIRPB1	18.6349	-1.68627	0.450517	-3.74297	0.000181861	0.000881906
PRIM1	360.536	-1.68239	0.192713	-8.73004	2.55e-18	7.48e-17
IGFBP1	1002.01	-1.68235	0.159535	-10.5454	5.34e-26	2.56e-24
MYOM3	25.8855	-1.68095	0.42609	-3.94507	7.98e-05	0.000419435
CENPN	839.268	-1.6806	0.152865	-10.9941	4.08e-28	2.26e-26
BRCA2	420.425	-1.6804	0.209637	-8.01576	1.09e-15	2.56e-14
RGS14	133.698	-1.67579	0.225056	-7.44609	9.61e-14	1.84e-12
NEK2	715.131	-1.67555	0.244402	-6.85571	7.1e-12	1.09e-10
KLF13	570.981	-1.67336	0.175703	-9.52381	1.67e-21	6.1e-20
CACNA1G	23.0454	-1.67005	0.425988	-3.92042	8.84e-05	0.000459994
NCF2	126.683	-1.6692	0.23198	-7.19542	6.23e-13	1.08e-11
FAM72D	75.4185	-1.66855	0.29223	-5.70973	1.13e-08	1.18e-07
GJB2	108.306	-1.66319	0.232101	-7.16581	7.73e-13	1.33e-11
SOX7	360.017	-1.66303	0.175119	-9.49656	2.17e-21	7.87e-20
GJB4	209.74	-1.66164	0.190701	-8.71332	2.95e-18	8.58e-17
SH3BGRL3	2925.49	-1.65945	0.211957	-7.8292	4.91e-15	1.07e-13
MTFP1	747.641	-1.65817	0.224819	-7.37554	1.64e-13	3.05e-12
SFR1	266.505	-1.6581	0.22473	-7.37819	1.6e-13	3.01e-12
PLAU	8124.67	-1.65647	0.151852	-10.9084	1.05e-27	5.68e-26
MND1	225.315	-1.65603	0.208173	-7.95508	1.79e-15	4.09e-14
PDE9A	227.972	-1.65521	0.222187	-7.4496	9.36e-14	1.79e-12
ZNF215	111.953	-1.65237	0.256326	-6.44634	1.15e-10	1.55e-09
SLC26A7	140.091	-1.65071	0.248761	-6.63572	3.23e-11	4.66e-10
C9orf40	168.151	-1.6495	0.260227	-6.3387	2.32e-10	3.01e-09
CYP3A5	2336.46	-1.64894	0.205389	-8.02836	9.88e-16	2.32e-14
GNE	3245.35	-1.64871	0.183149	-9.00201	2.22e-19	6.97e-18
PSMD14	2295.43	-1.64436	0.175907	-9.34788	8.94e-21	3.12e-19
SLC27A4	732.292	-1.64417	0.181523	-9.05764	1.33e-19	4.27e-18
PARPBP	285.277	-1.64392	0.206792	-7.94964	1.87e-15	4.26e-14
CENPP	70.9415	-1.64175	0.28398	-5.78121	7.42e-09	7.89e-08
ORC6	356.173	-1.63733	0.173908	-9.41492	4.73e-21	1.69e-19
CCRL2	234.136	-1.63678	0.215899	-7.58126	3.42e-14	6.9e-13
BOLA3	157.42	-1.63635	0.234784	-6.96959	3.18e-12	5.09e-11
STAMBPL1	711.196	-1.63384	0.168212	-9.71297	2.65e-22	1.03e-20
VRK1	521.241	-1.63271	0.164289	-9.93802	2.84e-23	1.16e-21
LRRC75A	128.168	-1.63179	0.23021	-7.08827	1.36e-12	2.3e-11
CDCA7	713.669	-1.63152	0.232946	-7.00385	2.49e-12	4.05e-11
ZNF114	15.6288	-1.63136	0.468958	-3.4787	0.000503849	0.00219331
C1QL1	34.6123	-1.63136	0.39154	-4.16653	3.09e-05	0.000177604
FEN1	2887.38	-1.63061	0.209032	-7.80077	6.15e-15	1.33e-13
DOK7	89.1015	-1.6306	0.260286	-6.26463	3.74e-10	4.75e-09
CENPH	258.931	-1.62982	0.218395	-7.46274	8.47e-14	1.63e-12
LMNB2	3447.52	-1.62672	0.220873	-7.36496	1.77e-13	3.28e-12
GALNT5	1798.16	-1.62559	0.185377	-8.76909	1.8e-18	5.38e-17
CKLF	114.805	-1.62436	0.229452	-7.07931	1.45e-12	2.45e-11
HAS2	20.4655	-1.62291	0.447112	-3.62977	0.00028367	0.00131417
FOS	318.441	-1.61999	0.178892	-9.05571	1.36e-19	4.33e-18
WDR54	445.057	-1.61977	0.189314	-8.55601	1.17e-17	3.23e-16
ABCG1	431.32	-1.61977	0.185813	-8.71717	2.85e-18	8.32e-17
PCNA	2066.61	-1.61698	0.189245	-8.54436	1.29e-17	3.55e-16
RBL1	709.014	-1.61536	0.200643	-8.05091	8.22e-16	1.95e-14
DHFR	383.199	-1.61478	0.201876	-7.99888	1.26e-15	2.92e-14
GAPDH	34646.5	-1.61415	0.154034	-10.4792	1.08e-25	5.07e-24
WDHD1	733.34	-1.61119	0.173728	-9.27422	1.79e-20	6.15e-19
TMC8	31.8957	-1.60931	0.370258	-4.34646	1.38e-05	8.56e-05
DUSP4	7658.9	-1.60929	0.147951	-10.8772	1.48e-27	7.92e-26
GSG2	188.444	-1.60804	0.206281	-7.79537	6.42e-15	1.38e-13
TRNP1	368.203	-1.60753	0.184373	-8.71892	2.81e-18	8.21e-17
SNX10	316.88	-1.60669	0.210668	-7.62665	2.41e-14	4.94e-13
ARHGEF39	199.651	-1.60563	0.200845	-7.99439	1.3e-15	3.03e-14
SFN	1213.13	-1.60447	0.237493	-6.75588	1.42e-11	2.12e-10
IGFLR1	35.3774	-1.60393	0.348503	-4.60235	4.18e-06	2.86e-05
CKS2	1109.82	-1.60014	0.162632	-9.83905	7.64e-23	3.05e-21
ERRFI1	4506.33	-1.59754	0.12383	-12.9011	4.44e-38	4.28e-36
TROAP	460.682	-1.59576	0.205579	-7.76224	8.34e-15	1.77e-13
TLR4	693.221	-1.5954	0.203233	-7.85011	4.16e-15	9.13e-14
ASPM	2624.9	-1.59512	0.223363	-7.14136	9.24e-13	1.58e-11
DDX11-AS1	17.9478	-1.59434	0.460505	-3.46215	0.00053588	0.00231773
RNFT2	33.6957	-1.59275	0.35965	-4.42863	9.48e-06	6.08e-05
XRCC2	52.3001	-1.59233	0.359046	-4.43489	9.21e-06	5.93e-05
CAMK2B	69.6802	-1.59141	0.27449	-5.7977	6.72e-09	7.22e-08
HMBS	942.221	-1.59005	0.22521	-7.0603	1.66e-12	2.78e-11
FANCA	754.66	-1.58809	0.206385	-7.6948	1.42e-14	2.95e-13
STIL	581.255	-1.58747	0.180599	-8.79006	1.49e-18	4.48e-17
LINC00669	42.0517	-1.58746	0.335404	-4.73298	2.21e-06	1.61e-05
UPP1	1481.88	-1.58524	0.204369	-7.75676	8.71e-15	1.85e-13
FGFBP1	545.075	-1.57623	0.226937	-6.94566	3.77e-12	5.98e-11
VGF	29.465	-1.57049	0.402367	-3.90314	9.5e-05	0.000490921
PAQR4	367.047	-1.56933	0.459726	-3.41361	0.000641072	0.00271881
CENPO	523.774	-1.56708	0.192898	-8.12388	4.52e-16	1.1e-14
GPSM2	406.232	-1.56566	0.182189	-8.59358	8.43e-18	2.36e-16
CD109	5716.59	-1.56467	0.1811	-8.63979	5.63e-18	1.6e-16
MMP28	42.2562	-1.56451	0.336073	-4.65526	3.24e-06	2.27e-05
ITGB5	6025.46	-1.5642	0.129509	-12.0779	1.38e-33	1.07e-31
KIF22	1576.2	-1.56245	0.141674	-11.0285	2.78e-28	1.56e-26
SMC2	1473.16	-1.56176	0.145802	-10.7116	8.98e-27	4.51e-25
FKBP5	197.779	-1.55956	0.253268	-6.15775	7.38e-10	9.08e-09
C9orf152	15.5136	-1.5579	0.487475	-3.19586	0.00139416	0.00537666
LYPD3	67.2694	-1.55774	0.340783	-4.57107	4.85e-06	3.28e-05
PERM1	60.9647	-1.55595	0.291227	-5.34274	9.16e-08	8.4e-07
BORA	288.765	-1.55472	0.185084	-8.40009	4.46e-17	1.18e-15
MAP2K3	2811.6	-1.55277	0.147634	-10.5177	7.16e-26	3.42e-24
C16orf74	528.209	-1.55248	0.190313	-8.15751	3.42e-16	8.51e-15
TRPV4	857.503	-1.55085	0.168554	-9.2009	3.55e-20	1.19e-18
RFC4	663.127	-1.55051	0.20456	-7.57973	3.46e-14	6.98e-13
KIAA0040	492.986	-1.54805	0.173033	-8.94656	3.67e-19	1.13e-17
PLCXD1	218.605	-1.54422	0.22034	-7.00834	2.41e-12	3.93e-11
CCNE1	174.285	-1.54369	0.275097	-5.61145	2.01e-08	2.02e-07
AEN	422.899	-1.54235	0.210715	-7.31962	2.49e-13	4.53e-12
B4GALT6	682.694	-1.54173	0.147049	-10.4845	1.02e-25	4.81e-24
SNRNP25	694.231	-1.5403	0.204904	-7.51721	5.6e-14	1.1e-12
FBXO5	708.009	-1.53847	0.163815	-9.3915	5.91e-21	2.1e-19
PVRL1	4052.72	-1.53621	0.183628	-8.36586	5.97e-17	1.57e-15
WNT16	31.4437	-1.53586	0.37769	-4.06646	4.77e-05	0.000262537
XDH	509.65	-1.53138	0.174902	-8.75562	2.03e-18	6.01e-17
PRKCDBP	2213.58	-1.53104	0.170419	-8.98395	2.61e-19	8.16e-18
MANF	1156.27	-1.52908	0.162717	-9.39717	5.6e-21	1.99e-19
PEAR1	537.367	-1.52575	0.212046	-7.19537	6.23e-13	1.08e-11
SGK223	8734.99	-1.52405	0.146084	-10.4327	1.76e-25	8.15e-24
LINC01599	16.444	-1.52209	0.470999	-3.23163	0.00123086	0.00480756
LBR	3261.19	-1.52065	0.131346	-11.5775	5.36e-31	3.59e-29
PLOD1	5366.74	-1.51801	0.210424	-7.21405	5.43e-13	9.53e-12
MTSS1	389.969	-1.51603	0.172932	-8.76664	1.84e-18	5.47e-17
AUNIP	53.3821	-1.51365	0.306807	-4.93356	8.07e-07	6.36e-06
STK17A	2546.95	-1.51308	0.153682	-9.84549	7.17e-23	2.87e-21
ASB9	120.298	-1.51253	0.24337	-6.21494	5.13e-10	6.44e-09
PPIL1	617.095	-1.51096	0.189387	-7.97817	1.49e-15	3.44e-14
TIPIN	138.825	-1.51041	0.298838	-5.05428	4.32e-07	3.56e-06
CCND1	12408.1	-1.50856	0.166496	-9.06064	1.3e-19	4.17e-18
KIF20A	1271	-1.50763	0.229574	-6.56709	5.13e-11	7.23e-10
ARHGEF4	126.468	-1.50755	0.24659	-6.11359	9.74e-10	1.18e-08
INCENP	2016.38	-1.50595	0.196827	-7.65112	1.99e-14	4.11e-13
FANCD2	576.12	-1.50591	0.156228	-9.63915	5.46e-22	2.06e-20
SERPINB8	218.757	-1.50436	0.214423	-7.01587	2.29e-12	3.74e-11
TMPO-AS1	148.749	-1.49923	0.230917	-6.4925	8.44e-11	1.16e-09
CBLC	51.4654	-1.49803	0.301998	-4.9604	7.03e-07	5.6e-06
TH	41.2276	-1.49782	0.335681	-4.46202	8.12e-06	5.28e-05
LINC01588	53.1548	-1.49519	0.32138	-4.65241	3.28e-06	2.29e-05
EPHB1	39.2333	-1.49315	0.347431	-4.29769	1.73e-05	0.000104318
MUC5B	524.355	-1.49183	0.264412	-5.64205	1.68e-08	1.71e-07
CHAF1A	632.741	-1.48943	0.213301	-6.98276	2.89e-12	4.67e-11
TAGLN3	28.0483	-1.48929	0.381284	-3.90598	9.38e-05	0.000486086
RGS4	30.1455	-1.48864	0.372639	-3.99486	6.47e-05	0.000348847
PHF19	1350.37	-1.48828	0.150455	-9.89187	4.52e-23	1.82e-21
MAFG-AS1	64.8282	-1.48775	0.294265	-5.05582	4.29e-07	3.54e-06
NES	296.811	-1.4825	0.260921	-5.68178	1.33e-08	1.38e-07
TMPO	3180.58	-1.48001	0.127461	-11.6115	3.6e-31	2.44e-29
CDC7	358.992	-1.47731	0.195517	-7.55593	4.16e-14	8.34e-13
CKS1B	1124.64	-1.47416	0.173425	-8.50028	1.89e-17	5.13e-16
C11orf24	1268.17	-1.47393	0.20336	-7.2479	4.23e-13	7.53e-12
IGFBP6	4792.88	-1.47358	0.185978	-7.9234	2.31e-15	5.23e-14
TIMP3	4840.56	-1.47163	0.174308	-8.44268	3.1e-17	8.26e-16
C18orf54	193.211	-1.47049	0.214306	-6.86162	6.81e-12	1.05e-10
ZBED2	16.5271	-1.46821	0.478627	-3.06754	0.00215827	0.00790095
ABCA10	440.24	-1.46819	0.181089	-8.10757	5.16e-16	1.24e-14
ASRGL1	118.205	-1.46612	0.257426	-5.69532	1.23e-08	1.28e-07
DBF4	1187.38	-1.46543	0.140466	-10.4326	1.76e-25	8.15e-24
KNTC1	1568.39	-1.46507	0.152315	-9.61871	6.67e-22	2.51e-20
SLC9A2	83.547	-1.46476	0.266228	-5.5019	3.76e-08	3.65e-07
EIF4EBP1	982.901	-1.46458	0.212632	-6.88788	5.66e-12	8.82e-11
PDLIM7	3416.59	-1.46368	0.198464	-7.37506	1.64e-13	3.06e-12
ACER3	1888.19	-1.46365	0.128693	-11.3732	5.69e-30	3.58e-28
PLA2G7	132.159	-1.46275	0.228871	-6.39116	1.65e-10	2.18e-09
GLRX2	293.045	-1.46039	0.195035	-7.48784	7e-14	1.36e-12
ADAM15	4724.27	-1.45877	0.145171	-10.0486	9.32e-24	3.98e-22
DCK	1319.44	-1.45834	0.139947	-10.4207	1.99e-25	9.18e-24
LAMA4	3264.3	-1.4582	0.162378	-8.9803	2.7e-19	8.42e-18
ABCB8	318.753	-1.45707	0.22769	-6.39939	1.56e-10	2.07e-09
ANP32E	1476.24	-1.45475	0.132044	-11.0172	3.16e-28	1.76e-26
ENTPD2	20.124	-1.4513	0.424353	-3.42003	0.00062615	0.00266023
TUBB4B	11231.9	-1.45112	0.138838	-10.4519	1.44e-25	6.69e-24
ABCB9	307.374	-1.44961	0.221809	-6.5354	6.34e-11	8.83e-10
LUCAT1	41.6675	-1.44896	0.333112	-4.34978	1.36e-05	8.45e-05
GALNT10	3959.21	-1.44864	0.185362	-7.81523	5.49e-15	1.19e-13
RRM1	3030.6	-1.44719	0.160803	-8.99977	2.26e-19	7.09e-18
DPYSL2	3463.32	-1.44655	0.15001	-9.64303	5.26e-22	1.99e-20
CCBL1	320.04	-1.44582	0.194503	-7.4334	1.06e-13	2.02e-12
ATAD2	2299.39	-1.44489	0.134073	-10.7768	4.43e-27	2.29e-25
GLA	686.86	-1.44265	0.181466	-7.94997	1.87e-15	4.25e-14
SH3RF3-AS1	35.6701	-1.44177	0.396192	-3.63906	0.000273635	0.0012726
TXNDC17	707.73	-1.44108	0.225095	-6.40208	1.53e-10	2.04e-09
TEX30	512.556	-1.44066	0.17956	-8.02328	1.03e-15	2.41e-14
C1orf112	447.191	-1.44032	0.165779	-8.68816	3.68e-18	1.07e-16
E2F1	1088.43	-1.43882	0.41656	-3.45404	0.000552261	0.00238001
LOC101927851	15.5695	-1.43467	0.45612	-3.14537	0.00165874	0.00627604
NUP205	1517.05	-1.4306	0.17167	-8.33347	7.85e-17	2.05e-15
GINS3	328.126	-1.4303	0.215648	-6.63259	3.3e-11	4.75e-10
SDF2L1	329.98	-1.4294	0.222613	-6.42104	1.35e-10	1.82e-09
L1CAM	119.369	-1.42939	0.29817	-4.79385	1.64e-06	1.21e-05
NFE2L3	5137.55	-1.429	0.135185	-10.5707	4.08e-26	1.98e-24
HOMER1	254.288	-1.42826	0.190521	-7.4966	6.55e-14	1.28e-12
ENO1	31782.6	-1.42632	0.179221	-7.95848	1.74e-15	3.98e-14
CCK	24.0396	-1.42392	0.414193	-3.43781	0.000586436	0.00251118
PLXNA2	1623.54	-1.42237	0.245825	-5.78613	7.2e-09	7.69e-08
C4orf46	306.74	-1.42027	0.17823	-7.96874	1.6e-15	3.7e-14
MCM3	2471.68	-1.41851	0.219464	-6.46354	1.02e-10	1.4e-09
POLR3K	541.776	-1.41794	0.183574	-7.72406	1.13e-14	2.36e-13
PDSS1	102.791	-1.4161	0.280694	-5.04499	4.54e-07	3.72e-06
RGS2	183.186	-1.41593	0.220761	-6.41388	1.42e-10	1.9e-09
BEX5	21.5487	-1.41572	0.428139	-3.30668	0.000944087	0.00382069
SUV39H2	350.02	-1.41506	0.165984	-8.52528	1.52e-17	4.17e-16
PLAUR	707.4	-1.41497	0.170601	-8.294	1.1e-16	2.83e-15
PODXL	19494.2	-1.41495	0.155692	-9.08812	1.01e-19	3.27e-18
TOX2	274.951	-1.41494	0.178957	-7.90658	2.65e-15	5.93e-14
CD83	193.094	-1.41459	0.241936	-5.84699	5.01e-09	5.47e-08
NPAS2	2360.4	-1.41392	0.137157	-10.3088	6.43e-25	2.89e-23
THOP1	957.842	-1.41372	0.207947	-6.79844	1.06e-11	1.6e-10
DLX1	90.3561	-1.41304	0.266141	-5.30935	1.1e-07	9.98e-07
DUSP5	2698.02	-1.41213	0.148468	-9.51131	1.88e-21	6.86e-20
MPP1	99.6671	-1.41159	0.335905	-4.20234	2.64e-05	0.000153912
DDX39A	1035.39	-1.41017	0.175398	-8.03983	9e-16	2.12e-14
SDC1	6083.14	-1.40934	0.149642	-9.41803	4.6e-21	1.64e-19
HELLS	438.457	-1.40756	0.173314	-8.12145	4.61e-16	1.12e-14
TIMELESS	1542.96	-1.4057	0.186991	-7.51748	5.58e-14	1.1e-12
TMEM255B	17.6256	-1.40469	0.468648	-2.99731	0.00272371	0.00962897
TMEM40	39.1268	-1.40454	0.391804	-3.58481	0.000337322	0.0015348
PLEKHN1	203.425	-1.40254	0.237233	-5.91209	3.38e-09	3.78e-08
PLP2	2324.68	-1.40069	0.156926	-8.92583	4.42e-19	1.36e-17
CDKN2C	585.917	-1.39764	0.151605	-9.21901	3e-20	1.01e-18
CCL20	89.2979	-1.39736	0.257313	-5.4306	5.62e-08	5.32e-07
CSE1L	6718.48	-1.39585	0.138613	-10.0701	7.49e-24	3.21e-22
TRIB2	2823.32	-1.39398	0.161069	-8.6546	4.95e-18	1.41e-16
EVI2B	38.0326	-1.39306	0.333535	-4.17665	2.96e-05	0.000170466
AP1S2	524.499	-1.39265	0.162293	-8.58108	9.4e-18	2.62e-16
VSNL1	53.8156	-1.39246	0.31234	-4.45814	8.27e-06	5.37e-05
TUBG1	1760.52	-1.39083	0.256801	-5.41599	6.09e-08	5.72e-07
MCM8	626.496	-1.39065	0.165442	-8.40567	4.25e-17	1.13e-15
SLC9A3R1	9095.45	-1.39055	0.126866	-10.9607	5.9e-28	3.25e-26
SLC35G2	245.02	-1.39029	0.186415	-7.45806	8.78e-14	1.69e-12
SRPX	288.153	-1.39019	0.193278	-7.1927	6.35e-13	1.1e-11
NR2F1	386.085	-1.38997	0.217676	-6.38552	1.71e-10	2.26e-09
KISS1	23.2468	-1.38985	0.402619	-3.45202	0.000556399	0.00239477
COL17A1	7938.78	-1.38963	0.170784	-8.13675	4.06e-16	9.99e-15
NRG2	114.079	-1.38817	0.231655	-5.9924	2.07e-09	2.38e-08
AQP5	21.7175	-1.38679	0.445505	-3.11285	0.0018529	0.00690337
MANSC1	27.6048	-1.38651	0.415337	-3.33828	0.000842985	0.00345564
FAR2	491.235	-1.38636	0.153548	-9.0288	1.74e-19	5.5e-18
STMN3	831.854	-1.38139	0.177048	-7.80235	6.08e-15	1.31e-13
GOLT1A	66.9992	-1.38099	0.298514	-4.62622	3.72e-06	2.58e-05
RIPPLY3	53.8658	-1.38036	0.296132	-4.6613	3.14e-06	2.21e-05
SLC25A15	150.583	-1.37921	0.213365	-6.46405	1.02e-10	1.39e-09
SLC29A1	438.125	-1.37902	0.208973	-6.59905	4.14e-11	5.9e-10
BMP6	53.7608	-1.3789	0.323502	-4.26242	2.02e-05	0.000120753
KIF18A	702.967	-1.37761	0.161285	-8.54149	1.33e-17	3.64e-16
FIBCD1	158.58	-1.37695	0.206421	-6.6706	2.55e-11	3.71e-10
RAPGEF3	416.824	-1.37689	0.173332	-7.94368	1.96e-15	4.46e-14
MIS18A	210.293	-1.37527	0.191006	-7.20015	6.01e-13	1.05e-11
CDCA4	1042.61	-1.3749	0.187772	-7.32216	2.44e-13	4.46e-12
MROH6	27.8281	-1.37439	0.385908	-3.56146	0.000368803	0.00166006
SHH	2440.56	-1.37225	0.168712	-8.13371	4.16e-16	1.02e-14
RAD51C	589.507	-1.37191	0.195054	-7.03352	2.01e-12	3.33e-11
TUBA1C	13946	-1.37129	0.162339	-8.44707	2.99e-17	7.97e-16
AMMECR1	701.229	-1.37115	0.151716	-9.03758	1.6e-19	5.1e-18
PDXP	527.391	-1.3699	0.213398	-6.41947	1.37e-10	1.84e-09
SGOL1	104.777	-1.36957	0.235714	-5.81033	6.23e-09	6.74e-08
ENO2	699.668	-1.36884	0.174228	-7.85656	3.95e-15	8.7e-14
CCND3	641.718	-1.36876	0.201756	-6.78422	1.17e-11	1.76e-10
TICRR	455.541	-1.36553	0.206766	-6.60425	4e-11	5.71e-10
LIN9	298.061	-1.36443	0.171323	-7.9641	1.66e-15	3.82e-14
GMNN	722.688	-1.36441	0.183269	-7.44487	9.7e-14	1.85e-12
SMC4	4223.08	-1.36316	0.140177	-9.72452	2.37e-22	9.18e-21
RMI2	372.526	-1.36291	0.187279	-7.27744	3.4e-13	6.12e-12
MAGOHB	201.812	-1.36199	0.209918	-6.48819	8.69e-11	1.19e-09
ARHGAP18	3341.62	-1.36056	0.166074	-8.19247	2.56e-16	6.45e-15
SIGLEC15	35.3431	-1.35695	0.366919	-3.69822	0.000217116	0.00103407
SEMA4B	7577.29	-1.35543	0.163799	-8.27498	1.28e-16	3.3e-15
ITGBL1	1756.26	-1.35397	0.127895	-10.5866	3.44e-26	1.68e-24
MAMDC2	368.816	-1.35377	0.180445	-7.50241	6.27e-14	1.23e-12
FAM222A	22.7342	-1.35292	0.42886	-3.15468	0.00160676	0.00609857
SERPINB2	41.51	-1.35289	0.449269	-3.01132	0.00260118	0.00927322
TMEM19	584.398	-1.34342	0.156464	-8.58618	8.99e-18	2.52e-16
PSMC3IP	187.846	-1.34247	0.277512	-4.83751	1.31e-06	9.92e-06
HPDL	27.068	-1.34057	0.402309	-3.33219	0.000861659	0.00352445
ADGRE5	2059.08	-1.34047	0.140706	-9.5267	1.62e-21	5.98e-20
LGMN	3320.24	-1.34044	0.160239	-8.36527	6e-17	1.57e-15
KALRN	77.3599	-1.34035	0.282692	-4.74139	2.12e-06	1.55e-05
C5orf34	200.683	-1.33984	0.228861	-5.85439	4.79e-09	5.24e-08
CCDC34	298.035	-1.33882	0.182969	-7.31722	2.53e-13	4.6e-12
BARD1	525.711	-1.33833	0.181649	-7.36768	1.74e-13	3.22e-12
SERPINE2	1237.3	-1.33584	0.14228	-9.38882	6.07e-21	2.15e-19
SPON1	203.514	-1.33494	0.243671	-5.47843	4.29e-08	4.13e-07
CENPL	168.902	-1.33439	0.213005	-6.26459	3.74e-10	4.75e-09
LSM5	954	-1.33273	0.208422	-6.39437	1.61e-10	2.14e-09
PAICS	2621.49	-1.33129	0.152658	-8.72072	2.76e-18	8.09e-17
GGCT	596.073	-1.33056	0.190727	-6.97626	3.03e-12	4.87e-11
HN1	5788	-1.33036	0.179227	-7.42273	1.15e-13	2.18e-12
SLC25A10	1180.17	-1.32798	0.174137	-7.62605	2.42e-14	4.95e-13
STARD8	23.2186	-1.32703	0.441581	-3.00519	0.00265417	0.00943274
SPIN4	341.723	-1.32514	0.241283	-5.49206	3.97e-08	3.83e-07
SASS6	208.179	-1.3241	0.188421	-7.02731	2.11e-12	3.47e-11
RECQL4	1222.15	-1.3232	0.16245	-8.14527	3.78e-16	9.35e-15
LY6D	24.5902	-1.32161	0.39105	-3.37966	0.000725759	0.00302606
VIM	350.956	-1.32124	0.220571	-5.99009	2.1e-09	2.41e-08
LPCAT4	3804.12	-1.31925	0.132408	-9.96351	2.2e-23	9.09e-22
C6orf141	390.829	-1.31871	0.180821	-7.29292	3.03e-13	5.48e-12
CHEK1	1102.93	-1.31711	0.155383	-8.47654	2.32e-17	6.27e-16
ACSL3	3927.41	-1.31641	0.136462	-9.64671	5.08e-22	1.93e-20
TOB1	2138.02	-1.31558	0.133877	-9.82675	8.64e-23	3.43e-21
NCEH1	1787.19	-1.31466	0.148706	-8.84067	9.51e-19	2.88e-17
TTC13	394.84	-1.31401	0.174024	-7.55076	4.33e-14	8.66e-13
TCF7L2	1978.37	-1.31383	0.145048	-9.05791	1.33e-19	4.27e-18
LOC81691	232.964	-1.31186	0.178307	-7.35733	1.88e-13	3.45e-12
PARD6A	131.217	-1.31087	0.219744	-5.96545	2.44e-09	2.78e-08
ASIC2	90.2552	-1.31079	0.308471	-4.24931	2.14e-05	0.000127408
CMSS1	372.882	-1.30779	0.209862	-6.23165	4.62e-10	5.82e-09
NUDT8	120.453	-1.30585	0.231741	-5.63498	1.75e-08	1.78e-07
PAG1	603.578	-1.30565	0.196238	-6.65342	2.86e-11	4.16e-10
HR	803.877	-1.30207	0.185764	-7.00928	2.4e-12	3.9e-11
RAB38	129.176	-1.30135	0.243829	-5.33715	9.44e-08	8.64e-07
CKMT1A	34.4465	-1.30127	0.391334	-3.32521	0.000883525	0.00360687
C11orf91	17.6684	-1.29946	0.494789	-2.62629	0.00863207	0.0260123
C1GALT1C1	1753.67	-1.29769	0.17923	-7.24035	4.48e-13	7.92e-12
CALHM2	906.378	-1.29734	0.158436	-8.1884	2.65e-16	6.65e-15
ADAP1	2613.2	-1.29623	0.139645	-9.28231	1.66e-20	5.72e-19
MAP3K5	709.371	-1.29573	0.152962	-8.47093	2.43e-17	6.56e-16
LOXL2	2885.64	-1.29517	0.227998	-5.68062	1.34e-08	1.39e-07
FFAR4	139.69	-1.29269	0.211066	-6.12458	9.09e-10	1.11e-08
TMX4	1815.31	-1.29196	0.139834	-9.23923	2.48e-20	8.45e-19
AMIGO2	1939.56	-1.29159	0.155954	-8.28186	1.21e-16	3.13e-15
WWC3	159.643	-1.29023	0.240582	-5.36296	8.19e-08	7.56e-07
GNA14	46.1302	-1.29003	0.326358	-3.95281	7.72e-05	0.000407879
SLC2A1	11050	-1.28794	0.180047	-7.15338	8.47e-13	1.45e-11
PDE7B	74.912	-1.28658	0.278396	-4.62141	3.81e-06	2.63e-05
MSRA	650.403	-1.28571	0.165421	-7.77236	7.7e-15	1.65e-13
PCDH1	9283.9	-1.28542	0.182465	-7.04477	1.86e-12	3.09e-11
PRR7	137.686	-1.28475	0.244386	-5.25705	1.46e-07	1.31e-06
RFC2	639.697	-1.28287	0.218051	-5.88334	4.02e-09	4.44e-08
RYR1	44.9099	-1.28009	0.338445	-3.78227	0.000155403	0.000765982
PGP	846.468	-1.27953	0.202166	-6.32909	2.47e-10	3.19e-09
ACTA2	219.67	-1.27598	0.185297	-6.88613	5.73e-12	8.91e-11
ULBP3	31.2722	-1.27451	0.410076	-3.10798	0.00188368	0.00700565
STX1A	894.486	-1.27357	0.199243	-6.39205	1.64e-10	2.17e-09
ARL6IP1	19896.3	-1.27332	0.190153	-6.69631	2.14e-11	3.13e-10
GPR180	316.326	-1.27297	0.209878	-6.06531	1.32e-09	1.58e-08
C14orf80	423.396	-1.27153	0.184456	-6.89336	5.45e-12	8.5e-11
FAM86DP	113.111	-1.26982	0.233174	-5.44582	5.16e-08	4.91e-07
DPF1	17.2206	-1.26923	0.502992	-2.52336	0.0116238	0.0334385
CTNNAL1	4969.1	-1.26706	0.176721	-7.16985	7.51e-13	1.29e-11
GAS2L3	368.583	-1.26682	0.223969	-5.65622	1.55e-08	1.59e-07
SLC25A45	114.548	-1.26548	0.234141	-5.40476	6.49e-08	6.08e-07
MAP1A	31.1529	-1.26487	0.429961	-2.94182	0.00326285	0.0112582
GLB1L2	228.382	-1.26301	0.187494	-6.73624	1.63e-11	2.41e-10
MLKL	403.704	-1.26216	0.183426	-6.88102	5.94e-12	9.2e-11
PDE12	871.453	-1.26212	0.14933	-8.45187	2.87e-17	7.66e-16
LYAR	457.808	-1.2613	0.188246	-6.70026	2.08e-11	3.06e-10
IKBIP	816.4	-1.26083	0.152775	-8.25285	1.55e-16	3.96e-15
MZT1	968.663	-1.26041	0.148138	-8.5083	1.76e-17	4.81e-16
PALM2	24.7585	-1.26003	0.389395	-3.23585	0.0012128	0.004751
ZNF341-AS1	20.9805	-1.25872	0.416043	-3.02547	0.00248251	0.00890936
SEMA6B	15.5664	-1.25793	0.474379	-2.65174	0.0080079	0.0244205
FAH	879.344	-1.25719	0.186283	-6.74886	1.49e-11	2.22e-10
CMTM1	100.072	-1.25685	0.317842	-3.95433	7.67e-05	0.00040567
CEP78	382.063	-1.25609	0.195101	-6.43815	1.21e-10	1.63e-09
SAC3D1	602.802	-1.25587	0.193099	-6.50374	7.83e-11	1.08e-09
TSPAN4	1590.61	-1.25481	0.145963	-8.59677	8.2e-18	2.3e-16
CCDC150	80.5076	-1.25477	0.258255	-4.85864	1.18e-06	8.99e-06
COTL1	15566.1	-1.25313	0.157249	-7.96909	1.6e-15	3.69e-14
STMN1	3869.25	-1.25219	0.198441	-6.31017	2.79e-10	3.59e-09
SOX13	1565.56	-1.25153	0.146137	-8.56414	1.09e-17	3.02e-16
PRADC1	248.971	-1.24934	0.206532	-6.04912	1.46e-09	1.72e-08
MCM5	2300.38	-1.24891	0.387511	-3.2229	0.00126901	0.00493935
ZNF714	49.5154	-1.24849	0.384451	-3.24746	0.00116442	0.00458429
PMP22	354.29	-1.24822	0.215509	-5.79194	6.96e-09	7.46e-08
ADAT2	81.3203	-1.24749	0.25438	-4.90405	9.39e-07	7.29e-06
RGS3	465.196	-1.2469	0.206164	-6.04812	1.47e-09	1.73e-08
PLB1	54.5366	-1.24621	0.303769	-4.10248	4.09e-05	0.000227798
ATP1B3	2492.05	-1.24504	0.173255	-7.18621	6.66e-13	1.15e-11
SPRY1	520.039	-1.24391	0.206975	-6.00995	1.86e-09	2.15e-08
COQ3	163.037	-1.24284	0.220513	-5.63614	1.74e-08	1.77e-07
CEP152	506.02	-1.24023	0.157739	-7.86254	3.76e-15	8.34e-14
TRERF1	1543.57	-1.23975	0.173988	-7.12548	1.04e-12	1.76e-11
C17orf53	236.989	-1.23881	0.200575	-6.17631	6.56e-10	8.12e-09
PFN1	16218.8	-1.23658	0.192879	-6.41118	1.44e-10	1.93e-09
ZNF488	595.273	-1.23597	0.224733	-5.49974	3.8e-08	3.69e-07
HEATR3	397.683	-1.23582	0.190037	-6.50303	7.87e-11	1.09e-09
SPA17	202.582	-1.23554	0.193577	-6.38266	1.74e-10	2.3e-09
ACSL5	4102.78	-1.23458	0.137156	-9.00125	2.23e-19	7.01e-18
HTR1B	16.8714	-1.23196	0.455404	-2.7052	0.00682624	0.021312
ZGRF1	420.648	-1.23162	0.170554	-7.22133	5.15e-13	9.07e-12
SLC6A6	2592.81	-1.23105	0.183996	-6.69061	2.22e-11	3.25e-10
LOC100288637	19.1295	-1.23043	0.435389	-2.82604	0.00471272	0.0155362
HAUS8	142.382	-1.23016	0.240751	-5.10968	3.23e-07	2.72e-06
CCDC88A	2218.89	-1.2291	0.188019	-6.53711	6.27e-11	8.74e-10
SPRY2	1101.3	-1.22903	0.137221	-8.95658	3.35e-19	1.04e-17
CRIP1	1158.85	-1.22885	0.203255	-6.04584	1.49e-09	1.75e-08
RP2	946.766	-1.22724	0.154954	-7.91999	2.38e-15	5.34e-14
SUV39H1	660.062	-1.2241	0.174025	-7.03406	2.01e-12	3.32e-11
KIF15	16.0701	-1.22049	0.484793	-2.51755	0.0118175	0.0339088
SYT13	164.463	-1.22045	0.242384	-5.03521	4.77e-07	3.91e-06
FAM83A	1866.89	-1.21871	0.14234	-8.56201	1.11e-17	3.07e-16
C2orf82	20.492	-1.21814	0.44296	-2.74999	0.00595965	0.0190127
LSM3	657.861	-1.21562	0.200632	-6.05896	1.37e-09	1.63e-08
ANGPTL4	250.017	-1.21485	0.252443	-4.81236	1.49e-06	1.11e-05
CYTIP	15.2656	-1.21464	0.487016	-2.49404	0.0126298	0.0358115
BCAN	361.259	-1.2145	0.280388	-4.3315	1.48e-05	9.1e-05
DNAJC9	1183.54	-1.21403	0.191057	-6.35429	2.09e-10	2.72e-09
CCDC15	108.559	-1.21367	0.229958	-5.2778	1.31e-07	1.17e-06
ID1	3555.71	-1.21344	0.176218	-6.88603	5.74e-12	8.91e-11
DNMBP	2010.44	-1.21329	0.148945	-8.14587	3.77e-16	9.32e-15
SLC25A19	67.1322	-1.21264	0.331722	-3.6556	0.000256586	0.00120262
MCM7	9717.5	-1.21192	0.201602	-6.01146	1.84e-09	2.13e-08
PGAM1	3363.84	-1.21152	0.156847	-7.72424	1.13e-14	2.36e-13
CYP2S1	1536.88	-1.21075	0.174454	-6.94022	3.91e-12	6.19e-11
SLF1	297.657	-1.21041	0.171292	-7.06634	1.59e-12	2.68e-11
NOV	93.9733	-1.20987	0.254993	-4.74472	2.09e-06	1.52e-05
SCD	1960.8	-1.20786	0.14152	-8.53491	1.4e-17	3.84e-16
ABHD17C	1976.21	-1.20783	0.175176	-6.89495	5.39e-12	8.41e-11
OAF	3517.58	-1.20715	0.166315	-7.25826	3.92e-13	7e-12
CMTM6	5850.42	-1.20652	0.141624	-8.51916	1.61e-17	4.39e-16
PLA2G4A	78.568	-1.20646	0.257011	-4.69418	2.68e-06	1.91e-05
ZCCHC24	795.122	-1.20644	0.154065	-7.8307	4.85e-15	1.06e-13
STC1	889.76	-1.20619	0.22723	-5.30822	1.11e-07	1e-06
ZNF92	264.063	-1.20616	0.181512	-6.64507	3.03e-11	4.38e-10
DNER	20.9536	-1.20464	0.417298	-2.88678	0.00389212	0.0131403
APOO	189.678	-1.20261	0.204376	-5.88428	4e-09	4.42e-08
SLC5A3	2278.29	-1.20104	0.206402	-5.81891	5.92e-09	6.42e-08
DNAJC6	66.5189	-1.1961	0.265514	-4.50483	6.64e-06	4.38e-05
FAS	379.381	-1.19559	0.183834	-6.50366	7.84e-11	1.08e-09
EIF2B3	404.832	-1.1955	0.205861	-5.80733	6.35e-09	6.85e-08
ST3GAL4-AS1	77.152	-1.1952	0.294691	-4.05576	5e-05	0.00027405
C12orf45	68.5285	-1.19498	0.322585	-3.70438	0.000211905	0.00101241
MARC1	169.162	-1.19432	0.220284	-5.42176	5.9e-08	5.56e-07
RANBP1	1379.09	-1.19377	0.199877	-5.97253	2.34e-09	2.66e-08
ABHD6	220.396	-1.1929	0.214733	-5.55529	2.77e-08	2.73e-07
NUP62CL	111.206	-1.19169	0.227031	-5.249	1.53e-07	1.36e-06
FIGNL1	640.852	-1.19123	0.157664	-7.55552	4.17e-14	8.36e-13
DCLRE1B	168.011	-1.18973	0.238002	-4.99883	5.77e-07	4.67e-06
RPA3	880.698	-1.18948	0.200029	-5.94652	2.74e-09	3.1e-08
CABP7	16.5522	-1.18818	0.444231	-2.67469	0.00747987	0.023036
TUBA4A	1671.3	-1.1872	0.233477	-5.08484	3.68e-07	3.08e-06
TMEM55A	479.365	-1.18707	0.158021	-7.51212	5.82e-14	1.14e-12
SHMT1	728.914	-1.18642	0.174241	-6.8091	9.82e-12	1.49e-10
ATAD5	423.179	-1.18641	0.168599	-7.03685	1.97e-12	3.26e-11
VBP1	1854.39	-1.18469	0.174334	-6.79553	1.08e-11	1.63e-10
PDIA4	6906.25	-1.18326	0.137877	-8.58197	9.33e-18	2.6e-16
CREG2	59.2859	-1.18294	0.299651	-3.94773	7.89e-05	0.000415579
NET1	5881.89	-1.18286	0.13405	-8.82403	1.1e-18	3.33e-17
S100A3	92.0728	-1.18204	0.299374	-3.94837	7.87e-05	0.000414602
TMEM171	199.144	-1.18155	0.184662	-6.39845	1.57e-10	2.08e-09
MMS22L	603.664	-1.17986	0.184349	-6.40013	1.55e-10	2.07e-09
ZNF367	449.739	-1.1792	0.182809	-6.45043	1.12e-10	1.51e-09
SERPINA1	327.94	-1.17639	0.208934	-5.63041	1.8e-08	1.82e-07
DRAP1	4914.28	-1.17306	0.190356	-6.16244	7.16e-10	8.83e-09
LINC01605	58.174	-1.17061	0.303275	-3.85989	0.000113439	0.000576737
FAM86B3P	152.085	-1.17042	0.263491	-4.44196	8.91e-06	5.75e-05
MME	59.5658	-1.16903	0.283019	-4.13058	3.62e-05	0.000204925
CST2	580.374	-1.16875	0.270935	-4.31375	1.61e-05	9.76e-05
MCM6	1877.15	-1.16835	0.209513	-5.57651	2.45e-08	2.44e-07
CENPJ	291.944	-1.16584	0.177919	-6.55265	5.65e-11	7.91e-10
EMC9	244.501	-1.16538	0.229593	-5.07586	3.86e-07	3.22e-06
HBEGF	494.589	-1.16533	0.167454	-6.95909	3.42e-12	5.46e-11
TWF2	1597.63	-1.16505	0.158224	-7.36328	1.79e-13	3.31e-12
RFC5	740.347	-1.16502	0.167345	-6.96178	3.36e-12	5.38e-11
ICAM2	182.166	-1.16184	0.219941	-5.28251	1.27e-07	1.15e-06
IDH2	1483.46	-1.15994	0.155349	-7.46671	8.22e-14	1.59e-12
EMP1	4376.28	-1.15981	0.123033	-9.42688	4.22e-21	1.52e-19
CACYBP	1441.92	-1.15915	0.189892	-6.10427	1.03e-09	1.25e-08
COX17	752.573	-1.15914	0.225172	-5.14782	2.64e-07	2.25e-06
RRS1	511.023	-1.15803	0.195591	-5.92069	3.21e-09	3.6e-08
LPXN	580.06	-1.15776	0.178655	-6.4804	9.15e-11	1.25e-09
RAC3	333.814	-1.15716	0.201035	-5.75598	8.61e-09	9.11e-08
NSF	40.841	-1.15684	0.445528	-2.59656	0.00941617	0.0279455
PPP2R2C	560.618	-1.15621	0.214758	-5.38378	7.29e-08	6.78e-07
ALYREF	1457.2	-1.15598	0.206993	-5.58462	2.34e-08	2.34e-07
CDK2	1153.85	-1.15539	0.175271	-6.59202	4.34e-11	6.17e-10
XKRX	16.2312	-1.15519	0.461038	-2.50562	0.0122236	0.0348301
B3GNT2	791.915	-1.15509	0.141269	-8.17651	2.92e-16	7.3e-15
HIRIP3	539.696	-1.15403	0.186788	-6.17826	6.48e-10	8.03e-09
POP7	1634.76	-1.15377	0.175986	-6.556	5.53e-11	7.76e-10
P2RX5	28.4318	-1.15376	0.385146	-2.99565	0.00273865	0.00967568
TMEM156	83.2746	-1.15094	0.278925	-4.12636	3.69e-05	0.000208164
SCN1B	19.3301	-1.15066	0.424916	-2.70798	0.00676948	0.021161
SSX2IP	257.99	-1.15006	0.198595	-5.791	7e-09	7.48e-08
HYAL3	36.8602	-1.14844	0.352103	-3.26166	0.00110763	0.00439055
TPM3	8638.4	-1.14683	0.144785	-7.92095	2.36e-15	5.32e-14
SLC16A14	217.002	-1.14664	0.180196	-6.3633	1.97e-10	2.57e-09
UFD1L	1325.3	-1.14645	0.156578	-7.3219	2.44e-13	4.46e-12
HNRNPAB	3728.98	-1.14518	0.18265	-6.26979	3.62e-10	4.6e-09
ATP5G1	1262.84	-1.14385	0.216528	-5.28269	1.27e-07	1.15e-06
OSBP2	614.782	-1.14152	0.17235	-6.62327	3.51e-11	5.05e-10
NBEAL2	1300.05	-1.14044	0.194988	-5.84879	4.95e-09	5.41e-08
POLA1	906.954	-1.13881	0.171169	-6.65311	2.87e-11	4.16e-10
NID1	598.557	-1.13801	0.203435	-5.59396	2.22e-08	2.22e-07
FAM132B	319.12	-1.13732	0.167814	-6.77724	1.22e-11	1.84e-10
ICAM3	160.758	-1.1352	0.240914	-4.71207	2.45e-06	1.76e-05
CCDC18	198.485	-1.13286	0.197477	-5.73666	9.66e-09	1.02e-07
TLR6	141.696	-1.13265	0.247737	-4.572	4.83e-06	3.27e-05
NEMP1	1359.03	-1.13243	0.162447	-6.97107	3.15e-12	5.04e-11
BCL2L12	310.811	-1.1324	0.209866	-5.3958	6.82e-08	6.37e-07
EVPL	1995.12	-1.13217	0.139094	-8.13962	3.97e-16	9.77e-15
HYLS1	747.409	-1.13167	0.15356	-7.36952	1.71e-13	3.19e-12
SNRPD1	520.041	-1.13131	0.188034	-6.01652	1.78e-09	2.07e-08
POLR2L	2663.99	-1.13081	0.206136	-5.48574	4.12e-08	3.97e-07
ALDOA	32083.8	-1.13024	0.154927	-7.29532	2.98e-13	5.39e-12
RAN	6613.13	-1.13017	0.174703	-6.46912	9.86e-11	1.35e-09
TRAIP	191.451	-1.12953	0.218025	-5.18074	2.21e-07	1.91e-06
TMEM154	216.999	-1.12748	0.217706	-5.17891	2.23e-07	1.93e-06
PROCR	503.415	-1.12652	0.226252	-4.97904	6.39e-07	5.13e-06
SNRPG	1749.39	-1.125	0.190356	-5.90999	3.42e-09	3.82e-08
RASD1	36.3254	-1.12492	0.33855	-3.32276	0.000891308	0.00363335
ECE2	93.0498	-1.1231	0.293432	-3.82745	0.000129477	0.000650599
TOP1	5152.55	-1.12222	0.123303	-9.1013	8.93e-20	2.91e-18
TEX15	54.2677	-1.12172	0.331801	-3.38071	0.000722996	0.00301676
FAM86EP	89.6815	-1.12167	0.259434	-4.32353	1.54e-05	9.39e-05
CEP128	282.466	-1.1212	0.17861	-6.27735	3.44e-10	4.4e-09
ARHGEF19	352.649	-1.12027	0.184587	-6.06905	1.29e-09	1.54e-08
PLCXD2	29.7066	-1.11833	0.446709	-2.50349	0.0122976	0.035005
GNPNAT1	757.514	-1.1181	0.139012	-8.04315	8.76e-16	2.07e-14
RABEPK	355.113	-1.11761	0.192171	-5.81572	6.04e-09	6.54e-08
TFRC	7895.01	-1.11747	0.138437	-8.07205	6.91e-16	1.65e-14
CKAP2	2170.24	-1.11725	0.157551	-7.09135	1.33e-12	2.25e-11
TAF5	126.502	-1.11616	0.227772	-4.90032	9.57e-07	7.41e-06
DLEU1	172.742	-1.11446	0.236195	-4.71837	2.38e-06	1.71e-05
OSBPL10	485.747	-1.11355	0.174627	-6.37672	1.81e-10	2.37e-09
TIMP1	4052.87	-1.11333	0.181346	-6.13927	8.29e-10	1.01e-08
TPI1	5964.51	-1.11327	0.179161	-6.21381	5.17e-10	6.48e-09
HSPA4L	260.285	-1.11245	0.228538	-4.86768	1.13e-06	8.62e-06
CENPQ	335.834	-1.11163	0.178204	-6.23797	4.43e-10	5.6e-09
FHOD3	223.994	-1.11076	0.20503	-5.41757	6.04e-08	5.68e-07
POLE	1614.63	-1.10865	0.20535	-5.39883	6.71e-08	6.27e-07
TSPAN8	3513.03	-1.10704	0.217397	-5.09225	3.54e-07	2.97e-06
GNA15	593.409	-1.10675	0.18254	-6.06303	1.34e-09	1.59e-08
KIF24	219.926	-1.10562	0.245336	-4.50657	6.59e-06	4.35e-05
LSM4	2341.77	-1.10513	0.171437	-6.44628	1.15e-10	1.55e-09
S100A6	17732.2	-1.10455	0.156243	-7.06941	1.56e-12	2.62e-11
PUS7	1012.39	-1.10277	0.160508	-6.8705	6.4e-12	9.88e-11
HMGB1	4928.84	-1.10262	0.149793	-7.36092	1.83e-13	3.37e-12
GSTO1	1712.75	-1.10241	0.191767	-5.74869	8.99e-09	9.5e-08
CD320	659.97	-1.10119	0.182202	-6.04378	1.51e-09	1.77e-08
JAG1	3826.38	-1.09817	0.184677	-5.94642	2.74e-09	3.1e-08
INTS7	750.185	-1.09815	0.163155	-6.73076	1.69e-11	2.5e-10
XRCC4	283.141	-1.09782	0.194268	-5.65107	1.59e-08	1.63e-07
CST6	94.6978	-1.09583	0.281279	-3.89588	9.78e-05	0.00050415
MERTK	770.916	-1.09487	0.144175	-7.59403	3.1e-14	6.29e-13
CEACAM1	1582	-1.09418	0.144547	-7.56976	3.74e-14	7.51e-13
LRRC8A	7210.92	-1.0935	0.155971	-7.01094	2.37e-12	3.87e-11
ABCA6	735.898	-1.09303	0.212451	-5.14486	2.68e-07	2.28e-06
BCL10	937.194	-1.09211	0.152011	-7.18443	6.75e-13	1.17e-11
GSTCD	459.507	-1.08988	0.186998	-5.82832	5.6e-09	6.09e-08
FZD4	666.257	-1.08953	0.179876	-6.05711	1.39e-09	1.65e-08
ANXA5	22779.1	-1.08905	0.160205	-6.79783	1.06e-11	1.61e-10
PGAM4	36.3692	-1.08903	0.342686	-3.17793	0.0014833	0.00568555
PPP1R14B	3877.25	-1.08856	0.172446	-6.31246	2.75e-10	3.54e-09
IFI27L1	21.9972	-1.08851	0.413962	-2.62949	0.0085512	0.0257964
WHSC1	5190.03	-1.08783	0.16084	-6.76344	1.35e-11	2.02e-10
CHAF1B	399.944	-1.08715	0.202468	-5.36947	7.9e-08	7.31e-07
B4GALNT1	28.7803	-1.08696	0.437121	-2.48662	0.0128962	0.0364561
PYGB	14788.2	-1.08583	0.159388	-6.81246	9.59e-12	1.46e-10
SPOCD1	655.274	-1.08425	0.237836	-4.55881	5.14e-06	3.46e-05
MTBP	238.779	-1.08368	0.180858	-5.99188	2.07e-09	2.38e-08
PPARG	3722.47	-1.08367	0.143993	-7.52586	5.24e-14	1.04e-12
SIRPA	236.526	-1.08335	0.221154	-4.89861	9.65e-07	7.46e-06
ARHGAP5-AS1	301.42	-1.08243	0.181566	-5.96165	2.5e-09	2.83e-08
TRIM7	261.604	-1.08216	0.179442	-6.0307	1.63e-09	1.91e-08
G0S2	240.105	-1.08061	0.233895	-4.62005	3.84e-06	2.65e-05
REEP4	1003.4	-1.0802	0.134314	-8.04236	8.81e-16	2.08e-14
TMEM92	558.866	-1.07923	0.164015	-6.58009	4.7e-11	6.67e-10
SAAL1	334.568	-1.07871	0.200843	-5.37094	7.83e-08	7.26e-07
SDHAF3	382.934	-1.07863	0.174649	-6.17599	6.57e-10	8.13e-09
UCHL5	935.391	-1.07843	0.137957	-7.81714	5.4e-15	1.17e-13
TM4SF1	14129.8	-1.07825	0.19804	-5.44459	5.19e-08	4.94e-07
BICD1	210.489	-1.07817	0.219194	-4.9188	8.71e-07	6.81e-06
NUP210	2632.23	-1.07709	0.205193	-5.24918	1.53e-07	1.36e-06
ZNF93	22.7414	-1.07582	0.404775	-2.65782	0.00786475	0.0240581
ARHGAP19	274.708	-1.0747	0.182135	-5.90057	3.62e-09	4.03e-08
ATP1B1	9114.02	-1.0746	0.152579	-7.04288	1.88e-12	3.13e-11
NDP	153.914	-1.07425	0.22992	-4.67228	2.98e-06	2.11e-05
GOLIM4	1226.52	-1.07188	0.151014	-7.0979	1.27e-12	2.15e-11
UQCC2	567.051	-1.0713	0.25314	-4.23203	2.32e-05	0.000136541
LMNA	20388.9	-1.07088	0.153104	-6.99449	2.66e-12	4.31e-11
CA12	26.4631	-1.07012	0.402602	-2.65801	0.00786038	0.0240492
TOR4A	2854.94	-1.07004	0.126471	-8.46072	2.66e-17	7.13e-16
C3orf70	58.1059	-1.06963	0.309724	-3.4535	0.000553365	0.00238415
BCAR3	1476.82	-1.06904	0.13422	-7.96478	1.66e-15	3.81e-14
RAD18	586.736	-1.06857	0.149799	-7.13336	9.79e-13	1.67e-11
LOC653653	34.5154	-1.06851	0.339189	-3.15018	0.0016317	0.00618208
SSFA2	7946.19	-1.0685	0.138998	-7.68712	1.5e-14	3.13e-13
LINC00589	32.0403	-1.06753	0.37616	-2.83797	0.00454015	0.0150411
HAUS7	267.094	-1.06573	0.226119	-4.71313	2.44e-06	1.76e-05
CBX5	3140.81	-1.06457	0.190811	-5.57922	2.42e-08	2.4e-07
GAS7	17.5012	-1.06354	0.435066	-2.44456	0.014503	0.0402202
FRY	1106.3	-1.0625	0.220487	-4.81889	1.44e-06	1.08e-05
CHST6	189.204	-1.05965	0.293468	-3.6108	0.000305256	0.00140143
PANK1	98.4234	-1.05867	0.255039	-4.15099	3.31e-05	0.000189004
DSN1	714.139	-1.05819	0.169732	-6.2345	4.53e-10	5.73e-09
NUDT15	297.607	-1.05784	0.175037	-6.04355	1.51e-09	1.77e-08
ATG4A	275.895	-1.05695	0.173471	-6.09291	1.11e-09	1.34e-08
CD9	5035.16	-1.05664	0.143232	-7.37713	1.62e-13	3.02e-12
SLC43A3	42.2615	-1.05643	0.387616	-2.72547	0.00642106	0.0202312
AMD1	1685.44	-1.05642	0.133137	-7.93483	2.11e-15	4.79e-14
MAFF	1328.38	-1.05561	0.154014	-6.85401	7.18e-12	1.1e-10
FGFR1	2338.62	-1.05519	0.160507	-6.57412	4.89e-11	6.92e-10
ITGB3BP	331.297	-1.05505	0.17778	-5.93457	2.95e-09	3.32e-08
CMC2	544.733	-1.05369	0.206559	-5.10117	3.38e-07	2.84e-06
RASA1	3510.05	-1.05204	0.138904	-7.57382	3.62e-14	7.28e-13
CSTF2	564.793	-1.05193	0.187152	-5.62072	1.9e-08	1.92e-07
DPP3	2249.83	-1.05073	0.180709	-5.81448	6.08e-09	6.59e-08
MDFI	55.3477	-1.05042	0.316172	-3.32231	0.00089275	0.00363834
SLC4A7	1106.59	-1.04952	0.173594	-6.04586	1.49e-09	1.75e-08
SLC16A5	4195.6	-1.04781	0.161634	-6.48261	9.01e-11	1.24e-09
TTLL12	2675.08	-1.04751	0.144623	-7.24304	4.39e-13	7.78e-12
HOMER2	155.97	-1.04744	0.223124	-4.69443	2.67e-06	1.91e-05
ANK1	787.214	-1.04594	0.196482	-5.32333	1.02e-07	9.27e-07
CEACAM6	9407.68	-1.04586	0.172247	-6.07183	1.26e-09	1.52e-08
EXOSC8	466.987	-1.04554	0.212081	-4.92988	8.23e-07	6.47e-06
RECQL	633.124	-1.04495	0.147475	-7.08563	1.38e-12	2.34e-11
FANCM	299.775	-1.04458	0.201578	-5.18201	2.2e-07	1.9e-06
RNGTT	662.421	-1.04433	0.143267	-7.28939	3.11e-13	5.62e-12
HAUS6	741.605	-1.04431	0.141731	-7.36827	1.73e-13	3.21e-12
APOBEC3B	945.515	-1.04386	0.158406	-6.58976	4.41e-11	6.26e-10
NDUFAF4	275.879	-1.04369	0.20042	-5.2075	1.91e-07	1.68e-06
LDLR	3090.78	-1.04308	0.188927	-5.52108	3.37e-08	3.29e-07
CCT5	7113.91	-1.04178	0.153334	-6.79418	1.09e-11	1.64e-10
EXTL2	330.471	-1.03932	0.173342	-5.9958	2.02e-09	2.33e-08
C16orf52	987.755	-1.03857	0.157166	-6.60813	3.89e-11	5.57e-10
ABALON	117.028	-1.03786	0.257136	-4.03623	5.43e-05	0.000295565
INPP4B	1626.77	-1.03705	0.21307	-4.86717	1.13e-06	8.64e-06
PLK3	282.422	-1.03576	0.175873	-5.88927	3.88e-09	4.29e-08
SLIRP	623.841	-1.03478	0.228754	-4.52355	6.08e-06	4.03e-05
KCNMB4	640.827	-1.03468	0.212268	-4.87442	1.09e-06	8.36e-06
SRPRB	673.758	-1.03457	0.172812	-5.9867	2.14e-09	2.45e-08
LOC389641	62.8001	-1.03429	0.280433	-3.68819	0.000225857	0.00107236
ALAS1	1684.02	-1.03365	0.149754	-6.90228	5.12e-12	8.01e-11
CISD3	57.9502	-1.03362	0.304247	-3.39729	0.000680565	0.0028596
TSSC1	922.504	-1.03199	0.164581	-6.27042	3.6e-10	4.58e-09
PITPNC1	449.057	-1.03134	0.161273	-6.39497	1.61e-10	2.13e-09
PSMA7	5169.28	-1.03076	0.174795	-5.89698	3.7e-09	4.11e-08
RTN4IP1	191.264	-1.02857	0.216924	-4.74162	2.12e-06	1.55e-05
PIGU	898.36	-1.02805	0.183609	-5.59914	2.15e-08	2.16e-07
CFL1	27263	-1.0278	0.18226	-5.63916	1.71e-08	1.74e-07
C21orf58	146.546	-1.02724	0.222922	-4.60805	4.06e-06	2.79e-05
PSMG3	525.299	-1.02553	0.197634	-5.18906	2.11e-07	1.84e-06
HSPH1	2203.69	-1.0253	0.149405	-6.86254	6.76e-12	1.04e-10
XXYLT1	273.403	-1.02488	0.210053	-4.87913	1.07e-06	8.19e-06
GALE	1719.77	-1.02475	0.129964	-7.88487	3.15e-15	7.01e-14
LIG1	743.283	-1.0239	0.172795	-5.92552	3.11e-09	3.5e-08
PSMD2	7127.66	-1.02379	0.160712	-6.37036	1.89e-10	2.46e-09
BRIP1	703.013	-1.02281	0.168616	-6.06588	1.31e-09	1.57e-08
LIPG	333.242	-1.0221	0.189461	-5.3948	6.86e-08	6.4e-07
TUSC3	538.21	-1.0211	0.169807	-6.01332	1.82e-09	2.11e-08
EMP3	937.455	-1.0211	0.190091	-5.37162	7.8e-08	7.24e-07
PSMG1	458.08	-1.02068	0.20629	-4.94782	7.5e-07	5.96e-06
B3GNT3	1127.04	-1.02067	0.136657	-7.46885	8.09e-14	1.56e-12
DONSON	446.303	-1.02027	0.170479	-5.98475	2.17e-09	2.48e-08
DBF4B	456.124	-1.01954	0.207971	-4.90233	9.47e-07	7.34e-06
PPAT	733.304	-1.01938	0.14657	-6.95492	3.53e-12	5.62e-11
ABLIM3	2642.15	-1.01887	0.164833	-6.18123	6.36e-10	7.89e-09
MCM2	2348.09	-1.0186	0.211491	-4.81626	1.46e-06	1.09e-05
WDR4	245.484	-1.01715	0.224619	-4.52832	5.95e-06	3.95e-05
FARSB	1237.95	-1.01662	0.167799	-6.05858	1.37e-09	1.63e-08
PLEKHH1	405.773	-1.01635	0.207104	-4.90745	9.23e-07	7.17e-06
NUP107	1892.83	-1.01597	0.144196	-7.04575	1.84e-12	3.08e-11
RABIF	298.88	-1.01532	0.195379	-5.19669	2.03e-07	1.77e-06
HSD17B12	1408.32	-1.01487	0.132011	-7.68776	1.5e-14	3.11e-13
HAUS1	344.336	-1.01406	0.182028	-5.5709	2.53e-08	2.51e-07
MXD3	422.369	-1.01402	0.164173	-6.17655	6.55e-10	8.11e-09
SMC1A	3261.67	-1.01228	0.206249	-4.90807	9.2e-07	7.15e-06
MST1R	2190.66	-1.01218	0.179739	-5.6314	1.79e-08	1.81e-07
HPRT1	1001.19	-1.01079	0.174705	-5.78573	7.22e-09	7.7e-08
SLC16A3	4793.71	-1.01015	0.139828	-7.22419	5.04e-13	8.91e-12
GOLGA7B	137.776	-1.01013	0.236333	-4.2742	1.92e-05	0.000115074
IQGAP2	134.914	-1.01009	0.205397	-4.91776	8.75e-07	6.84e-06
TLE3	1091.74	-1.00998	0.158786	-6.36066	2.01e-10	2.61e-09
NHSL1	235.774	-1.00993	0.225706	-4.47453	7.66e-06	5.01e-05
ADGRG1	2418.87	-1.00954	0.20122	-5.01712	5.25e-07	4.27e-06
LEO1	655.862	-1.0094	0.153488	-6.57637	4.82e-11	6.82e-10
GMPPB	540.431	-1.00828	0.203032	-4.96608	6.83e-07	5.46e-06
SEC11C	418.037	-1.00783	0.192483	-5.23595	1.64e-07	1.46e-06
LRP5	19765	-1.0077	0.154519	-6.52151	6.96e-11	9.66e-10
NUDC	2248.61	-1.00721	0.181333	-5.55449	2.78e-08	2.74e-07
CDON	1114.46	-1.0071	0.212253	-4.74481	2.09e-06	1.52e-05
DAP	16282.2	-1.00687	0.132061	-7.62428	2.45e-14	5.02e-13
PPIA	22468.1	-1.00588	0.172263	-5.83923	5.24e-09	5.72e-08
CCDC138	115.201	-1.00538	0.226441	-4.43991	9e-06	5.8e-05
HMGB2	4343	-1.00479	0.209619	-4.79341	1.64e-06	1.22e-05
ALDH16A1	624.281	-1.00443	0.155785	-6.44756	1.14e-10	1.54e-09
FAM3C	8321.04	-1.0044	0.201076	-4.99516	5.88e-07	4.75e-06
IRAK1	6122.03	-1.00335	0.159919	-6.27413	3.52e-10	4.48e-09
LRRCC1	339.294	-1.00279	0.164669	-6.08973	1.13e-09	1.37e-08
SLC22A3	1030.38	-1.00248	0.134194	-7.47037	8e-14	1.55e-12
FAM213A	1781.81	-1.00179	0.181587	-5.51683	3.45e-08	3.37e-07
PHC2	2993.79	-0.999717	0.126303	-7.91525	2.47e-15	5.54e-14
TOP1P2	35.7495	-0.998734	0.351502	-2.84134	0.0044925	0.0149096
FAAP24	97.1828	-0.998438	0.27647	-3.61137	0.000304579	0.00139908
ENG	428.902	-0.997973	0.225125	-4.43297	9.29e-06	5.97e-05
DARS2	1182.16	-0.997554	0.15845	-6.29571	3.06e-10	3.92e-09
KLF2	85.1796	-0.996445	0.294938	-3.37849	0.000728842	0.00303739
MTHFD2	995.089	-0.995925	0.216758	-4.59463	4.34e-06	2.96e-05
PHEX	55.0929	-0.995313	0.291791	-3.41105	0.000647126	0.00274172
EFHD2	5571.88	-0.995252	0.141852	-7.01613	2.28e-12	3.74e-11
CGNL1	356.016	-0.995228	0.223464	-4.45365	8.44e-06	5.48e-05
THAP10	205.066	-0.994983	0.186567	-5.33311	9.65e-08	8.82e-07
POP1	380.428	-0.9943	0.175245	-5.67378	1.4e-08	1.44e-07
ATP2C2	101.063	-0.99317	0.296926	-3.34484	0.000823312	0.00338325
SLC35G1	58.8659	-0.992818	0.278835	-3.56059	0.000370027	0.00166423
CAPG	2412.48	-0.992652	0.160545	-6.18301	6.29e-10	7.8e-09
SLC25A5	6123.39	-0.991988	0.15741	-6.30193	2.94e-10	3.77e-09
NUP188	2680.19	-0.990921	0.19695	-5.03132	4.87e-07	3.98e-06
PPFIA3	48.6757	-0.990492	0.314685	-3.14756	0.00164637	0.00623202
MINOS1	860.668	-0.9904	0.212344	-4.66414	3.1e-06	2.18e-05
SYPL1	12333	-0.989127	0.140298	-7.05019	1.79e-12	2.99e-11
KLHL3	419.567	-0.988147	0.156409	-6.31769	2.65e-10	3.43e-09
E2F5	132.389	-0.987185	0.221969	-4.4474	8.69e-06	5.62e-05
PINX1	255.319	-0.987155	0.236955	-4.166	3.1e-05	0.000177921
TBXAS1	689.921	-0.987099	0.146371	-6.74383	1.54e-11	2.3e-10
PLGRKT	199.824	-0.98673	0.236269	-4.17631	2.96e-05	0.000170669
RALB	1781.82	-0.985938	0.146037	-6.75127	1.47e-11	2.19e-10
NDUFAB1	1407.44	-0.985735	0.191951	-5.13535	2.82e-07	2.39e-06
SRPK1	2521.84	-0.985665	0.127307	-7.74243	9.75e-15	2.06e-13
PSMB6	2113.63	-0.984853	0.173381	-5.68029	1.34e-08	1.39e-07
GPI	2576.95	-0.98308	0.201445	-4.88015	1.06e-06	8.16e-06
CPVL	6922.78	-0.981816	0.193965	-5.06182	4.15e-07	3.44e-06
TFB1M	284.875	-0.981739	0.177238	-5.53911	3.04e-08	2.98e-07
GPN3	591.699	-0.980813	0.169989	-5.76986	7.93e-09	8.42e-08
ORAI1	556.815	-0.98078	0.20452	-4.79552	1.62e-06	1.21e-05
ACTL6A	1818.62	-0.979351	0.128908	-7.59731	3.02e-14	6.14e-13
HIST1H2BJ	49.7722	-0.978473	0.301888	-3.24118	0.00119037	0.0046744
HTATSF1P2	82.5913	-0.978373	0.296452	-3.30027	0.000965914	0.00389776
ITPKA	149.789	-0.977672	0.221187	-4.42011	9.86e-06	6.29e-05
MRPL15	1183.14	-0.97724	0.175898	-5.55573	2.76e-08	2.72e-07
MAMLD1	181.055	-0.976826	0.224305	-4.35489	1.33e-05	8.27e-05
GPX1	4128.33	-0.976814	0.166537	-5.86544	4.48e-09	4.93e-08
KCTD6	140.904	-0.976637	0.23181	-4.21309	2.52e-05	0.000147291
DLGAP1-AS2	221.086	-0.976341	0.198708	-4.91344	8.95e-07	6.97e-06
EIF5A	8035.73	-0.976002	0.190703	-5.11791	3.09e-07	2.61e-06
EEF1E1	195.65	-0.974735	0.201865	-4.82865	1.37e-06	1.03e-05
ANO1	7587.58	-0.973515	0.142538	-6.82985	8.5e-12	1.3e-10
ITGA5	586.928	-0.972472	0.23234	-4.18555	2.84e-05	0.0001646
PRTFDC1	499.657	-0.971379	0.197878	-4.90899	9.15e-07	7.12e-06
SEC14L2	1346.72	-0.96992	0.145824	-6.65131	2.91e-11	4.2e-10
EZH2	990.549	-0.969592	0.169399	-5.72372	1.04e-08	1.09e-07
TINAGL1	26151.3	-0.969384	0.134418	-7.21172	5.52e-13	9.68e-12
PSMA2	3354.89	-0.968993	0.173177	-5.5954	2.2e-08	2.21e-07
NUCB2	794.563	-0.968818	0.201121	-4.81709	1.46e-06	1.09e-05
PEMT	445.504	-0.968252	0.181362	-5.33878	9.36e-08	8.57e-07
CALM1	5482.35	-0.968134	0.146236	-6.62034	3.58e-11	5.14e-10
LYPLA1	2677.67	-0.96779	0.136898	-7.06944	1.56e-12	2.62e-11
MLX	1303.34	-0.9677	0.144709	-6.6872	2.27e-11	3.32e-10
LYL1	44.9621	-0.967598	0.326204	-2.96624	0.00301469	0.0105117
PDE4D	479.369	-0.965831	0.175333	-5.50856	3.62e-08	3.52e-07
FXYD5	1304.34	-0.965627	0.150433	-6.41898	1.37e-10	1.84e-09
POLD1	741.308	-0.965072	0.18928	-5.09864	3.42e-07	2.87e-06
C1QBP	1845.81	-0.964262	0.179488	-5.37229	7.77e-08	7.21e-07
DDX12P	252.165	-0.963297	0.237648	-4.05346	5.05e-05	0.000276487
ENOPH1	2107.41	-0.963019	0.133437	-7.21703	5.31e-13	9.34e-12
CDK2AP2	1794.86	-0.962783	0.15796	-6.09509	1.09e-09	1.32e-08
AP3M2	930.961	-0.962416	0.130901	-7.35222	1.95e-13	3.58e-12
PI4K2B	830.512	-0.962361	0.136281	-7.06159	1.65e-12	2.76e-11
PRIM2	415.523	-0.960536	0.158605	-6.05615	1.39e-09	1.65e-08
PDIA6	6512.95	-0.960006	0.136591	-7.02834	2.09e-12	3.45e-11
NCAPD2	3506.22	-0.958977	0.16247	-5.9025	3.58e-09	3.99e-08
TMEM160	218.028	-0.958392	0.256309	-3.73921	0.000184602	0.000893908
CCDC107	25.7535	-0.957737	0.402962	-2.37674	0.0174663	0.0470029
RPP40	139.695	-0.957601	0.258814	-3.69996	0.000215635	0.00102818
EIF5AL1	574.142	-0.957157	0.191736	-4.99204	5.97e-07	4.82e-06
FKBP3	1345.41	-0.957098	0.180055	-5.31559	1.06e-07	9.65e-07
ALG10	133.231	-0.955577	0.251636	-3.79746	0.000146186	0.000724593
H2AFV	5137.96	-0.955282	0.140741	-6.78752	1.14e-11	1.72e-10
TMEM87B	2558.94	-0.954807	0.136163	-7.01221	2.35e-12	3.83e-11
TMEM97	710.977	-0.953454	0.141852	-6.72149	1.8e-11	2.66e-10
APLP1	49.9107	-0.953305	0.358975	-2.65563	0.00791602	0.0241841
EFNB1	3553.02	-0.951088	0.148467	-6.40607	1.49e-10	1.99e-09
FAM43A	621.179	-0.95103	0.154998	-6.13576	8.48e-10	1.03e-08
B3GLCT	408.144	-0.950789	0.168068	-5.65717	1.54e-08	1.58e-07
RPN2	15569.3	-0.949257	0.134357	-7.06519	1.6e-12	2.69e-11
HMGB3	1389.97	-0.949149	0.185506	-5.11654	3.11e-07	2.63e-06
ERI1	700.959	-0.949093	0.138519	-6.85172	7.3e-12	1.12e-10
FAM86C1	197.701	-0.948946	0.259345	-3.65901	0.000253196	0.00118806
CMC1	329.492	-0.947306	0.229406	-4.12939	3.64e-05	0.000205923
LOC100507002	74.1749	-0.947258	0.276008	-3.43199	0.000599163	0.00255786
GLI2	204.18	-0.947205	0.243704	-3.88671	0.000101613	0.000520706
PRKDC	9621.66	-0.946766	0.195093	-4.85289	1.22e-06	9.23e-06
UGT1A10	4158.26	-0.946056	0.169951	-5.56665	2.6e-08	2.57e-07
UCHL3	436.025	-0.945428	0.189007	-5.00208	5.67e-07	4.6e-06
TFDP1	3089.97	-0.945181	0.134293	-7.0382	1.95e-12	3.24e-11
ITGB7	71.0097	-0.945105	0.288057	-3.28097	0.00103451	0.00414173
FAT1	14722.3	-0.944981	0.239815	-3.94047	8.13e-05	0.000426492
PRDX4	1438.82	-0.944826	0.175438	-5.38551	7.22e-08	6.72e-07
NT5DC2	1153.51	-0.944795	0.169086	-5.58765	2.3e-08	2.3e-07
S100A14	69.4226	-0.944782	0.277391	-3.40596	0.000659329	0.00278219
NUCKS1	7690.09	-0.944378	0.12277	-7.69223	1.45e-14	3.01e-13
CYB5R2	365.663	-0.944102	0.177918	-5.30639	1.12e-07	1.01e-06
CDC25B	4898.41	-0.943792	0.145135	-6.50286	7.88e-11	1.09e-09
FXN	140.574	-0.943695	0.230792	-4.08894	4.33e-05	0.000240081
VDAC1	3984.98	-0.942583	0.140396	-6.71372	1.9e-11	2.79e-10
CHSY1	666.507	-0.942137	0.174448	-5.40067	6.64e-08	6.21e-07
GOT1	765.379	-0.940909	0.151828	-6.19719	5.75e-10	7.16e-09
CD44	6086.22	-0.940369	0.156681	-6.0018	1.95e-09	2.25e-08
PSMB2	2934.16	-0.940077	0.153571	-6.12143	9.27e-10	1.13e-08
DNAH2	469.875	-0.937574	0.186235	-5.03437	4.79e-07	3.92e-06
SEMA3F	280.719	-0.937492	0.176359	-5.31582	1.06e-07	9.64e-07
EMC3-AS1	124.697	-0.93589	0.264125	-3.54336	0.000395069	0.00176693
CCDC109B	484.016	-0.935393	0.161028	-5.8089	6.29e-09	6.79e-08
NUP88	1153.17	-0.93505	0.134325	-6.96113	3.38e-12	5.4e-11
AGPAT5	1237.32	-0.934607	0.14237	-6.56464	5.22e-11	7.34e-10
PRDM8	1465.99	-0.934211	0.158482	-5.89475	3.75e-09	4.16e-08
PTPRE	541.183	-0.933713	0.148874	-6.27181	3.57e-10	4.55e-09
G2E3	794.393	-0.933673	0.142339	-6.55948	5.4e-11	7.59e-10
GPX3	851.141	-0.932766	0.194643	-4.7922	1.65e-06	1.22e-05
PRSS3	1813.43	-0.932232	0.200347	-4.65308	3.27e-06	2.29e-05
PLCG2	825.271	-0.931779	0.17192	-5.41984	5.97e-08	5.62e-07
NDUFB3	841.651	-0.93141	0.197788	-4.70914	2.49e-06	1.78e-05
KIAA1715	757.389	-0.931062	0.144969	-6.4225	1.34e-10	1.8e-09
POC1B	499.761	-0.930977	0.156082	-5.96465	2.45e-09	2.79e-08
DEGS1	1711.56	-0.930799	0.132301	-7.03549	1.99e-12	3.29e-11
FLJ43879	14.8242	-3.86634	0.59195	-6.53154	6.51e-11	9.05e-10
NAV3	499.332	-0.930106	0.233372	-3.98551	6.73e-05	0.000361258
RASSF3	1158.13	-0.93002	0.153776	-6.04787	1.47e-09	1.73e-08
USP1	2272.29	-0.929333	0.125797	-7.38759	1.5e-13	2.82e-12
TNFRSF10D	905.702	-0.927517	0.13592	-6.82397	8.86e-12	1.35e-10
TXN	7532.48	-0.926728	0.211768	-4.37615	1.21e-05	7.57e-05
TTF2	527.934	-0.92597	0.19041	-4.86302	1.16e-06	8.81e-06
PSMA3	2630.22	-0.925278	0.165755	-5.5822	2.38e-08	2.37e-07
URB2	487.963	-0.925048	0.19997	-4.62592	3.73e-06	2.58e-05
NDUFS6	1696.86	-0.924465	0.221649	-4.17086	3.03e-05	0.00017468
PSMC3	3142.1	-0.924234	0.173172	-5.33709	9.45e-08	8.64e-07
SLC35F2	1395.92	-0.923944	0.145038	-6.37036	1.89e-10	2.46e-09
FAM84B	3949.54	-0.923657	0.148025	-6.23988	4.38e-10	5.54e-09
LRRFIP1	4511.12	-0.923394	0.136674	-6.75619	1.42e-11	2.12e-10
PIK3CB	1705.44	-0.923272	0.142647	-6.47242	9.64e-11	1.32e-09
TRPM8	29.5955	-0.923016	0.371937	-2.48164	0.0130778	0.0368577
PGK1	11714.6	-0.922859	0.141121	-6.53948	6.17e-11	8.62e-10
OCIAD2	2441.34	-0.922087	0.167332	-5.51051	3.58e-08	3.48e-07
TOMM40	1035.04	-0.921748	0.207884	-4.43396	9.25e-06	5.95e-05
ACAT2	570.452	-0.921568	0.162771	-5.66176	1.5e-08	1.54e-07
HNRNPA2B1	21655	-0.921536	0.140794	-6.5453	5.94e-11	8.29e-10
PPIH	641.23	-0.92134	0.189648	-4.85816	1.18e-06	9e-06
DCHS1	75.8304	-0.920776	0.2965	-3.10548	0.0018997	0.00706207
TGFA	3571.14	-0.92035	0.125771	-7.31767	2.52e-13	4.59e-12
VIPR1	595.659	-0.919573	0.183236	-5.01853	5.21e-07	4.25e-06
SLC17A9	608.312	-0.919479	0.192269	-4.78224	1.73e-06	1.28e-05
ADIRF	265.392	-0.918495	0.214843	-4.27519	1.91e-05	0.000114644
TOR3A	1299.77	-0.918479	0.163259	-5.62591	1.85e-08	1.87e-07
TPRKB	335.635	-0.91738	0.201288	-4.55755	5.18e-06	3.48e-05
CISD2	712.325	-0.916639	0.167302	-5.47894	4.28e-08	4.12e-07
LOC284344	13.1091	3.79499	0.58855	6.44805	1.13e-10	1.54e-09
IL22RA1	125.078	-0.915347	0.226593	-4.0396	5.35e-05	0.000291718
COA1	897.035	-0.914773	0.148843	-6.14591	7.95e-10	9.74e-09
MTCH2	2197.45	-0.914397	0.155841	-5.8675	4.42e-09	4.87e-08
DIAPH3	722.051	-0.914172	0.144231	-6.33826	2.32e-10	3.01e-09
TBC1D31	288.416	-0.914076	0.164418	-5.55947	2.71e-08	2.67e-07
HSPE1	842.04	-0.914006	0.196462	-4.65234	3.28e-06	2.29e-05
TIMM10	876.066	-0.913682	0.214417	-4.26123	2.03e-05	0.00012131
CBFB	2657.39	-0.912634	0.125938	-7.24671	4.27e-13	7.58e-12
MGAT5	3157.16	-0.912353	0.154096	-5.92069	3.21e-09	3.6e-08
CEP85	551.119	-0.911447	0.211086	-4.31789	1.58e-05	9.6e-05
LIN54	903.63	-0.911045	0.157527	-5.78343	7.32e-09	7.8e-08
ALDH1B1	204.096	-0.910978	0.202533	-4.49793	6.86e-06	4.52e-05
NTSR1	61.667	-0.910716	0.335464	-2.71479	0.00663175	0.0208092
F2R	2566.72	-0.908059	0.178732	-5.08056	3.76e-07	3.14e-06
TMEM191A	41.2523	-0.907304	0.326166	-2.78172	0.00540714	0.0174757
LRRC59	3901.87	-0.906412	0.173366	-5.22832	1.71e-07	1.51e-06
PRPS1	1542.46	-0.905885	0.166033	-5.45605	4.87e-08	4.65e-07
CCDC134	125.551	-0.905729	0.248454	-3.64546	0.000266915	0.00124444
MSN	7257.86	-0.90559	0.178185	-5.08231	3.73e-07	3.12e-06
BRIX1	1097.58	-0.905225	0.178071	-5.08351	3.71e-07	3.1e-06
MRPS10	1336.01	-0.90521	0.153389	-5.9014	3.6e-09	4.02e-08
LRRC37A3	123.528	-0.905131	0.226956	-3.98813	6.66e-05	0.000357855
SETD8	1009.71	-0.905091	0.150804	-6.00179	1.95e-09	2.25e-08
EHD1	9186.55	-0.904475	0.149264	-6.05958	1.36e-09	1.62e-08
KLF12	577.577	-0.903468	0.169124	-5.34204	9.19e-08	8.43e-07
SPINK4	67.1712	-0.902597	0.290728	-3.10461	0.00190528	0.00707812
HSP90B1	22371.3	-0.902015	0.173407	-5.20171	1.97e-07	1.73e-06
CHTF18	726.284	-0.90084	0.156316	-5.76293	8.27e-09	8.76e-08
TP73	283.129	-0.900461	0.24699	-3.64575	0.000266618	0.0012434
ACOT11	68.6501	-0.900014	0.267682	-3.36225	0.000773095	0.00320116
DUSP7	248.556	-0.899778	0.184332	-4.88128	1.05e-06	8.11e-06
PTDSS1	1437.41	-0.899313	0.141117	-6.3728	1.86e-10	2.43e-09
PDF	138.073	-0.898543	0.224045	-4.01054	6.06e-05	0.00032815
METTL21A	216.423	-0.898311	0.20654	-4.34933	1.37e-05	8.46e-05
ARMC7	623.1	-0.897921	0.180994	-4.96105	7.01e-07	5.59e-06
HNRNPA3P1	26.1796	-0.89716	0.374646	-2.39469	0.0166345	0.045133
SEC61G	1519.32	-0.897013	0.19519	-4.5956	4.32e-06	2.95e-05
LOC101926941	13.5854	-3.65443	0.572784	-6.38012	1.77e-10	2.33e-09
DOLPP1	676.739	-0.896561	0.164119	-5.46288	4.68e-08	4.48e-07
CDYL2	144.328	-0.895757	0.312681	-2.86477	0.00417315	0.0139935
FKBP10	43.4292	-0.89569	0.324138	-2.7633	0.00572206	0.0183628
GPATCH11	212.823	-0.895642	0.188139	-4.76052	1.93e-06	1.41e-05
NQO1	19377.1	-0.89455	0.157611	-5.67569	1.38e-08	1.42e-07
LDHC	33.1989	-0.894214	0.349393	-2.55934	0.0104872	0.0306092
FICD	145.949	-0.891512	0.229733	-3.88065	0.000104177	0.00053271
SERPINE1	17464.6	-0.891214	0.23031	-3.86964	0.000108998	0.000555671
EDEM1	2355.43	-0.891179	0.150826	-5.90868	3.45e-09	3.85e-08
ATPIF1	613.171	-0.890649	0.186533	-4.77476	1.8e-06	1.32e-05
AP2S1	1576.66	-0.890574	0.190093	-4.68493	2.8e-06	1.99e-05
NDUFS8	2209.33	-0.889275	0.198919	-4.47054	7.8e-06	5.09e-05
USP13	630.823	-0.889226	0.169734	-5.23894	1.62e-07	1.43e-06
RAD54B	351.781	-0.887759	0.159851	-5.55366	2.8e-08	2.75e-07
RCL1	288.224	-0.886757	0.176817	-5.01512	5.3e-07	4.31e-06
MRPL12	1906.86	-0.886673	0.191978	-4.61861	3.86e-06	2.66e-05
TM7SF3	7613.73	-0.885704	0.120246	-7.36574	1.76e-13	3.27e-12
ME2	840.517	-0.884931	0.142189	-6.22362	4.86e-10	6.11e-09
FANCG	518.609	-0.884804	0.168439	-5.25295	1.5e-07	1.34e-06
S100A13	932.294	-0.884465	0.203136	-4.35405	1.34e-05	8.3e-05
BIN1	2111.83	-0.884417	0.186575	-4.74026	2.13e-06	1.55e-05
SLFN11	667.876	-0.883629	0.184942	-4.77786	1.77e-06	1.31e-05
CHEK2	359.969	-0.883612	0.167486	-5.27573	1.32e-07	1.19e-06
GLMN	144.125	-0.883201	0.251454	-3.51238	0.000444118	0.00195815
SFXN1	1454.51	-0.883096	0.133214	-6.62916	3.38e-11	4.86e-10
RIN1	728.653	-0.883069	0.160071	-5.51674	3.45e-08	3.37e-07
FLJ32255	2678.86	-0.882728	0.12638	-6.98472	2.85e-12	4.62e-11
HSPA8	39325.8	-0.882646	0.14445	-6.1104	9.94e-10	1.21e-08
TMEM106C	2472.87	-0.882588	0.156006	-5.6574	1.54e-08	1.58e-07
E2F8	474.384	-0.882545	0.205422	-4.29626	1.74e-05	0.000104877
NDUFB6	811.345	-0.88194	0.204813	-4.30607	1.66e-05	0.000100771
TOMM5	1088.36	-0.881932	0.187658	-4.69968	2.61e-06	1.86e-05
HAT1	1823	-0.881032	0.166787	-5.28237	1.28e-07	1.15e-06
BATF2	158.772	-0.880824	0.247582	-3.5577	0.000374111	0.0016808
LOX	317.878	-0.879513	0.170961	-5.14452	2.68e-07	2.29e-06
KCNC4	102.442	-0.878474	0.257919	-3.40601	0.000659209	0.00278219
COX8A	4013.29	-0.878094	0.175727	-4.99692	5.83e-07	4.71e-06
FAM216A	128.991	-0.876515	0.235897	-3.71567	0.000202665	0.000972411
E2F3	761.341	-0.876216	0.154367	-5.6762	1.38e-08	1.42e-07
XK	116.136	-0.876196	0.220841	-3.96754	7.26e-05	0.000386502
NAGS	49.5474	-0.875673	0.293597	-2.98257	0.00285838	0.0100501
ITGA1	618.121	-0.875443	0.182596	-4.79443	1.63e-06	1.21e-05
CHCHD4	235.154	-0.875265	0.189505	-4.6187	3.86e-06	2.66e-05
CCDC77	221.521	-0.874289	0.205496	-4.25454	2.09e-05	0.000124733
AGAP2	56.6231	-0.873932	0.286896	-3.04616	0.00231786	0.00840098
ST3GAL6	166.74	-0.873826	0.22696	-3.85014	0.000118051	0.000597293
RCC1	982.58	-0.873242	0.154865	-5.63871	1.71e-08	1.74e-07
SPATA5	296.702	-0.872342	0.171474	-5.08731	3.63e-07	3.04e-06
IFNGR2	242.532	-0.871717	0.176245	-4.94606	7.57e-07	6e-06
MTHFD1	3450.09	-0.870859	0.14082	-6.18421	6.24e-10	7.76e-09
CKAP5	6820.38	-0.870532	0.148297	-5.87019	4.35e-09	4.8e-08
C19orf60	481.227	-0.870459	0.210019	-4.14467	3.4e-05	0.000193707
FBL	83.8461	-0.870279	0.267876	-3.24882	0.00115886	0.00456884
TPMT	258.414	-0.869972	0.195512	-4.44971	8.6e-06	5.57e-05
NUP37	752.32	-0.86989	0.16008	-5.43411	5.51e-08	5.22e-07
MDM2	1323.69	-0.869829	0.129929	-6.69466	2.16e-11	3.17e-10
VEGFA	2288.87	-0.869583	0.14417	-6.03167	1.62e-09	1.9e-08
TRABD2A	303.396	-0.869524	0.187988	-4.62543	3.74e-06	2.59e-05
WRAP53	372.694	-0.869245	0.176094	-4.93625	7.96e-07	6.29e-06
SLC25A35	52.6617	-0.869189	0.355797	-2.44293	0.0145684	0.0403815
CREB3L3	136.592	-0.869137	0.223362	-3.89116	9.98e-05	0.000512496
CPSF3	1324.39	-0.868443	0.157141	-5.52651	3.27e-08	3.19e-07
WDR77	722.89	-0.868347	0.158925	-5.46389	4.66e-08	4.46e-07
CHAMP1	784.447	-0.867463	0.140634	-6.16822	6.91e-10	8.52e-09
IRAK2	1321.09	-0.867212	0.15343	-5.65216	1.58e-08	1.62e-07
FAM105A	226.494	-0.867074	0.1745	-4.96891	6.73e-07	5.38e-06
ATG16L1	67.98	-0.866467	0.261119	-3.31828	0.000905734	0.00368589
CSTB	5393.71	-0.866406	0.17776	-4.87401	1.09e-06	8.38e-06
GCHFR	262.444	-0.866103	0.207255	-4.17892	2.93e-05	0.000169011
TNFRSF12A	4523.74	-0.865489	0.178274	-4.85483	1.2e-06	9.15e-06
RHOF	179.928	-0.864959	0.214106	-4.03987	5.35e-05	0.000291481
RPS6KA4	2595.39	-0.864934	0.185921	-4.65217	3.28e-06	2.3e-05
TBCB	764.016	-0.864382	0.172251	-5.01814	5.22e-07	4.25e-06
CCM2	1326.02	-0.863664	0.171247	-5.0434	4.57e-07	3.75e-06
DTD1	954.59	-0.863341	0.170626	-5.05985	4.2e-07	3.47e-06
RTTN	412.968	-0.862572	0.202584	-4.25784	2.06e-05	0.000123123
HCAR3	41.3522	-0.862225	0.325785	-2.64661	0.00813033	0.024731
MRPS28	307.974	-0.861957	0.198006	-4.35318	1.34e-05	8.33e-05
MRPS6	1409.63	-0.861485	0.193174	-4.45962	8.21e-06	5.33e-05
ELK3	2472.74	-0.860309	0.128113	-6.71523	1.88e-11	2.77e-10
RPL13P5	37.2903	-0.860131	0.336696	-2.55462	0.0106302	0.030962
RAC2	1653.95	-0.859773	0.156248	-5.5026	3.74e-08	3.63e-07
PDCD2L	128.371	-0.859691	0.237774	-3.61558	0.000299675	0.00137995
PFDN2	1077.68	-0.85921	0.196001	-4.38371	1.17e-05	7.33e-05
USP14	2549.59	-0.858684	0.134171	-6.39995	1.55e-10	2.07e-09
TIGAR	204.794	-0.857799	0.210341	-4.07813	4.54e-05	0.000250604
ST3GAL1	4184.26	-0.857384	0.158533	-5.40825	6.36e-08	5.97e-07
COX7A2	2296.89	-0.857054	0.196998	-4.35058	1.36e-05	8.43e-05
KCNN4	1522.45	-0.856306	0.167469	-5.11323	3.17e-07	2.67e-06
SBK3	29.3531	-0.855275	0.360771	-2.37069	0.0177551	0.0476579
EPHB3	76.8182	-0.854335	0.253106	-3.3754	0.000737082	0.00306716
IL1RAPL1	220.286	-0.852811	0.275718	-3.09306	0.00198104	0.0073304
LINC00261	85.3519	-0.852779	0.238875	-3.56998	0.000357008	0.00161345
LOC642846	131.331	-0.852422	0.248656	-3.42812	0.000607782	0.00259136
HIGD1A	1664.08	-0.852328	0.157586	-5.40866	6.35e-08	5.96e-07
PCDHGA8	43.669	-0.851834	0.342586	-2.48648	0.0129014	0.036461
ATP5F1	1904.74	-0.850782	0.164633	-5.16776	2.37e-07	2.04e-06
GOT2	3011.45	-0.850563	0.150625	-5.6469	1.63e-08	1.67e-07
PIF1	412.095	-0.850549	0.176863	-4.80908	1.52e-06	1.13e-05
TIMM8A	243.804	-0.850456	0.173065	-4.91409	8.92e-07	6.96e-06
SOX9	2768.69	-0.850395	0.141169	-6.02395	1.7e-09	1.98e-08
MGME1	1073.39	-0.849615	0.143648	-5.91456	3.33e-09	3.73e-08
METTL5	705.747	-0.849066	0.188322	-4.50858	6.53e-06	4.32e-05
SFXN2	157.571	-0.849037	0.199888	-4.24756	2.16e-05	0.000128313
CPM	350.204	-0.848826	0.204717	-4.14634	3.38e-05	0.00019236
R3HDM1	867.574	-0.848661	0.184322	-4.60422	4.14e-06	2.84e-05
ATP5J	864.565	-0.848531	0.189359	-4.48106	7.43e-06	4.87e-05
RASSF10	37.138	-0.848154	0.324357	-2.61488	0.00892599	0.0267315
INPP1	1042.43	-0.846683	0.151116	-5.60285	2.11e-08	2.12e-07
EPB41L4B	530.961	-0.846543	0.144366	-5.86388	4.52e-09	4.97e-08
UQCRQ	1560.97	-0.846412	0.213551	-3.9635	7.39e-05	0.000391988
FADS2	2264.15	-0.845789	0.165136	-5.12177	3.03e-07	2.56e-06
KIAA1279	865.426	-0.844835	0.158366	-5.3347	9.57e-08	8.74e-07
DCTPP1	744.498	-0.844572	0.188014	-4.49206	7.05e-06	4.64e-05
DCBLD2	17188.6	-0.842907	0.132203	-6.37583	1.82e-10	2.39e-09
MNS1	165.448	-0.842587	0.199353	-4.2266	2.37e-05	0.000139634
PARVB	294.803	-0.842171	0.187457	-4.49261	7.04e-06	4.63e-05
MRPL3	1843.61	-0.841466	0.151867	-5.54079	3.01e-08	2.95e-07
KDELR3	638.008	-0.839504	0.170595	-4.92103	8.61e-07	6.75e-06
PIGK	374.882	-0.839047	0.160264	-5.23539	1.65e-07	1.46e-06
EPHB6	396.551	-0.838784	0.172485	-4.86293	1.16e-06	8.81e-06
GEN1	526.343	-0.838607	0.168754	-4.96941	6.72e-07	5.37e-06
ZNF511	307.787	-0.838459	0.180568	-4.64345	3.43e-06	2.39e-05
HINT2	537.172	-0.838352	0.189115	-4.43303	9.29e-06	5.97e-05
UTP11L	992.664	-0.83828	0.180224	-4.65133	3.3e-06	2.3e-05
TONSL	480.232	-0.837187	0.201289	-4.15913	3.19e-05	0.000182954
PAGR1	765.096	-0.837043	0.156169	-5.35986	8.33e-08	7.68e-07
SGCB	1562.93	-0.83514	0.132517	-6.30212	2.94e-10	3.77e-09
MIS18BP1	1388.66	-0.834131	0.151456	-5.5074	3.64e-08	3.54e-07
MRPL18	1129.83	-0.833424	0.181247	-4.59829	4.26e-06	2.91e-05
ITGA3	54934.6	-0.832969	0.148682	-5.60236	2.11e-08	2.12e-07
FBXO16	41.5933	-0.832927	0.315733	-2.63808	0.00833777	0.0252764
APIP	429.855	-0.832925	0.189583	-4.39346	1.12e-05	7.04e-05
FIBP	2372.62	-0.832801	0.151042	-5.51371	3.51e-08	3.42e-07
TP53I3	360.994	-0.832668	0.188023	-4.42855	9.49e-06	6.08e-05
AGA	955.937	-0.831727	0.152378	-5.45831	4.81e-08	4.6e-07
NTHL1	595.929	-0.831404	0.166305	-4.99927	5.75e-07	4.66e-06
CDR2	1698.21	-0.83102	0.181926	-4.56791	4.93e-06	3.32e-05
POMP	1986.06	-0.830798	0.185665	-4.47472	7.65e-06	5.01e-05
MREG	153.855	-0.830738	0.209075	-3.9734	7.09e-05	0.000377952
GNG5	1040.01	-0.830676	0.181449	-4.57801	4.69e-06	3.19e-05
HSP90B2P	177.245	-0.830001	0.23717	-3.49961	0.000465939	0.00204417
LOC101929340	62.2214	-0.829806	0.272011	-3.05063	0.0022836	0.00829292
SAE1	2447.34	-0.829787	0.163226	-5.08367	3.7e-07	3.1e-06
SNCG	169.672	-0.829374	0.254378	-3.2604	0.00111256	0.00440695
LAMA2	57.8799	-0.829306	0.314217	-2.63928	0.00830831	0.0252039
XRCC3	739.369	-0.828194	0.193989	-4.26929	1.96e-05	0.000117218
TRA2B	3407.72	-0.827338	0.137318	-6.02497	1.69e-09	1.97e-08
SYTL1	694.259	-0.827323	0.160418	-5.1573	2.51e-07	2.15e-06
BZW1	6030.83	-0.826008	0.138486	-5.96455	2.45e-09	2.79e-08
SCLT1	436.095	-0.825991	0.163593	-5.04905	4.44e-07	3.65e-06
HNRNPM	5214.35	-0.825819	0.159644	-5.17288	2.31e-07	1.99e-06
ANKRD39	201.25	-0.825097	0.211429	-3.90248	9.52e-05	0.000491959
RFWD3	1540.25	-0.824583	0.136754	-6.02969	1.64e-09	1.92e-08
LSM12	420.735	-0.823978	0.174295	-4.72748	2.27e-06	1.65e-05
ATP5J2	1775.23	-0.822355	0.186909	-4.39977	1.08e-05	6.87e-05
ZNF736	80.1549	-0.822312	0.26768	-3.07199	0.00212634	0.00780367
POLE4	589.912	-0.822085	0.194572	-4.2251	2.39e-05	0.000140421
THEM4	636.367	-0.821938	0.153836	-5.34296	9.14e-08	8.39e-07
CHSY3	136.563	-0.821343	0.241046	-3.40741	0.000655822	0.00277088
MAP4K4	10877.2	-0.821304	0.146353	-5.61179	2e-08	2.02e-07
CCDC88C	1748.72	-0.821136	0.188625	-4.35327	1.34e-05	8.33e-05
IER2	2211.83	-0.820403	0.136623	-6.00486	1.92e-09	2.21e-08
MTMR6	1062.62	-0.818173	0.131901	-6.20295	5.54e-10	6.92e-09
NT5DC3	389.097	-0.81803	0.185152	-4.41814	9.96e-06	6.35e-05
GJC2	66.3494	-0.81782	0.278592	-2.93554	0.00332965	0.0114624
MPHOSPH9	735.321	-0.817748	0.167841	-4.87217	1.1e-06	8.45e-06
SNRPB	3896.85	-0.817153	0.17799	-4.591	4.41e-06	3.01e-05
EHBP1	1147.73	-0.816904	0.136408	-5.98867	2.12e-09	2.42e-08
ACTR3	8187.55	-0.81684	0.130576	-6.25569	3.96e-10	5.02e-09
MON1A	97.7454	-0.816567	0.272014	-3.00193	0.00268274	0.00951618
PIR	208.399	-0.815992	0.22358	-3.64966	0.000262587	0.00122665
CENPV	498.731	-0.815395	0.187757	-4.34282	1.41e-05	8.68e-05
GALNT14	78.9327	-0.815136	0.265273	-3.07282	0.00212046	0.00778631
FAM20C	414.32	-0.814952	0.182528	-4.46479	8.01e-06	5.22e-05
GTF3C6	693.766	-0.814426	0.231648	-3.51579	0.000438448	0.00193569
PSMD7	2723.78	-0.814259	0.165212	-4.92857	8.28e-07	6.51e-06
NSG1	107.91	-0.814227	0.266819	-3.05161	0.00227615	0.0082748
DUT	1437.06	-0.814179	0.182304	-4.46605	7.97e-06	5.19e-05
MTAP	1120.66	-0.814063	0.13334	-6.10518	1.03e-09	1.25e-08
SLC52A2	1882.68	-0.814055	0.163063	-4.99226	5.97e-07	4.82e-06
SLC30A1	769.496	-0.813925	0.181375	-4.48754	7.21e-06	4.74e-05
NACC1	1790.49	-0.813288	0.172808	-4.7063	2.52e-06	1.81e-05
ENTPD5	244.238	-0.812712	0.266838	-3.04571	0.00232134	0.00840634
RB1	1436.26	-0.812674	0.146483	-5.54792	2.89e-08	2.84e-07
GLRX3	1472.15	-0.81261	0.172943	-4.69872	2.62e-06	1.87e-05
QPCT	272.802	-0.812509	0.18701	-4.34473	1.39e-05	8.62e-05
PTGES3	8599.35	-0.811752	0.156455	-5.18842	2.12e-07	1.84e-06
FAM173B	457.98	-0.811637	0.163229	-4.97238	6.61e-07	5.3e-06
PCED1B	173.458	-0.811137	0.221163	-3.66759	0.000244848	0.00115276
SLC19A1	330.962	-0.811037	0.212193	-3.82217	0.00013228	0.0006629
MRPL39	327.156	-0.810822	0.186394	-4.35005	1.36e-05	8.44e-05
KDELC1	399.926	-0.809903	0.195166	-4.14982	3.33e-05	0.000189785
HAGH	837.594	-0.80973	0.154305	-5.24759	1.54e-07	1.37e-06
ATP6V0E2	452.341	-0.809578	0.173474	-4.66685	3.06e-06	2.16e-05
HIF1A	6982.77	-0.809519	0.157636	-5.13537	2.82e-07	2.39e-06
P2RX6	51.1009	-0.809069	0.322606	-2.50791	0.0121446	0.0346404
CCDC74B	92.2684	-0.809063	0.242061	-3.3424	0.00083058	0.00340895
OSBPL3	4311.03	-0.808802	0.142665	-5.66924	1.43e-08	1.47e-07
ZRANB3	186.934	-0.808497	0.189998	-4.25529	2.09e-05	0.000124355
MASTL	846.654	-0.808452	0.138781	-5.82539	5.7e-09	6.19e-08
YY2	108.708	-0.80824	0.222787	-3.62787	0.000285773	0.00132246
NR2F1-AS1	177.365	-0.808033	0.226919	-3.56088	0.000369611	0.0016628
NUPL1	938.071	-0.807513	0.15942	-5.06532	4.08e-07	3.39e-06
RRBP1	3916.2	-0.807361	0.148045	-5.4535	4.94e-08	4.71e-07
SLC39A4	620.177	-0.807294	0.159507	-5.06118	4.17e-07	3.45e-06
CCDC85B	3134.17	-0.806963	0.194976	-4.13878	3.49e-05	0.00019827
LOC100506368	40.0424	-0.806423	0.321605	-2.5075	0.012159	0.0346696
PPP5C	1227.08	-0.805358	0.168496	-4.7797	1.76e-06	1.3e-05
PSMC5	2988.39	-0.804775	0.166986	-4.81941	1.44e-06	1.08e-05
SEC23B	1891.17	-0.803882	0.140208	-5.7335	9.84e-09	1.03e-07
PMEPA1	10416.8	-0.802888	0.125763	-6.38412	1.72e-10	2.28e-09
NRP1	9157.82	-0.802817	0.135826	-5.91062	3.41e-09	3.81e-08
RPL39L	768.444	-0.802208	0.186884	-4.29254	1.77e-05	0.000106535
SNX7	951.506	-0.80202	0.185362	-4.32678	1.51e-05	9.27e-05
MRPL50	450.152	-0.801772	0.162502	-4.93393	8.06e-07	6.35e-06
SLC35E3	345.558	-0.801584	0.167859	-4.77535	1.79e-06	1.32e-05
CBX3	5939.17	-0.801356	0.203894	-3.93026	8.49e-05	0.000442926
DNAJB11	1936.94	-0.80112	0.146083	-5.48401	4.16e-08	4.01e-07
OGFOD1	651.329	-0.800796	0.175706	-4.55759	5.17e-06	3.48e-05
HSPA2	386.22	-0.800722	0.210251	-3.80841	0.000139861	0.000695909
TLCD1	391.083	-0.80072	0.218876	-3.65832	0.000253874	0.00119091
LSM10	291.249	-0.800635	0.220004	-3.63918	0.000273502	0.00127233
PTS	742.114	-0.800337	0.192438	-4.15893	3.2e-05	0.000183053
COL21A1	14.4022	3.24433	0.548689	5.91288	3.36e-09	3.76e-08
CDKN2AIPNL	310.186	-0.7999	0.165798	-4.82454	1.4e-06	1.05e-05
TRMT6	441.555	-0.79953	0.156252	-5.11692	3.11e-07	2.62e-06
HCAR1	1172.93	-0.799	0.234375	-3.40907	0.000651853	0.00275757
NIF3L1	765.805	-0.798812	0.163711	-4.8794	1.06e-06	8.18e-06
TOE1	229.445	-0.798772	0.198475	-4.02456	5.71e-05	0.000310104
ROMO1	2207.2	-0.79822	0.210931	-3.78427	0.000154159	0.000760074
ETFA	2746.03	-0.797425	0.152822	-5.21799	1.81e-07	1.59e-06
PDCD5	504.366	-0.796704	0.216187	-3.68526	0.000228468	0.00108231
EGF	206.414	-0.796091	0.211202	-3.76933	0.000163687	0.000801876
CDKN1A	2039.64	-0.796039	0.218045	-3.6508	0.00026142	0.00122221
TPD52	1602.93	-0.795639	0.147198	-5.40524	6.47e-08	6.07e-07
OVOL1	83.3872	-0.79527	0.244054	-3.25858	0.00111969	0.00443104
FAM136A	1568.05	-0.795217	0.153421	-5.18323	2.18e-07	1.89e-06
TXNDC9	1070.07	-0.795177	0.170685	-4.65875	3.18e-06	2.23e-05
STK40	449.635	-0.794914	0.177519	-4.47791	7.54e-06	4.94e-05
FAM129B	15878.1	-0.794592	0.119028	-6.67567	2.46e-11	3.59e-10
PRDX3	5068.28	-0.794512	0.15191	-5.23014	1.69e-07	1.5e-06
MNAT1	832.505	-0.79441	0.189477	-4.19264	2.76e-05	0.000159759
CDCP1	3990.99	-0.794399	0.187372	-4.2397	2.24e-05	0.000132379
UBE2N	1941.31	-0.794353	0.141173	-5.62683	1.84e-08	1.86e-07
DPY19L2P2	69.7424	-0.79411	0.309747	-2.56373	0.0103553	0.0302819
VPS9D1-AS1	88.0258	-0.793249	0.266587	-2.97558	0.00292437	0.0102414
FADD	1613.44	-0.792726	0.150604	-5.26364	1.41e-07	1.26e-06
LOC100287042	39.2026	-0.792624	0.324338	-2.44382	0.0145327	0.0402959
SPATA33	82.1885	-0.792368	0.269915	-2.93562	0.00332885	0.011462
COX7B	1172.08	-0.792196	0.225443	-3.51395	0.000441502	0.00194866
NDUFA12	929.265	-0.79203	0.193378	-4.09575	4.21e-05	0.000233744
DOCK9	2885.27	-0.791749	0.183278	-4.31993	1.56e-05	9.53e-05
SUSD1	815.675	-0.791485	0.159384	-4.96589	6.84e-07	5.46e-06
PSMA1	3032.02	-0.791376	0.154141	-5.13412	2.83e-07	2.4e-06
NABP2	654.971	-0.791246	0.16557	-4.77891	1.76e-06	1.3e-05
PSMB3	199.676	-0.790509	0.211539	-3.73695	0.000186266	0.000901446
MACF1	13079.8	-0.790218	0.179943	-4.3915	1.13e-05	7.1e-05
CEP97	326.687	-0.790173	0.209522	-3.77131	0.000162393	0.000797025
CATSPER1	169.307	-0.789637	0.211538	-3.73284	0.000189333	0.000914943
PDE3B	291.483	-0.788547	0.19228	-4.10103	4.11e-05	0.000229082
FCHO1	235.873	-0.788054	0.21535	-3.65941	0.000252799	0.00118686
SMTN	1009.45	-0.786908	0.163364	-4.81689	1.46e-06	1.09e-05
ARL6	71.0781	-0.786869	0.259919	-3.02736	0.00246702	0.00885943
SLC1A5	2296.77	-0.786611	0.17806	-4.41767	9.98e-06	6.36e-05
MYDGF	3028.57	-0.785859	0.154828	-5.07568	3.86e-07	3.22e-06
NKILA	64.3853	-0.785654	0.276369	-2.84277	0.00447238	0.0148575
RPP25	675.28	-0.78562	0.180014	-4.36421	1.28e-05	7.95e-05
TAF15	218.611	-0.785247	0.1807	-4.34559	1.39e-05	8.59e-05
ANP32A	2261.9	-0.784931	0.163255	-4.80801	1.52e-06	1.14e-05
CEP83	181.674	-0.784516	0.212836	-3.68602	0.000227793	0.00108033
COPS6	6529.84	-0.783982	0.163168	-4.80474	1.55e-06	1.15e-05
ATRIP	213.491	-0.783777	0.19972	-3.92437	8.7e-05	0.000453198
SRM	1195.31	-0.783705	0.211157	-3.71147	0.000206057	0.000987556
WDR12	738.545	-0.78269	0.154353	-5.07079	3.96e-07	3.3e-06
CYCS	2995.04	-0.782631	0.170808	-4.58194	4.61e-06	3.14e-05
PARP2	672.807	-0.782511	0.169306	-4.62189	3.8e-06	2.63e-05
HDAC1	4375.5	-0.782366	0.12871	-6.0785	1.21e-09	1.46e-08
TCOF1	1666.35	-0.782022	0.186376	-4.19593	2.72e-05	0.000157809
COX11	723.875	-0.781964	0.143263	-5.45825	4.81e-08	4.6e-07
RHOBTB2	882.486	-0.78196	0.158568	-4.93137	8.17e-07	6.43e-06
YBX1	18548.7	-0.781717	0.136894	-5.71037	1.13e-08	1.18e-07
HOTAIRM1	73.8239	-0.781366	0.253001	-3.08839	0.00201245	0.00743354
OSTF1	974.562	-0.780798	0.163259	-4.78256	1.73e-06	1.28e-05
PSMB7	1812.56	-0.780384	0.148087	-5.26976	1.37e-07	1.22e-06
DMTN	804.641	-0.780013	0.169776	-4.59437	4.34e-06	2.96e-05
NOP2	737.807	-0.779396	0.216639	-3.59766	0.000321087	0.00146782
MRPL35	643.847	-0.778385	0.162009	-4.80457	1.55e-06	1.15e-05
FAM86C2P	180.581	-0.778217	0.188662	-4.12492	3.71e-05	0.000209242
AHNAK2	7861.91	-0.777921	0.138891	-5.60092	2.13e-08	2.14e-07
TBC1D4	714.557	-0.777897	0.162094	-4.79906	1.59e-06	1.19e-05
DEK	5310.49	-0.77786	0.139094	-5.59231	2.24e-08	2.24e-07
PARK7	4677.88	-0.775663	0.170411	-4.55172	5.32e-06	3.56e-05
TUBB6	3140.43	-0.775212	0.158887	-4.879	1.07e-06	8.19e-06
CCT6A	6081.71	-0.77512	0.144313	-5.3711	7.83e-08	7.25e-07
FAM221A	78.8907	-0.774606	0.255005	-3.03761	0.0023846	0.00859839
IDH3A	1042.45	-0.774596	0.141549	-5.47228	4.44e-08	4.26e-07
SLC9A7	2250.45	-0.774579	0.144781	-5.35	8.8e-08	8.08e-07
PSMD12	1915.98	-0.774251	0.140692	-5.50316	3.73e-08	3.63e-07
YEATS4	574.393	-0.774235	0.183068	-4.22921	2.35e-05	0.000138118
ST3GAL4	1376.21	-0.774183	0.151654	-5.10492	3.31e-07	2.79e-06
PRKAR1B	1260.5	-0.773871	0.153139	-5.0534	4.34e-07	3.57e-06
PSPH	536.676	-0.772555	0.168744	-4.57826	4.69e-06	3.19e-05
ELFN2	1886.87	-0.772273	0.182134	-4.24014	2.23e-05	0.000132163
OLA1	1685.95	-0.771584	0.157466	-4.89999	9.58e-07	7.42e-06
EXOSC3	401.381	-0.77155	0.166817	-4.62513	3.74e-06	2.59e-05
PSMA4	3359.59	-0.770845	0.176998	-4.35511	1.33e-05	8.27e-05
ATP5H	2165.5	-0.770518	0.196028	-3.93066	8.47e-05	0.000442334
CCT8	3704.03	-0.770423	0.174521	-4.41451	1.01e-05	6.45e-05
ATP13A2	1604.25	-0.769772	0.178746	-4.30652	1.66e-05	0.000100603
L2HGDH	237.656	-0.769452	0.193969	-3.96689	7.28e-05	0.000387447
ARHGDIA	8661.64	-0.769448	0.176389	-4.36222	1.29e-05	8.02e-05
KLHL25	279.965	-0.769333	0.193355	-3.97887	6.92e-05	0.000370187
ATP5G3	2821.89	-0.768863	0.184426	-4.16894	3.06e-05	0.000175917
LRRC8B	219.354	-0.768492	0.203997	-3.76718	0.000165101	0.000807626
LPAR5	59.7304	-0.768476	0.273271	-2.81214	0.00492133	0.0161227
ATAD3A	1810.89	-0.766579	0.173233	-4.42515	9.64e-06	6.17e-05
TMEM14A	638.377	-0.766489	0.154688	-4.95506	7.23e-07	5.75e-06
FGFR4	59.981	-0.766415	0.322189	-2.37878	0.0173701	0.0467891
G3BP1	3254.32	-0.765986	0.117895	-6.49718	8.18e-11	1.13e-09
REEP2	38.6079	-0.765886	0.321811	-2.37992	0.0173162	0.0466922
NASP	2463.54	-0.765623	0.139265	-5.49762	3.85e-08	3.73e-07
VDAC3	2549.46	-0.765222	0.163565	-4.6784	2.89e-06	2.05e-05
TPK1	125.176	-0.764729	0.225526	-3.39087	0.000696701	0.00291937
HMGN2	3955.81	-0.764516	0.151117	-5.05911	4.21e-07	3.48e-06
DGKE	587.483	-0.764335	0.166107	-4.60147	4.2e-06	2.87e-05
STRIP2	358.944	-0.764046	0.21142	-3.61388	0.000301649	0.00138714
HRAS	37.585	-0.764014	0.323888	-2.35889	0.0183298	0.0490049
C19orf47	174.183	-0.763676	0.21991	-3.47267	0.000515302	0.00223853
CNIH4	1239.06	-0.763532	0.174087	-4.38591	1.15e-05	7.26e-05
CIB1	3425.06	-0.76336	0.173483	-4.40021	1.08e-05	6.86e-05
RHNO1	732.679	-0.763231	0.146484	-5.21033	1.89e-07	1.66e-06
PXMP2	340.528	-0.762967	0.177124	-4.30752	1.65e-05	0.000100185
SELT	2604.9	-0.762746	0.136727	-5.57859	2.42e-08	2.41e-07
RBPMS2	122.619	-0.762414	0.250527	-3.04325	0.00234042	0.00846267
LCMT2	264.638	-0.762297	0.186839	-4.07996	4.5e-05	0.000248883
FAM214B	506.91	-0.762011	0.156256	-4.87667	1.08e-06	8.28e-06
IBTK	167.869	-0.761835	0.213093	-3.57513	0.000350059	0.00158674
ARPC2	8298.94	-0.761724	0.146145	-5.21211	1.87e-07	1.64e-06
DCAF13	1360.52	-0.76106	0.157466	-4.83318	1.34e-06	1.01e-05
TMEM167A	2053.7	-0.76096	0.139947	-5.43747	5.4e-08	5.13e-07
AKR1E2	199.806	-0.760597	0.195927	-3.88203	0.000103586	0.000530336
TOR2A	395.652	-0.759252	0.19493	-3.89499	9.82e-05	0.000505643
EIF1AX	2145.26	-0.758492	0.145342	-5.21866	1.8e-07	1.59e-06
ANXA6	700.545	-0.758283	0.208441	-3.63788	0.000274892	0.00127738
NUP155	1583.83	-0.75828	0.170231	-4.45441	8.41e-06	5.46e-05
TSEN2	256.937	-0.757548	0.17244	-4.39312	1.12e-05	7.05e-05
NUP93	1408.99	-0.757348	0.146297	-5.17678	2.26e-07	1.95e-06
SEC23A	3197.72	-0.757344	0.125775	-6.02143	1.73e-09	2.01e-08
AIFM2	895.059	-0.757325	0.156852	-4.82827	1.38e-06	1.03e-05
CTSL	5907.64	-0.755775	0.165251	-4.57351	4.8e-06	3.25e-05
SPATA18	77.1011	-0.755211	0.25177	-2.99961	0.00270328	0.0095756
CAPRIN2	2351.46	-0.75477	0.169823	-4.44445	8.81e-06	5.7e-05
DDB2	696.478	-0.754385	0.157898	-4.77767	1.77e-06	1.31e-05
TMSB10	23106.8	-0.754093	0.199771	-3.77478	0.000160149	0.0007873
GLO1	2225.83	-0.753857	0.13524	-5.57422	2.49e-08	2.46e-07
MAT2A	5464.17	-0.753829	0.116672	-6.46111	1.04e-10	1.42e-09
KCTD15	68.4018	-0.753249	0.288092	-2.61461	0.00893302	0.0267465
G6PD	13077.4	-0.753247	0.225988	-3.33312	0.000858768	0.00351348
ICMT	2383.07	-0.752935	0.146591	-5.13629	2.8e-07	2.38e-06
DPY19L1	5885.39	-0.752513	0.129934	-5.7915	6.98e-09	7.47e-08
PROB1	242.791	-0.752385	0.245528	-3.06435	0.00218141	0.00797006
VANGL1	1408.56	-0.750869	0.145272	-5.16872	2.36e-07	2.03e-06
FADS1	1695.07	-0.750334	0.166602	-4.50375	6.68e-06	4.4e-05
GPT2	1000.1	-0.750024	0.158074	-4.74475	2.09e-06	1.52e-05
CYC1	2471.93	-0.749658	0.16321	-4.59322	4.36e-06	2.98e-05
PTP4A1	4198.45	-0.749333	0.134178	-5.58463	2.34e-08	2.34e-07
FDX1	1441.48	-0.74878	0.167111	-4.48074	7.44e-06	4.88e-05
LAMA3	5364.99	-0.748242	0.190714	-3.92337	8.73e-05	0.000454944
ARHGAP33	118.04	-0.747971	0.265484	-2.81739	0.00484164	0.0158989
BIK	592.708	-0.74777	0.163505	-4.57337	4.8e-06	3.25e-05
MRPS11	928.513	-0.747329	0.16375	-4.56384	5.02e-06	3.39e-05
RUVBL2	1566.03	-0.747195	0.160011	-4.66965	3.02e-06	2.13e-05
PSMD11	3281.34	-0.747078	0.15027	-4.97156	6.64e-07	5.32e-06
FAM162A	378.529	-0.746612	0.20125	-3.70987	0.00020737	0.000992715
MSH2	1790.55	-0.746403	0.123072	-6.06477	1.32e-09	1.58e-08
CEP41	482.715	-0.745944	0.151579	-4.92117	8.6e-07	6.75e-06
EXOG	114.342	-0.745758	0.229368	-3.25135	0.00114857	0.00453463
IER5	1642.42	-0.745742	0.158822	-4.69547	2.66e-06	1.9e-05
CHCHD2	5279.4	-0.745048	0.189243	-3.93699	8.25e-05	0.000432168
PSMD1	3723.28	-0.744551	0.14179	-5.25109	1.51e-07	1.35e-06
ABCC3	14061.4	-0.744452	0.199194	-3.73733	0.000185987	0.000900356
REEP6	313.613	-0.744042	0.200647	-3.70822	0.000208721	0.000998898
UCK2	1057.92	-0.743567	0.167036	-4.45154	8.53e-06	5.53e-05
SRSF3	5693.85	-0.743565	0.157037	-4.73495	2.19e-06	1.59e-05
NTMT1	333.253	-0.743325	0.196903	-3.77509	0.000159951	0.000786556
YWHAZ	19848.4	-0.743185	0.117923	-6.30226	2.93e-10	3.77e-09
PSMB1	3672.1	-0.742769	0.169981	-4.36972	1.24e-05	7.78e-05
UCA1	106.555	-0.741682	0.314404	-2.35901	0.0183237	0.0489976
TSPAN1	1916.5	-0.741569	0.162264	-4.57014	4.87e-06	3.3e-05
DYNLT3	2101.16	-0.740267	0.157982	-4.68576	2.79e-06	1.98e-05
RAD21	7309.94	-0.740243	0.149099	-4.96477	6.88e-07	5.49e-06
MRPL22	716.305	-0.740191	0.177676	-4.16597	3.1e-05	0.000177921
C2orf69	428.809	-0.740185	0.150706	-4.91147	9.04e-07	7.04e-06
CLTB	1845.38	-0.739555	0.150136	-4.92589	8.4e-07	6.59e-06
MRPL47	619.709	-0.739525	0.211261	-3.50052	0.000464347	0.00203985
CDK2AP1	2361.07	-0.73873	0.155166	-4.76091	1.93e-06	1.41e-05
PDCL3	547.885	-0.738726	0.193253	-3.82259	0.000132059	0.000662036
SLC25A32	433.072	-0.738017	0.158527	-4.65547	3.23e-06	2.27e-05
MTFR1	723.344	-0.736713	0.14914	-4.93973	7.82e-07	6.18e-06
NEURL1B	253.394	-0.736375	0.197233	-3.73354	0.000188811	0.000913236
CD99	2572.19	-0.736368	0.145139	-5.07354	3.9e-07	3.26e-06
ANTXR2	8755.9	-0.735718	0.147045	-5.00335	5.63e-07	4.57e-06
CPOX	803.15	-0.735559	0.139278	-5.28124	1.28e-07	1.15e-06
BANF1	3984.16	-0.735536	0.17681	-4.16004	3.18e-05	0.000182411
LINC01128	106.432	-0.73526	0.22691	-3.24032	0.00119396	0.00468411
CYBA	9283.68	-0.73509	0.169545	-4.33566	1.45e-05	8.94e-05
NUDCD2	753.61	-0.734921	0.183932	-3.99562	6.45e-05	0.000347846
TECR	1727.36	-0.734681	0.169024	-4.3466	1.38e-05	8.56e-05
IGF2BP3	3255.84	-0.734577	0.141367	-5.19624	2.03e-07	1.77e-06
SRA1	739.473	-0.734503	0.184674	-3.97731	6.97e-05	0.000372363
USMG5	1023.26	-0.734039	0.235764	-3.11345	0.00184914	0.00689092
CBR1	956.432	-0.733853	0.196677	-3.73125	0.00019053	0.0009197
HES1	1112.13	-0.733553	0.159915	-4.58715	4.49e-06	3.06e-05
ARL4C	2491.96	-0.733173	0.129512	-5.66106	1.5e-08	1.55e-07
ARL6IP6	1220.07	-0.732948	0.137011	-5.34955	8.82e-08	8.1e-07
LYZ	509.866	-0.732936	0.225898	-3.24454	0.0011764	0.00462605
GAS2L1	493.522	-0.732783	0.171457	-4.27385	1.92e-05	0.000115213
KCNK1	2069.35	-0.73201	0.142379	-5.14126	2.73e-07	2.32e-06
ETFB	1114.01	-0.731663	0.186131	-3.93091	8.46e-05	0.000442013
OASL	555.794	-0.731457	0.254886	-2.86974	0.00410805	0.013789
KCTD5	2211.03	-0.730785	0.127187	-5.74575	9.15e-09	9.65e-08
COX5A	2102.17	-0.730627	0.192635	-3.79281	0.000148955	0.000736792
MAP2K1	1678.71	-0.730478	0.137315	-5.31971	1.04e-07	9.44e-07
NOP56	1937.6	-0.729852	0.167854	-4.34815	1.37e-05	8.51e-05
PHF6	1490.26	-0.729763	0.126443	-5.77146	7.86e-09	8.35e-08
FAM126A	377.605	-0.729752	0.171946	-4.24408	2.19e-05	0.000130003
STIP1	6558.2	-0.728886	0.165757	-4.39732	1.1e-05	6.94e-05
NTRK2	58.0137	-0.728869	0.279924	-2.60381	0.0092193	0.0274808
PITRM1	2528.55	-0.728849	0.156017	-4.67161	2.99e-06	2.12e-05
TAF1A	219.052	-0.728649	0.183751	-3.96541	7.33e-05	0.000389489
EXOSC4	472.777	-0.728568	0.205662	-3.54255	0.000396277	0.00177173
UBR7	71.5232	-0.728335	0.262046	-2.77942	0.00544562	0.0175798
DLAT	2462.01	-0.727802	0.121277	-6.00114	1.96e-09	2.26e-08
AIDA	843.212	-0.727514	0.13527	-5.37825	7.52e-08	6.99e-07
RUNX2	298.974	-0.726557	0.238873	-3.04161	0.00235317	0.00849598
CCNYL1	791.22	-0.726034	0.146863	-4.9436	7.67e-07	6.08e-06
ACTR2	9067.28	-0.725532	0.117279	-6.1864	6.16e-10	7.66e-09
ARPC1B	17009.2	-0.725235	0.147917	-4.90298	9.44e-07	7.32e-06
LINC00152	950.896	-0.724892	0.181752	-3.98837	6.65e-05	0.000357611
GLRX5	2017.86	-0.724285	0.166817	-4.34179	1.41e-05	8.72e-05
DNM1L	1578.99	-0.722914	0.147072	-4.91537	8.86e-07	6.92e-06
FAM98A	905.046	-0.722539	0.144165	-5.0119	5.39e-07	4.38e-06
HPS3	1843.21	-0.722388	0.138912	-5.20034	1.99e-07	1.74e-06
NOMO1	425.873	-0.721831	0.157678	-4.57789	4.7e-06	3.19e-05
BUB3	3932.32	-0.721724	0.146747	-4.91817	8.74e-07	6.83e-06
ABHD15	930.868	-0.721667	0.157755	-4.57462	4.77e-06	3.24e-05
TRAPPC6B	753.635	-0.721199	0.14594	-4.94174	7.74e-07	6.12e-06
ABCE1	3526.35	-0.720712	0.126968	-5.67635	1.38e-08	1.42e-07
CALU	5007.6	-0.720356	0.119253	-6.04059	1.54e-09	1.8e-08
RPAP3	877.531	-0.72022	0.140219	-5.13638	2.8e-07	2.38e-06
SMAGP	510.554	-0.719714	0.184452	-3.9019	9.54e-05	0.000492994
FAM161A	115.75	-0.719272	0.234787	-3.06351	0.00218755	0.00798555
METTL1	326.366	-0.718327	0.229341	-3.13213	0.00173541	0.00651478
NOP10	1758.97	-0.717634	0.177942	-4.03297	5.51e-05	0.0002996
UTP15	518.541	-0.717497	0.157884	-4.54446	5.51e-06	3.68e-05
ADAMTS9	1016.04	-0.716707	0.171257	-4.18498	2.85e-05	0.000164957
CDC27	2924.59	-0.716555	0.12579	-5.69645	1.22e-08	1.27e-07
PACSIN2	4366.54	-0.716383	0.124634	-5.74791	9.04e-09	9.54e-08
BSG	14198.1	-0.716205	0.131785	-5.43463	5.49e-08	5.21e-07
TIMM23	1274.05	-0.716144	0.160245	-4.46905	7.86e-06	5.12e-05
CCSAP	269.645	-0.716071	0.166852	-4.29166	1.77e-05	0.000106845
SKP2	880.705	-0.71563	0.13434	-5.32701	9.98e-08	9.1e-07
C2CD2L	483.222	-0.715394	0.169794	-4.21331	2.52e-05	0.000147233
TCEB1	1752.98	-0.714499	0.179849	-3.97277	7.1e-05	0.000378721
ARF6	3579.8	-0.714407	0.123136	-5.80175	6.56e-09	7.06e-08
TMEM126A	639.416	-0.713765	0.17379	-4.10705	4.01e-05	0.000223858
PHPT1	1799.7	-0.713592	0.18927	-3.77023	0.000163099	0.000799559
ABR	88.6506	-0.713023	0.262893	-2.71222	0.00668349	0.0209403
SNRPA1	782.633	-0.712221	0.172513	-4.12851	3.65e-05	0.000206429
NDUFB1	480.412	-0.712168	0.221001	-3.22247	0.0012709	0.00494557
PGM1	2618.44	-0.712052	0.143963	-4.94607	7.57e-07	6e-06
DKC1	1933.4	-0.712007	0.136686	-5.20907	1.9e-07	1.67e-06
DCPS	652.274	-0.711525	0.16492	-4.31437	1.6e-05	9.74e-05
MAPRE1	7022.72	-0.71125	0.124961	-5.69177	1.26e-08	1.31e-07
TMSB15B	56.1725	-0.711123	0.300556	-2.36603	0.0179801	0.0481772
GMPS	1782.18	-0.710251	0.126091	-5.63286	1.77e-08	1.8e-07
GDPGP1	92.4783	-0.710098	0.236797	-2.99876	0.0027108	0.00959544
RGS19	605.631	-0.710061	0.17249	-4.11654	3.85e-05	0.000215993
ZNF519	71.2603	-0.709812	0.262805	-2.7009	0.00691516	0.0215616
ETHE1	374.572	-0.709759	0.175442	-4.04555	5.22e-05	0.000285152
ZMPSTE24	2127.27	-0.709622	0.127301	-5.57434	2.48e-08	2.46e-07
OAS1	2007.85	-0.709274	0.214786	-3.30223	0.000959183	0.00387432
EIF2B2	649.41	-0.709076	0.162427	-4.3655	1.27e-05	7.92e-05
ANXA2P2	3245.21	-0.708948	0.149695	-4.73595	2.18e-06	1.58e-05
FTSJ2	795.164	-0.70878	0.150603	-4.70629	2.52e-06	1.81e-05
LAMC2	8216.6	-0.708359	0.149095	-4.75106	2.02e-06	1.48e-05
HSPA13	1181.54	-0.708308	0.135833	-5.21454	1.84e-07	1.62e-06
UBE2M	1191.05	-0.707587	0.159755	-4.4292	9.46e-06	6.07e-05
ALG3	924.23	-0.707286	0.174749	-4.04744	5.18e-05	0.000283049
ATP1A1	12420.1	-0.70697	0.122777	-5.75815	8.5e-09	9e-08
GPD2	1731.44	-0.706785	0.142894	-4.9462	7.57e-07	6e-06
C1orf233	455.499	-0.705739	0.189435	-3.7255	0.00019493	0.000938613
VEGFC	8.61318	-3.30287	0.607561	-5.43628	5.44e-08	5.16e-07
HNRNPC	7723.99	-0.705298	0.145279	-4.85478	1.21e-06	9.15e-06
EPHX4	203.721	-0.704712	0.228146	-3.08887	0.00200918	0.00742309
BNIP1	169.192	-0.704691	0.218373	-3.22701	0.0012509	0.00487562
CCDC88B	660.618	-0.704672	0.206768	-3.40803	0.000654343	0.00276602
KCTD9	1405.33	-0.704665	0.142633	-4.94041	7.8e-07	6.16e-06
SLC35E4	183.398	-0.704626	0.195193	-3.6099	0.000306315	0.0014059
ORMDL2	1121.66	-0.704512	0.175917	-4.0048	6.21e-05	0.000335786
PSMA6	3779.89	-0.704466	0.152512	-4.61909	3.85e-06	2.66e-05
SPINT2	11130.7	-0.703652	0.149527	-4.70585	2.53e-06	1.81e-05
ITPK1	312.548	-0.703629	0.20868	-3.37181	0.000746769	0.00310439
MRPL52	551.003	-0.7028	0.184291	-3.81353	0.000136998	0.00068389
DDX11	1796.43	-0.702705	0.17318	-4.05767	4.96e-05	0.000271995
PTPN20	62.5167	-0.702665	0.264765	-2.65392	0.00795619	0.0242892
CARD11	4916.18	-0.702268	0.147076	-4.77487	1.8e-06	1.32e-05
PUS1	545.682	-0.701936	0.186542	-3.76289	0.00016796	0.000820417
SNRPA	1145.75	-0.701583	0.147451	-4.75807	1.95e-06	1.43e-05
ASF1A	770.834	-0.701395	0.155477	-4.51124	6.44e-06	4.27e-05
STK39	3421.86	-0.701027	0.160877	-4.35752	1.32e-05	8.19e-05
GCSH	375.731	-0.700159	0.201164	-3.48054	0.000500409	0.00218116
NOP58	1817.57	-0.700096	0.158176	-4.42606	9.6e-06	6.15e-05
IPO4	1205.27	-0.700091	0.17299	-4.04699	5.19e-05	0.000283492
DPP9	1714.56	-0.699834	0.179422	-3.90049	9.6e-05	0.00049571
BARX2	101.77	-0.699775	0.239354	-2.9236	0.00346005	0.0118482
ENDOG	168.183	-0.699072	0.227865	-3.06792	0.00215552	0.00789484
ELP4	364.738	-0.698944	0.169582	-4.12157	3.76e-05	0.000211964
CLDN2	14.7209	-2.87193	0.531827	-5.40012	6.66e-08	6.23e-07
UQCRHL	151.241	-0.698636	0.236164	-2.95826	0.0030938	0.0107407
MRPS22	1010.57	-0.698572	0.149044	-4.68702	2.77e-06	1.97e-05
PRPF4	1122.81	-0.698122	0.147482	-4.73362	2.21e-06	1.6e-05
POLD2	2706.07	-0.698044	0.157379	-4.43544	9.19e-06	5.92e-05
TIMM21	447.312	-0.696885	0.162551	-4.28717	1.81e-05	0.000108909
NQO2	480.253	-0.696261	0.211202	-3.29667	0.000978397	0.00393961
CHCHD3	704.839	-0.695862	0.159285	-4.36865	1.25e-05	7.81e-05
C16orf95	109.704	-0.695754	0.230066	-3.02415	0.00249334	0.00894249
INTS2	760.084	-0.694932	0.161398	-4.3057	1.66e-05	0.000100864
LINC00342	216.871	-0.694759	0.239199	-2.90452	0.00367819	0.0124984
UNC13B	482.888	-0.694448	0.201471	-3.44688	0.000567099	0.00243583
BOP1	995.809	-0.694122	0.18832	-3.68587	0.000227927	0.00108066
COLGALT1	2499.76	-0.693944	0.18522	-3.7466	0.000179249	0.000869994
DCLRE1A	483.733	-0.693871	0.160893	-4.31264	1.61e-05	9.8e-05
AFAP1L2	1988.92	-0.693811	0.136076	-5.09871	3.42e-07	2.87e-06
PGAM5	837.49	-0.693677	0.188841	-3.67334	0.000239398	0.00112931
TPGS2	1389.42	-0.693566	0.128441	-5.39989	6.67e-08	6.24e-07
MKKS	900.405	-0.693498	0.178175	-3.89224	9.93e-05	0.000510694
TSEN15	775.93	-0.692926	0.146097	-4.74292	2.11e-06	1.54e-05
YWHAE	84.9288	-0.692402	0.25937	-2.66955	0.00759524	0.0233357
LRRC45	999.808	-0.692162	0.182509	-3.79247	0.000149154	0.000737158
FKBP1A	6306.05	-0.691879	0.143109	-4.83462	1.33e-06	1.01e-05
PRDX1	5296.72	-0.691403	0.16769	-4.12311	3.74e-05	0.000210765
MOXD1	139.46	-0.690773	0.230714	-2.99406	0.00275288	0.00971777
GYG1	1053.2	-0.690482	0.148332	-4.65499	3.24e-06	2.27e-05
PA2G4	3143.82	-0.690307	0.140226	-4.9228	8.53e-07	6.69e-06
SERPIND1	13.9675	-3.07281	0.573292	-5.35994	8.33e-08	7.68e-07
MZT2B	648.618	-0.690117	0.199916	-3.45203	0.000556388	0.00239477
RBM14	1355.41	-0.689814	0.141794	-4.86489	1.15e-06	8.73e-06
TDRKH	334.098	-0.689786	0.16586	-4.15884	3.2e-05	0.000183061
RBX1	1299.07	-0.689532	0.20244	-3.4061	0.000658973	0.00278209
POLR1B	766.579	-0.689472	0.164146	-4.20035	2.67e-05	0.000155059
FUS	4360.5	-0.689199	0.151867	-4.53817	5.67e-06	3.78e-05
ATP5I	813.358	-0.68903	0.224297	-3.07196	0.00212658	0.00780367
PNO1	500.882	-0.688788	0.176059	-3.91225	9.14e-05	0.000474365
DHRS9	8370.58	-0.688705	0.145855	-4.72184	2.34e-06	1.69e-05
CAP1	8620.93	-0.688595	0.129279	-5.32643	1e-07	9.12e-07
MAK16	393.929	-0.688466	0.156862	-4.38899	1.14e-05	7.17e-05
B3GAT3	1762.94	-0.688227	0.178445	-3.85681	0.000114878	0.000582819
SNRNP40	613.629	-0.687973	0.163928	-4.1968	2.71e-05	0.00015734
RIBC2	102.264	-0.687787	0.231361	-2.97279	0.00295109	0.0103221
CLN6	934.112	-0.6877	0.164133	-4.1899	2.79e-05	0.000161589
STRA6	1701.66	-0.68766	0.167648	-4.10181	4.1e-05	0.000228383
RWDD4	418.727	-0.687607	0.167173	-4.11316	3.9e-05	0.000218745
CDC123	2092.3	-0.68736	0.163169	-4.21257	2.52e-05	0.000147513
OTUD6B	476.138	-0.686784	0.145012	-4.73604	2.18e-06	1.58e-05
MGAT2	1945.52	-0.686697	0.131283	-5.23066	1.69e-07	1.49e-06
OBFC1	1420.36	-0.686647	0.147144	-4.66651	3.06e-06	2.16e-05
SIX1	138.58	-0.685343	0.203058	-3.37511	0.000737867	0.00306967
HARS	1705.09	-0.684605	0.152718	-4.48282	7.37e-06	4.84e-05
GSPT1	5084.79	-0.684547	0.126174	-5.4254	5.78e-08	5.46e-07
PSMB5	2347.58	-0.684194	0.166243	-4.11563	3.86e-05	0.000216701
SLC6A9	210.027	-0.683928	0.235543	-2.90362	0.00368871	0.0125215
TOPBP1	1632.49	-0.683138	0.149791	-4.56062	5.1e-06	3.44e-05
ARL3	465.653	-0.683134	0.17684	-3.86301	0.000112	0.000569766
MCMBP	1782.18	-0.682918	0.132814	-5.14189	2.72e-07	2.32e-06
ODC1	4410.51	-0.68275	0.169433	-4.02961	5.59e-05	0.000303805
NUP85	1663.34	-0.682084	0.152216	-4.48102	7.43e-06	4.87e-05
KIF21B	75.4391	-0.681932	0.283764	-2.40317	0.0162538	0.0443004
MSX2	392.101	-0.681827	0.154776	-4.40524	1.06e-05	6.71e-05
PIN1	1014.34	-0.681659	0.165102	-4.12871	3.65e-05	0.000206325
ARHGAP4	356.059	-0.681426	0.165317	-4.12193	3.76e-05	0.000211702
NCAPH2	1081.9	-0.681405	0.182135	-3.74122	0.000183132	0.000887302
CDT1	723.944	-0.680517	0.19061	-3.57021	0.000356693	0.00161246
NAA15	2451.65	-0.680416	0.132635	-5.12997	2.9e-07	2.46e-06
NRP2	8609.71	-0.680224	0.184318	-3.69049	0.000223819	0.00106328
UXS1	1671.6	-0.680195	0.139153	-4.88812	1.02e-06	7.84e-06
PSMC4	60.823	-0.679774	0.270995	-2.50844	0.0121265	0.0345946
MOCOS	312.772	-0.679731	0.21856	-3.11004	0.00187059	0.00696312
PAQR8	408.584	-0.679509	0.16006	-4.24535	2.18e-05	0.000129449
DNAJA3	128.985	-0.679459	0.224141	-3.03139	0.00243432	0.00875325
FAM207A	419.747	-0.678926	0.188013	-3.61107	0.000304939	0.00140035
TGFB1	1647.58	-0.67881	0.157012	-4.3233	1.54e-05	9.39e-05
GEMIN2	185.187	-0.678724	0.212977	-3.18684	0.00143835	0.00553059
CNIH1	1521.29	-0.678388	0.15772	-4.3012	1.7e-05	0.000102823
SLC25A13	2663.6	-0.678159	0.124659	-5.44011	5.32e-08	5.06e-07
TIMM17A	1245.8	-0.677735	0.17025	-3.98082	6.87e-05	0.000367514
H2AFY	4293.68	-0.677648	0.145116	-4.66971	3.02e-06	2.13e-05
TNFRSF11A	467.485	-0.677618	0.161442	-4.19728	2.7e-05	0.000157063
XXYLT1-AS2	85.691	-0.677471	0.265694	-2.54982	0.0107778	0.0313159
P3H4	306.786	-0.677353	0.212522	-3.18721	0.00143653	0.00552485
SLC39A10	1462.97	-0.676717	0.18545	-3.64905	0.000263213	0.00122923
SIVA1	1292.73	-0.676352	0.186784	-3.62104	0.000293416	0.00135559
SLBP	2017.41	-0.675709	0.154099	-4.38491	1.16e-05	7.29e-05
MRPL1	676.493	-0.675335	0.197502	-3.41938	0.000627648	0.00266592
BCAR1	4183.08	-0.675312	0.154351	-4.37517	1.21e-05	7.6e-05
SRP9	4849.13	-0.675213	0.158185	-4.2685	1.97e-05	0.000117595
ODF2	925.675	-0.675191	0.148249	-4.55445	5.25e-06	3.52e-05
PFAS	982.018	-0.674839	0.19532	-3.45504	0.000550219	0.00237181
SMS	3565.79	-0.674724	0.178501	-3.77994	0.000156867	0.000772295
CEP57L1	248.44	-0.674657	0.190845	-3.53511	0.00040761	0.00181529
IMPDH1	923.111	-0.674624	0.173455	-3.88933	0.00010052	0.000515738
RXFP4	11.5059	-2.97198	0.566334	-5.24776	1.54e-07	1.37e-06
PSMC2	6548.56	-0.674389	0.144683	-4.66116	3.14e-06	2.21e-05
LINC00707	107.413	-0.673945	0.224738	-2.9988	0.00271041	0.00959544
ANXA2	60352.6	-0.67363	0.161579	-4.16904	3.06e-05	0.000175917
GMPR	279.391	-0.673482	0.170465	-3.95085	7.79e-05	0.000410837
OR7E14P	105.614	-0.673207	0.246583	-2.73015	0.00633058	0.0200099
RIMKLA	63.574	-0.673004	0.282459	-2.38266	0.0171879	0.046395
IQCG	120.997	-0.672995	0.21307	-3.15856	0.00158551	0.00603289
ANKRD54	368.949	-0.672709	0.185951	-3.61767	0.000297272	0.00137038
NDUFB2	691.571	-0.67194	0.201495	-3.33478	0.000853672	0.00349689
CCT3	5386.05	-0.671647	0.157119	-4.27477	1.91e-05	0.00011482
TBC1D8	2641.74	-0.671428	0.148139	-4.53241	5.83e-06	3.87e-05
MAPK6	2028.47	-0.671407	0.128154	-5.23905	1.61e-07	1.43e-06
PCCB	541.597	-0.671209	0.194588	-3.44939	0.000561858	0.00241579
SCFD2	293.522	-0.670595	0.229022	-2.92809	0.00341056	0.0117142
TK2	1758.39	-0.669523	0.127503	-5.25102	1.51e-07	1.35e-06
VPS29	2094.78	-0.669473	0.149255	-4.48544	7.28e-06	4.78e-05
MBNL1	4696.02	-0.669263	0.147032	-4.55181	5.32e-06	3.56e-05
SH3BP1	191.958	-0.669132	0.218655	-3.06022	0.00221177	0.00806442
FRMD8	3371.9	-0.669012	0.151529	-4.41508	1.01e-05	6.43e-05
EFCAB11	172.475	-0.668114	0.21037	-3.1759	0.00149374	0.00571607
ATP5B	12181.4	-0.667876	0.144297	-4.62848	3.68e-06	2.56e-05
NSMCE4A	475.216	-0.667649	0.188017	-3.55099	0.00038378	0.00171827
COPE	1645.01	-0.666815	0.157926	-4.22232	2.42e-05	0.000141964
ADCY7	815.597	-0.666484	0.194709	-3.42298	0.000619392	0.00263618
COL9A3	89.7729	-0.666398	0.24881	-2.67834	0.0073989	0.0228243
DHRS7B	323.745	-0.666353	0.195894	-3.4016	0.000669925	0.00281983
EXO5	287.007	-0.666259	0.189046	-3.52432	0.000424568	0.00188233
AIFM1	1382.94	-0.665631	0.146623	-4.53974	5.63e-06	3.75e-05
AK1	888.424	-0.665579	0.175679	-3.78861	0.000151492	0.000747584
MRPL37	1590.8	-0.665403	0.144577	-4.60243	4.18e-06	2.86e-05
ENTPD6	2156.96	-0.665094	0.158206	-4.20397	2.62e-05	0.00015286
DHX9	5952.22	-0.664637	0.119453	-5.56399	2.64e-08	2.6e-07
GSTP1	14730.2	-0.664609	0.164204	-4.04746	5.18e-05	0.000283049
TFAM	985.576	-0.664005	0.129681	-5.12029	3.05e-07	2.58e-06
MET	7255.05	-0.663568	0.156562	-4.23837	2.25e-05	0.000133072
PODXL2	214.445	-0.663499	0.193826	-3.42316	0.000618968	0.00263504
WWTR1	3099.57	-0.663315	0.140978	-4.70509	2.54e-06	1.82e-05
C19orf48	719.225	-0.663238	0.161889	-4.09687	4.19e-05	0.000232851
HK1	2158.3	-0.663113	0.134159	-4.94274	7.7e-07	6.1e-06
CCT2	5026.08	-0.662513	0.134894	-4.91137	9.04e-07	7.04e-06
COMMD8	438.404	-0.662451	0.180045	-3.67936	0.000233824	0.00110581
ATP13A4	12.5074	2.86356	0.551495	5.19236	2.08e-07	1.81e-06
UNG	1215.67	-0.662306	0.198628	-3.3344	0.000854822	0.0034999
PARP4	6925.66	-0.662096	0.15524	-4.26497	2e-05	0.000119422
LIX1L	788.284	-0.662052	0.140146	-4.72402	2.31e-06	1.67e-05
SLC25A24	2076.46	-0.661702	0.127776	-5.17859	2.24e-07	1.93e-06
NCOR2	10224.1	-0.661562	0.211156	-3.13305	0.00172998	0.00649874
MRPL42	958.82	-0.661131	0.136901	-4.82927	1.37e-06	1.03e-05
ABCA1	1027.66	-0.661053	0.169492	-3.90019	9.61e-05	0.000496168
PCNT	1300.46	-0.660773	0.168076	-3.9314	8.45e-05	0.000441385
MPG	1689.08	-0.660384	0.149771	-4.40929	1.04e-05	6.59e-05
NAA38	432.402	-0.660287	0.207401	-3.18362	0.00145444	0.00558988
CD68	1760.6	-0.660117	0.143125	-4.61217	3.98e-06	2.74e-05
YWHAH	5327.84	-0.659937	0.144071	-4.58065	4.64e-06	3.15e-05
GTF2A2	1052.42	-0.659742	0.16295	-4.04874	5.15e-05	0.000281656
THOC3	458.335	-0.659405	0.179606	-3.6714	0.000241225	0.00113729
TMEM17	171.302	-0.659223	0.198178	-3.32642	0.000879697	0.00359298
EMG1	692.266	-0.65805	0.176757	-3.72291	0.000196942	0.000946843
ATP2A2	11779.5	-0.657474	0.143987	-4.56621	4.97e-06	3.35e-05
SAMD10	516.566	-0.657263	0.161184	-4.07773	4.55e-05	0.000250877
IMMT	2763.07	-0.657204	0.149766	-4.38821	1.14e-05	7.19e-05
ERCC1	638.559	-0.656875	0.169355	-3.87869	0.000105019	0.000536527
GRPEL1	1288.23	-0.656848	0.16826	-3.90376	9.47e-05	0.000489967
C17orf89	654.07	-0.656521	0.214088	-3.0666	0.00216509	0.00791964
SNRPD3	2018.23	-0.656331	0.152026	-4.31722	1.58e-05	9.63e-05
SNX9	2453.9	-0.655456	0.127273	-5.14999	2.61e-07	2.23e-06
LDHB	5735.79	-0.655296	0.173524	-3.77641	0.000159107	0.000782633
PPM1G	3654.13	-0.654887	0.158075	-4.14288	3.43e-05	0.000195089
IPO9	2632.47	-0.654693	0.158082	-4.14148	3.45e-05	0.000196217
MRPS23	1365.59	-0.65456	0.187031	-3.49974	0.00046571	0.00204417
MRTO4	660.162	-0.654284	0.173885	-3.76273	0.000168071	0.000820719
PIGX	640.087	-0.653923	0.161685	-4.04444	5.24e-05	0.000286325
MRPL19	464.527	-0.653308	0.153298	-4.26168	2.03e-05	0.000121111
CHCHD1	722.852	-0.652807	0.198316	-3.29176	0.00099564	0.00400018
CALM2	16270.2	-0.652714	0.192081	-3.39812	0.000678518	0.00285243
LRP5L	161.691	-0.65268	0.201778	-3.23465	0.00121794	0.00476595
TMEM30A	16314.1	-0.652493	0.135322	-4.82179	1.42e-06	1.07e-05
GTF3A	1335.15	-0.652257	0.155002	-4.20807	2.58e-05	0.000150274
GATSL3	237.97	-0.651839	0.203926	-3.19645	0.00139129	0.00536803
SRSF1	7226.13	-0.651458	0.120824	-5.39179	6.98e-08	6.5e-07
TNFAIP8L1	155.726	-0.650867	0.217424	-2.99354	0.00275758	0.00973232
GDF15	4949.7	-0.650572	0.134366	-4.8418	1.29e-06	9.73e-06
SNRNP48	463.779	-0.650498	0.15642	-4.15867	3.2e-05	0.000183137
ABCB10	849.599	-0.650375	0.134624	-4.83104	1.36e-06	1.02e-05
TMX1	2464.79	-0.650297	0.126339	-5.14724	2.64e-07	2.26e-06
SLC2A4RG	2661.99	-0.649673	0.187314	-3.46836	0.000523643	0.00227007
STRA13	1225.38	-0.649049	0.192891	-3.36484	0.000765871	0.00317438
SDHB	1207.92	-0.648904	0.178355	-3.63828	0.00027447	0.00127613
UGGT1	4364.17	-0.64888	0.174062	-3.72787	0.000193106	0.000930799
PSME2	2186.95	-0.648545	0.168833	-3.84135	0.000122361	0.000617428
VASP	1932.51	-0.648404	0.128501	-5.04591	4.51e-07	3.71e-06
ARFGEF3	1332.94	-0.648283	0.246065	-2.6346	0.00842358	0.0254617
EML5	237.929	-0.648198	0.205388	-3.15596	0.00159968	0.00607995
C11orf80	510.3	-0.64771	0.17233	-3.75855	0.000170901	0.000833327
LFNG	3901.54	-0.647696	0.156517	-4.13819	3.5e-05	0.000198718
TMEM70	648.889	-0.647409	0.16626	-3.89396	9.86e-05	0.000507385
TIMM8B	982.922	-0.647405	0.208788	-3.10078	0.00193011	0.00716247
PSMD10	1689.8	-0.647361	0.162908	-3.97379	7.07e-05	0.000377461
ASAP2	2990.37	-0.647167	0.135325	-4.78233	1.73e-06	1.28e-05
FAM49B	2030.55	-0.646796	0.143684	-4.50151	6.75e-06	4.45e-05
KIAA0391	728.631	-0.646603	0.141789	-4.56031	5.11e-06	3.44e-05
CD55	13369.4	-0.646448	0.204646	-3.15886	0.0015839	0.00602813
SMCO4	201.104	-0.646346	0.221373	-2.91971	0.00350353	0.01198
NAA50	5003.38	-0.646077	0.130736	-4.94185	7.74e-07	6.12e-06
U2AF1	238.898	-0.646051	0.189424	-3.4106	0.000648205	0.00274491
NDUFA4	3100.69	-0.645947	0.163902	-3.94107	8.11e-05	0.000425823
ACAT1	1488.97	-0.64562	0.168485	-3.83192	0.000127146	0.000639843
AGFG2	2533.06	-0.644754	0.141633	-4.55227	5.31e-06	3.56e-05
ACYP1	180.287	-0.64427	0.208833	-3.08509	0.00203489	0.00750984
ADSL	1750.2	-0.644261	0.15278	-4.21693	2.48e-05	0.000145094
[truncated: 24,486 more rows]

## Sheet: PS_D3_vs_D_D3
Gene name	Baseline mean	Log2FC	Std Err	Wald	pval	padj
ETV4	1285.1	-6.77151	0.210213	-32.2126	1.17637e-227	4.03612e-224
MMP1	1106.9	-6.58239	0.276254	-23.8273	1.73997e-125	1.29779e-122
ETV5	810.231	-6.53564	0.231798	-28.1954	6.65158e-175	1.03734e-171
RRM2	2834.23	-6.21686	0.412194	-15.0824	2.11527e-51	1.98292e-49
DUSP6	3309.02	-6.00063	0.16197	-37.0478	1.95172e-300	1.11606e-296
CLSPN	386.176	-5.94158	0.310416	-19.1407	1.15745e-81	3.42347e-79
MCM10	321.111	-5.52487	0.298503	-18.5086	1.76115e-76	4.19617e-74
WSCD1	242.946	-5.52172	0.297595	-18.5545	7.50661e-77	1.83966e-74
TNS4	3140.51	-5.28384	0.186871	-28.2753	6.95327e-176	1.19283e-172
ETV1	1555.37	-5.20806	0.442258	-11.7761	5.18582e-32	2.11816e-30
FAM111B	759.272	-5.12462	0.210682	-24.3239	1.0941e-130	9.87854e-128
TFF2	2713.98	-5.11914	0.188213	-27.1987	6.72721e-163	7.69369e-160
MYH15	75.0342	-5.09599	0.440543	-11.5675	6.0203e-31	2.33134e-29
CEMIP	2976.95	-5.07726	0.183467	-27.674	1.43618e-168	2.05314e-165
BRINP2	94.9484	-5.03891	0.401461	-12.5515	3.90281e-36	1.93505e-34
CCAT1	42.2378	-5.01649	0.510679	-9.82319	8.94672e-23	2.28055e-21
CDC6	919.778	-4.98796	0.211953	-23.5333	1.86023e-122	1.32968e-119
UHRF1	574.565	-4.98452	0.238656	-20.8858	7.20688e-97	3.1701e-94
SPC25	22.6795	-4.86724	0.599583	-8.1177	4.75092e-16	7.64559e-15
LAPTM5	274.373	-4.85501	0.257868	-18.8275	4.49267e-79	1.18572e-76
ANXA10	8093.23	-4.78469	0.131926	-36.268	5.16259e-288	2.21411e-284
C11orf86	30.3254	-4.77745	0.545358	-8.76021	1.94887e-18	3.69016e-17
SPRY4	1023.43	-4.72722	0.156196	-30.2646	3.35304e-201	9.58689e-198
IL37	47.4573	-4.7103	0.474834	-9.9199	3.41108e-23	9.0165e-22
MYBL2	2171.58	-4.5817	0.440893	-10.3919	2.70027e-25	8.00053e-24
MYEOV	2826.3	-4.4689	0.191801	-23.2997	4.46582e-120	2.94658e-117
C3orf67	15.8766	-4.38551	0.619617	-7.07777	1.4649e-12	1.7248e-11
SLC16A6	362.701	-4.36358	0.282504	-15.4461	8.01902e-54	8.38819e-52
SLCO4A1	1571.05	-4.35738	0.145895	-29.8665	5.36506e-196	1.31482e-192
FABP4	228.726	-4.30514	0.475142	-9.06074	1.29569e-19	2.67157e-18
CDC45	527.986	-4.29492	0.412684	-10.4073	2.29666e-25	6.82829e-24
ESCO2	472.45	-4.26623	0.504386	-8.45827	2.71372e-17	4.75039e-16
SH2D1B	26.5923	-4.2094	0.523885	-8.03498	9.35915e-16	1.47842e-14
CALB2	119.551	-4.1906	0.331776	-12.6308	1.42778e-36	7.33343e-35
SH3PXD2A-AS1	88.6811	-4.16206	0.338062	-12.3115	7.85339e-35	3.65108e-33
DGKG	137.846	-4.12647	0.3027	-13.6322	2.57568e-42	1.7889e-40
SAPCD2	420.407	-4.04383	0.208538	-19.3913	9.13262e-84	3.01289e-81
DMC1	62.0529	-4.04121	0.374603	-10.788	3.92268e-27	1.27692e-25
MIR100HG	129.917	-4.02136	0.348956	-11.524	9.98712e-31	3.81579e-29
LOC100287036	73.3213	-3.9784	0.379083	-10.4948	9.12783e-26	2.76169e-24
CDCA3	312.429	-3.97306	0.252996	-15.704	1.41934e-55	1.59142e-53
TYMS	288.366	-3.9538	0.218279	-18.1135	2.49376e-73	4.97447e-71
AURKB	676.823	-3.89127	0.223881	-17.381	1.1495e-67	1.91454e-65
AKR1B10	1684.64	-3.87455	0.156656	-24.7328	4.74567e-135	4.78894e-132
HAS3	385.596	-3.86572	0.188446	-20.5137	1.62582e-93	6.80269e-91
CORO2B	253.96	-3.85195	0.277081	-13.9019	6.16784e-44	4.50252e-42
MARCH4	33.8917	-3.84924	0.465257	-8.27337	1.30229e-16	2.18172e-15
ZWINT	795.232	-3.84697	0.217646	-17.6753	6.49542e-70	1.17294e-67
SHISA2	783.929	-3.84201	0.164376	-23.3734	7.97259e-121	5.47079e-118
SKA3	309.19	-3.82841	0.495733	-7.72272	1.13874e-14	1.64436e-13
GJA5	69.4928	-3.82058	0.372715	-10.2507	1.17537e-24	3.35301e-23
WDR62	192.488	-3.80681	0.489832	-7.77168	7.74533e-15	1.1376e-13
EXO1	281.757	-3.79736	0.24199	-15.6922	1.70901e-55	1.90377e-53
CENPI	271.988	-3.78974	0.257165	-14.7366	3.74947e-49	3.23227e-47
NCAPG	1350.97	-3.78844	0.394738	-9.59735	8.20267e-22	1.95483e-20
ESPL1	610.646	-3.75156	0.21656	-17.3234	3.13134e-67	5.16521e-65
CALHM3	128.855	-3.74054	0.273121	-13.6956	1.07939e-42	7.5579e-41
ORC1	135.589	-3.73841	0.298646	-12.5178	5.96312e-36	2.90618e-34
GINS2	431.858	-3.73455	0.216976	-17.2119	2.16389e-66	3.4693e-64
CENPK	544.21	-3.71458	0.22779	-16.307	8.79497e-60	1.12595e-57
UBE2T	877.245	-3.7032	0.159391	-23.2334	2.09538e-119	1.33134e-116
SPC24	93.3092	-3.69955	0.305862	-12.0955	1.11611e-33	4.82288e-32
ASF1B	915.989	-3.67253	0.216738	-16.9445	2.11196e-64	3.32392e-62
BRCA1	1134.29	-3.66702	0.224762	-16.3151	7.70699e-60	1.00162e-57
DSCC1	198.915	-3.64735	0.250912	-14.5363	7.13168e-48	5.968e-46
WDR76	342.994	-3.64378	0.225957	-16.126	1.6764e-58	2.05419e-56
FABP5	812.335	-3.64028	0.190445	-19.1146	1.91029e-81	5.46185e-79
PBK	906.971	-3.63735	0.463631	-7.84536	4.31728e-15	6.45148e-14
LOC729966	31.9727	-3.62721	0.472805	-7.67169	1.69747e-14	2.41461e-13
LGR5	74.3601	-3.62235	0.389462	-9.30092	1.39237e-20	3.0584e-19
DTL	731.37	-3.607	0.555851	-6.48915	8.63199e-11	8.49093e-10
TCN1	467.638	-3.5848	0.195467	-18.3397	3.99095e-75	8.77753e-73
MELK	911.26	-3.57819	0.188624	-18.97	3.0182e-80	8.35117e-78
NOX5	17.9401	-3.56231	0.558492	-6.37844	1.78901e-10	1.70219e-09
NRGN	1100.01	-3.55102	0.22336	-15.8982	6.5219e-57	7.50894e-55
TNC	1192.26	-3.54642	0.40178	-8.82676	1.07755e-18	2.08874e-17
IL1RL1	3385.7	-3.54494	0.129239	-27.4294	1.22382e-165	1.61498e-162
VSIG1	237.434	-3.53974	0.218355	-16.211	4.21917e-59	5.2832e-57
IHH	87.2266	-3.53265	0.307812	-11.4767	1.72819e-30	6.55908e-29
FAM64A	452.086	-3.52534	0.481607	-7.31995	2.48065e-13	3.16634e-12
ADAM19	17.7948	-3.50168	0.574273	-6.09758	1.07683e-09	9.29227e-09
FLJ43879	15.505	-3.50028	0.594691	-5.88588	3.95935e-09	3.19035e-08
LMNB1	1886.58	-3.49737	0.369415	-9.4673	2.87158e-21	6.61234e-20
SHCBP1	863.753	-3.49132	0.547129	-6.38117	1.75741e-10	1.67584e-09
RAD54L	306.004	-3.46152	0.244794	-14.1406	2.13601e-45	1.60716e-43
FANCB	95.4864	-3.45443	0.309412	-11.1645	6.08237e-29	2.14257e-27
KIF18B	564.061	-3.45004	0.510495	-6.75822	1.39698e-11	1.48391e-10
CENPM	403.496	-3.44431	0.194528	-17.706	3.76892e-70	6.95225e-68
E2F7	751.901	-3.4324	0.206687	-16.6068	6.22322e-62	8.54075e-60
PDE2A	123.165	-3.43151	0.304404	-11.2729	1.78597e-29	6.49116e-28
RAD51AP1	335.219	-3.41732	0.194934	-17.5306	8.36684e-69	1.47972e-66
TK1	3107.92	-3.37566	0.426317	-7.91819	2.40991e-15	3.67485e-14
ELOVL6	1557.63	-3.37266	0.145923	-23.1125	3.46267e-118	2.12151e-115
VCAN	905.682	-3.36719	0.22916	-14.6936	7.08273e-49	5.98543e-47
PECAM1	118.259	-3.36531	0.314339	-10.706	9.54065e-27	3.03092e-25
CCNE2	327.241	-3.35948	0.18258	-18.4	1.31268e-75	2.96303e-73
CDCA5	1981.11	-3.35437	0.221043	-15.1752	5.16225e-52	5.03173e-50
ANLN	4657.08	-3.34891	0.453943	-7.37738	1.61429e-13	2.08848e-12
COL13A1	161	-3.33878	0.511509	-6.5273	6.69638e-11	6.64409e-10
HJURP	1129.14	-3.33238	0.51872	-6.42424	1.32529e-10	1.27727e-09
S100A2	2218.47	-3.31864	0.155458	-21.3475	4.11654e-101	1.90863e-98
IL1B	534.802	-3.31804	0.231579	-14.3279	1.46421e-46	1.17377e-44
SLC37A2	8925.78	-3.30329	0.189593	-17.4231	5.51113e-68	9.36073e-66
ERCC6L	360.297	-3.30142	0.211717	-15.5935	8.05893e-55	8.80579e-53
E2F1	919.635	-3.30044	0.196477	-16.7981	2.51977e-63	3.69459e-61
FANCI	1786.71	-3.29826	0.177636	-18.5675	5.89038e-77	1.48602e-74
GINS1	201.394	-3.29224	0.219577	-14.9936	8.09086e-51	7.42239e-49
CTSE	116.306	-3.28045	0.296144	-11.0772	1.61837e-28	5.63147e-27
LRP8	541.662	-3.27373	0.215148	-15.2162	2.76275e-52	2.70828e-50
RAD51	270.459	-3.2685	0.260947	-12.5255	5.41222e-36	2.6452e-34
TPX2	6250.57	-3.25443	0.42323	-7.6895	1.47707e-14	2.10984e-13
FOSL1	4876.3	-3.24929	0.208666	-15.5717	1.13331e-54	1.23051e-52
CHAC2	83.6798	-3.2315	0.318243	-10.1542	3.17431e-24	8.84013e-23
BIRC5	2036.54	-3.22947	0.531573	-6.07531	1.23746e-09	1.05879e-08
CNIH3	69.4604	-3.22698	0.32607	-9.89658	4.30746e-23	1.12816e-21
TCF19	127.862	-3.22582	0.27438	-11.7568	6.51843e-32	2.64359e-30
PTTG1	994.932	-3.2177	0.390368	-8.24272	1.68338e-16	2.79019e-15
CCNA2	1808.75	-3.21429	0.509528	-6.30837	2.81992e-10	2.62057e-09
TMC7	1024.8	-3.20955	0.15832	-20.2726	2.24462e-91	8.95497e-89
GINS4	228.804	-3.20804	0.277307	-11.5686	5.94791e-31	2.30852e-29
MAD2L1	1482.92	-3.20765	0.175655	-18.261	1.69032e-74	3.57993e-72
KIAA0101	1004.75	-3.20678	0.469325	-6.83274	8.33078e-12	9.06243e-11
CDK1	1647.68	-3.20448	0.525872	-6.09364	1.10368e-09	9.50487e-09
NCAPH	670.694	-3.19944	0.512863	-6.2384	4.42072e-10	3.99513e-09
CENPP	60.6673	-3.19562	0.364247	-8.77322	1.73626e-18	3.31318e-17
MALL	891.437	-3.19287	0.15713	-20.3199	8.57466e-92	3.50234e-89
ITGA6	17205	-3.18961	0.112682	-28.3062	2.89664e-176	5.52131e-173
CASC5	794.209	-3.18092	0.493259	-6.44878	1.12756e-10	1.0947e-09
AKR1B15	34.5692	-3.16871	0.421706	-7.51404	5.73285e-14	7.72562e-13
CEP55	1393.18	-3.1591	0.453369	-6.96806	3.21333e-12	3.641e-11
KCNF1	37.3235	-3.1549	0.426833	-7.39142	1.45266e-13	1.8879e-12
OIP5	217.431	-3.1534	0.229929	-13.7147	8.29572e-43	5.8325e-41
KIAA1524	657.792	-3.1517	0.170886	-18.4432	5.91142e-76	1.38918e-73
CDC20	1792.18	-3.14792	0.455504	-6.91085	4.8177e-12	5.36325e-11
KIF4B	48.0364	-3.14275	0.367851	-8.54353	1.30178e-17	2.32868e-16
CENPW	415.593	-3.13201	0.190532	-16.4382	1.01866e-60	1.35466e-58
DEPDC1B	439.927	-3.12702	0.447659	-6.98528	2.84288e-12	3.24697e-11
UBASH3B	251.02	-3.11233	0.261242	-11.9136	1.006e-32	4.22987e-31
SLC45A3	2994.35	-3.1027	0.13582	-22.8441	1.67184e-115	9.88982e-113
FANCA	645.032	-3.10032	0.184225	-16.829	1.49576e-63	2.23128e-61
TOP2A	9949.23	-3.09834	0.549007	-5.64353	1.66602e-08	1.23139e-07
GTSE1	939.907	-3.09563	0.547395	-5.6552	1.55664e-08	1.15753e-07
PKMYT1	434.148	-3.08303	0.519859	-5.93052	3.01983e-09	2.4728e-08
CENPU	1286.08	-3.07796	0.403208	-7.63367	2.28155e-14	3.17953e-13
ANKRD22	147.826	-3.07466	0.236175	-13.0186	9.59498e-39	5.45039e-37
NGEF	679.48	-3.07444	0.207073	-14.8471	7.26136e-50	6.38814e-48
SPAG5	1832.44	-3.07324	0.516833	-5.94628	2.74297e-09	2.25903e-08
CDCA7	617.756	-3.07166	0.17173	-17.8865	1.50207e-71	2.89529e-69
SSTR5-AS1	28.9223	-3.0699	0.454633	-6.75248	1.45336e-11	1.53619e-10
SELP	26.2513	-3.0671	0.456381	-6.72047	1.81138e-11	1.89708e-10
P2RY2	1947.71	-3.05408	0.197707	-15.4475	7.84092e-54	8.25221e-52
BRCA2	365.051	-3.05373	0.236119	-12.933	2.93022e-38	1.64274e-36
POC1A	358.757	-3.04906	0.19887	-15.3319	4.67833e-53	4.69338e-51
GJB5	17.1537	-3.04829	0.534232	-5.70593	1.15712e-08	8.7485e-08
HMMR	935.091	-3.04265	0.472813	-6.43522	1.23297e-10	1.19231e-09
PDGFRA	26.8958	-3.0304	0.453769	-6.6783	2.41725e-11	2.49206e-10
ALDH1L1	1423.51	-3.02801	0.154427	-19.608	1.32093e-85	4.44324e-83
CDCA8	1082.89	-3.02621	0.4872	-6.21143	5.25048e-10	4.69369e-09
ITGA10	24.6456	-3.0253	0.461718	-6.55227	5.66707e-11	5.66872e-10
MKI67	2495.06	-3.02043	0.543051	-5.56197	2.66749e-08	1.91869e-07
LINC00704	372.522	-3.01995	0.179092	-16.8626	8.48437e-64	1.29955e-61
CCNB1	2750.32	-3.01761	0.206257	-14.6303	1.79861e-48	1.5125e-46
KIF20B	849.748	-3.01109	0.226772	-13.278	3.10466e-40	1.92973e-38
BUB1B	1063.57	-3.00627	0.390966	-7.68933	1.47905e-14	2.1109e-13
GGH	1158.96	-2.99438	0.163831	-18.2773	1.25582e-74	2.69294e-72
SAMD5	554.622	-2.98913	0.162157	-18.4336	7.06594e-76	1.61622e-73
TIMP4	129.86	-2.98145	0.256873	-11.6067	3.80958e-31	1.50584e-29
KIF2C	1400.34	-2.98042	0.468867	-6.35665	2.06207e-10	1.94688e-09
FAM83D	1124.06	-2.96819	0.501293	-5.92106	3.19872e-09	2.61057e-08
POLE2	174.174	-2.96341	0.228859	-12.9486	2.39191e-38	1.34535e-36
CDCA2	651.03	-2.96156	0.54448	-5.43925	5.35062e-08	3.69525e-07
BLM	356.432	-2.96093	0.20377	-14.5308	7.73666e-48	6.41171e-46
PLK4	692.668	-2.96036	0.381286	-7.76415	8.21946e-15	1.20209e-13
CENPA	253.073	-2.95305	0.441677	-6.686	2.29357e-11	2.36883e-10
GPR3	36.7355	-2.94259	0.391991	-7.50679	6.05959e-14	8.15312e-13
MCTP1	626.352	-2.9353	0.153086	-19.1742	6.08472e-82	1.83129e-79
POLQ	463.645	-2.93444	0.477468	-6.14582	7.95506e-10	6.97891e-09
NOG	201.57	-2.93379	0.212934	-13.778	3.45818e-43	2.46162e-41
KIF4A	1685.51	-2.9277	0.498388	-5.87434	4.24519e-09	3.40947e-08
ARHGEF39	172.75	-2.92127	0.23239	-12.5706	3.06477e-36	1.53573e-34
FAM81A	27.3725	-2.92024	0.436186	-6.69494	2.15753e-11	2.23796e-10
CENPH	224.673	-2.9153	0.277913	-10.49	9.60236e-26	2.90015e-24
PRC1	2309.57	-2.91393	0.409973	-7.10762	1.1806e-12	1.39773e-11
RFC3	479.429	-2.9118	0.166671	-17.4704	2.40929e-68	4.17489e-66
DLGAP5	1281.91	-2.9097	0.561976	-5.17761	2.24742e-07	1.43432e-06
C16orf59	163.364	-2.90604	0.254177	-11.4331	2.8562e-30	1.06287e-28
SELL	61.3393	-2.90136	0.313779	-9.24653	2.31891e-20	5.02918e-19
DHRS2	54.5319	-2.88848	0.40419	-7.14635	8.91149e-13	1.07508e-11
GSG2	163.842	-2.8856	0.226457	-12.7424	3.43747e-37	1.83706e-35
SSTR5	160.286	-2.88201	0.252142	-11.4301	2.95727e-30	1.09809e-28
BRI3BP	94.7821	-2.87935	0.300015	-9.59733	8.20447e-22	1.95483e-20
CDKN3	539.819	-2.87602	0.424567	-6.77401	1.25264e-11	1.33805e-10
AUNIP	45.6775	-2.86852	0.354158	-8.09956	5.51577e-16	8.84327e-15
MCM4	2468.99	-2.86846	0.160249	-17.9	1.17909e-71	2.29856e-69
NCAPD3	3021.16	-2.86718	0.13795	-20.7842	6.00992e-96	2.57751e-93
PC	2097.75	-2.86355	0.175054	-16.3581	3.81024e-60	4.98966e-58
EREG	2519.26	-2.86107	0.13554	-21.1087	6.62333e-99	2.99008e-96
TACC3	2083.67	-2.85834	0.169342	-16.8791	6.40891e-64	9.90494e-62
MTFR2	191.796	-2.85802	0.217954	-13.1129	2.77677e-39	1.62026e-37
NDC80	944.406	-2.84923	0.214569	-13.2789	3.07052e-40	1.92001e-38
AURKA	1499.48	-2.83374	0.181481	-15.6145	5.801e-55	6.37924e-53
IL13RA2	25.2463	-2.81449	0.484844	-5.80494	6.43906e-09	5.04393e-08
SLC14A1	415.903	-2.8081	0.270303	-10.3887	2.79085e-25	8.25465e-24
ALDH3A1	51538	-2.80764	0.117621	-23.8703	6.23412e-126	4.8612e-123
WDHD1	642.875	-2.80282	0.174436	-16.0679	4.28078e-58	5.17161e-56
H2AFX	3547.78	-2.80213	0.14559	-19.2467	1.50381e-82	4.69051e-80
SGOL1	87.2365	-2.79326	0.309716	-9.01877	1.90207e-19	3.85698e-18
PRIM1	320.216	-2.79126	0.198296	-14.0762	5.31574e-45	3.96485e-43
PAQR4	333.52	-2.78367	0.218567	-12.736	3.72827e-37	1.98629e-35
THRIL	125.201	-2.78362	0.316431	-8.79692	1.40617e-18	2.70436e-17
CDC25A	174.158	-2.78252	0.271729	-10.24	1.31178e-24	3.7196e-23
FOXM1	1345.87	-2.77953	0.218892	-12.6982	6.05139e-37	3.14581e-35
CKAP2L	714.022	-2.77431	0.589034	-4.70993	2.47807e-06	1.33894e-05
TRIP13	1034.89	-2.7741	0.153075	-18.1225	2.11737e-73	4.27336e-71
KIF14	738.508	-2.77398	0.560122	-4.95246	7.32821e-07	4.30091e-06
LINC00941	195.789	-2.76952	0.217023	-12.7614	2.69213e-37	1.44323e-35
F5	29.0454	-2.76437	0.427347	-6.46867	9.88717e-11	9.66464e-10
MILR1	352.013	-2.75994	0.205776	-13.4123	5.11981e-41	3.3523e-39
SLC35B4	465.248	-2.75966	0.15867	-17.3925	9.40541e-68	1.58186e-65
RPSAP52	60.8453	-2.75919	0.354782	-7.77712	7.41916e-15	1.09156e-13
PLK1	2176.3	-2.75606	0.421854	-6.5332	6.43801e-11	6.39884e-10
KISS1	19.5269	-2.75418	0.482202	-5.71167	1.11873e-08	8.48073e-08
RNFT2	29.4934	-2.75364	0.423016	-6.50955	7.53783e-11	7.44025e-10
XRCC2	45.968	-2.75332	0.389146	-7.07528	1.49147e-12	1.75247e-11
NEIL3	556.754	-2.75111	0.174978	-15.7226	1.05915e-55	1.2033e-53
CENPE	1343.93	-2.75002	0.215449	-12.7641	2.60158e-37	1.39906e-35
KIF11	1447.91	-2.74855	0.375089	-7.32772	2.34093e-13	2.99022e-12
CLCN4	612.181	-2.738	0.158906	-17.2303	1.57353e-66	2.5466e-64
BUB1	1170.8	-2.73289	0.49666	-5.50254	3.74348e-08	2.63843e-07
UBE2C	2133.76	-2.72994	0.390605	-6.98901	2.76841e-12	3.16614e-11
CCNF	821.992	-2.72787	0.175928	-15.5056	3.17882e-54	3.40829e-52
NUF2	398.655	-2.7271	0.529326	-5.15203	2.57678e-07	1.63098e-06
IQGAP3	1644.92	-2.7254	0.59688	-4.56608	4.96935e-06	2.53944e-05
SLCO4A1-AS1	63.6055	-2.72047	0.334988	-8.1211	4.61996e-16	7.44882e-15
GPR19	46.5168	-2.71848	0.368905	-7.36905	1.71849e-13	2.22161e-12
DNA2	249.754	-2.71661	0.191214	-14.2072	8.27039e-46	6.33386e-44
CHAF1A	548.614	-2.71251	0.182769	-14.8412	7.93219e-50	6.94269e-48
NUSAP1	1909.39	-2.71127	0.457798	-5.92243	3.1722e-09	2.59016e-08
HRCT1	65.6136	-2.71094	0.315225	-8.60002	7.97048e-18	1.44082e-16
UBE2S	1519.5	-2.70668	0.163826	-16.5217	2.56206e-61	3.4608e-59
RACGAP1	1629.06	-2.68943	0.158814	-16.9345	2.50492e-64	3.90653e-62
DDIAS	379.591	-2.6888	0.198872	-13.5202	1.18795e-41	7.89892e-40
HHIP	16.0432	-2.67403	0.538103	-4.96937	6.71693e-07	3.96931e-06
RNASEH2A	564.886	-2.66713	0.184586	-14.4492	2.53465e-47	2.07057e-45
ORC6	317.222	-2.66078	0.196894	-13.5138	1.29699e-41	8.5907e-40
KPNA2	4767.71	-2.65764	0.145262	-18.2955	8.99294e-75	1.95283e-72
NPTX1	211.124	-2.64993	0.268026	-9.88686	4.74673e-23	1.23566e-21
PKNOX2	28.0443	-2.64947	0.458412	-5.77968	7.48407e-09	5.8121e-08
FERMT1	2221.58	-2.64279	0.158768	-16.6456	3.25624e-62	4.54152e-60
PSRC1	300.777	-2.63707	0.185105	-14.2463	4.72398e-46	3.63408e-44
FAM72C	25.2678	-2.63261	0.458936	-5.73633	9.67503e-09	7.4096e-08
HS3ST1	2179.45	-2.63259	0.115378	-22.817	3.10994e-115	1.77837e-112
GPER1	52.368	-2.62715	0.328183	-8.00513	1.1934e-15	1.86285e-14
CENPF	2876.91	-2.62661	0.53948	-4.86878	1.12288e-06	6.38057e-06
EGR1	880.441	-2.62091	0.148607	-17.6366	1.29071e-69	2.30647e-67
NCAPG2	3242.04	-2.60585	0.143423	-18.169	9.07671e-74	1.87604e-71
TFF3	292.283	-2.60337	0.202773	-12.8388	9.94031e-38	5.46558e-36
FEN1	2598.94	-2.60311	0.129494	-20.1022	7.05335e-90	2.63044e-87
CENPN	757.56	-2.60265	0.155039	-16.787	3.03761e-63	4.41613e-61
EME1	293.565	-2.59719	0.228372	-11.3726	5.72471e-30	2.10745e-28
CTPS1	912.549	-2.58663	0.201075	-12.864	7.1777e-38	3.95927e-36
GMFG	168.894	-2.57895	0.24704	-10.4394	1.63839e-25	4.91084e-24
ITGA2	9885.59	-2.57723	0.175291	-14.7026	6.20672e-49	5.29732e-47
KNSTRN	665.57	-2.57421	0.154177	-16.6964	1.39183e-62	1.9733e-60
DNMT1	2245.5	-2.56561	0.178209	-14.3967	5.43039e-47	4.39426e-45
MND1	196.6	-2.55888	0.494392	-5.17581	2.2692e-07	1.44768e-06
CCNE1	155.773	-2.5549	0.238029	-10.7336	7.08203e-27	2.27088e-25
CIT	1554.46	-2.54515	0.503295	-5.05699	4.25934e-07	2.6031e-06
DHFR	344.486	-2.54278	0.201554	-12.6159	1.72576e-36	8.83745e-35
SLC20A1	5597.04	-2.53895	0.112483	-22.572	8.16728e-113	4.37843e-110
RXFP1	16.8331	-2.53575	0.516478	-4.9097	9.12161e-07	5.2713e-06
SPDEF	55.5939	-2.52966	0.328027	-7.71175	1.24106e-14	1.78312e-13
LINC00705	21.5064	-2.5262	0.50354	-5.01688	5.2518e-07	3.169e-06
LOC389602	146.392	-2.51962	0.229079	-10.9989	3.86757e-28	1.31977e-26
MORC4	1637.65	-2.51834	0.128236	-19.6382	7.28855e-86	2.5007e-83
NETO2	1838.33	-2.51265	0.141034	-17.8158	5.32523e-71	1.00389e-68
AREG	439.947	-2.51211	0.178564	-14.0684	5.94056e-45	4.4117e-43
SH3TC2	744.642	-2.50526	0.18939	-13.228	6.04689e-40	3.71808e-38
SCG2	47.1917	-2.50455	0.379918	-6.59235	4.32914e-11	4.36861e-10
CLCN1	16.128	-2.50305	0.534465	-4.68328	2.82315e-06	1.51158e-05
GRIN2A	281.726	-2.50036	0.208786	-11.9757	4.76528e-33	2.0285e-31
MAOB	1382.51	-2.49917	0.153217	-16.3113	8.20701e-60	1.05858e-57
MCM5	1985.11	-2.49798	0.19218	-12.9981	1.25345e-38	7.09666e-37
AQP5	18.8222	-2.48858	0.492222	-5.05581	4.28561e-07	2.61729e-06
ACOT7	519.541	-2.48828	0.179339	-13.8748	9.01006e-44	6.54947e-42
ZNF367	372.921	-2.48729	0.21324	-11.6643	1.94067e-31	7.79675e-30
KIF23	1744.63	-2.48439	0.467625	-5.31278	1.07965e-07	7.15115e-07
LDHA	12279.9	-2.48369	0.140468	-17.6815	5.82282e-70	1.06266e-67
ASRGL1	104.598	-2.48266	0.258241	-9.61372	6.99729e-22	1.67886e-20
TFF1	310.399	-2.4798	0.215147	-11.5261	9.74589e-31	3.73194e-29
HTR7	32.9139	-2.47084	0.414356	-5.96308	2.47528e-09	2.05039e-08
FANCD2	510.419	-2.4667	0.19736	-12.4985	7.60824e-36	3.6766e-34
PRR11	1102.53	-2.46653	0.516588	-4.77466	1.80011e-06	9.90087e-06
MCM3	2172.32	-2.45833	0.161161	-15.2539	1.5505e-52	1.5375e-50
CCNB2	1157.11	-2.45244	0.436618	-5.61689	1.94422e-08	1.42474e-07
ECT2	2477.12	-2.45076	0.140438	-17.4508	3.39155e-68	5.8182e-66
TMPO-AS1	132.625	-2.44675	0.219114	-11.1666	5.94329e-29	2.09788e-27
SGOL2	593.696	-2.43516	0.439993	-5.53454	3.1204e-08	2.22858e-07
CD22	75.8714	-2.43402	0.355499	-6.84676	7.55391e-12	8.28034e-11
NEURL1B	189.742	-2.42879	0.241548	-10.0551	8.72441e-24	2.38324e-22
PHLDA1	5815.81	-2.42866	0.10715	-22.6661	9.68988e-114	5.36225e-111
FAM72B	87.0177	-2.4281	0.279055	-8.70115	3.28544e-18	6.13293e-17
HELLS	384.209	-2.42721	0.179375	-13.5315	1.01961e-41	6.80601e-40
POLA2	1314.73	-2.42719	0.15496	-15.6633	2.69413e-55	2.9818e-53
FBXO43	98.653	-2.42097	0.262931	-9.2076	3.3351e-20	7.08089e-19
C1QL1	31.5562	-2.42044	0.414273	-5.84261	5.13891e-09	4.07385e-08
INCENP	1802.78	-2.41904	0.192204	-12.5858	2.52845e-36	1.27575e-34
LMNB2	3161.72	-2.41779	0.151777	-15.9299	3.92774e-57	4.55273e-55
TUBA1B	23319.4	-2.41031	0.122206	-19.7234	1.358e-86	4.75438e-84
FKBP5	179.388	-2.39982	0.239773	-10.0087	1.39556e-23	3.77617e-22
ATAD2	2030.92	-2.39885	0.172172	-13.9328	4.00183e-44	2.93382e-42
SERPINB5	1767.82	-2.39839	0.13159	-18.2262	3.19499e-74	6.68416e-72
ARSG	192.967	-2.391	0.24066	-9.93516	2.92691e-23	7.78468e-22
CPNE5	17.0798	-2.38779	0.509208	-4.68922	2.74242e-06	1.47162e-05
KIF24	181.759	-2.38268	0.250355	-9.51723	1.77851e-21	4.13418e-20
RPH3AL	152.454	-2.37922	0.215316	-11.0499	2.19425e-28	7.58918e-27
MCM6	1580.74	-2.37841	0.160294	-14.8378	8.34565e-50	7.26749e-48
ADGRL4	20.5374	-2.37795	0.525923	-4.52148	6.14076e-06	3.08748e-05
PARPBP	260.682	-2.37668	0.258699	-9.18704	4.03804e-20	8.5311e-19
FAM72D	69.3851	-2.37176	0.311734	-7.60828	2.77758e-14	3.83341e-13
AKR1B1	7825.67	-2.36682	0.183541	-12.8953	4.78199e-38	2.65486e-36
PI3	306.82	-2.36523	0.179309	-13.1908	9.91015e-40	5.94436e-38
STIL	529.83	-2.35805	0.194298	-12.1363	6.78444e-34	2.98428e-32
CDC25C	341.399	-2.35319	0.567992	-4.143	3.42791e-05	0.000152032
LOC100506860	52.4549	-2.34762	0.315849	-7.43273	1.06381e-13	1.40274e-12
SMC2	1341.32	-2.33873	0.131028	-17.849	2.94059e-71	5.60508e-69
PI16	38.9955	-2.33731	0.425648	-5.49117	3.9928e-08	2.8015e-07
SYT12	528.022	-2.33591	0.152101	-15.3576	3.1519e-53	3.23778e-51
GPSM2	369.91	-2.32999	0.180481	-12.9099	3.95958e-38	2.20541e-36
PCNA	1906.46	-2.32299	0.154936	-14.9932	8.13463e-51	7.42285e-49
NDC1	1008.83	-2.3188	0.139162	-16.6626	2.45259e-62	3.4487e-60
KNTC1	1407.36	-2.31311	0.143389	-16.1317	1.52822e-58	1.88608e-56
PLCXD1	199.303	-2.31212	0.214049	-10.8018	3.37449e-27	1.10476e-25
RBL1	654.579	-2.31191	0.18217	-12.6909	6.64124e-37	3.44201e-35
LPAR1	1877.5	-2.30659	0.12267	-18.8032	7.10465e-79	1.84667e-76
OTUB2	23.0431	-2.30327	0.432134	-5.32999	9.82182e-08	6.54343e-07
TIMELESS	1373.38	-2.3008	0.162505	-14.1584	1.65836e-45	1.25327e-43
ASPM	2281.74	-2.29992	0.570476	-4.03158	5.54027e-05	0.000236485
TTK	801.395	-2.2965	0.542001	-4.23708	2.26446e-05	0.000103399
CORO1A	35.3717	-2.29452	0.393932	-5.82466	5.72297e-09	4.51391e-08
LAT2	33.6679	-2.2911	0.393728	-5.81901	5.91972e-09	4.66053e-08
KIF22	1441.85	-2.29079	0.148537	-15.4223	1.15847e-53	1.1972e-51
CLMP	714.046	-2.28769	0.182284	-12.5501	3.96923e-36	1.96231e-34
GINS3	294.181	-2.28428	0.187742	-12.1671	4.65133e-34	2.06185e-32
CHRNA5	322.701	-2.2805	0.171571	-13.2919	2.58047e-40	1.62154e-38
KDELC2	1643.56	-2.27817	0.120465	-18.9116	9.16198e-80	2.49482e-77
DTYMK	1200.19	-2.27721	0.152004	-14.9813	9.7312e-51	8.83274e-49
SPDL1	595.676	-2.27373	0.158707	-14.3266	1.49259e-46	1.19095e-44
NT5E	3319.48	-2.27084	0.151921	-14.9476	1.61561e-50	1.43605e-48
LAD1	325.634	-2.26915	0.173647	-13.0676	5.04228e-39	2.91247e-37
IGFBP4	12913.9	-2.26644	0.135412	-16.7374	6.99777e-63	1.0088e-60
CDKN2C	521.227	-2.26117	0.176523	-12.8095	1.45095e-37	7.9019e-36
NEK2	643.194	-2.26072	0.520555	-4.34291	1.40607e-05	6.64862e-05
ECM1	132.145	-2.26021	0.225653	-10.0163	1.29225e-23	3.50768e-22
RMI2	329.787	-2.25271	0.194495	-11.5823	5.06481e-31	1.9792e-29
RFC4	610.605	-2.25088	0.162333	-13.8658	1.02098e-43	7.39023e-42
RIPPLY3	47.8247	-2.24806	0.336984	-6.67112	2.53866e-11	2.60939e-10
H2AFZ	8029.02	-2.24246	0.13496	-16.6157	5.36087e-62	7.41659e-60
NUDT1	557.331	-2.24112	0.163337	-13.7208	7.61755e-43	5.39996e-41
GNG2	85.4776	-2.23807	0.258117	-8.67076	4.29233e-18	7.9386e-17
BARD1	464.374	-2.2379	0.17434	-12.8365	1.02449e-37	5.61505e-36
SPRED1	1299.53	-2.23124	0.125438	-17.7876	8.81578e-71	1.64386e-68
EVI2B	33.9498	-2.22971	0.386334	-5.77146	7.85874e-09	6.09204e-08
CDC7	326.534	-2.22916	0.171168	-13.0233	9.02057e-39	5.14113e-37
LRRC8C	616.244	-2.22672	0.148137	-15.0315	4.56879e-51	4.23663e-49
PTX3	394.6	-2.22464	0.245759	-9.05214	1.40194e-19	2.8734e-18
LIF	3619.88	-2.21089	0.146202	-15.1222	1.15626e-51	1.10198e-49
FGF19	964.727	-2.20674	0.480464	-4.59293	4.37059e-06	2.25904e-05
KIAA1755	33.0954	-2.20522	0.390896	-5.64145	1.68621e-08	1.24524e-07
LRR1	318.093	-2.20446	0.182597	-12.0728	1.47039e-33	6.33784e-32
KIAA1549L	680.293	-2.20254	0.174002	-12.6581	1.00877e-36	5.19682e-35
BTBD11	759.341	-2.19969	0.17073	-12.884	5.54022e-38	3.06589e-36
MTFP1	706.839	-2.19448	0.18451	-11.8936	1.27849e-32	5.36245e-31
CSF2	47.2967	-2.18894	0.373982	-5.85306	4.826e-09	3.8382e-08
C12orf75	378.595	-2.1882	0.167666	-13.0509	6.27743e-39	3.61373e-37
KIF20A	1097.36	-2.17237	0.584288	-3.71798	0.000200825	0.00076918
SFN	1140.38	-2.17121	0.192512	-11.2783	1.67942e-29	6.11688e-28
ZGRF1	366.058	-2.17067	0.18616	-11.6602	2.0348e-31	8.15584e-30
IL1RN	74.5979	-2.16879	0.288068	-7.52876	5.12245e-14	6.94121e-13
CD58	597.109	-2.1661	0.151824	-14.2672	3.50365e-46	2.71969e-44
GAS2L3	314.208	-2.16332	0.460718	-4.69555	2.65896e-06	1.42992e-05
HMGA2	2449.34	-2.16043	0.162525	-13.2929	2.54583e-40	1.60565e-38
CHD1L	768.539	-2.15785	0.162505	-13.2787	3.07784e-40	1.92001e-38
GALNT5	1694.47	-2.15261	0.16101	-13.3694	9.12992e-41	5.91033e-39
VRK1	491.886	-2.14495	0.154914	-13.8461	1.34336e-43	9.68288e-42
ALDH1L1-AS2	20.6498	-2.14203	0.464254	-4.61392	3.95145e-06	2.05977e-05
SPINK5	46.5193	-2.13969	0.335045	-6.38629	1.69959e-10	1.62251e-09
C17orf53	207.297	-2.13801	0.22325	-9.57676	1.00137e-21	2.37271e-20
TNIK	885.08	-2.13749	0.190922	-11.1956	4.2833e-29	1.52765e-27
PNP	939.863	-2.13181	0.154086	-13.8352	1.56351e-43	1.12226e-41
NR4A2	232.597	-2.13067	0.274641	-7.758	8.62817e-15	1.25971e-13
KIF18A	632.544	-2.13061	0.188143	-11.3244	9.93396e-30	3.62589e-28
C5orf34	179.497	-2.13012	0.223436	-9.53348	1.52104e-21	3.56468e-20
MCM8	567.338	-2.12645	0.164551	-12.9227	3.35179e-38	1.87296e-36
ASPH	25236.6	-2.12301	0.109629	-19.3655	1.51015e-83	4.88805e-81
ROBO4	37.9822	-2.12252	0.364225	-5.8275	5.62646e-09	4.44188e-08
CEP78	337.473	-2.11859	0.183202	-11.5642	6.25534e-31	2.41147e-29
CBR3	80.2817	-2.11249	0.276484	-7.64053	2.16334e-14	3.02708e-13
CYB5B	7118.86	-2.11232	0.159864	-13.2132	7.35794e-40	4.49201e-38
PKM	52102.2	-2.1092	0.160157	-13.1696	1.31317e-39	7.76805e-38
SIRPB1	17.7762	-2.10848	0.470441	-4.48191	7.39768e-06	3.66784e-05
TRPV2	16.0759	-2.10578	0.515931	-4.08151	4.47431e-05	0.000194272
MMP28	39.5507	-2.10262	0.349893	-6.00934	1.86286e-09	1.5627e-08
MYH16	83.5427	-2.10113	0.275508	-7.62637	2.41449e-14	3.35118e-13
FAM72A	62.7095	-2.09435	0.351257	-5.96244	2.48506e-09	2.0565e-08
LGALS1	5979.84	-2.09339	0.171485	-12.2074	2.83703e-34	1.27406e-32
PSMC3IP	170.359	-2.09272	0.210735	-9.93056	3.06517e-23	8.1272e-22
TROAP	406.659	-2.09224	0.58526	-3.57488	0.000350382	0.00128229
KHK	55.5276	-2.08949	0.355509	-5.87745	4.16631e-09	3.35083e-08
TICRR	412.327	-2.08884	0.200083	-10.4398	1.63095e-25	4.9e-24
SH3RF3	289.707	-2.08607	0.244155	-8.54407	1.29578e-17	2.32037e-16
DDX12P	209.737	-2.08528	0.213312	-9.77574	1.43113e-22	3.61044e-21
MCM2	1982.38	-2.08474	0.153334	-13.5961	4.22547e-42	2.90949e-40
SLC15A1	395.221	-2.08414	0.164017	-12.7068	5.41867e-37	2.85145e-35
PPAPDC1A	43.5764	-2.08244	0.335343	-6.20989	5.30201e-10	4.73236e-09
S100A4	20627.6	-2.0802	0.181202	-11.48	1.66256e-30	6.32401e-29
DEPDC1	763.71	-2.07498	0.171137	-12.1247	7.81406e-34	3.41965e-32
PRSS2	84.8764	-2.06653	0.263298	-7.84864	4.2057e-15	6.30671e-14
LGR6	134.135	-2.06463	0.274	-7.53515	4.87774e-14	6.62531e-13
C17orf50	17.4194	-2.04469	0.514078	-3.97739	6.96749e-05	0.000291388
ANGPTL4	221.387	-2.04403	0.257183	-7.94777	1.89896e-15	2.91383e-14
CACNA1G	22.287	-2.04245	0.435328	-4.69175	2.70881e-06	1.45536e-05
ABCG2	611.142	-2.03888	0.176286	-11.5657	6.14714e-31	2.37509e-29
AGMAT	26.2807	-2.03782	0.487171	-4.18297	2.87719e-05	0.00012921
MANSC1	25.2395	-2.03514	0.435014	-4.67832	2.89229e-06	1.54619e-05
PTPRZ1	36.3386	-2.03375	0.3896	-5.22011	1.78821e-07	1.1537e-06
MPP2	20.9798	-2.02956	0.447074	-4.53965	5.63477e-06	2.84978e-05
SHMT1	642.248	-2.02827	0.142371	-14.2464	4.72312e-46	3.63408e-44
NME1	422.732	-2.02624	0.257112	-7.88077	3.25358e-15	4.90037e-14
APOBEC3B	803.499	-2.02558	0.205787	-9.84308	7.34311e-23	1.88862e-21
ASB9	112.931	-2.02291	0.278848	-7.25453	4.03048e-13	5.01766e-12
CCK	22.162	-2.01052	0.493345	-4.07529	4.59564e-05	0.000198986
CDC42EP2	1267.98	-2.00561	0.138011	-14.5323	7.5686e-48	6.30288e-46
LOC81691	210.503	-2.005	0.19494	-10.2852	8.21619e-25	2.36095e-23
TP73	234.906	-2.00467	0.197498	-10.1504	3.30153e-24	9.17953e-23
RECQL4	1110.88	-2.00135	0.141265	-14.1673	1.46072e-45	1.11372e-43
HPDL	24.6706	-1.99705	0.410578	-4.864	1.15036e-06	6.52379e-06
MT2A	1928.08	-1.99321	0.18731	-10.6412	1.91675e-26	5.97851e-25
DOK7	85.5455	-1.99242	0.267852	-7.43852	1.0182e-13	1.34571e-12
TMPO	2977.19	-1.98841	0.151224	-13.1488	1.72877e-39	1.01914e-37
TMEM40	36.3188	-1.9876	0.380566	-5.22275	1.76286e-07	1.13905e-06
ACP6	1664.01	-1.98135	0.118474	-16.724	8.76482e-63	1.253e-60
LUCAT1	39.0227	-1.97793	0.342929	-5.76776	8.03309e-09	6.21876e-08
EDAR	107.982	-1.97198	0.24973	-7.89644	2.86975e-15	4.34515e-14
THBS2	179.13	-1.96956	0.238121	-8.27128	1.32531e-16	2.21812e-15
ATAD5	374.443	-1.96937	0.192969	-10.2056	1.87111e-24	5.27942e-23
S100A16	4944.17	-1.96635	0.147846	-13.3	2.3136e-40	1.47e-38
IGFBP1	976.587	-1.96305	0.149476	-13.1329	2.13346e-39	1.24913e-37
POLR3K	504.907	-1.96218	0.171154	-11.4644	1.99176e-30	7.52613e-29
CCDC150	72.0926	-1.96141	0.308541	-6.35705	2.05663e-10	1.94281e-09
GNA14	41.6711	-1.95839	0.351069	-5.57836	2.42796e-08	1.75523e-07
ESAM	2055.47	-1.9557	0.14934	-13.0956	3.48737e-39	2.02799e-37
DBF4	1114.28	-1.95247	0.158921	-12.2858	1.07993e-34	4.95351e-33
GPAT3	1630.58	-1.9483	0.183452	-10.6203	2.39896e-26	7.45545e-25
SH3RF3-AS1	33.5365	-1.94822	0.397472	-4.90153	9.50928e-07	5.46646e-06
TH	39.2009	-1.94511	0.344275	-5.64988	1.60558e-08	1.19031e-07
ZWILCH	536.916	-1.94479	0.15479	-12.564	3.32968e-36	1.66048e-34
COLGALT2	962.264	-1.9445	0.154428	-12.5916	2.34775e-36	1.19159e-34
PLEK2	2553.05	-1.93816	0.159911	-12.1202	8.25091e-34	3.60164e-32
FAM131B	66.5491	-1.93648	0.298524	-6.48685	8.76512e-11	8.61201e-10
FBXO5	676.061	-1.93553	0.152381	-12.7019	5.77069e-37	3.01718e-35
NID1	529.122	-1.93183	0.172262	-11.2145	3.46145e-29	1.24228e-27
SPRED2	1443.59	-1.93174	0.1453	-13.2948	2.48037e-40	1.57014e-38
RAPGEF3	386.605	-1.93155	0.165469	-11.6732	1.74735e-31	7.03658e-30
MT1A	25.3928	-1.9313	0.449825	-4.29345	1.75914e-05	8.17392e-05
UPP1	1431.61	-1.92895	0.166011	-11.6194	3.28456e-31	1.30735e-29
PRADC1	225.766	-1.9259	0.187294	-10.2828	8.42632e-25	2.41728e-23
SLC27A4	714.814	-1.92217	0.15585	-12.3335	5.98206e-35	2.80389e-33
CHAF1B	350.235	-1.92214	0.177775	-10.8122	3.01494e-27	9.9273e-26
SPIN4	313.792	-1.91997	0.247304	-7.7636	8.25535e-15	1.20631e-13
RGS2	171.734	-1.91844	0.211899	-9.05353	1.38421e-19	2.84078e-18
EPHA2	11421.9	-1.91601	0.119618	-16.0178	9.60074e-58	1.14375e-55
RRM1	2857.81	-1.91551	0.125052	-15.3177	5.82555e-53	5.8103e-51
C4orf46	287.533	-1.91422	0.17809	-10.7486	6.01644e-27	1.93644e-25
MPP1	94.0517	-1.91365	0.315462	-6.06618	1.30987e-09	1.11629e-08
CENPO	505.161	-1.91244	0.177036	-10.8025	3.34803e-27	1.09819e-25
SMC4	3910.96	-1.91003	0.161197	-11.849	2.17679e-32	9.06378e-31
TMEM158	151.609	-1.90996	0.217939	-8.76374	1.88869e-18	3.59208e-17
PHF19	1282.06	-1.90607	0.158449	-12.0296	2.48479e-33	1.06567e-31
LOC100507002	62.6525	-1.90528	0.335548	-5.67811	1.3619e-08	1.02202e-07
APCDD1	235.669	-1.9022	0.228324	-8.33118	8.00392e-17	1.35679e-15
PCDHGC3	448.434	-1.90138	0.230577	-8.24618	1.63541e-16	2.71329e-15
VDR	326.322	-1.89878	0.218226	-8.70099	3.28989e-18	6.13458e-17
CSF2RA	45.4805	-1.89676	0.374697	-5.06212	4.14615e-07	2.53935e-06
TAGLN3	26.575	-1.89457	0.433483	-4.37058	1.23918e-05	5.93284e-05
CKS2	1078.18	-1.89253	0.148885	-12.7114	5.11321e-37	2.69899e-35
HOMER1	239.47	-1.89179	0.182694	-10.355	3.97359e-25	1.16128e-23
MMS22L	540.863	-1.89115	0.171253	-11.043	2.36905e-28	8.17726e-27
CHST6	165.403	-1.89014	0.255034	-7.41131	1.25053e-13	1.63513e-12
RYR1	41.2867	-1.88501	0.355376	-5.30427	1.13127e-07	7.46133e-07
PSMD14	2252.72	-1.88218	0.153075	-12.2958	9.54191e-35	4.38851e-33
TIAM1	310.278	-1.87927	0.192496	-9.76263	1.62878e-22	4.08504e-21
GGCT	552.676	-1.87926	0.170859	-10.9989	3.8697e-28	1.31977e-26
CDKN2D	107.463	-1.87517	0.263209	-7.12425	1.04653e-12	1.24848e-11
STAMBPL1	697.027	-1.87437	0.154532	-12.1293	7.39011e-34	3.24239e-32
PAG1	556.522	-1.87156	0.190793	-9.80938	1.02594e-22	2.6074e-21
RHEBL1	45.361	-1.87138	0.325484	-5.74952	8.94977e-09	6.88208e-08
PLXNA2	1538.2	-1.86597	0.220186	-8.47453	2.36024e-17	4.15282e-16
CAPN8	1139.4	-1.8594	0.123101	-15.1047	1.5075e-51	1.42879e-49
TM4SF18	239.999	-1.85683	0.180135	-10.308	6.48476e-25	1.87916e-23
PVRL1	3920.3	-1.85522	0.159763	-11.6124	3.56618e-31	1.41288e-29
NUDT8	111.245	-1.85408	0.252365	-7.34682	2.02976e-13	2.61416e-12
CKS1B	1073.68	-1.8535	0.172369	-10.7531	5.73119e-27	1.84809e-25
XDH	492.215	-1.85334	0.168787	-10.9803	4.75102e-28	1.61714e-26
C9orf40	166.852	-1.85322	0.204032	-9.08298	1.05644e-19	2.18615e-18
BRIP1	611.943	-1.85254	0.147373	-12.5704	3.07057e-36	1.53573e-34
HAUS8	130.039	-1.85172	0.227925	-8.12428	4.50015e-16	7.26248e-15
LINC01588	51.0408	-1.85162	0.31026	-5.96796	2.40237e-09	1.99287e-08
ADORA2B	730.056	-1.84979	0.154429	-11.9782	4.62017e-33	1.97162e-31
SLC25A10	1098.62	-1.84835	0.150198	-12.3061	8.39612e-35	3.89285e-33
DUSP4	7497.19	-1.84652	0.149502	-12.3511	4.80417e-35	2.26416e-33
GNE	3203.8	-1.84461	0.166613	-11.0712	1.73083e-28	5.99845e-27
CCRL2	231.381	-1.8413	0.192186	-9.58081	9.62836e-22	2.28457e-20
MCM7	8853.1	-1.84118	0.162469	-11.3325	9.05799e-30	3.31322e-28
C16orf74	513.866	-1.84015	0.163566	-11.2502	2.31069e-29	8.34524e-28
GMNN	678.118	-1.83958	0.164356	-11.1927	4.42992e-29	1.5734e-27
IL1A	82.7074	-1.83561	0.366771	-5.0048	5.5921e-07	3.35194e-06
PDE9A	226.47	-1.83347	0.185486	-9.88468	4.85138e-23	1.26099e-21
PLA2G4A	71.4833	-1.83268	0.29173	-6.2821	3.34032e-10	3.07255e-09
RGS4	29.04	-1.82868	0.391577	-4.67005	3.01128e-06	1.6048e-05
SDC1	5771.37	-1.82526	0.118956	-15.344	3.8875e-53	3.92294e-51
NIPAL4	56.8032	-1.81945	0.318453	-5.71339	1.10746e-08	8.39894e-08
ZNF93	19.9189	-1.81878	0.45241	-4.02021	5.81472e-05	0.000247707
SLC16A14	194.937	-1.81863	0.182389	-9.97118	2.03795e-23	5.45415e-22
SNX10	312.116	-1.81708	0.210133	-8.6473	5.27327e-18	9.67518e-17
TRNP1	362.315	-1.81596	0.167031	-10.872	1.5678e-27	5.25306e-26
HPCAL1	7125.76	-1.81579	0.144169	-12.5948	2.25427e-36	1.14754e-34
C1orf112	425.742	-1.81539	0.194285	-9.34395	9.28049e-21	2.05428e-19
FLJ42351	25.1239	-1.81513	0.465862	-3.89629	9.76771e-05	0.000397545
GJB4	207.831	-1.81435	0.196997	-9.21004	3.25994e-20	6.92989e-19
SNRNP25	677.004	-1.81414	0.177133	-10.2417	1.28979e-24	3.66329e-23
CHST11	1654.34	-1.81341	0.148903	-12.1784	4.05021e-34	1.81413e-32
MT1L	68.8658	-1.81332	0.305186	-5.9417	2.82087e-09	2.31806e-08
PKIA	15.9423	-1.81176	0.48736	-3.71749	0.000201209	0.000770417
RFC2	594.589	-1.81171	0.179837	-10.0742	7.18413e-24	1.96875e-22
PLB1	50.2231	-1.80674	0.308668	-5.85335	4.8178e-09	3.83346e-08
AEN	413.059	-1.80654	0.186159	-9.70429	2.89069e-22	7.12497e-21
CCDC34	279.292	-1.80606	0.183798	-9.82636	8.66983e-23	2.21326e-21
PTPRB	423.453	-1.8058	0.191263	-9.44141	3.67804e-21	8.36828e-20
SDF2L1	316.016	-1.80544	0.19036	-9.48434	2.43915e-21	5.63171e-20
IL18R1	811.268	-1.80466	0.131556	-13.7178	7.94559e-43	5.60933e-41
GJB2	108.025	-1.80229	0.23034	-7.82449	5.09701e-15	7.57705e-14
LOC100288637	17.3499	-1.80071	0.492088	-3.65933	0.000252875	0.000948439
MLLT11	133.437	-1.80045	0.319167	-5.64108	1.68986e-08	1.2474e-07
ARHGEF4	122.874	-1.79698	0.250828	-7.1642	7.82448e-13	9.47276e-12
TSPAN18	76.7437	-1.79682	0.352264	-5.10078	3.38251e-07	2.10166e-06
TNFRSF10A	314.926	-1.79304	0.208671	-8.59267	8.49746e-18	1.53285e-16
PLAU	8098.6	-1.79237	0.112434	-15.9416	3.25995e-57	3.83044e-55
SERPINA5	35.7547	-1.78738	0.41289	-4.32895	1.49823e-05	7.06295e-05
TIPIN	135.974	-1.78683	0.27275	-6.55116	5.70907e-11	5.70409e-10
CD109	5613.4	-1.78475	0.168041	-10.6209	2.38187e-26	7.41578e-25
CDCA4	990.846	-1.77926	0.150472	-11.8246	2.91457e-32	1.21064e-30
CHEK1	1034.46	-1.77646	0.14911	-11.9138	1.00335e-32	4.22911e-31
ZNF215	111.808	-1.77626	0.236904	-7.49782	6.48897e-14	8.71718e-13
HMGA1	38570.8	-1.77594	0.124039	-14.3176	1.6987e-46	1.34913e-44
CREB3L3	115.792	-1.77341	0.221437	-8.00866	1.15966e-15	1.81349e-14
CAMK2B	68.7962	-1.77221	0.278709	-6.35865	2.03541e-10	1.92383e-09
IGFLR1	35.1429	-1.76967	0.372347	-4.75274	2.00679e-06	1.09778e-05
INSC	63.0025	-1.7687	0.309479	-5.71508	1.09653e-08	8.3271e-08
ULBP2	222.122	-1.76617	0.224618	-7.863	3.75046e-15	5.63884e-14
ADAM15	4562.94	-1.76591	0.127872	-13.81	2.21738e-43	1.58497e-41
C21orf58	129.029	-1.76409	0.235396	-7.49416	6.67264e-14	8.94989e-13
FUT9	81.1896	-1.76296	0.31393	-5.61577	1.95686e-08	1.43339e-07
SAC3D1	560.652	-1.76213	0.162084	-10.8717	1.57197e-27	5.25676e-26
RGS14	134.783	-1.75922	0.210079	-8.37409	5.56528e-17	9.58558e-16
TUBB4B	10848.1	-1.75842	0.109652	-16.0364	7.11601e-58	8.53672e-56
CMTM1	93.4554	-1.75648	0.286539	-6.12997	8.78931e-10	7.66551e-09
MIS18A	200.233	-1.75537	0.188748	-9.30003	1.40407e-20	3.08015e-19
SHH	2323.43	-1.75242	0.162676	-10.7725	4.64391e-27	1.50314e-25
THOP1	922.186	-1.75043	0.165402	-10.5829	3.57807e-26	1.10399e-24
CEP128	254.974	-1.74786	0.184047	-9.49681	2.16417e-21	5.01707e-20
NCF2	127.649	-1.74232	0.222667	-7.8248	5.08451e-15	7.56503e-14
HMBS	937.519	-1.7396	0.208522	-8.34253	7.2719e-17	1.23514e-15
CMSS1	352.264	-1.73703	0.180744	-9.61044	7.22393e-22	1.73082e-20
ITGB5	5959.55	-1.73625	0.104908	-16.5501	1.59727e-61	2.17469e-59
ITPRIPL1	17.8551	-1.73445	0.501079	-3.46143	0.000537318	0.0018881
HR	757.722	-1.73412	0.173692	-9.98391	1.7926e-23	4.82703e-22
KIAA0319	38.955	-1.7327	0.389894	-4.44402	8.82926e-06	4.32143e-05
MANF	1137.53	-1.73088	0.150445	-11.505	1.24429e-30	4.74349e-29
GRK5	552.808	-1.72935	0.178909	-9.66609	4.20136e-22	1.0267e-20
GJB3	448.943	-1.7252	0.163493	-10.5521	4.96671e-26	1.52422e-24
CEP152	470.823	-1.72231	0.162487	-10.5997	2.98968e-26	9.25775e-25
CMTM7	1638.22	-1.72208	0.138114	-12.4686	1.10808e-35	5.32468e-34
ANP32E	1434.03	-1.72088	0.120518	-14.2791	2.95482e-46	2.31461e-44
TRIB2	2714.45	-1.71631	0.144345	-11.8904	1.32802e-32	5.55663e-31
CHTF18	626.65	-1.71487	0.160303	-10.6976	1.04404e-26	3.30451e-25
UST	2388.89	-1.71346	0.178705	-9.58824	8.95997e-22	2.13188e-20
NUP205	1471.27	-1.71345	0.143155	-11.9692	5.15497e-33	2.18895e-31
TEX15	49.0622	-1.71231	0.364191	-4.70168	2.58027e-06	1.39109e-05
STARD8	22.0346	-1.71099	0.46757	-3.65933	0.00025288	0.000948439
MPHOSPH6	361.825	-1.70922	0.172424	-9.91287	3.65973e-23	9.6145e-22
PDGFA	658.004	-1.70921	0.147087	-11.6204	3.24464e-31	1.29446e-29
FAM222A	21.5953	-1.70694	0.465751	-3.66493	0.000247408	0.000929948
FOXL1	656.222	-1.70633	0.127329	-13.401	5.96681e-41	3.89204e-39
LIN9	284.612	-1.70384	0.195904	-8.69732	3.39821e-18	6.32525e-17
LAMA4	3187.41	-1.69989	0.144411	-11.7712	5.49345e-32	2.23848e-30
TLR4	694.925	-1.69555	0.174019	-9.74349	1.96675e-22	4.904e-21
PGP	800.609	-1.69255	0.164897	-10.2643	1.02073e-24	2.92332e-23
BORA	286.343	-1.69114	0.195224	-8.66258	4.61217e-18	8.50773e-17
SGK223	8643.35	-1.68931	0.126779	-13.3249	1.6593e-40	1.06611e-38
C14orf80	399.387	-1.6892	0.169697	-9.95424	2.41661e-23	6.44742e-22
EPHB1	38.6551	-1.68806	0.376401	-4.48474	7.30044e-06	3.62381e-05
FIGNL1	594.181	-1.68694	0.152848	-11.0367	2.541e-28	8.75319e-27
C18orf54	188.722	-1.68609	0.224073	-7.52472	5.28344e-14	7.14807e-13
SLC25A15	145.479	-1.68367	0.233621	-7.20686	5.72556e-13	7.0259e-12
CYSRT1	104.22	-1.68243	0.259107	-6.49318	8.40418e-11	8.28108e-10
SNRPF	815.23	-1.68008	0.172717	-9.7274	2.30401e-22	5.72001e-21
ASIC2	86.4161	-1.67938	0.293016	-5.73137	9.96248e-09	7.61954e-08
NR2F1	372.678	-1.67863	0.219577	-7.64483	2.09226e-14	2.93242e-13
STC1	829.432	-1.67843	0.205328	-8.17441	2.97322e-16	4.84383e-15
MUC5B	519.056	-1.67778	0.220844	-7.59716	3.02692e-14	4.16414e-13
PCOLCE2	24.9071	-1.6766	0.397491	-4.21796	2.46523e-05	0.000112029
LIG1	665.768	-1.67549	0.157157	-10.6613	1.54438e-26	4.86127e-25
SLF1	277.009	-1.67417	0.177396	-9.43747	3.81906e-21	8.66613e-20
FRY	1000.32	-1.67351	0.203293	-8.23201	1.84103e-16	3.04266e-15
CCND1	12287.8	-1.67336	0.134201	-12.469	1.10145e-35	5.30768e-34
CCND3	620.232	-1.67236	0.160198	-10.4393	1.64029e-25	4.91084e-24
DDX39A	1007.28	-1.67136	0.152513	-10.9588	6.02827e-28	2.04782e-26
POLE	1476.91	-1.67018	0.18128	-9.21329	3.16291e-20	6.75712e-19
S100A5	40.0703	-1.66946	0.358535	-4.65635	3.21871e-06	1.70739e-05
PANK1	89.3145	-1.66617	0.246622	-6.75597	1.41879e-11	1.50428e-10
PDXP	510.934	-1.66564	0.148676	-11.2032	3.93429e-29	1.4061e-27
LRRCC1	302.428	-1.66226	0.170294	-9.76108	1.65388e-22	4.14194e-21
ENO1	31065.9	-1.66028	0.153865	-10.7905	3.81669e-27	1.24478e-25
SULF2	19112.8	-1.66003	0.134054	-12.3833	3.21861e-35	1.52528e-33
CDK2	1067.59	-1.65898	0.153447	-10.8114	3.0408e-27	9.99327e-26
NAV3	438.644	-1.65867	0.220651	-7.51717	5.59751e-14	7.55509e-13
RIBC2	84.0706	-1.65856	0.267835	-6.19248	5.92259e-10	5.27255e-09
BOLA3	160.059	-1.65838	0.239001	-6.93878	3.95495e-12	4.44899e-11
SERPINA3	2314.16	-1.65818	0.403822	-4.10622	4.02186e-05	0.000176277
DNER	19.6259	-1.65746	0.455399	-3.63958	0.000273079	0.00102018
SFR1	271.397	-1.65702	0.22166	-7.4755	7.69132e-14	1.02761e-12
KIAA0040	492.537	-1.65659	0.156066	-10.6147	2.54594e-26	7.89795e-25
TUBG1	1720.15	-1.65372	0.183276	-9.02311	1.82832e-19	3.71181e-18
B4GALT6	681.336	-1.65285	0.129952	-12.719	4.6399e-37	2.45671e-35
SLC35G2	238.383	-1.65121	0.167586	-9.85294	6.65649e-23	1.72235e-21
C9orf152	15.7171	-1.64999	0.492534	-3.35	0.000808124	0.00273655
MAP2K3	2816.31	-1.6488	0.124994	-13.191	9.88041e-40	5.94436e-38
UCN2	26.5592	-1.64854	0.435319	-3.78698	0.000152492	0.000597534
LBR	3243.14	-1.64845	0.130881	-12.595	2.25029e-36	1.14754e-34
LOC101928034	109.617	-1.638	0.225125	-7.27598	3.4392e-13	4.32547e-12
ZBED2	16.549	-1.63789	0.483135	-3.39014	0.00069858	0.00240019
PDIA4	6448.24	-1.63319	0.134384	-12.1532	5.51971e-34	2.43421e-32
SUV39H2	343.037	-1.6302	0.152719	-10.6745	1.33942e-26	4.22385e-25
PAICS	2527.91	-1.62999	0.123705	-13.1764	1.19924e-39	7.1187e-38
SUV39H1	623.021	-1.62985	0.145623	-11.1923	4.44754e-29	1.57639e-27
FGFR4	50.7795	-1.6297	0.312793	-5.21014	1.887e-07	1.21424e-06
CXCR4	174.552	-1.62865	0.288098	-5.65312	1.57566e-08	1.17015e-07
ULBP3	30.0109	-1.62682	0.405743	-4.00948	6.08523e-05	0.000257758
IGFBP6	4752.96	-1.62581	0.165038	-9.85113	6.77749e-23	1.74839e-21
LYPD3	68.3388	-1.62382	0.314615	-5.16127	2.45276e-07	1.55726e-06
PCDH1	8884.5	-1.62373	0.155817	-10.4208	1.99362e-25	5.9376e-24
FGFBP1	552.708	-1.62075	0.18646	-8.69224	3.55373e-18	6.60501e-17
SH3KBP1	2607.61	-1.61803	0.16117	-10.0392	1.02452e-23	2.78978e-22
DNAJC9	1117.74	-1.61746	0.156048	-10.3651	3.5731e-25	1.0496e-23
PDSS1	101.336	-1.6167	0.291813	-5.54019	3.02146e-08	2.16332e-07
TRAIP	176.739	-1.61613	0.218256	-7.40474	1.31406e-13	1.71557e-12
CKLF	116.943	-1.61547	0.227275	-7.10801	1.17729e-12	1.3967e-11
DPYSL2	3422.02	-1.61283	0.129846	-12.4211	2.0084e-35	9.5706e-34
PRKCDBP	2223.73	-1.61216	0.140822	-11.4482	2.3999e-30	8.98915e-29
NUP210	2415.42	-1.61128	0.172523	-9.33955	9.67473e-21	2.13879e-19
TRPV4	864.345	-1.60995	0.148223	-10.8617	1.75459e-27	5.84466e-26
CYTH4	49.681	-1.6018	0.329816	-4.85667	1.19379e-06	6.75891e-06
SLC9A3R1	8908.69	-1.60108	0.103554	-15.4614	6.32551e-54	6.69841e-52
WWC3	153.677	-1.59748	0.233676	-6.83631	8.12618e-12	8.85671e-11
HEY1	21.2327	-1.59638	0.46263	-3.45067	0.000559191	0.00195894
CKAP2	2008.74	-1.5956	0.16268	-9.80824	1.03763e-22	2.63321e-21
B4GALNT1	26.6776	-1.59552	0.43886	-3.63561	0.000277323	0.00103378
SASS6	201.232	-1.59498	0.184046	-8.66625	4.46584e-18	8.24666e-17
CENPJ	273.046	-1.59375	0.1765	-9.02972	1.72104e-19	3.50231e-18
SLC25A35	46.3272	-1.59198	0.345684	-4.60529	4.11896e-06	2.13928e-05
ABCB8	317.942	-1.59073	0.201748	-7.88474	3.15195e-15	4.75565e-14
C3orf70	53.096	-1.59035	0.32492	-4.8946	9.85075e-07	5.65182e-06
RAB38	124.886	-1.59019	0.225523	-7.05114	1.77461e-12	2.06536e-11
IDH2	1390.62	-1.58987	0.121988	-13.0329	7.94897e-39	4.56069e-37
CCDC18	184.205	-1.58943	0.219996	-7.22481	5.01791e-13	6.18407e-12
NRG2	112.126	-1.58663	0.240276	-6.60337	4.01915e-11	4.06297e-10
DCLRE1B	158.753	-1.58572	0.226703	-6.99472	2.65781e-12	3.05185e-11
ZNF714	47.3706	-1.58374	0.362877	-4.36439	1.27477e-05	6.0831e-05
SLFN11	588.102	-1.5833	0.152171	-10.4047	2.35913e-25	7.00188e-24
GLA	682.656	-1.58324	0.161312	-9.81476	9.72718e-23	2.47581e-21
HAUS7	245.474	-1.58251	0.231718	-6.82944	8.52442e-12	9.2672e-11
SLC29A1	431.177	-1.58174	0.166262	-9.51357	1.84231e-21	4.2767e-20
EVPL	1860.19	-1.57966	0.124141	-12.7248	4.30703e-37	2.28753e-35
MNS1	144.019	-1.57924	0.203267	-7.76927	7.89424e-15	1.1565e-13
FANCM	274.218	-1.57741	0.179732	-8.77649	1.68658e-18	3.22197e-17
PPIL1	621.806	-1.57708	0.169857	-9.28473	1.62111e-20	3.5427e-19
TMEM19	570.191	-1.5717	0.14535	-10.8132	2.9816e-27	9.83641e-26
DCK	1315.73	-1.56966	0.122908	-12.7711	2.37889e-37	1.28333e-35
GLB1L2	218.851	-1.5689	0.202903	-7.73226	1.05653e-14	1.53081e-13
ABALON	106.982	-1.56841	0.262801	-5.96806	2.40087e-09	1.99259e-08
GAPDH	35554.1	-1.5677	0.139173	-11.2644	1.96622e-29	7.13118e-28
TOX2	272.431	-1.56675	0.171919	-9.11334	7.9883e-20	1.66918e-18
EGF	177.875	-1.56664	0.228825	-6.84644	7.57107e-12	8.29385e-11
TEX30	510.443	-1.56412	0.165975	-9.42381	4.35024e-21	9.81953e-20
PLOD1	5429	-1.56367	0.185994	-8.40711	4.20244e-17	7.28947e-16
HTR1B	16.1444	-1.56068	0.46919	-3.32632	0.000879994	0.00294734
RASA3	37.1458	-1.55973	0.377573	-4.13094	3.61288e-05	0.000159781
STMN1	3712.01	-1.55767	0.198242	-7.85741	3.92145e-15	5.89075e-14
ACER3	1889.09	-1.55726	0.116886	-13.3229	1.70443e-40	1.09103e-38
CSE1L	6644	-1.55403	0.114469	-13.5761	5.55247e-42	3.7501e-40
CBLC	51.9654	-1.55329	0.306124	-5.07406	3.89417e-07	2.397e-06
SIGLEC15	34.9222	-1.55328	0.36375	-4.27019	1.95305e-05	9.00905e-05
MARC1	160.75	-1.55077	0.206084	-7.52491	5.27568e-14	7.14319e-13
AMMECR1	690.362	-1.54991	0.133953	-11.5706	5.80891e-31	2.25968e-29
WHSC1	4818.77	-1.54975	0.147165	-10.5307	6.23942e-26	1.90458e-24
ADGRE5	2015.98	-1.54947	0.117311	-13.2082	7.8663e-40	4.78533e-38
DIAPH3	642.77	-1.54935	0.152369	-10.1684	2.74446e-24	7.68046e-23
NES	298.963	-1.54906	0.273117	-5.6718	1.41307e-08	1.05764e-07
SERPINB2	41.2057	-1.54833	0.440675	-3.51354	0.000442186	0.00158134
TUBA1C	13746.6	-1.54821	0.130948	-11.8231	2.96561e-32	1.22886e-30
C6orf141	380.988	-1.5473	0.190068	-8.14074	3.92874e-16	6.37028e-15
SERPINB8	221.448	-1.54645	0.197181	-7.84278	4.40691e-15	6.57969e-14
DSN1	659.04	-1.54424	0.160081	-9.64659	5.08165e-22	1.23304e-20
TIMP3	4864.32	-1.54397	0.157656	-9.7933	1.20302e-22	3.04841e-21
COQ3	156.84	-1.53969	0.222745	-6.91233	4.76754e-12	5.31085e-11
SLC9A2	84.1799	-1.53846	0.251071	-6.12757	8.92304e-10	7.77424e-09
COTL1	15013.9	-1.53775	0.126449	-12.1611	5.00854e-34	2.21447e-32
E2F8	420.797	-1.5376	0.183678	-8.37117	5.70478e-17	9.816e-16
FFAR4	135.836	-1.53738	0.212456	-7.23623	4.61333e-13	5.69774e-12
ALDH16A1	570.194	-1.53577	0.138675	-11.0746	1.66559e-28	5.78406e-27
MYOM3	27.3818	-1.53528	0.418903	-3.665	0.000247341	0.000929899
POLA1	853.869	-1.53525	0.155562	-9.86908	5.66805e-23	1.46881e-21
PLA2G7	133.389	-1.53356	0.212563	-7.21458	5.41023e-13	6.6437e-12
SOX13	1511.42	-1.52768	0.12504	-12.2176	2.50423e-34	1.12756e-32
LETM2	370.73	-1.52522	0.178146	-8.56164	1.11276e-17	1.99889e-16
STEAP1	686.463	-1.52296	0.163325	-9.32468	1.11318e-20	2.45143e-19
MSRA	633.248	-1.52249	0.152203	-10.0031	1.47733e-23	3.99112e-22
TMEM255B	17.6858	-1.52181	0.506711	-3.00332	0.00267052	0.00803284
CCDC15	103.857	-1.52015	0.240499	-6.32083	2.6017e-10	2.42698e-09
GALNT10	3981.03	-1.51934	0.175227	-8.67071	4.29439e-18	7.9386e-17
TTC13	387.296	-1.51801	0.167059	-9.08668	1.0211e-19	2.1207e-18
TMEM97	641.849	-1.51763	0.164344	-9.2345	2.59498e-20	5.59962e-19
LRRC75A	133.469	-1.51638	0.214856	-7.05764	1.69352e-12	1.97634e-11
BMP6	53.559	-1.5159	0.341329	-4.44117	8.94721e-06	4.37666e-05
ADAP1	2552.17	-1.51381	0.122579	-12.3497	4.89019e-35	2.29839e-33
TMEM171	189.641	-1.5125	0.189887	-7.96529	1.64837e-15	2.54525e-14
TXNDC17	713.796	-1.50979	0.179863	-8.39409	4.69524e-17	8.12784e-16
DDX11-AS1	18.6513	-1.50958	0.469791	-3.2133	0.00131218	0.00423446
CST1	4153.56	-1.50942	0.157715	-9.57057	1.06318e-21	2.51571e-20
C12orf45	66.0564	-1.50564	0.326108	-4.61701	3.89311e-06	2.03431e-05
DLX1	90.8831	-1.50502	0.257732	-5.83948	5.23646e-09	4.14543e-08
SRPX	287.419	-1.50413	0.194789	-7.72185	1.14653e-14	1.65422e-13
FAH	854.436	-1.50385	0.163804	-9.18078	4.27975e-20	9.01955e-19
PLEKHN1	203.527	-1.50295	0.237005	-6.34144	2.27629e-10	2.14088e-09
POLD1	674.92	-1.50042	0.175951	-8.52751	1.49528e-17	2.66371e-16
ARL6IP1	19403.4	-1.49918	0.162728	-9.2128	3.17726e-20	6.77593e-19
ENO2	696.627	-1.49173	0.16113	-9.25788	2.08532e-20	4.5283e-19
FAM83A	1801.2	-1.49124	0.127524	-11.6938	1.37192e-31	5.5377e-30
CBX5	2937.43	-1.4881	0.152186	-9.77821	1.39658e-22	3.52848e-21
SSX2IP	245.218	-1.48646	0.202226	-7.35048	1.97493e-13	2.54737e-12
NFE2L3	5173.09	-1.48527	0.118483	-12.5356	4.76442e-36	2.33525e-34
MTBP	223.586	-1.48395	0.181457	-8.17798	2.88645e-16	4.7204e-15
STK17A	2607.38	-1.48366	0.12616	-11.7601	6.26463e-32	2.54667e-30
HSPA2	339.222	-1.48201	0.20636	-7.18169	6.88527e-13	8.38302e-12
RAD51C	588.733	-1.48099	0.171842	-8.61829	6.79616e-18	1.23374e-16
GSTCD	432.613	-1.48022	0.168543	-8.78244	1.59969e-18	3.06281e-17
ITPKA	136.766	-1.47992	0.243569	-6.07597	1.23241e-09	1.05605e-08
MAP3K5	695.739	-1.47699	0.165237	-8.93864	3.93989e-19	7.85003e-18
DBF4B	422.733	-1.47675	0.179394	-8.23188	1.84295e-16	3.04291e-15
CENPL	167.126	-1.47561	0.21249	-6.94437	3.80165e-12	4.28216e-11
MAP1A	30.6285	-1.47431	0.448219	-3.28927	0.00100449	0.00332858
PDE12	850.933	-1.47384	0.13682	-10.7722	4.65881e-27	1.50512e-25
ERRFI1	4686.29	-1.47337	0.112102	-13.1432	1.86292e-39	1.09447e-37
PEAR1	553.123	-1.47288	0.198969	-7.40255	1.33597e-13	1.74285e-12
SMC1A	3023.63	-1.47118	0.176328	-8.34342	7.21724e-17	1.22707e-15
TFRC	7481.53	-1.47036	0.127216	-11.5579	6.73222e-31	2.58949e-29
HAS2	21.3763	-1.46549	0.463502	-3.16177	0.00156811	0.00497336
ANGPTL2	378.759	-1.46342	0.541435	-2.70285	0.00687472	0.0184304
COL17A1	7973.65	-1.46304	0.150464	-9.72351	2.39395e-22	5.9347e-21
DNAJC6	64.1922	-1.46115	0.281351	-5.19333	2.06563e-07	1.32223e-06
MDFI	51.625	-1.46049	0.330887	-4.41387	1.01539e-05	4.93595e-05
KLF13	603.5	-1.45993	0.16577	-8.80695	1.28601e-18	2.48162e-17
EMC9	234.979	-1.4597	0.226363	-6.44848	1.12978e-10	1.09623e-09
PODXL	19679.3	-1.4587	0.143092	-10.1942	2.10553e-24	5.92137e-23
PARD6A	130.03	-1.45709	0.209351	-6.96002	3.40227e-12	3.84746e-11
NEMP1	1295.44	-1.45547	0.154201	-9.43879	3.77121e-21	8.56888e-20
GLRX2	298.94	-1.45487	0.187614	-7.75459	8.86287e-15	1.29288e-13
SH3BGRL3	3095.39	-1.45468	0.174152	-8.35292	6.65945e-17	1.13674e-15
CEACAM6	8809.39	-1.45428	0.145239	-10.0131	1.33561e-23	3.61965e-22
CKMT1A	34.1863	-1.45075	0.405372	-3.57882	0.000345154	0.00126438
MROH6	28.0028	-1.44735	0.377399	-3.83506	0.000125533	0.000500817
C7orf57	84.9533	-1.44706	0.261706	-5.52935	3.21427e-08	2.29085e-07
RANBP1	1338.77	-1.44096	0.164517	-8.75876	1.97414e-18	3.7339e-17
RPA3	853.332	-1.43983	0.176871	-8.14056	3.93445e-16	6.37352e-15
MZT1	951.814	-1.43803	0.135021	-10.6504	1.73593e-26	5.4244e-25
NCAPD2	3223.96	-1.43732	0.154969	-9.27489	1.77809e-20	3.8808e-19
TTF2	481.647	-1.43717	0.180399	-7.9666	1.63103e-15	2.52303e-14
BARX2	87.5758	-1.43712	0.248949	-5.77274	7.79946e-09	6.04881e-08
ZNF488	583.167	-1.43575	0.207183	-6.92985	4.21281e-12	4.72679e-11
HPRT1	932.401	-1.43514	0.159363	-9.00544	2.14811e-19	4.34051e-18
WDR4	229.387	-1.4347	0.217604	-6.59318	4.30513e-11	4.34694e-10
NPAS2	2393.01	-1.43397	0.11992	-11.9578	5.91397e-33	2.49887e-31
CCDC88A	2171.67	-1.43385	0.157895	-9.08102	1.07558e-19	2.22308e-18
SLC6A6	2538.19	-1.43327	0.159864	-8.96558	3.08658e-19	6.20026e-18
EMP1	4214.11	-1.43269	0.108492	-13.2055	8.15547e-40	4.92631e-38
GALNT4	32.5623	-1.43264	0.369033	-3.88214	0.000103543	0.000419725
TRPM8	27.0451	-1.4322	0.385733	-3.71293	0.000204877	0.000783126
RFC5	714.863	-1.43098	0.143532	-9.9698	2.06645e-23	5.52181e-22
ARHGAP19	259.139	-1.42944	0.192101	-7.44106	9.98777e-14	1.32105e-12
KCNC4	92.5285	-1.42718	0.26141	-5.45954	4.77371e-08	3.31282e-07
NUDT15	280.878	-1.42472	0.163088	-8.73589	2.41755e-18	4.54749e-17
PLAUR	719.695	-1.4228	0.138284	-10.289	7.90234e-25	2.27458e-23
FER1L6	327.792	-1.42008	0.426192	-3.33202	0.000862176	0.00289785
TSPAN4	1568.24	-1.41876	0.115779	-12.254	1.59914e-34	7.27671e-33
LOC642846	117.941	-1.41869	0.24624	-5.76143	8.34054e-09	6.44513e-08
DUSP5	2741.85	-1.41811	0.133958	-10.5862	3.45181e-26	1.06695e-24
CYP3A5	2481.01	-1.41739	0.181256	-7.81982	5.28975e-15	7.85677e-14
ARHGAP18	3364.71	-1.41612	0.149832	-9.45137	3.34425e-21	7.64941e-20
RASSF10	33.1678	-1.41461	0.386395	-3.66105	0.000251186	0.000943323
CISD3	54.4242	-1.41449	0.346484	-4.08242	4.45701e-05	0.000193619
GALNT14	70.4645	-1.41281	0.275007	-5.13737	2.78608e-07	1.75267e-06
HMGB2	4057.77	-1.4114	0.191962	-7.3525	1.94537e-13	2.51112e-12
PYCRL	20.8479	-1.41076	0.436741	-3.2302	0.00123703	0.00401462
CCDC138	107.273	-1.40999	0.236009	-5.97433	2.3104e-09	1.92122e-08
CACYBP	1397.37	-1.40934	0.152623	-9.23413	2.60404e-20	5.6121e-19
TMX4	1805.31	-1.40852	0.122792	-11.4708	1.85046e-30	7.00764e-29
CA12	25.2835	-1.40701	0.391677	-3.59227	0.000327812	0.00120549
MAFG-AS1	67.1909	-1.4052	0.275655	-5.09767	3.43854e-07	2.13261e-06
LGMN	3337.59	-1.40515	0.140677	-9.98845	1.71239e-23	4.61887e-22
SLC5A3	2228.86	-1.40508	0.177858	-7.9	2.78913e-15	4.23055e-14
DARS2	1104.68	-1.40438	0.139113	-10.0952	5.80057e-24	1.59725e-22
SLC43A3	39.9639	-1.40274	0.379474	-3.69654	0.000218561	0.000829883
PDF	126.257	-1.40222	0.219531	-6.38735	1.68789e-10	1.61224e-09
REEP4	954.17	-1.40208	0.137651	-10.1858	2.2948e-24	6.4431e-23
PRR7	137.112	-1.40175	0.230486	-6.08172	1.189e-09	1.02089e-08
BCAN	355.694	-1.40115	0.244922	-5.72079	1.06033e-08	8.07005e-08
XKR5	31.0538	-1.40072	0.394039	-3.55478	0.000378299	0.0013729
TLE3	1022.81	-1.4004	0.14815	-9.45256	3.30633e-21	7.58291e-20
CHEK2	327.397	-1.39991	0.164321	-8.51934	1.60471e-17	2.85569e-16
KALRN	78.1056	-1.39791	0.27633	-5.05886	4.21763e-07	2.58129e-06
TRERF1	1524.34	-1.39592	0.146172	-9.54981	1.29939e-21	3.06196e-20
FAM86B3P	148.14	-1.39496	0.244148	-5.71359	1.10619e-08	8.39303e-08
ABCB9	317.264	-1.39473	0.170576	-8.17657	2.92035e-16	4.7713e-15
INTS7	718.988	-1.39409	0.133645	-10.4313	1.78416e-25	5.33227e-24
ATG4A	261.643	-1.39381	0.197564	-7.05501	1.72591e-12	2.01141e-11
FAM132B	307.871	-1.39119	0.16677	-8.34198	7.30575e-17	1.23967e-15
ARHGAP33	103.738	-1.39074	0.26596	-5.22915	1.70296e-07	1.10284e-06
HSD17B2	18.3567	-1.38994	0.480333	-2.89371	0.00380715	0.010962
ID1	3496.78	-1.38911	0.150332	-9.24029	2.4583e-20	5.31806e-19
NHSL1	221.292	-1.38794	0.22277	-6.2304	4.6526e-10	4.18978e-09
SEMA4B	7671.47	-1.38774	0.136955	-10.1329	3.94941e-24	1.09277e-22
SPRY1	514.075	-1.3866	0.199733	-6.94226	3.85865e-12	4.34351e-11
ALYREF	1418.42	-1.38499	0.173284	-7.99261	1.32108e-15	2.05655e-14
DONSON	420.895	-1.38242	0.153854	-8.9853	2.58033e-19	5.2016e-18
GMPPB	509.36	-1.38235	0.167574	-8.24919	1.59477e-16	2.65356e-15
SLC16A5	3984.56	-1.3822	0.12332	-11.2083	3.71233e-29	1.32954e-27
POP7	1589.76	-1.38192	0.147766	-9.35205	8.59616e-21	1.90773e-19
HIRIP3	525.486	-1.3808	0.157206	-8.78342	1.58584e-18	3.03968e-17
LINC00669	44.6678	-1.38052	0.327979	-4.20919	2.56293e-05	0.000116223
FIBCD1	161.486	-1.37852	0.211172	-6.52797	6.66671e-11	6.61849e-10
TMEM160	203.672	-1.37794	0.208346	-6.61368	3.74881e-11	3.8144e-10
BCL2L12	301.197	-1.37737	0.195073	-7.0608	1.65548e-12	1.93723e-11
MAMDC2	373.799	-1.37703	0.168635	-8.16578	3.19353e-16	5.18798e-15
DPP3	2141.46	-1.37595	0.152971	-8.99488	2.36493e-19	4.77298e-18
TBC1D31	264.881	-1.37552	0.179644	-7.65692	1.90447e-14	2.68237e-13
LY6D	24.6334	-1.37526	0.422323	-3.25642	0.00112828	0.00368819
CD320	634.547	-1.37502	0.195302	-7.04047	1.91586e-12	2.21921e-11
HYLS1	723.368	-1.37476	0.143662	-9.56941	1.07521e-21	2.54066e-20
C11orf24	1320.01	-1.3709	0.157143	-8.72385	2.68902e-18	5.03604e-17
XRCC4	272.268	-1.36945	0.184433	-7.42522	1.12591e-13	1.48008e-12
ACSL3	3954.16	-1.36925	0.122326	-11.1934	4.39028e-29	1.56256e-27
EIF4EBP1	1021.93	-1.36802	0.171844	-7.96085	1.70862e-15	2.63355e-14
KREMEN2	17.07	-1.36693	0.494403	-2.76481	0.00569552	0.0156306
RPE65	589.052	-1.36691	0.169792	-8.05051	8.24472e-16	1.30961e-14
SIRPA	227.511	-1.36351	0.200212	-6.81032	9.73818e-12	1.05201e-10
STMN3	850.761	-1.36334	0.158705	-8.59038	8.66829e-18	1.56202e-16
HSPA4L	252.101	-1.36291	0.203205	-6.70705	1.986e-11	2.06735e-10
LSM5	967.541	-1.36144	0.170655	-7.97772	1.49065e-15	2.31212e-14
ANKRD37	33.6382	-1.35938	0.367265	-3.70137	0.000214439	0.000816039
ACOT11	63.1059	-1.3565	0.287217	-4.72291	2.32498e-06	1.26059e-05
DNMBP	1988.02	-1.3562	0.126663	-10.7072	9.41992e-27	2.99812e-25
IQGAP2	127.642	-1.35404	0.207446	-6.5272	6.70093e-11	6.64476e-10
ATP1B3	2483.8	-1.35234	0.146463	-9.23334	2.62317e-20	5.64623e-19
GOLT1A	68.6345	-1.35196	0.2987	-4.52615	6.00667e-06	3.02627e-05
FAR2	503.102	-1.35072	0.147744	-9.14227	6.11563e-20	1.27943e-18
KIAA0754	1557.21	-1.35054	0.503495	-2.68232	0.00731128	0.0194066
LPCAT4	3848.95	-1.3505	0.102484	-13.1776	1.18033e-39	7.03078e-38
SPA17	201.779	-1.34808	0.176748	-7.62716	2.39982e-14	3.33352e-13
TMEM156	81.4074	-1.34734	0.275654	-4.88779	1.01973e-06	5.84092e-06
SERPINA1	322.2	-1.34586	0.240477	-5.59662	2.18569e-08	1.58611e-07
DLEU1	167.733	-1.34519	0.22878	-5.87986	4.10602e-09	3.30698e-08
PRKDC	8996.53	-1.34312	0.165851	-8.09834	5.57161e-16	8.92445e-15
ZCCHC24	787.695	-1.3425	0.137562	-9.75923	1.68431e-22	4.21199e-21
NBEAL2	1270.15	-1.34228	0.179053	-7.49655	6.55202e-14	8.79498e-13
RGS3	465.218	-1.34219	0.195997	-6.84798	7.48983e-12	8.21534e-11
CHSY3	123.92	-1.34051	0.220841	-6.07004	1.27882e-09	1.09309e-08
SOX7	388.633	-1.33917	0.149419	-8.9625	3.17397e-19	6.36835e-18
MLKL	405.056	-1.33916	0.175029	-7.65105	1.99344e-14	2.80078e-13
ZNF114	16.9132	-1.33896	0.469772	-2.85023	0.00436873	0.0123632
EZH2	930.896	-1.33844	0.152934	-8.75177	2.10038e-18	3.96828e-17
NASP	2201.26	-1.33831	0.12135	-11.0285	2.78395e-28	9.55173e-27
NDP	148.639	-1.33805	0.203335	-6.58051	4.68844e-11	4.70902e-10
HEATR3	397.729	-1.33642	0.161157	-8.29267	1.10738e-16	1.8643e-15
MXD3	401.047	-1.3362	0.158055	-8.45399	2.81506e-17	4.92277e-16
PLCXD2	28.9337	-1.33528	0.446542	-2.99027	0.00278728	0.0083492
USP13	581.323	-1.33527	0.152315	-8.7665	1.84304e-18	3.50999e-17
SLC2A1	11159.7	-1.33471	0.14673	-9.09639	9.33863e-20	1.94187e-18
OAF	3492.2	-1.33344	0.138097	-9.65579	4.64557e-22	1.13203e-20
C2CD4C	16.2061	-1.3316	0.472216	-2.81989	0.004804	0.0134617
ACSL5	4095.18	-1.33073	0.122882	-10.8293	2.50073e-27	8.29788e-26
APOO	188.598	-1.32783	0.192342	-6.90351	5.07327e-12	5.63679e-11
NCEH1	1814.88	-1.32767	0.12959	-10.2452	1.2441e-24	3.53938e-23
SEMA3F	261.952	-1.32586	0.17753	-7.46839	8.11849e-14	1.08131e-12
FGFR1	2248.78	-1.32558	0.137565	-9.63604	5.63197e-22	1.3608e-20
MAFF	1276.21	-1.3252	0.141005	-9.39824	5.54818e-21	1.24907e-19
CYTIP	15.1529	-1.32117	0.515815	-2.56133	0.0104273	0.0263874
F12	96.9511	-1.32023	0.263906	-5.00263	5.65521e-07	3.38622e-06
OVOL1	75.0955	-1.31885	0.254266	-5.18686	2.13865e-07	1.36744e-06
CSTF2	543.789	-1.3179	0.177831	-7.41099	1.2536e-13	1.6379e-12
SPATA5	273.429	-1.31663	0.168206	-7.82752	4.97584e-15	7.40977e-14
ACTA2	221.242	-1.31435	0.205511	-6.3955	1.60019e-10	1.53188e-09
P2RX5	28.016	-1.31352	0.443474	-2.9619	0.0030575	0.00905741
HNRNPAB	3669.58	-1.31268	0.15535	-8.4498	2.918e-17	5.09759e-16
IGFBPL1	62.1189	-1.31044	0.271348	-4.82938	1.36959e-06	7.69584e-06
CDT1	604.017	-1.30948	0.53482	-2.44844	0.0143477	0.0348485
ADIRF	248.011	-1.30942	0.20826	-6.28744	3.22739e-10	2.97666e-09
FOS	343.348	-1.3092	0.168868	-7.75283	8.98686e-15	1.30985e-13
NUP188	2550.26	-1.30767	0.171939	-7.60539	2.84037e-14	3.91378e-13
WDR54	480.287	-1.30706	0.172722	-7.56744	3.80641e-14	5.20311e-13
TUBA4A	1665.86	-1.30604	0.184774	-7.06834	1.56796e-12	1.83857e-11
PPP2R2C	553.924	-1.30584	0.206558	-6.3219	2.58371e-10	2.41151e-09
CDYL2	134.282	-1.30554	0.287194	-4.54585	5.47144e-06	2.77454e-05
SLC26A7	152	-1.30465	0.225557	-5.78414	7.28839e-09	5.66527e-08
EIF2B3	403.599	-1.30454	0.195983	-6.65639	2.80627e-11	2.87928e-10
MME	58.8372	-1.3022	0.281848	-4.62022	3.83339e-06	2.00677e-05
FAM86C1	187.132	-1.30121	0.225532	-5.7695	7.95087e-09	6.15789e-08
GALE	1649.49	-1.30067	0.116379	-11.1761	5.33785e-29	1.88806e-27
SNCG	156.229	-1.29922	0.208112	-6.24286	4.29631e-10	3.8873e-09
CST4	7437.53	-1.29898	0.166631	-7.79555	6.41294e-15	9.46764e-14
ITGBL1	1807.38	-1.29721	0.116199	-11.1637	6.13699e-29	2.15738e-27
DPY19L2P2	63.2604	-1.29665	0.289508	-4.4788	7.50628e-06	3.71524e-05
NTSR1	57.8183	-1.29626	0.311871	-4.15639	3.23315e-05	0.000144139
ABHD17C	1975.08	-1.29532	0.158357	-8.17973	2.84474e-16	4.66108e-15
GPR180	321.544	-1.29284	0.189788	-6.81204	9.62226e-12	1.04079e-10
ENG	410.239	-1.2925	0.212999	-6.06812	1.29413e-09	1.10452e-08
APLP1	47.5891	-1.29092	0.340074	-3.79599	0.000147057	0.000577422
RCC1	911.458	-1.28716	0.143709	-8.95667	3.34634e-19	6.70637e-18
RELT	397.915	-1.28546	0.175996	-7.30388	2.79592e-13	3.54239e-12
RECQL	611.965	-1.28532	0.129211	-9.94747	2.58683e-23	6.89085e-22
WNT16	33.7666	-1.28328	0.362054	-3.54446	0.000393424	0.00142208
B3GNT2	784.391	-1.28288	0.136106	-9.42556	4.27817e-21	9.66957e-20
SCLT1	399.989	-1.28054	0.14809	-8.64699	5.28755e-18	9.68292e-17
CCDC134	117.825	-1.27926	0.233605	-5.47617	4.3462e-08	3.03086e-07
TONSL	442.728	-1.27817	0.179942	-7.10322	1.21886e-12	1.44203e-11
SNRPD1	513.968	-1.2779	0.158833	-8.04555	8.58614e-16	1.36132e-14
CST6	93.1537	-1.27769	0.25185	-5.07322	3.91136e-07	2.40672e-06
TOR3A	1223.08	-1.27658	0.135409	-9.42759	4.19621e-21	9.49684e-20
SLC35G1	56.2003	-1.27643	0.278851	-4.57746	4.7065e-06	2.41882e-05
DNAH2	443.955	-1.2761	0.174666	-7.30593	2.75362e-13	3.49137e-12
NUP62CL	111.426	-1.27591	0.22282	-5.72618	1.0272e-08	7.82837e-08
NET1	5870.18	-1.2753	0.118341	-10.7765	4.44484e-27	1.44142e-25
SLC47A1	71.9398	-1.2731	0.27901	-4.56292	5.0447e-06	2.57259e-05
TMEM154	214.374	-1.27055	0.197983	-6.41744	1.38581e-10	1.33186e-09
MERTK	755.509	-1.27037	0.135187	-9.39712	5.60775e-21	1.26083e-19
PDE4D	456.248	-1.26929	0.158613	-8.00241	1.22005e-15	1.90272e-14
TPI1	5880.5	-1.26848	0.145129	-8.74036	2.32364e-18	4.38044e-17
B3GNT3	1086.82	-1.26687	0.133445	-9.49352	2.23363e-21	5.16415e-20
LSM4	2305.39	-1.26676	0.136267	-9.29617	1.45594e-20	3.18579e-19
FANCG	484.137	-1.26664	0.165908	-7.63456	2.2659e-14	3.16029e-13
PFAS	869.851	-1.26577	0.172211	-7.35009	1.98066e-13	2.55284e-12
SLC25A19	68.2301	-1.26577	0.295738	-4.28003	1.86871e-05	8.66425e-05
EFHD2	5347.55	-1.26437	0.122752	-10.3002	7.02849e-25	2.02645e-23
RAC3	332.92	-1.26253	0.183229	-6.89045	5.56158e-12	6.15542e-11
SPON1	210.505	-1.26245	0.227405	-5.55156	2.83137e-08	2.03231e-07
ABHD6	221.642	-1.26237	0.182778	-6.90658	4.96462e-12	5.51964e-11
VBP1	1858.61	-1.26222	0.142912	-8.83216	1.0267e-18	1.99242e-17
ZNF519	63.6268	-1.26149	0.270028	-4.67171	2.98708e-06	1.59289e-05
PUS7	996.993	-1.26146	0.136438	-9.24569	2.33728e-20	5.06263e-19
MOXD1	124.045	-1.26007	0.232134	-5.42818	5.69316e-08	3.91762e-07
MTSS1	416.645	-1.25957	0.167231	-7.53193	4.99945e-14	6.78524e-13
KCNQ4	15.0262	-1.25902	0.473385	-2.65961	0.00782323	0.0205619
FUS	3882.54	-1.25684	0.134097	-9.37261	7.07598e-21	1.58264e-19
PLK3	273.491	-1.25681	0.172459	-7.28762	3.15478e-13	3.98529e-12
TAF5	124.99	-1.25231	0.220982	-5.66701	1.45307e-08	1.08616e-07
C1GALT1C1	1802.84	-1.25216	0.153145	-8.17631	2.92661e-16	4.77698e-15
PASK	319.236	-1.25216	0.192245	-6.51335	7.3494e-11	7.25843e-10
ABCA6	724.829	-1.24632	0.196119	-6.35492	2.08533e-10	1.96776e-09
GLI2	194.639	-1.24575	0.229895	-5.41881	5.99971e-08	4.1203e-07
TWF2	1600.45	-1.2457	0.119188	-10.4516	1.44096e-25	4.33679e-24
STRIP2	326.757	-1.24502	0.206609	-6.02596	1.68105e-09	1.41991e-08
CLN6	833.122	-1.24497	0.142099	-8.76128	1.93042e-18	3.65926e-17
DRAP1	4927.04	-1.24496	0.188468	-6.60568	3.95699e-11	4.00248e-10
GOLIM4	1203.49	-1.24489	0.12653	-9.83874	7.66667e-23	1.96595e-21
GEN1	487.322	-1.24383	0.174085	-7.14492	9.00475e-13	1.08557e-11
CD83	204.082	-1.24233	0.20409	-6.08718	1.14915e-09	9.88154e-09
SLC1A4	187.659	-1.2407	0.225015	-5.51385	3.51059e-08	2.48758e-07
CEP85	522.042	-1.23986	0.180167	-6.88174	5.9127e-12	6.52593e-11
ALDOA	31926.6	-1.23912	0.123572	-10.0275	1.154e-23	3.13737e-22
UQCC2	559.416	-1.23907	0.19544	-6.33989	2.29932e-10	2.16018e-09
VGF	32.3617	-1.23888	0.377772	-3.27943	0.00104018	0.00343159
FAT1	14071.9	-1.23848	0.20297	-6.10183	1.04863e-09	9.07175e-09
NUP107	1835.1	-1.2374	0.122782	-10.078	6.9112e-24	1.89699e-22
TMC8	35.1785	-1.23617	0.369621	-3.34442	0.000824557	0.0027867
PDLIM7	3645.12	-1.23488	0.165754	-7.45006	9.32975e-14	1.24065e-12
TCF7L2	2045.36	-1.23484	0.127246	-9.70435	2.88923e-22	7.12497e-21
CERKL	16.3285	-1.23433	0.467855	-2.63828	0.00833282	0.021748
GNA15	588.29	-1.23243	0.181914	-6.7748	1.24582e-11	1.33242e-10
GPI	2487.08	-1.2324	0.163902	-7.51912	5.51465e-14	7.44912e-13
LOC100128361	33.897	-1.23154	0.377662	-3.26097	0.00111031	0.00363708
SLC25A45	117.429	-1.23087	0.229364	-5.36643	8.03115e-08	5.41992e-07
CENPQ	332.615	-1.22737	0.184797	-6.64174	3.09997e-11	3.17114e-10
SLC25A5	5919.44	-1.22612	0.13309	-9.21272	3.17961e-20	6.77593e-19
TLR6	141.564	-1.22556	0.243957	-5.02368	5.06897e-07	3.06407e-06
BICD1	207.801	-1.22542	0.209173	-5.85841	4.67314e-09	3.72353e-08
CALHM2	936.8	-1.22426	0.13537	-9.04384	1.5126e-19	3.08912e-18
GSTO1	1701.12	-1.22416	0.147697	-8.28831	1.14866e-16	1.92999e-15
USP1	2162.87	-1.2231	0.127176	-9.61739	6.75242e-22	1.62465e-20
MIS18BP1	1290.87	-1.22191	0.157237	-7.77117	7.77617e-15	1.14115e-13
ACAT2	542.496	-1.22133	0.152771	-7.99452	1.3008e-15	2.02682e-14
PERM1	66.5096	-1.22071	0.286765	-4.25683	2.07347e-05	9.53372e-05
CPVL	6684.96	-1.21997	0.169539	-7.19585	6.20736e-13	7.58997e-12
ADAT2	83.3648	-1.21997	0.265724	-4.59109	4.40929e-06	2.27698e-05
FHOD3	222.929	-1.21993	0.209349	-5.82725	5.63469e-09	4.44632e-08
FAM86DP	116.43	-1.21968	0.243569	-5.00753	5.51344e-07	3.31173e-06
TOR4A	2810.64	-1.21926	0.126098	-9.66917	4.07678e-22	9.97678e-21
HSPH1	2150.38	-1.21847	0.134294	-9.07316	1.15612e-19	2.38668e-18
INPP4B	1594.15	-1.2173	0.178002	-6.83866	7.99361e-12	8.7233e-11
TTLL12	2624.3	-1.21713	0.122714	-9.91842	3.46202e-23	9.13706e-22
UFD1L	1329.15	-1.21712	0.138892	-8.76312	1.89924e-18	3.60813e-17
TRIM7	258.907	-1.21704	0.167487	-7.26652	3.68874e-13	4.62576e-12
CCBL1	341.437	-1.2158	0.160625	-7.56916	3.75637e-14	5.1388e-13
TOB1	2220.31	-1.21562	0.115578	-10.5178	7.15154e-26	2.17912e-24
PRPS1	1464.81	-1.21393	0.152551	-7.95753	1.75512e-15	2.69794e-14
DCHS1	72.4395	-1.21298	0.295738	-4.10153	4.1043e-05	0.000179524
PDIA6	6264.98	-1.2129	0.114757	-10.5693	4.13353e-26	1.27308e-24
LOC101927851	16.7732	-1.21276	0.461251	-2.62928	0.0085567	0.0222477
RAN	6619.3	-1.21274	0.140535	-8.62946	6.16428e-18	1.1214e-16
CEACAM1	1569.49	-1.21189	0.13245	-9.14976	5.70621e-20	1.1967e-18
ERI1	672.274	-1.21129	0.127734	-9.48294	2.47208e-21	5.70007e-20
LYAR	471.567	-1.21092	0.177074	-6.83852	8.00144e-12	8.7263e-11
DNAAF3	43.0994	-1.20997	0.322696	-3.74957	0.000177141	0.000685971
LIPG	325.655	-1.20941	0.176437	-6.85466	7.14831e-12	7.85078e-11
GJC2	61.5782	-1.20934	0.289958	-4.17074	3.03612e-05	0.000135849
LANCL3	17.3297	-1.20879	0.44835	-2.69608	0.00701603	0.0187564
RTN4IP1	187.666	-1.20784	0.205822	-5.86836	4.40133e-09	3.52004e-08
RABIF	292.16	-1.20725	0.167549	-7.20537	5.78878e-13	7.09839e-12
AGPAT5	1184.12	-1.20587	0.128517	-9.38292	6.41692e-21	1.43711e-19
RRS1	515.939	-1.20534	0.170848	-7.05505	1.72537e-12	2.01141e-11
OASL	506.293	-1.20395	0.244632	-4.92148	8.58903e-07	4.98629e-06
ACBD7	35.0708	-1.20389	0.451001	-2.66938	0.00759921	0.020053
RPS6KA4	2447.15	-1.20186	0.1669	-7.20106	5.97467e-13	7.31588e-12
SLC16A3	4679.57	-1.20009	0.115701	-10.3724	3.31185e-25	9.74525e-24
ST3GAL1	3938.52	-1.19953	0.135558	-8.84877	8.84867e-19	1.72695e-17
PGAM1	3435.34	-1.19798	0.13532	-8.85296	8.52287e-19	1.66716e-17
B3GALT5	600.561	-1.19653	0.511868	-2.33757	0.0194094	0.0452219
HN1	6060.43	-1.19566	0.159377	-7.50211	6.27977e-14	8.44274e-13
LRP5	19314.9	-1.19309	0.129437	-9.21748	3.04166e-20	6.50619e-19
PHEX	53.6556	-1.1926	0.295071	-4.04172	5.30598e-05	0.000227276
ICAM2	184.192	-1.19252	0.264189	-4.51389	6.36488e-06	3.19361e-05
XK	109.789	-1.19186	0.223062	-5.34318	9.13315e-08	6.1155e-07
POP1	370.787	-1.19181	0.154848	-7.69664	1.39694e-14	1.99871e-13
MTHFD1	3262.52	-1.1916	0.128707	-9.25827	2.0777e-20	4.51749e-19
ITGA1	584.726	-1.19039	0.177504	-6.70629	1.99636e-11	2.07687e-10
TUBB6	2902.18	-1.18877	0.126979	-9.36194	7.82835e-21	1.74183e-19
C1orf53	47.6171	-1.18835	0.306465	-3.87761	0.000105488	0.000427106
OAS3	832.155	-1.18697	0.223928	-5.30067	1.15376e-07	7.60382e-07
CDC25B	4720.8	-1.18643	0.123003	-9.6455	5.13617e-22	1.24451e-20
CDON	1091.13	-1.18604	0.189705	-6.25199	4.0526e-10	3.68233e-09
TBXAS1	670.784	-1.18566	0.151107	-7.84647	4.27917e-15	6.41128e-14
STX1A	928.395	-1.18478	0.188452	-6.2869	3.23861e-10	2.98541e-09
THAP10	200.15	-1.18344	0.189705	-6.23834	4.42247e-10	3.99513e-09
COX17	764.928	-1.18243	0.173982	-6.79625	1.07381e-11	1.15638e-10
CREG2	60.4051	-1.1809	0.277796	-4.25096	2.12852e-05	9.76068e-05
RHOJ	18.2831	-1.17999	0.500593	-2.35719	0.0184138	0.0432495
IRAK1	5992.35	-1.17969	0.147093	-8.02003	1.05719e-15	1.65778e-14
ATP5G1	1278.69	-1.17927	0.178212	-6.61723	3.65997e-11	3.72843e-10
MUC5AC	3147.06	-1.17895	0.213257	-5.52831	3.23329e-08	2.30345e-07
EFNB1	3436.47	-1.17812	0.128412	-9.1745	4.53693e-20	9.54263e-19
G0S2	240.366	-1.17673	0.17415	-6.757	1.40876e-11	1.49458e-10
PYGB	14763.6	-1.17537	0.146308	-8.03354	9.47013e-16	1.49457e-14
PMP22	366.746	-1.175	0.204242	-5.75299	8.76793e-09	6.75714e-08
PLEKHH1	399.133	-1.17471	0.173375	-6.77558	1.2391e-11	1.32689e-10
ARHGEF19	355.444	-1.17432	0.172231	-6.81827	9.21412e-12	9.98536e-11
CCDC77	210.169	-1.17376	0.20238	-5.79976	6.64087e-09	5.18544e-08
KIAA1715	729.494	-1.17373	0.12424	-9.4473	3.47684e-21	7.93154e-20
PFN1	16753.9	-1.17357	0.158834	-7.38863	1.48354e-13	1.92367e-12
LRRC8B	202.709	-1.17327	0.193107	-6.07576	1.23405e-09	1.05692e-08
DDX11	1635.19	-1.17253	0.140434	-8.34935	6.86404e-17	1.16934e-15
LOC100287042	36.2465	-1.17249	0.349307	-3.35663	0.00078899	0.00267916
CTNNAL1	5161.85	-1.17182	0.14936	-7.84559	4.30911e-15	6.44488e-14
PPAT	721.225	-1.1718	0.132592	-8.83764	9.7761e-19	1.89931e-17
DTWD2	81.8421	-1.17061	0.25045	-4.67403	2.9535e-06	1.57645e-05
AURKAPS1	31.4674	-1.17051	0.368776	-3.17403	0.00150337	0.00479197
VSNL1	57.5362	-1.16809	0.31115	-3.75409	0.00017397	0.000675062
HAUS1	338.413	-1.16792	0.175817	-6.64279	3.07796e-11	3.15051e-10
SLC19A1	310.434	-1.16714	0.178185	-6.55017	5.74726e-11	5.73556e-10
URB2	470.887	-1.16654	0.171017	-6.82121	9.02744e-12	9.79543e-11
SKP2	803.653	-1.16647	0.138454	-8.42493	3.60967e-17	6.28668e-16
CCT5	7044.59	-1.16626	0.133431	-8.74054	2.31998e-18	4.37836e-17
MGAT5	3032.76	-1.16558	0.139284	-8.36838	5.8414e-17	1.0041e-15
ZNF792	92.9473	-1.16553	0.247455	-4.71005	2.4765e-06	1.33894e-05
GPX3	822.97	-1.16509	0.163798	-7.11293	1.13608e-12	1.35061e-11
SEC11C	411.791	-1.16271	0.169907	-6.84318	7.74529e-12	8.46309e-11
NUCKS1	7445.87	-1.16234	0.108465	-10.7163	8.53652e-27	2.72201e-25
PSMA7	5117.79	-1.15965	0.139646	-8.30424	1.00457e-16	1.69454e-15
JAG1	3845.71	-1.15928	0.169646	-6.8335	8.28684e-12	9.02035e-11
CMTM6	6013.64	-1.15842	0.124999	-9.26737	1.90786e-20	4.15346e-19
ADGRG1	2386.69	-1.15528	0.173312	-6.66591	2.63026e-11	2.70192e-10
HSPA8	37599.5	-1.15327	0.126772	-9.09718	9.27106e-20	1.93016e-18
PSMD2	7052.3	-1.15178	0.145915	-7.89354	2.93738e-15	4.43972e-14
OSBP2	624.696	-1.1516	0.158199	-7.27947	3.35132e-13	4.22735e-12
GPN3	579.788	-1.15117	0.154537	-7.44911	9.39734e-14	1.2468e-12
PCCB	490.936	-1.15021	0.194945	-5.9002	3.63072e-09	2.93936e-08
HNRNPA2B1	20928	-1.14852	0.111444	-10.3058	6.63308e-25	1.9189e-23
PLP2	2491.93	-1.14621	0.145107	-7.89912	2.8088e-15	4.25663e-14
LOC399815	33.1854	-1.14511	0.368608	-3.10658	0.00189268	0.00589719
UGT1A10	4045.35	-1.14499	0.154005	-7.4348	1.0473e-13	1.38203e-12
C1orf233	417.539	-1.14358	0.163071	-7.01279	2.33611e-12	2.69509e-11
RAD54B	337.252	-1.14346	0.154073	-7.42152	1.1578e-13	1.51851e-12
ATP2C2	99.784	-1.14322	0.275188	-4.15434	3.2623e-05	0.000145363
PKN3	519.428	-1.14132	0.138869	-8.21863	2.05844e-16	3.39543e-15
TOE1	215.866	-1.14038	0.183502	-6.21453	5.14795e-10	4.60443e-09
ZRANB3	175.672	-1.13964	0.195231	-5.83736	5.30334e-09	4.19644e-08
ALG10	129.758	-1.13935	0.230963	-4.93302	8.09699e-07	4.71981e-06
GNPNAT1	767.753	-1.13679	0.13028	-8.72577	2.64385e-18	4.95686e-17
ITGB3BP	330.961	-1.13621	0.170862	-6.64988	2.93328e-11	3.0042e-10
OSBPL10	492.605	-1.13519	0.161029	-7.04963	1.79396e-12	2.08646e-11
UCHL3	425.295	-1.13489	0.184133	-6.16339	7.12016e-10	6.27679e-09
PGAM4	36.7825	-1.13471	0.360988	-3.14335	0.00167027	0.00526621
HBEGF	506.344	-1.13454	0.159221	-7.12559	1.03632e-12	1.23803e-11
LSM3	682.252	-1.13366	0.177125	-6.40034	1.55034e-10	1.48665e-09
HAGH	790.432	-1.13342	0.125818	-9.00839	2.09104e-19	4.23016e-18
LDLR	3083.65	-1.13238	0.184722	-6.13021	8.77637e-10	7.65812e-09
WRAP53	356.989	-1.1308	0.162594	-6.95473	3.53236e-12	3.98931e-11
H2AFV	5024.99	-1.13015	0.114293	-9.88818	4.68463e-23	1.22135e-21
E2F3	730.219	-1.12965	0.138277	-8.16943	3.09845e-16	5.03828e-15
KLHL3	413.354	-1.1295	0.145469	-7.76453	8.19497e-15	1.19953e-13
MAGOHB	215.791	-1.12796	0.207728	-5.42999	5.63559e-08	3.88111e-07
CGNL1	351.954	-1.12651	0.207284	-5.43461	5.49169e-08	3.78657e-07
TOP1	5238.61	-1.12597	0.108032	-10.4226	1.95598e-25	5.83562e-24
DCTPP1	710.274	-1.12594	0.167145	-6.73629	1.62483e-11	1.71216e-10
TPM3	8833.98	-1.12581	0.122354	-9.20122	3.53912e-20	7.4955e-19
CDK2AP2	1760.95	-1.12328	0.140169	-8.01377	1.11248e-15	1.74288e-14
BIN1	2035.13	-1.12317	0.166306	-6.75366	1.44164e-11	1.52663e-10
TCOF1	1565.41	-1.12287	0.157082	-7.14827	8.78807e-13	1.06169e-11
AGO2	425.761	-1.12272	0.255302	-4.39762	1.09442e-05	5.28273e-05
SERPINE2	1317.71	-1.1194	0.119439	-9.37217	7.10546e-21	1.58716e-19
TRABD2A	291.081	-1.1184	0.181717	-6.15459	7.52734e-10	6.62213e-09
NQO1	18730.2	-1.11746	0.130153	-8.58574	9.02515e-18	1.62462e-16
RCCD1	317.449	-1.11608	0.161302	-6.91922	4.54151e-12	5.06893e-11
ATAD3A	1697.09	-1.11518	0.145399	-7.6698	1.72262e-14	2.4443e-13
LOXL2	3058.09	-1.11509	0.20677	-5.39291	6.93263e-08	4.72129e-07
MDM2	1271.39	-1.11499	0.116592	-9.56318	1.14194e-21	2.69464e-20
MST1R	2181.36	-1.11381	0.153986	-7.23318	4.71823e-13	5.82311e-12
PPFIA3	48.369	-1.11366	0.312224	-3.56685	0.000361301	0.00131875
RFWD3	1464.33	-1.11252	0.123882	-8.98055	2.6941e-19	5.41821e-18
HMGB1	5004.87	-1.11224	0.130197	-8.54278	1.31032e-17	2.34152e-16
ATP6V0E2	429.184	-1.11218	0.141746	-7.84624	4.28684e-15	6.41716e-14
PSMC3	3064.26	-1.11175	0.154867	-7.17872	7.03672e-13	8.55528e-12
LPAR5	55.9592	-1.11074	0.291956	-3.80447	0.000142106	0.00055952
SAE1	2333.38	-1.10938	0.135706	-8.1749	2.96109e-16	4.82866e-15
DHRS7B	296.169	-1.10907	0.167874	-6.60655	3.93386e-11	3.98379e-10
HAUS6	743.765	-1.10854	0.126453	-8.76647	1.84349e-18	3.50999e-17
RHOBTB2	831.325	-1.10683	0.144613	-7.6537	1.95276e-14	2.74587e-13
TMEM106C	2389.88	-1.10631	0.127431	-8.68164	3.901e-18	7.23478e-17
CHCHD4	227.018	-1.10541	0.179739	-6.15007	7.74506e-10	6.8032e-09
XXYLT1	273.806	-1.10497	0.170354	-6.48631	8.79612e-11	8.63752e-10
WDR77	695.928	-1.10456	0.1444	-7.64931	2.02056e-14	2.83656e-13
MYO19	25.8363	-1.10419	0.435995	-2.53258	0.0113227	0.0283234
CYP2S1	1603.09	-1.10419	0.134858	-8.18779	2.66076e-16	4.3638e-15
RAD18	592.109	-1.10255	0.145514	-7.57696	3.53742e-14	4.847e-13
MPHOSPH9	699.593	-1.10172	0.14799	-7.44456	9.72652e-14	1.28749e-12
LIN54	878.996	-1.10161	0.150746	-7.30771	2.7173e-13	3.45298e-12
L1CAM	131.208	-1.10146	0.244797	-4.4995	6.8115e-06	3.39881e-05
FOXJ1	824.214	-1.10083	0.125207	-8.79204	1.46875e-18	2.82154e-17
TOR2A	371.34	-1.10004	0.172401	-6.38068	1.76299e-10	1.6793e-09
TM7SF3	7368.77	-1.10002	0.101324	-10.8565	1.85711e-27	6.17418e-26
PPARG	3774.86	-1.09875	0.132333	-8.30288	1.01613e-16	1.71235e-15
TINAGL1	25837.3	-1.09856	0.118472	-9.27278	1.81354e-20	3.95316e-19
LOC389641	63.4105	-1.09829	0.275235	-3.99037	6.5971e-05	0.000277794
POLE4	562.302	-1.098	0.203307	-5.4007	6.63814e-08	4.52972e-07
FZD8	27.0168	-1.09798	0.374907	-2.92867	0.00340417	0.00993036
LMNA	20633.2	-1.09726	0.136758	-8.02338	1.02875e-15	1.61614e-14
NUDT3	126.801	-1.09611	0.207297	-5.28761	1.23926e-07	8.13917e-07
RP2	991.004	-1.0961	0.142962	-7.66702	1.76036e-14	2.49372e-13
CRIP1	1214.7	-1.09507	0.183723	-5.96045	2.51544e-09	2.07963e-08
NUDC	2246.61	-1.09349	0.153986	-7.1012	1.23679e-12	1.46225e-11
ABCG1	487.156	-1.09332	0.174576	-6.2627	3.78368e-10	3.4526e-09
LINC00707	98.1528	-1.09322	0.23873	-4.57933	4.66478e-06	2.39953e-05
KCNN4	1467.54	-1.09248	0.128648	-8.49201	2.03088e-17	3.58802e-16
CD82	1111.78	-1.09208	0.126637	-8.62373	6.48059e-18	1.1777e-16
PRIM2	410.646	-1.09158	0.149549	-7.29913	2.89639e-13	3.66698e-12
PIF1	396.215	-1.09123	0.163	-6.69469	2.16132e-11	2.24033e-10
G2E3	779.017	-1.09045	0.131892	-8.26775	1.36508e-16	2.28245e-15
ECE2	95.8171	-1.08828	0.3012	-3.61314	0.000302516	0.00111967
RIN1	706.552	-1.08764	0.156434	-6.9527	3.58356e-12	4.04447e-11
FAS	395.224	-1.08628	0.176067	-6.16968	6.84269e-10	6.05396e-09
PI4K2B	821.155	-1.08575	0.128085	-8.47681	2.31444e-17	4.07641e-16
FDXR	493.764	-1.08574	0.161236	-6.73389	1.65181e-11	1.73953e-10
HNRNPM	4994.63	-1.08542	0.110294	-9.84117	7.48334e-23	1.92181e-21
HNRNPA3P1	25.6193	-1.08467	0.382561	-2.83528	0.00457861	0.0128975
ANKRD39	192.986	-1.08398	0.188863	-5.73948	9.49681e-09	7.28287e-08
G6PD	12319.1	-1.08322	0.173808	-6.23231	4.5962e-10	4.14552e-09
SPINK4	65.7971	-1.08313	0.280483	-3.86165	0.000112623	0.000453852
MROH2A	21.6838	-1.08306	0.439696	-2.4632	0.0137702	0.0336314
PSMG1	460.375	-1.08275	0.184334	-5.87384	4.25815e-09	3.41828e-08
TMEM92	568.653	-1.082	0.147349	-7.3431	2.08701e-13	2.67784e-12
NOV	98.6979	-1.08105	0.241286	-4.48037	7.45135e-06	3.69338e-05
ENOPH1	2086.9	-1.08081	0.121298	-8.91034	5.08773e-19	1.00322e-17
GPX1	4105.34	-1.08067	0.136464	-7.91906	2.39307e-15	3.65242e-14
TSPAN8	3603.85	-1.07734	0.18448	-5.83984	5.22506e-09	4.13832e-08
AGAP2	55.1638	-1.07703	0.308099	-3.49572	0.00047279	0.00168167
C2orf82	21.8583	-1.0767	0.42914	-2.50897	0.0121083	0.0299955
ALAS1	1698.23	-1.07611	0.13583	-7.92244	2.32893e-15	3.55768e-14
SNRPG	1801.59	-1.07578	0.170608	-6.3056	2.87072e-10	2.66633e-09
ADAMTS9	947.234	-1.07546	0.158696	-6.77688	1.228e-11	1.31583e-10
SYTL1	665.871	-1.07461	0.150862	-7.12313	1.05504e-12	1.25776e-11
PDCD2L	124.469	-1.07428	0.23443	-4.58252	4.5941e-06	2.3653e-05
NACC1	1713.85	-1.07422	0.140293	-7.65693	1.90424e-14	2.68237e-13
FAM43A	614.741	-1.07227	0.133584	-8.0269	9.9965e-16	1.57475e-14
XRCC3	711.354	-1.07173	0.147335	-7.27408	3.48798e-13	4.38361e-12
HSP90B1	21894.9	-1.07078	0.141067	-7.5906	3.18427e-14	4.37709e-13
ENDOG	155.993	-1.07	0.228333	-4.68613	2.78416e-06	1.49164e-05
C19orf60	468.15	-1.06833	0.175223	-6.09696	1.08107e-09	9.31947e-09
CMC2	553.599	-1.06795	0.174405	-6.12341	9.1591e-10	7.97181e-09
TOMM40	1020.53	-1.0672	0.168455	-6.3352	2.37039e-10	2.22087e-09
HMGN2	3744.57	-1.0651	0.119101	-8.94279	3.79461e-19	7.56936e-18
AMD1	1713.26	-1.06254	0.108713	-9.77381	1.45864e-22	3.67445e-21
PPP1R1B	22.3178	-1.06204	0.450997	-2.35487	0.0185291	0.0434747
HSP90B2P	171.151	-1.06077	0.21408	-4.95499	7.23357e-07	4.25409e-06
FAM161A	108.056	-1.05974	0.232326	-4.56143	5.08073e-06	2.59019e-05
PDE3B	277.377	-1.05892	0.186861	-5.66691	1.45396e-08	1.08635e-07
LYZ	478.964	-1.05806	0.209296	-5.05532	4.2967e-07	2.62313e-06
PLCB4	128.942	-1.05791	0.216996	-4.87525	1.08669e-06	6.19752e-06
IL1RAPL1	213.909	-1.05787	0.2392	-4.42253	9.75506e-06	4.75421e-05
HSD17B12	1418.79	-1.05772	0.1152	-9.18162	4.24648e-20	8.96044e-19
CFAP45	59.7509	-1.05711	0.330598	-3.19757	0.00138591	0.00445229
TSPAN1	1805.75	-1.05682	0.145784	-7.24923	4.1915e-13	5.19922e-12
CKAP5	6645.46	-1.05518	0.131282	-8.03754	9.16626e-16	1.44928e-14
SAAL1	342.848	-1.0548	0.176667	-5.97052	2.36495e-09	1.96373e-08
HAT1	1782.46	-1.05303	0.138138	-7.62306	2.47737e-14	3.43568e-13
ICAM3	167.285	-1.05278	0.205489	-5.12329	3.00245e-07	1.87776e-06
XYLB	110.858	-1.05233	0.238715	-4.40833	1.0417e-05	5.05525e-05
FAM86EP	93.1934	-1.05176	0.242146	-4.34347	1.40248e-05	6.63438e-05
ENTPD2	22.4328	-1.0517	0.406036	-2.59017	0.00959294	0.0245586
CHSY1	661.901	-1.05054	0.139775	-7.51594	5.65056e-14	7.6207e-13
DCPS	611.337	-1.05019	0.155837	-6.73902	1.59453e-11	1.68127e-10
PROB1	230.099	-1.04973	0.233517	-4.4953	6.94723e-06	3.4605e-05
ANXA5	23408	-1.04811	0.13012	-8.05497	7.94972e-16	1.26392e-14
EDEM1	2309.99	-1.04784	0.129526	-8.08975	5.97889e-16	9.5679e-15
ZNF341-AS1	22.5998	-1.04743	0.403083	-2.59855	0.0093619	0.0240388
CAMKMT	104.412	-1.04624	0.241245	-4.33682	1.44558e-05	6.82413e-05
TFDP1	3071.25	-1.04583	0.117317	-8.91459	4.89624e-19	9.688e-18
LINC01605	61.0456	-1.04433	0.303235	-3.44395	0.000573279	0.00200338
ZNF738	29.4036	-1.0435	0.36707	-2.84279	0.00447212	0.0126204
POLD3	1081.56	-1.04292	0.140416	-7.42732	1.1082e-13	1.45902e-12
ATRIP	204.035	-1.04269	0.198436	-5.25455	1.4839e-07	9.66816e-07
FZD4	685.245	-1.04248	0.162015	-6.4345	1.23883e-10	1.19663e-09
POMK	69.9246	-1.04195	0.367535	-2.83497	0.00458297	0.0129077
LOC653653	35.4102	-1.04181	0.336984	-3.09158	0.00199092	0.00617506
DLEU2	51.1135	-1.04132	0.312714	-3.32995	0.000868605	0.00291775
ABLIM3	2676.43	-1.04075	0.147656	-7.04846	1.80906e-12	2.1026e-11
SRPK1	2533.62	-1.04007	0.112707	-9.22812	2.75424e-20	5.91352e-19
C1QBP	1847.42	-1.03998	0.155339	-6.69493	2.15773e-11	2.23796e-10
ARHGAP5-AS1	309.993	-1.03998	0.170454	-6.1012	1.05273e-09	9.10259e-09
PDE7B	80.713	-1.03984	0.254182	-4.09095	4.29614e-05	0.000187247
ZNF620	25.4022	-1.03975	0.413931	-2.51189	0.0120087	0.0298071
AMIGO2	2084.77	-1.03956	0.135301	-7.68336	1.54974e-14	2.20629e-13
SFXN5	499.183	-1.03956	0.155299	-6.69392	2.17272e-11	2.25079e-10
TMEM55A	504.035	-1.03936	0.142216	-7.30834	2.70469e-13	3.44206e-12
CALR	14439.5	-1.03919	0.120865	-8.59793	8.11673e-18	1.46571e-16
ME2	824.668	-1.03839	0.128799	-8.06212	7.49801e-16	1.19654e-14
TMEM201	535.566	-1.03833	0.164007	-6.33103	2.43527e-10	2.27916e-09
ACTL6A	1825.79	-1.03741	0.116383	-8.91375	4.93353e-19	9.75054e-18
SYT13	174.401	-1.03704	0.20631	-5.02659	4.99277e-07	3.02333e-06
ANK1	803.582	-1.03516	0.182379	-5.67588	1.37974e-08	1.03405e-07
FAM213A	1800.84	-1.03376	0.158212	-6.53403	6.40244e-11	6.37088e-10
UBALD2	1472.62	-1.03267	0.162912	-6.3388	2.31565e-10	2.17433e-09
PEMT	446.857	-1.03256	0.159886	-6.45811	1.06021e-10	1.03282e-09
RBM14	1267.06	-1.03107	0.127034	-8.11647	4.7992e-16	7.71606e-15
FAM162A	359.661	-1.03034	0.179897	-5.72735	1.0201e-08	7.77768e-08
NUCB2	798.396	-1.02935	0.172404	-5.9706	2.36379e-09	1.96372e-08
PIGK	364.699	-1.02839	0.157643	-6.52351	6.86805e-11	6.80262e-10
DMRTA2	37.1126	-1.02759	0.364035	-2.82277	0.00476102	0.0133566
PPIH	637.454	-1.02668	0.162389	-6.32234	2.57626e-10	2.40586e-09
SFXN2	153.431	-1.0249	0.220843	-4.64084	3.46998e-06	1.82712e-05
GCHFR	257.477	-1.02389	0.201084	-5.09185	3.54581e-07	2.19438e-06
POLR2L	2780.95	-1.02318	0.182427	-5.60873	2.03817e-08	1.48723e-07
GDPGP1	86.9998	-1.02269	0.235425	-4.34401	1.39908e-05	6.62286e-05
EHD1	9095.66	-1.02195	0.129355	-7.90036	2.78106e-15	4.22204e-14
LYL1	45.1665	-1.02183	0.334597	-3.0539	0.00225884	0.00691547
UCK2	1006.28	-1.02175	0.144684	-7.06192	1.64222e-12	1.92302e-11
PITPNC1	457.698	-1.02173	0.146185	-6.98926	2.76341e-12	3.16464e-11
ZNF530	49.6387	-1.0209	0.303904	-3.3593	0.000781408	0.0026571
SH3BP1	179.119	-1.02025	0.19274	-5.29341	1.20057e-07	7.89713e-07
WDR34	3306.59	-1.01933	0.12889	-7.90857	2.60363e-15	3.95969e-14
PTDSS1	1422.59	-1.01825	0.123256	-8.26127	1.44134e-16	2.40528e-15
EMC3-AS1	124.314	-1.01821	0.266321	-3.82324	0.000131708	0.000522536
RASD1	37.9718	-1.0182	0.329434	-3.09076	0.00199645	0.00618886
SLC39A4	599.231	-1.01754	0.15501	-6.56436	5.22571e-11	5.23945e-10
NDUFAF4	282.925	-1.01717	0.19038	-5.34287	9.14873e-08	6.12355e-07
SLC4A7	1134.75	-1.01681	0.154351	-6.58766	4.46822e-11	4.49838e-10
FKBP3	1351.35	-1.01669	0.155807	-6.52531	6.78604e-11	6.72528e-10
HRAS	35.9775	-1.01641	0.343284	-2.96084	0.00306804	0.00908079
CAPG	2443.38	-1.01588	0.139795	-7.26694	3.67731e-13	4.61479e-12
PPP5C	1188.2	-1.01458	0.143432	-7.07365	1.50915e-12	1.77204e-11
NDUFS6	1695.22	-1.01335	0.178939	-5.66313	1.48639e-08	1.10962e-07
RASSF3	1155.67	-1.01251	0.132657	-7.63255	2.30157e-14	3.20483e-13
SBK3	28.8144	-1.01233	0.387521	-2.61232	0.00899293	0.0232194
SDHAF3	396.216	-1.01167	0.161018	-6.28296	3.32192e-10	3.05727e-09
LINC00589	33.1264	-1.01157	0.371378	-2.72384	0.00645283	0.0173945
DNMT3B	185.593	-1.01116	0.212498	-4.75843	1.95106e-06	1.06934e-05
AP1S2	578.091	-1.01105	0.158201	-6.39088	1.64934e-10	1.57805e-09
C9orf129	20.0973	-1.01077	0.438184	-2.30673	0.0210697	0.0485105
MESP1	25.9215	-1.01005	0.388092	-2.60261	0.00925182	0.0238025
HTATSF1P2	83.829	-1.01001	0.285992	-3.5316	0.000413048	0.00148831
CBFB	2640.89	-1.0093	0.122539	-8.23656	1.77228e-16	2.93186e-15
EEF1E1	197.672	-1.00913	0.202839	-4.97505	6.52305e-07	3.86006e-06
MGME1	1051.23	-1.0087	0.126833	-7.95294	1.82134e-15	2.79723e-14
TGFA	3558.55	-1.0084	0.108121	-9.32664	1.09276e-20	2.40955e-19
ANO1	7657.4	-1.00823	0.13285	-7.58927	3.21706e-14	4.41863e-13
PROCR	528.055	-1.0076	0.189642	-5.31315	1.07749e-07	7.13955e-07
GOLGA7B	140.67	-1.00752	0.231596	-4.35036	1.35915e-05	6.44629e-05
TSSC1	945.094	-1.00665	0.138927	-7.24592	4.29515e-13	5.32394e-12
IKBIP	878.536	-1.00582	0.14433	-6.96892	3.19391e-12	3.62378e-11
CAMKK1	81.6509	-1.00503	0.277143	-3.6264	0.000287395	0.00106739
G3BP1	3122.41	-1.00459	0.104412	-9.62138	6.49509e-22	1.56713e-20
CDKN1A	1978.58	-1.00453	0.159928	-6.28111	3.36165e-10	3.09052e-09
SRSF3	5433.96	-1.00452	0.128909	-7.79248	6.57085e-15	9.69243e-14
MRPL12	1889.2	-1.00414	0.162919	-6.16341	7.11929e-10	6.27679e-09
L2HGDH	228.35	-1.0035	0.188217	-5.3316	9.73526e-08	6.49081e-07
MAMLD1	183.502	-1.00197	0.211962	-4.72712	2.2773e-06	1.23708e-05
RNGTT	681.026	-1.00025	0.138053	-7.24539	4.31206e-13	5.34104e-12
LRRC8A	7501.02	-0.999942	0.129851	-7.70069	1.35333e-14	1.93954e-13
PINX1	260.327	-0.998223	0.191931	-5.20094	1.98285e-07	1.27067e-06
SLC52A2	1834.42	-0.997905	0.117529	-8.49068	2.05436e-17	3.62578e-16
METTL21A	215.706	-0.997769	0.172017	-5.8004	6.61573e-09	5.17051e-08
MOCOS	294.539	-0.99738	0.174464	-5.71681	1.08541e-08	8.25e-08
RTTN	406.542	-0.996347	0.196697	-5.06538	4.07576e-07	2.5012e-06
GCLC	4984.41	-0.995839	0.124856	-7.9759	1.51279e-15	2.34434e-14
RALB	1808.89	-0.995692	0.137279	-7.25304	4.07524e-13	5.06233e-12
IL18RAP	24.2367	-0.995233	0.420609	-2.36617	0.017973	0.0423818
NTAN1	43.1137	-0.994808	0.322717	-3.0826	0.00205202	0.00634277
LOX	314.873	-0.994438	0.167197	-5.9477	2.71935e-09	2.24173e-08
GDF15	4612.97	-0.993907	0.143623	-6.92024	4.50883e-12	5.03902e-11
NR2F1-AS1	172.336	-0.99361	0.23106	-4.30023	1.70625e-05	7.94535e-05
TIMM10	876.568	-0.992857	0.186834	-5.3141	1.07184e-07	7.10761e-07
DOLPP1	673.491	-0.991756	0.136708	-7.25453	4.03051e-13	5.01766e-12
PARP2	651.179	-0.990672	0.146089	-6.78128	1.19117e-11	1.27716e-10
IER5	1573.66	-0.990236	0.132973	-7.4469	9.55562e-14	1.26584e-12
EXTL2	340.282	-0.989725	0.157714	-6.27545	3.48633e-10	3.19146e-09
NUP155	1523.38	-0.989479	0.14454	-6.84569	7.6106e-12	8.33183e-11
TUSC3	552.533	-0.989109	0.139376	-7.09669	1.27778e-12	1.50966e-11
RASA1	3624.42	-0.988765	0.111784	-8.84532	9.1265e-19	1.77713e-17
GSR	3062.86	-0.988661	0.112145	-8.81592	1.18705e-18	2.29581e-17
KCTD15	65.9109	-0.986934	0.276506	-3.56931	0.000357927	0.00130755
ATP1B1	9462.33	-0.98655	0.135019	-7.30674	2.73697e-13	3.47283e-12
ITGA5	596.44	-0.986193	0.221437	-4.4536	8.44405e-06	4.14946e-05
C16orf95	103.921	-0.985968	0.232032	-4.24928	2.14463e-05	9.82146e-05
PGK1	11749.9	-0.983941	0.122013	-8.06423	7.36978e-16	1.17718e-14
ITGA3	53911.6	-0.983856	0.129288	-7.60978	2.74565e-14	3.7924e-13
PSMB6	2152.97	-0.983727	0.154185	-6.38019	1.76873e-10	1.68383e-09
SMTN	979.413	-0.983311	0.14618	-6.72672	1.73535e-11	1.82302e-10
PSMB2	2956.26	-0.982539	0.140787	-6.9789	2.9749e-12	3.39325e-11
CEP97	316.607	-0.982368	0.195534	-5.02404	5.05969e-07	3.05953e-06
RPN2	15727.1	-0.981991	0.101535	-9.67141	3.98853e-22	9.77475e-21
CHAMP1	776.25	-0.981398	0.130448	-7.52331	5.34064e-14	7.21976e-13
GOT1	771.948	-0.980728	0.12869	-7.62087	2.51981e-14	3.49171e-13
FARSB	1271.71	-0.979221	0.151578	-6.46018	1.0458e-10	1.01994e-09
PSMG3	541.547	-0.978132	0.170454	-5.73838	9.55846e-09	7.32687e-08
INPP1	1028.14	-0.978083	0.134328	-7.28129	3.30642e-13	4.17377e-12
RPP25	656.352	-0.977994	0.153961	-6.35221	2.1225e-10	2.00063e-09
IRAK2	1309.17	-0.977963	0.141123	-6.92985	4.21292e-12	4.72679e-11
ARPC1B	16259	-0.977463	0.121572	-8.04019	8.96964e-16	1.4195e-14
HSPE1	844.759	-0.976636	0.185819	-5.25584	1.47348e-07	9.61124e-07
TBC1D4	692.529	-0.975717	0.148947	-6.55078	5.72365e-11	5.71533e-10
ITGB7	72.0892	-0.975655	0.275029	-3.54746	0.000388966	0.00140796
ARSB	425.173	-0.97505	0.179521	-5.43141	5.59103e-08	3.85197e-07
CCDC88C	1715.62	-0.974739	0.165418	-5.89258	3.80208e-09	3.0694e-08
NUP93	1359.21	-0.974633	0.13136	-7.41956	1.17507e-13	1.53881e-12
UCHL5	974.879	-0.974439	0.122341	-7.96497	1.6527e-15	2.54965e-14
MASTL	826.715	-0.974208	0.128978	-7.55332	4.24316e-14	5.77709e-13
SLIRP	645.038	-0.972867	0.208432	-4.66755	3.04816e-06	1.62193e-05
MUC3A	55.5036	-0.971499	0.34524	-2.81398	0.00489323	0.0136782
CTSL	5702.71	-0.970649	0.133785	-7.25528	4.00841e-13	4.9974e-12
MTCH2	2207.42	-0.970374	0.134945	-7.19086	6.43823e-13	7.85547e-12
PGM1	2499.34	-0.968601	0.12512	-7.74136	9.83626e-15	1.43001e-13
KLF2	87.4436	-0.968138	0.274959	-3.52103	0.000429876	0.00154182
COA1	901.254	-0.967957	0.143425	-6.74888	1.4899e-11	1.57384e-10
VIM	386.794	-0.966901	0.200103	-4.83203	1.35148e-06	7.60153e-06
SRPX2	1691.96	-0.966702	0.138038	-7.00314	2.50285e-12	2.87585e-11
TXN	7609.07	-0.966488	0.160977	-6.00388	1.92661e-09	1.61381e-08
TIMP1	4269.7	-0.966099	0.153076	-6.31122	2.76839e-10	2.57407e-09
NTHL1	586.973	-0.96464	0.151369	-6.37277	1.85645e-10	1.7644e-09
PUS7L	108.373	-0.964506	0.24563	-3.92667	8.61317e-05	0.000353914
CFL1	28192.4	-0.964164	0.14914	-6.46481	1.01427e-10	9.89751e-10
IBTK	162.363	-0.96392	0.199724	-4.82625	1.39128e-06	7.81255e-06
BCL10	982.574	-0.963367	0.125175	-7.69615	1.4023e-14	2.0047e-13
TM4SF1	14784.6	-0.962945	0.16244	-5.92799	3.06656e-09	2.50748e-08
DHODH	141.559	-0.962625	0.204008	-4.71856	2.37521e-06	1.2866e-05
P2RX6	50.2218	-0.962109	0.361183	-2.66377	0.00772702	0.0203371
MRPL19	436.843	-0.961913	0.142545	-6.74811	1.49781e-11	1.58123e-10
R3HDM1	859.988	-0.96139	0.150596	-6.38389	1.72642e-10	1.64721e-09
SPATA18	74.1562	-0.961062	0.264492	-3.63361	0.000279486	0.00104117
CLTB	1777.22	-0.960438	0.137816	-6.96901	3.1917e-12	3.62367e-11
ALDH1B1	205.668	-0.960388	0.193643	-4.95958	7.06448e-07	4.16178e-06
LCMT2	256.877	-0.960374	0.160947	-5.96701	2.41641e-09	2.00355e-08
KLK1	28.4732	-0.959877	0.394253	-2.43468	0.0149052	0.0360494
PSMB3	194.979	-0.959132	0.2125	-4.51357	6.37463e-06	3.1957e-05
COPS6	6366.65	-0.958647	0.141135	-6.79242	1.10267e-11	1.18597e-10
EML4	2295.17	-0.958514	0.122757	-7.80821	5.80072e-15	8.60081e-14
EXOSC8	486.28	-0.958413	0.174706	-5.48587	4.11449e-08	2.88098e-07
GMPS	1703.62	-0.957627	0.11342	-8.44321	3.08741e-17	5.38805e-16
AGR2	3814.57	-0.957254	0.203477	-4.70448	2.54511e-06	1.373e-05
CALM1	5596.36	-0.956625	0.115497	-8.2827	1.20414e-16	2.02123e-15
HAUS5	276.178	-0.955688	0.182178	-5.24589	1.55531e-07	1.01142e-06
FAM129B	15526.6	-0.955626	0.103739	-9.21181	3.20664e-20	6.82505e-19
NCAPH2	1027.95	-0.954914	0.161805	-5.90163	3.59934e-09	2.9167e-08
CEP83	177.508	-0.954741	0.200836	-4.75382	1.99605e-06	1.0926e-05
UGGT1	4107.1	-0.954737	0.172739	-5.52706	3.25645e-08	2.31803e-07
ANXA6	680.515	-0.954571	0.175702	-5.43289	5.54488e-08	3.82172e-07
AP2S1	1581.22	-0.954454	0.164773	-5.79252	6.93378e-09	5.39941e-08
CLPB	627.272	-0.954382	0.225146	-4.23894	2.24579e-05	0.000102601
NDUFB3	852.41	-0.954361	0.189046	-5.04831	4.4574e-07	2.7164e-06
HMGB3	1414.67	-0.95433	0.142167	-6.71274	1.91001e-11	1.99429e-10
EIF5A	8236.19	-0.952459	0.156242	-6.09603	1.08735e-09	9.36892e-09
AK1	840.994	-0.952386	0.166179	-5.73109	9.97899e-09	7.62198e-08
TNFAIP8L1	146.763	-0.952131	0.202294	-4.70667	2.51791e-06	1.35918e-05
SETD8	1016.4	-0.951059	0.13481	-7.05481	1.72831e-12	2.01284e-11
CDR2	1677.85	-0.950908	0.165143	-5.75809	8.50701e-09	6.56195e-08
MSH2	1730.84	-0.950218	0.113706	-8.35682	6.44296e-17	1.10198e-15
FBXO27	114.662	-0.950185	0.236418	-4.01909	5.8424e-05	0.000248824
ARHGAP27	43.0078	-0.949502	0.336925	-2.81814	0.00483025	0.013522
RBPMS2	119.161	-0.949204	0.214986	-4.41519	1.0092e-05	4.90867e-05
VANGL1	1364.15	-0.949166	0.12552	-7.56189	3.97257e-14	5.41729e-13
NWD1	25.92	-0.948571	0.410137	-2.31281	0.0207329	0.0478184
NAPRT	86.5595	-0.948145	0.25279	-3.75072	0.00017633	0.000682983
DUSP7	250.294	-0.947966	0.178508	-5.31049	1.09332e-07	7.23331e-07
TFCP2L1	29.0615	-0.947838	0.394003	-2.40566	0.0161434	0.0386032
SRSF7	2400.99	-0.947619	0.132727	-7.13962	9.35866e-13	1.12507e-11
AKR1E2	194.388	-0.947303	0.19447	-4.87119	1.10926e-06	6.31364e-06
TBCB	762.365	-0.947027	0.165969	-5.70604	1.15636e-08	8.74666e-08
MREG	152.282	-0.946968	0.195949	-4.83272	1.34678e-06	7.58003e-06
DUT	1415.93	-0.946405	0.161019	-5.87761	4.16232e-09	3.34918e-08
AP3M2	950.257	-0.946381	0.124031	-7.6302	2.3439e-14	3.26112e-13
C16orf52	1026.63	-0.945861	0.141236	-6.69704	2.12685e-11	2.20861e-10
NRP2	8194.87	-0.945619	0.167958	-5.63009	1.80117e-08	1.32557e-07
CBR1	924.578	-0.945116	0.16737	-5.64688	1.63388e-08	1.21024e-07
PLCG2	837.29	-0.945109	0.153091	-6.17351	6.67922e-10	5.9185e-09
MRPL15	1214.83	-0.943763	0.141239	-6.68204	2.3564e-11	2.43079e-10
MYBL1	335.032	-0.943729	0.162457	-5.80911	6.28046e-09	4.92869e-08
EXOSC3	391.586	-0.942445	0.151256	-6.2308	4.64048e-10	4.18106e-09
SLC22A3	1063.32	-0.942388	0.117422	-8.02567	1.0097e-15	1.58912e-14
IFNGR2	242.037	-0.942359	0.186731	-5.04662	4.49703e-07	2.73764e-06
HCAR1	1153.36	-0.942047	0.213798	-4.40624	1.05179e-05	5.09991e-05
NRP1	9006.27	-0.941624	0.11739	-8.02133	1.04602e-15	1.64177e-14
TIGAR	204.613	-0.941214	0.199835	-4.70995	2.4778e-06	1.33894e-05
FAM207A	400.723	-0.939717	0.15824	-5.93854	2.8757e-09	2.35928e-08
TLCD1	385.699	-0.938951	0.176708	-5.31359	1.07488e-07	7.12501e-07
CENPV	492.609	-0.938674	0.165808	-5.66122	1.50298e-08	1.11985e-07
PSMD11	3183.66	-0.93865	0.135587	-6.92284	4.42664e-12	4.95362e-11
FAM173B	451.778	-0.937959	0.149539	-6.27235	3.55644e-10	3.2539e-09
RPP40	143.177	-0.935949	0.270699	-3.45753	0.000545155	0.00191407
ETFB	1078.57	-0.935813	0.151805	-6.16458	7.0672e-10	6.23651e-09
LRRC59	3946.45	-0.93504	0.153906	-6.0754	1.23678e-09	1.05873e-08
CMC1	337.24	-0.934852	0.190546	-4.90618	9.28659e-07	5.35321e-06
GLRX3	1455.14	-0.934686	0.138359	-6.75553	1.42315e-11	1.50797e-10
ABCC3	13670.5	-0.933841	0.152699	-6.11555	9.62238e-10	8.34962e-09
CAMK1	146.697	-0.933797	0.202188	-4.61846	3.86604e-06	2.02098e-05
CEP57L1	236.914	-0.933087	0.198944	-4.69021	2.72927e-06	1.46543e-05
GOT2	3004.6	-0.932284	0.136285	-6.84069	7.88119e-12	8.60609e-11
ARMC7	629.712	-0.932231	0.166939	-5.58426	2.34691e-08	1.69879e-07
PRKAR1B	1233.23	-0.932229	0.150164	-6.20808	5.36342e-10	4.78468e-09
CCM2	1328.38	-0.932084	0.139047	-6.70337	2.03673e-11	2.1163e-10
PHC2	3095.17	-0.931982	0.107668	-8.65606	4.88353e-18	8.98894e-17
CYBA	9004.27	-0.93059	0.12223	-7.61343	2.66906e-14	3.69256e-13
NUP37	754.269	-0.930202	0.149888	-6.20598	5.43568e-10	4.84662e-09
ZNF92	286.128	-0.929174	0.166621	-5.57659	2.45284e-08	1.77173e-07
LIN52	127.288	-0.927694	0.207572	-4.46926	7.84908e-06	3.87212e-05
TUBGCP3	500.355	-0.927426	0.165939	-5.58897	2.28418e-08	1.65408e-07
PPP1R14B	4100.03	-0.927397	0.140708	-6.59092	4.37108e-11	4.40834e-10
PSMA3	2676.74	-0.926214	0.143457	-6.45637	1.07246e-10	1.04415e-09
EPHA1	84.2179	-0.925441	0.237328	-3.89942	9.64234e-05	0.000392722
MTAP	1108.73	-0.925289	0.12613	-7.33599	2.20083e-13	2.81756e-12
KCNMB4	668.822	-0.925045	0.210594	-4.39254	1.12031e-05	5.39556e-05
RNF125	106.086	-0.924931	0.289931	-3.19018	0.00142185	0.00455155
CCDC107	26.5745	-0.924736	0.399616	-2.31406	0.0206642	0.0476856
NUP88	1176.25	-0.924585	0.120875	-7.64911	2.02381e-14	2.8388e-13
NTRK2	56.3018	-0.924501	0.287101	-3.22013	0.00128133	0.00414897
TFB1M	294.382	-0.924402	0.171794	-5.38087	7.41274e-08	5.0263e-07
ELFN2	1850.57	-0.923761	0.155331	-5.94703	2.73054e-09	2.24987e-08
CCDC74B	91.404	-0.923531	0.254619	-3.62711	0.000286615	0.00106472
VDAC1	4074.67	-0.923255	0.117782	-7.83867	4.55327e-15	6.79229e-14
MON1A	97.3329	-0.923008	0.266051	-3.46929	0.000521834	0.00183896
EPB41L4B	530.191	-0.922748	0.133876	-6.89255	5.47993e-12	6.06896e-11
MCOLN2	34.7878	-0.922635	0.356526	-2.58785	0.00965782	0.0247099
NOMO1	411.608	-0.922359	0.179566	-5.13659	2.79765e-07	1.75865e-06
PIK3CB	1735.25	-0.922154	0.12649	-7.29035	3.09142e-13	3.90812e-12
DEK	5209.66	-0.921752	0.1357	-6.79259	1.10137e-11	1.18532e-10
FICD	147.955	-0.921623	0.203856	-4.52095	6.15621e-06	3.09434e-05
BCAR3	1555.33	-0.920826	0.119764	-7.68867	1.48678e-14	2.11945e-13
FAM3C	8645.88	-0.920299	0.172231	-5.34341	9.12141e-08	6.11002e-07
TRA2B	3390.46	-0.918916	0.115666	-7.94457	1.94868e-15	2.98479e-14
COCH	92.9765	-0.918881	0.24069	-3.8177	0.000134703	0.000532817
EPHB6	395.855	-0.918835	0.155652	-5.90315	3.56622e-09	2.89123e-08
DHRS9	8033.39	-0.917104	0.132174	-6.93862	3.95952e-12	4.45122e-11
UNG	1161.77	-0.916906	0.133641	-6.86098	6.839e-12	7.52554e-11
TSPAN7	78.4723	-0.916713	0.345707	-2.65171	0.0080086	0.020988
SRPRB	705.601	-0.916369	0.170562	-5.37265	7.75865e-08	5.24634e-07
NDUFAB1	1457.84	-0.915706	0.164537	-5.56535	2.61627e-08	1.88343e-07
SLC6A14	764.254	-0.915508	0.202828	-4.5137	6.37053e-06	3.19458e-05
SLC35E3	341.553	-0.914922	0.164438	-5.56393	2.63761e-08	1.898e-07
DNAJB11	1916.79	-0.914733	0.129595	-7.05837	1.68466e-12	1.96868e-11
ICMT	2329.54	-0.914361	0.128014	-7.14269	9.15246e-13	1.10183e-11
ATP13A2	1576.45	-0.914155	0.14467	-6.3189	2.63425e-10	2.45467e-09
TUBGCP5	68.1023	-0.913995	0.273825	-3.33789	0.000844185	0.00284575
MRPL50	445.446	-0.913966	0.145598	-6.27734	3.44411e-10	3.15786e-09
FGD2	73.2305	-0.91368	0.258792	-3.53056	0.000414688	0.0014939
ZNF788	27.2143	-0.913398	0.397111	-2.30011	0.0214421	0.0492019
KIF21B	71.9581	-0.913325	0.293219	-3.11482	0.00184054	0.00574709
ARHGAP4	341.69	-0.912046	0.161862	-5.63471	1.75352e-08	1.29217e-07
HIF1A	6934.39	-0.910188	0.131899	-6.90063	5.1772e-12	5.74853e-11
HOMER2	164.344	-0.909978	0.229115	-3.97171	7.13591e-05	0.000297995
SLC30A1	764.574	-0.90965	0.16238	-5.60198	2.11916e-08	1.54043e-07
LSM12	419.224	-0.909351	0.157119	-5.78767	7.13714e-09	5.55491e-08
LYPLA1	2762.01	-0.909182	0.122936	-7.39557	1.40806e-13	1.83273e-12
NUDT14	428.176	-0.908192	0.146827	-6.18544	6.19292e-10	5.50464e-09
FLJ32255	2707.55	-0.907068	0.122358	-7.41324	1.23249e-13	1.61277e-12
TOP3A	1065.89	-0.907034	0.175378	-5.17188	2.31755e-07	1.47633e-06
PPIA	23423.9	-0.906599	0.14096	-6.43162	1.26252e-10	1.21814e-09
UGDH	3166.07	-0.906102	0.102671	-8.8253	1.09166e-18	2.11371e-17
SLC2A4RG	2538.91	-0.905892	0.150523	-6.01831	1.76247e-09	1.4843e-08
UNC13B	466.192	-0.905887	0.183171	-4.94558	7.59192e-07	4.44655e-06
LAMA3	5254.46	-0.905261	0.158942	-5.69553	1.2299e-08	9.26608e-08
EEF2KMT	181.224	-0.905221	0.202623	-4.46751	7.91356e-06	3.89995e-05
AGFG2	2409.67	-0.904207	0.132035	-6.84825	7.47579e-12	8.20519e-11
SLC25A13	2558.31	-0.903873	0.107647	-8.39667	4.59326e-17	7.95933e-16
POLD2	2613.9	-0.903834	0.135378	-6.67638	2.44924e-11	2.5205e-10
NDUFS8	2244.94	-0.903308	0.150882	-5.98685	2.13946e-09	1.78514e-08
ORAI1	578.749	-0.90322	0.157783	-5.72444	1.03774e-08	7.90513e-08
RABEPK	380.545	-0.903026	0.171469	-5.2664	1.39123e-07	9.10241e-07
LRRC66	42.9599	-0.902493	0.333022	-2.71001	0.00672812	0.0180769
PSMC5	2969.94	-0.902397	0.143793	-6.27565	3.48172e-10	3.18895e-09
MLX	1347.68	-0.901921	0.13642	-6.61135	3.8082e-11	3.86795e-10
SSFA2	8407.8	-0.901814	0.118543	-7.60751	2.79435e-14	3.85346e-13
TOPBP1	1570.3	-0.901747	0.143781	-6.27167	3.57203e-10	3.26469e-09
DTD1	963.397	-0.901637	0.139922	-6.44383	1.16493e-10	1.12906e-09
SEC14L2	1393.41	-0.901527	0.134836	-6.68608	2.29235e-11	2.36883e-10
TRIL	32.7027	-0.901505	0.388706	-2.31925	0.0203817	0.0471096
SNRPB	3888.5	-0.900334	0.140232	-6.42033	1.35976e-10	1.30755e-09
SNRPA1	759.622	-0.900153	0.159113	-5.65731	1.5376e-08	1.14386e-07
SFXN1	1473.4	-0.899917	0.124605	-7.22215	5.11706e-13	6.30174e-12
IGF2BP3	3177.6	-0.899835	0.126554	-7.11031	1.15786e-12	1.37461e-11
B3GLCT	420.835	-0.899439	0.152201	-5.90954	3.4307e-09	2.78928e-08
HES6	76.4253	-0.899434	0.25856	-3.47862	0.000504002	0.00178161
BATF2	161.556	-0.899117	0.233884	-3.84428	0.000120907	0.000484026
RRBP1	3896.94	-0.898565	0.130988	-6.85989	6.89133e-12	7.57825e-11
POC1B	512.592	-0.898114	0.139257	-6.44932	1.12354e-10	1.09186e-09
SYTL4	1660.45	-0.898033	0.120936	-7.42567	1.12211e-13	1.47621e-12
IL22RA1	127.828	-0.89793	0.215634	-4.16414	3.12535e-05	0.000139587
TPGS2	1342.04	-0.896778	0.114871	-7.80681	5.86528e-15	8.68152e-14
NDUFB1	467.24	-0.895888	0.194651	-4.60253	4.17387e-06	2.16453e-05
OSBPL3	4290.98	-0.895718	0.134626	-6.65337	2.86459e-11	2.9356e-10
GTF3C6	694.007	-0.895521	0.177012	-5.05909	4.21273e-07	2.57921e-06
COLGALT1	2418.49	-0.895345	0.160011	-5.59551	2.19973e-08	1.59561e-07
SLC7A11-AS1	54.6511	-0.895302	0.310594	-2.88255	0.00394474	0.0113057
PIGU	945.197	-0.894995	0.139375	-6.4215	1.3494e-10	1.29831e-09
SRBD1	410.41	-0.894689	0.152742	-5.85752	4.69833e-09	3.74013e-08
LRRC8D	556.479	-0.894644	0.135108	-6.62171	3.55062e-11	3.61918e-10
KLHL25	276.733	-0.892174	0.179394	-4.97326	6.58373e-07	3.89462e-06
ATP1A1	12054.9	-0.891965	0.10816	-8.24675	1.62763e-16	2.703e-15
CD9	5326.42	-0.891525	0.121386	-7.34457	2.06427e-13	2.65262e-12
EXOG	112.26	-0.891513	0.225482	-3.95382	7.69146e-05	0.000318944
ARF6	3481.29	-0.891509	0.107954	-8.25824	1.47838e-16	2.46469e-15
PSMD1	3651.46	-0.8912	0.125663	-7.09199	1.32198e-12	1.55974e-11
TBCD	2094.29	-0.890557	0.127365	-6.99217	2.70666e-12	3.1038e-11
SLBP	1942.68	-0.890521	0.134335	-6.6291	3.37734e-11	3.45076e-10
SLC17A9	624.564	-0.89044	0.163805	-5.43598	5.44946e-08	3.75897e-07
MAP4K2	637.936	-0.889735	0.16239	-5.47899	4.27766e-08	2.9867e-07
SYPL1	12849.3	-0.889477	0.121364	-7.32899	2.31899e-13	2.9644e-12
PTP4A1	4122.59	-0.889364	0.115514	-7.69922	1.36899e-14	1.96035e-13
TSKU	1957.03	-0.889131	0.127427	-6.97754	3.00388e-12	3.42175e-11
SPOCD1	700.196	-0.888499	0.217673	-4.0818	4.46882e-05	0.000194083
APIP	431.871	-0.888465	0.171345	-5.18523	2.15754e-07	1.37901e-06
ARFGEF3	1277.29	-0.888438	0.196914	-4.5118	6.42785e-06	3.22049e-05
DMTN	797.819	-0.88842	0.13409	-6.62556	3.45935e-11	3.53035e-10
ITPK1	303.758	-0.887882	0.156833	-5.66132	1.50211e-08	1.11985e-07
YBX1	18380.4	-0.887422	0.115697	-7.67025	1.71665e-14	2.43986e-13
ATP2A2	11302.2	-0.885948	0.1243	-7.12752	1.0219e-12	1.2225e-11
HIST1H2BJ	51.8027	-0.885908	0.288593	-3.06975	0.00214237	0.00659827
OAS1	1954.36	-0.885241	0.200575	-4.41352	1.01704e-05	4.94118e-05
SAMD10	496.014	-0.885215	0.138728	-6.38094	1.76009e-10	1.67746e-09
CISD2	730.904	-0.884961	0.144466	-6.12574	9.02654e-10	7.86042e-09
PITRM1	2473.75	-0.884854	0.140608	-6.29307	3.1124e-10	2.87989e-09
MICAL2	3854	-0.884368	0.15597	-5.6701	1.42712e-08	1.06769e-07
SLX4	334.929	-0.883856	0.231163	-3.82351	0.000131564	0.000522089
UQCRHL	147.338	-0.883222	0.213082	-4.14498	3.39841e-05	0.000150918
ANXA8	2095.02	-0.88198	0.113023	-7.80354	6.01952e-15	8.90214e-14
CYC1	2433.83	-0.881734	0.141222	-6.24361	4.27584e-10	3.87082e-09
NDUFB8	1324.15	-0.881099	0.147852	-5.95932	2.53288e-09	2.09304e-08
PAK6	167.633	-0.880081	0.190813	-4.61226	3.98317e-06	2.07568e-05
RHOF	182.715	-0.87977	0.181231	-4.8544	1.20751e-06	6.82757e-06
LRRFIP1	4640.21	-0.879418	0.118439	-7.42507	1.12719e-13	1.48062e-12
GAS2L1	483.947	-0.879032	0.153735	-5.71785	1.07882e-08	8.20354e-08
NDUFB6	827.575	-0.877946	0.17814	-4.92842	8.28968e-07	4.82721e-06
TMEM237	480.563	-0.877751	0.169625	-5.17467	2.28316e-07	1.45605e-06
CPSF3	1345.56	-0.876457	0.130401	-6.72127	1.80147e-11	1.88901e-10
BOP1	968.577	-0.875579	0.157947	-5.54348	2.96519e-08	2.12569e-07
PSMA2	3493.41	-0.875462	0.149389	-5.86027	4.62102e-09	3.68715e-08
FDX1	1421.19	-0.874561	0.140546	-6.2226	4.88984e-10	4.3896e-09
OCIAD2	2515.5	-0.874183	0.137987	-6.33524	2.36968e-10	2.22087e-09
EIF5AL1	596.841	-0.873906	0.174202	-5.01663	5.2587e-07	3.17205e-06
ADCY7	787.291	-0.873684	0.180703	-4.83491	1.33207e-06	7.50709e-06
TMEM87B	2655.02	-0.872979	0.119024	-7.33448	2.22587e-13	2.84749e-12
TYSND1	476.381	-0.872674	0.144313	-6.04711	1.47468e-09	1.24867e-08
OSTF1	969.347	-0.872629	0.143456	-6.08288	1.1804e-09	1.01452e-08
OSGIN1	447.267	-0.872106	0.189727	-4.59664	4.29361e-06	2.22126e-05
PIN1	983.299	-0.871599	0.160107	-5.44384	5.21442e-08	3.60554e-07
RPL39L	768.621	-0.871409	0.169728	-5.13414	2.83433e-07	1.78041e-06
SLC36A4	685.81	-0.871285	0.132091	-6.59607	4.22201e-11	4.26552e-10
AIFM2	884.73	-0.871268	0.163445	-5.33064	9.7868e-08	6.52263e-07
EN2	32.5056	-0.870162	0.364961	-2.38426	0.0171137	0.0406458
DKC1	1889.33	-0.870009	0.124106	-7.01023	2.37919e-12	2.74295e-11
TPD52	1600.89	-0.869406	0.125737	-6.91447	4.69628e-12	5.23828e-11
IPO4	1175.12	-0.868373	0.161042	-5.39221	6.95944e-08	4.7372e-07
ZNF511	311.081	-0.868269	0.167515	-5.18324	2.18063e-07	1.39325e-06
SNX8	2167.47	-0.86794	0.117317	-7.39827	1.37971e-13	1.79718e-12
PBX3	219.552	-0.867734	0.187125	-4.6372	3.53157e-06	1.85499e-05
AP1B1	2787.82	-0.86745	0.131305	-6.60637	3.93866e-11	3.98629e-10
MAT2A	5402.6	-0.865325	0.106646	-8.11397	4.89911e-16	7.86931e-15
LEO1	691.251	-0.864615	0.142539	-6.06581	1.3129e-09	1.11831e-08
PLCH1	97.255	-0.863919	0.249026	-3.4692	0.000522011	0.00183921
KIAA0391	700.631	-0.863801	0.140643	-6.1418	8.15895e-10	7.14481e-09
MTFR1	712.643	-0.863356	0.138013	-6.25561	3.95972e-10	3.60558e-09
RAB37	4841.5	-0.863218	0.140746	-6.13318	8.61388e-10	7.5355e-09
ATP5G3	2806.29	-0.863102	0.150411	-5.73829	9.56375e-09	7.32766e-08
FOXRED2	727.734	-0.862594	0.192149	-4.48919	7.14934e-06	3.55808e-05
UBE2N	1941.78	-0.862553	0.124133	-6.9486	3.68942e-12	4.15847e-11
SRSF9	1533.83	-0.86201	0.123696	-6.96876	3.1975e-12	3.62545e-11
FADS1	1677.47	-0.86168	0.143314	-6.01255	1.82629e-09	1.53494e-08
TNFRSF12A	4614.65	-0.860857	0.143865	-5.98376	2.18041e-09	1.81754e-08
HSPA5	20514	-0.860821	0.120556	-7.14044	9.30293e-13	1.11916e-11
PRDM8	1517.35	-0.860386	0.157501	-5.46273	4.6887e-08	3.25911e-07
PSMA4	3345.31	-0.859954	0.139047	-6.18464	6.22429e-10	5.52965e-09
MAP4K4	10966.4	-0.859177	0.127934	-6.71578	1.87068e-11	1.9556e-10
PGAM5	817.744	-0.85915	0.161824	-5.30916	1.10129e-07	7.2804e-07
HIGD1A	1690.98	-0.858911	0.137112	-6.26431	3.74485e-10	3.41899e-09
USP14	2594.62	-0.858709	0.11049	-7.77182	7.73665e-15	1.13729e-13
MRPS6	1436.72	-0.858461	0.163833	-5.23984	1.60713e-07	1.04393e-06
PDCL3	541.154	-0.858145	0.182958	-4.6904	2.72674e-06	1.46453e-05
MYDGF	3027.82	-0.857623	0.130437	-6.57501	4.86492e-11	4.88342e-10
TMSB15B	55.035	-0.856798	0.296828	-2.88651	0.00389542	0.011188
KCNQ3	52.11	-0.856671	0.306476	-2.79523	0.0051863	0.0144102
RCL1	296.002	-0.856519	0.155401	-5.51167	3.55442e-08	2.51448e-07
MAP2K1	1654.7	-0.856388	0.112618	-7.60435	2.86339e-14	3.94234e-13
MET	7021.14	-0.855445	0.150522	-5.68319	1.32204e-08	9.94719e-08
VIPR1	615.813	-0.854427	0.168761	-5.06295	4.12813e-07	2.53012e-06
COX11	723.148	-0.854258	0.136028	-6.28002	3.38536e-10	3.10899e-09
NUP85	1619.43	-0.853784	0.1292	-6.60824	3.88914e-11	3.94083e-10
CPOX	792.882	-0.853733	0.126198	-6.765	1.33308e-11	1.41867e-10
NUPL1	943.577	-0.853564	0.138382	-6.16818	6.90793e-10	6.10539e-09
TP53I3	366.268	-0.853533	0.160527	-5.31707	1.05451e-07	7.00081e-07
GPD2	1696.35	-0.853204	0.121346	-7.03118	2.04793e-12	2.3706e-11
PLGRKT	210.384	-0.852834	0.214038	-3.98451	6.76204e-05	0.000283764
NT5DC3	392.835	-0.8528	0.17326	-4.92209	8.56264e-07	4.97433e-06
OLA1	1681.12	-0.852729	0.134058	-6.36089	2.00587e-10	1.89695e-09
ABHD15	917.018	-0.852169	0.126971	-6.71151	1.92625e-11	2.01003e-10
GLYCTK	94.2544	-0.84945	0.239582	-3.54554	0.000391805	0.00141682
FAM84B	4091.79	-0.848932	0.13501	-6.28793	3.21734e-10	2.96899e-09
ATPIF1	630.895	-0.848856	0.171982	-4.93573	7.98498e-07	4.65625e-06
EXOSC4	467.494	-0.848579	0.163194	-5.19981	1.99496e-07	1.27747e-06
PRSS3	1884.8	-0.848162	0.19028	-4.45745	8.29422e-06	4.08168e-05
SNRPA	1122.14	-0.847632	0.138444	-6.12258	9.20711e-10	8.00953e-09
IER2	2236.23	-0.846884	0.113054	-7.49098	6.83596e-14	9.16179e-13
HES1	1099.32	-0.846638	0.140667	-6.01875	1.75772e-09	1.48102e-08
HLTF	1417.25	-0.846454	0.116711	-7.25259	4.08891e-13	5.07564e-12
B3GALT5-AS1	393.056	-0.844668	0.183269	-4.6089	4.04809e-06	2.10631e-05
ST3GAL6	170.473	-0.844579	0.242547	-3.48212	0.000497465	0.00176032
PLIN2	1219.78	-0.844252	0.137931	-6.12083	9.30909e-10	8.09414e-09
ABCB10	821.827	-0.843892	0.121006	-6.97395	3.08168e-12	3.50339e-11
EPHB3	78.0162	-0.843786	0.268221	-3.14586	0.00165602	0.0052232
SRSF1	6992.05	-0.843687	0.103438	-8.15645	3.45004e-16	5.59938e-15
RHNO1	730.47	-0.842561	0.135457	-6.22015	4.96688e-10	4.4541e-09
THOC3	444.816	-0.842168	0.179372	-4.69509	2.6649e-06	1.43266e-05
SMS	3477.36	-0.842163	0.13222	-6.36943	1.89733e-10	1.80026e-09
HYAL3	40.8217	-0.840887	0.322722	-2.60561	0.00917104	0.0236124
TGM2	67609.4	-0.840548	0.122035	-6.88776	5.66784e-12	6.26494e-11
TSEN2	256.049	-0.840353	0.180134	-4.66514	3.084e-06	1.6405e-05
EMC1	2500.93	-0.839575	0.146492	-5.73121	9.97195e-09	7.61999e-08
BCL2	59.8077	-0.839393	0.286123	-2.93368	0.0033497	0.00978778
LOC101926941	13.624	-4.16654	0.629181	-6.62217	3.53964e-11	3.61014e-10
C20orf24	273.265	-0.838949	0.193886	-4.32702	1.51143e-05	7.11543e-05
MINOS1	910.083	-0.838934	0.182343	-4.60085	4.20764e-06	2.18073e-05
SMAGP	503.776	-0.838717	0.170408	-4.92182	8.57437e-07	4.97946e-06
MNAT1	838.556	-0.838413	0.15327	-5.47018	4.49584e-08	3.13139e-07
ALDH7A1	1800.34	-0.838158	0.12478	-6.71707	1.85409e-11	1.94063e-10
CCDC87	58.034	-0.837998	0.271765	-3.08354	0.00204556	0.00632621
PRTFDC1	526.782	-0.837962	0.154711	-5.41632	6.08378e-08	4.17636e-07
UNC5B	1441.31	-0.8375	0.156395	-5.35502	8.55469e-08	5.74836e-07
KIF21A	500.017	-0.837288	0.160878	-5.20448	1.94539e-07	1.24806e-06
DOCK9	2904.93	-0.836613	0.155245	-5.389	7.085e-08	4.81359e-07
SUSD1	820.976	-0.836548	0.138291	-6.0492	1.45566e-09	1.23318e-08
ZMYND19	579.837	-0.836115	0.152549	-5.48097	4.22992e-08	2.95698e-07
RB1	1452.63	-0.835407	0.127345	-6.56017	5.37481e-11	5.3858e-10
BZW1	6123.35	-0.835327	0.107064	-7.80212	6.08736e-15	8.99472e-14
GPRIN3	41.2337	-0.835229	0.32417	-2.57651	0.00998026	0.0254147
MSN	7522.88	-0.834942	0.157514	-5.30073	1.15338e-07	7.60382e-07
ARL4C	2469.39	-0.834671	0.115607	-7.21992	5.20182e-13	6.39694e-12
MMACHC	88.7008	-0.833319	0.305866	-2.72445	0.00644078	0.0173674
KCNK1	2050.36	-0.833125	0.133745	-6.22922	4.68752e-10	4.21901e-09
ADAT1	413.808	-0.832816	0.215366	-3.86698	0.00011019	0.000445092
PAGR1	779.674	-0.832751	0.144793	-5.75131	8.85533e-09	6.81836e-08
BANF1	3958.34	-0.832528	0.138743	-6.0005	1.96706e-09	1.64673e-08
ANXA8L1	980.532	-0.832321	0.148775	-5.59448	2.21278e-08	1.60441e-07
ARHGDIA	8683.33	-0.832257	0.14164	-5.87588	4.20594e-09	3.37953e-08
KIAA0586	471.212	-0.831973	0.164242	-5.06554	4.07251e-07	2.5005e-06
DAP	17284.3	-0.831769	0.105513	-7.8831	3.19357e-15	4.8142e-14
FRMD8	3290.24	-0.831141	0.132023	-6.29544	3.06519e-10	2.83928e-09
PDE7A	314.757	-0.831137	0.178488	-4.65655	3.21551e-06	1.70622e-05
TNFRSF1B	975.193	-0.830302	0.132742	-6.25502	3.97471e-10	3.61538e-09
VASP	1874.93	-0.830207	0.117894	-7.04198	1.89524e-12	2.19681e-11
AGA	973.621	-0.830032	0.137208	-6.04945	1.45337e-09	1.23246e-08
SIX1	135.613	-0.829649	0.219798	-3.7746	0.000160262	0.000625125
CCDC109B	505.649	-0.829647	0.143046	-5.79985	6.63731e-09	5.18502e-08
NRIP3	230.051	-0.829174	0.177426	-4.67334	2.96339e-06	1.58124e-05
ISOC1	697.803	-0.828618	0.138173	-5.99695	2.01063e-09	1.6801e-08
CARD11	4842.59	-0.82854	0.129435	-6.4012	1.54158e-10	1.47907e-09
LSM10	294.899	-0.828394	0.215005	-3.85291	0.000116722	0.000468452
SMIM4	72.2914	-0.827882	0.303511	-2.72769	0.00637802	0.0172199
SMYD3	296.409	-0.82764	0.189382	-4.37021	1.24126e-05	5.93972e-05
KIAA1279	885.501	-0.827628	0.126595	-6.53763	6.25033e-11	6.22312e-10
PDX1	33.9933	-0.827251	0.338369	-2.44481	0.0144927	0.0351558
CCT6A	6108.15	-0.827133	0.119526	-6.92011	4.51297e-12	5.04036e-11
CHCHD3	693.53	-0.826659	0.142499	-5.80115	6.58626e-09	5.14983e-08
H2AFY	4203.7	-0.826618	0.123071	-6.71657	1.86055e-11	1.9462e-10
PCNT	1267.59	-0.825991	0.147417	-5.60308	2.10576e-08	1.53134e-07
SCRIB	210.959	-0.825929	0.182979	-4.51378	6.36827e-06	3.19438e-05
MGAT2	1908.83	-0.82579	0.115744	-7.13465	9.70335e-13	1.16488e-11
CHDH	42.7634	-0.824931	0.30825	-2.67617	0.00744684	0.0197085
GLMN	149.075	-0.824676	0.233266	-3.53534	0.000407254	0.00146889
GDAP1	66.0334	-0.824391	0.288714	-2.85539	0.00429834	0.0121841
PTPRE	565.445	-0.824262	0.131111	-6.28674	3.24202e-10	2.98694e-09
MRPL39	332.28	-0.824134	0.171055	-4.81794	1.45047e-06	8.09985e-06
EYA2	328.037	-0.824007	0.169025	-4.87507	1.08769e-06	6.20119e-06
HINT2	549.029	-0.823936	0.164422	-5.01109	5.41214e-07	3.25316e-06
C3orf33	61.9172	-0.823789	0.272079	-3.02776	0.00246376	0.0074701
EPHX4	201.244	-0.823768	0.189291	-4.35187	1.34982e-05	6.41445e-05
THEM4	646.72	-0.823707	0.164271	-5.01432	5.32212e-07	3.20579e-06
PSMD7	2767.2	-0.823358	0.131751	-6.24934	4.12195e-10	3.74137e-09
MACF1	13212	-0.823272	0.14871	-5.53609	3.09295e-08	2.20989e-07
B3GAT3	1734.15	-0.822572	0.14709	-5.59228	2.24103e-08	1.62351e-07
STRA13	1193.12	-0.822017	0.164665	-4.99205	5.9742e-07	3.55859e-06
MTMR6	1079.28	-0.822012	0.122289	-6.72189	1.79382e-11	1.88329e-10
PPM1G	3560.42	-0.822011	0.13502	-6.08809	1.14268e-09	9.83082e-09
ELP4	359.385	-0.82153	0.15107	-5.43809	5.38562e-08	3.71642e-07
TAF15	220.045	-0.821387	0.236207	-3.4774	0.000506306	0.00178902
SCD	2180.59	-0.82099	0.140381	-5.84828	4.96679e-09	3.94286e-08
WDR12	744.703	-0.820929	0.1299	-6.31971	2.62054e-10	2.44323e-09
LRRC45	985.712	-0.820111	0.140588	-5.83344	5.42948e-09	4.29031e-08
MMP15	1773.3	-0.819896	0.129675	-6.32271	2.5701e-10	2.40142e-09
PRMT6	340.786	-0.819879	0.152812	-5.3653	8.08162e-08	5.44541e-07
CPM	359.137	-0.819211	0.17217	-4.75816	1.95367e-06	1.07043e-05
DCAF15	378.638	-0.819038	0.161662	-5.06637	4.05468e-07	2.49223e-06
C2orf69	426.925	-0.81887	0.148782	-5.50382	3.71647e-08	2.62069e-07
ASL	540.024	-0.818776	0.143529	-5.70461	1.16609e-08	8.80854e-08
PIGX	623.97	-0.818729	0.139469	-5.87032	4.34965e-09	3.48358e-08
IPO9	2567.27	-0.818702	0.131631	-6.21965	4.98251e-10	4.46577e-09
TMEM51	378.97	-0.818085	0.148605	-5.50509	3.68987e-08	2.60386e-07
ETFA	2780.32	-0.817993	0.135045	-6.05718	1.38531e-09	1.17707e-08
TPMT	267.032	-0.817915	0.191516	-4.27075	1.9482e-05	8.98907e-05
PSMC4	59.7505	-0.817605	0.282341	-2.89581	0.00378181	0.0108982
TBC1D24	241.125	-0.817449	0.216401	-3.77747	0.000158432	0.000618688
CCNYL1	786.913	-0.816517	0.132367	-6.16858	6.89065e-10	6.09325e-09
LRRC20	466.878	-0.816357	0.1617	-5.04859	4.45078e-07	2.71333e-06
S100A14	73.3798	-0.815887	0.255692	-3.19089	0.00141833	0.00454199
NOP56	1929.88	-0.815524	0.146352	-5.57234	2.51336e-08	1.813e-07
CDCP1	4044.56	-0.814829	0.162903	-5.00193	5.6759e-07	3.39742e-06
MUTYH	225.088	-0.814328	0.190461	-4.27555	1.90662e-05	8.82334e-05
CSTB	5566.41	-0.813952	0.143495	-5.67234	1.40858e-08	1.05474e-07
PTGES3	8747.83	-0.813607	0.129053	-6.30445	2.89225e-10	2.68488e-09
AIFM1	1353.86	-0.813335	0.139758	-5.8196	5.89885e-09	4.65049e-08
OXCT1	894.216	-0.81259	0.124036	-6.55127	5.70508e-11	5.70342e-10
TMEM191A	42.8514	-0.812369	0.336592	-2.41351	0.0157995	0.0378971
MAPRE1	6960.24	-0.812321	0.105028	-7.73431	1.03968e-14	1.50767e-13
DNM1L	1570.6	-0.81161	0.132442	-6.12803	8.89736e-10	7.7558e-09
MPZL2	686.992	-0.811501	0.181898	-4.46128	8.14704e-06	4.01271e-05
AHCY	5148.74	-0.811416	0.11098	-7.3114	2.64383e-13	3.36961e-12
KCNJ2	55.9165	-0.811305	0.33341	-2.43336	0.0149596	0.0361606
MCMBP	1753.79	-0.810723	0.115693	-7.00756	2.42501e-12	2.79202e-11
SFPQ	5820.03	-0.81041	0.116402	-6.96218	3.35052e-12	3.79394e-11
CYP39A1	106.136	-0.810307	0.242281	-3.34449	0.000824341	0.00278651
NCOR2	10022.3	-0.810299	0.17446	-4.64462	3.40698e-06	1.79781e-05
UBE2M	1180.67	-0.810269	0.145434	-5.57139	2.52711e-08	1.82078e-07
UTP11L	1018.57	-0.810121	0.148287	-5.46322	4.67587e-08	3.2515e-07
S100A6	19342.6	-0.810106	0.151548	-5.34555	9.0141e-08	6.0405e-07
MRPL18	1157.66	-0.808953	0.162289	-4.98466	6.20712e-07	3.68454e-06
SUN2	6013.72	-0.808746	0.110677	-7.30724	2.72687e-13	3.46259e-12
IDH3A	1051.59	-0.80869	0.128567	-6.29004	3.17383e-10	2.93357e-09
LDHB	5610.26	-0.807694	0.140862	-5.73396	9.8115e-09	7.51077e-08
BRIX1	1145.4	-0.80754	0.146891	-5.49753	3.85141e-08	2.70807e-07
YARS2	633.904	-0.80727	0.144796	-5.57521	2.47226e-08	1.785e-07
NQO2	476.051	-0.806683	0.165044	-4.88768	1.02033e-06	5.8424e-06
MFSD7	45.8735	-0.8066	0.313932	-2.56934	0.0101891	0.025884
ASF1A	763.472	-0.806594	0.13768	-5.85847	4.67153e-09	3.72353e-08
MRPS10	1393.25	-0.806584	0.133523	-6.0408	1.53353e-09	1.29722e-08
FBL	86.912	-0.806433	0.27357	-2.94781	0.00320036	0.00941509
PFDN2	1112.63	-0.806433	0.183397	-4.3972	1.09657e-05	5.28781e-05
CRSP8P	56.7676	-0.806278	0.288468	-2.79504	0.00518941	0.0144146
SPRY2	1234.84	-0.805687	0.12737	-6.32557	2.52304e-10	2.35873e-09
CRELD2	734.413	-0.805549	0.150783	-5.34244	9.17034e-08	6.13322e-07
PTS	754.993	-0.805089	0.17347	-4.64108	3.46587e-06	1.82551e-05
FIBP	2432.74	-0.804378	0.123923	-6.49096	8.52929e-11	8.39954e-10
FADD	1637.8	-0.803388	0.135818	-5.9152	3.3147e-09	2.69624e-08
EEF2K	585.866	-0.80338	0.16876	-4.76048	1.93136e-06	1.05922e-05
ZNF551	92.4106	-0.802849	0.245656	-3.26819	0.00108239	0.00355717
TNFRSF10D	949.951	-0.802706	0.128528	-6.24537	4.22802e-10	3.8336e-09
COQ2	690.027	-0.802283	0.146413	-5.4796	4.26276e-08	2.97873e-07
COX8A	4164	-0.802033	0.153498	-5.22505	1.74106e-07	1.12582e-06
SLC2A13	596.212	-0.801276	0.166214	-4.82076	1.43013e-06	8.00139e-06
EML5	232.709	-0.800738	0.195874	-4.08803	4.35055e-05	0.000189378
F2R	2682.53	-0.800108	0.168421	-4.75064	2.02769e-06	1.10816e-05
COX7A2	2374.49	-0.800064	0.155896	-5.13202	2.86647e-07	1.79862e-06
WDYHV1	180.153	-0.799969	0.20394	-3.92256	8.76117e-05	0.000359823
TOMM5	1131.49	-0.799944	0.163404	-4.89551	9.80521e-07	5.62758e-06
UGT8	377.82	-0.798946	0.179829	-4.44281	8.87909e-06	4.34458e-05
STK40	457.683	-0.798557	0.163243	-4.89184	9.98978e-07	5.72585e-06
HDAC1	4434.77	-0.797215	0.105398	-7.56386	3.91277e-14	5.33999e-13
GSTP1	14478	-0.797085	0.136066	-5.85809	4.68209e-09	3.72893e-08
PRDX3	5153.76	-0.797036	0.127915	-6.23098	4.63532e-10	4.17861e-09
ST3GAL4	1392.82	-0.796877	0.129262	-6.1648	7.05702e-10	6.23073e-09
PA2G4P4	434.225	-0.796481	0.17812	-4.47158	7.7642e-06	3.83515e-05
ARL6	71.9888	-0.796113	0.257639	-3.09003	0.00200138	0.00620189
ADSL	1711.19	-0.79609	0.128905	-6.17576	6.58441e-10	5.8375e-09
GCLM	786.719	-0.795639	0.178542	-4.45631	8.33822e-06	4.10216e-05
MRPL35	652.801	-0.795134	0.141593	-5.61563	1.95843e-08	1.43393e-07
IL7R	143.195	-0.794964	0.281685	-2.82217	0.00476992	0.0133793
RAB9B	46.2766	-0.794835	0.296899	-2.67712	0.00742581	0.019668
PXMP2	344.065	-0.793781	0.165069	-4.80879	1.5185e-06	8.44912e-06
CARNMT1	252.848	-0.792707	0.186244	-4.25627	2.07862e-05	9.54976e-05
FRRS1	131.738	-0.792356	0.21532	-3.67991	0.00023332	0.000880662
PDIA3	14225.6	-0.791664	0.140221	-5.64582	1.64398e-08	1.21668e-07
GEMIN2	183.314	-0.791205	0.195158	-4.05418	5.03114e-05	0.000216531
NOP2	750.094	-0.791175	0.192698	-4.10579	4.02941e-05	0.000176539
ANAPC1	1191.73	-0.791107	0.164003	-4.82375	1.40884e-06	7.90603e-06
PARVB	304.544	-0.790954	0.183654	-4.30677	1.65654e-05	7.73487e-05
ABCB6	365.56	-0.790438	0.206139	-3.83449	0.000125825	0.00050175
ENTPD5	250.381	-0.7904	0.25337	-3.11955	0.0018113	0.0056661
HPS3	1842.48	-0.790088	0.120931	-6.53336	6.43099e-11	6.39557e-10
ELK3	2559.14	-0.789685	0.125578	-6.28839	3.20767e-10	2.96166e-09
MCCC2	1044.54	-0.78947	0.145637	-5.42081	5.93285e-08	4.07765e-07
RAPGEF5	308.514	-0.789453	0.16555	-4.76866	1.85458e-06	1.01874e-05
PITPNM3	1220.24	-0.789341	0.145934	-5.40888	6.34188e-08	4.34138e-07
PKP3	1987.71	-0.789192	0.112882	-6.9913	2.72344e-12	3.12095e-11
ASTN2	100.283	-0.78863	0.21732	-3.62889	0.000284641	0.00105876
FAM105A	234.848	-0.788262	0.170737	-4.61683	3.89653e-06	2.03548e-05
GMDS	594.688	-0.787987	0.15088	-5.22262	1.76408e-07	1.13941e-06
FAM126A	378.618	-0.787723	0.155759	-5.05732	4.25191e-07	2.59949e-06
TXNDC9	1091.84	-0.787651	0.140386	-5.61059	2.01634e-08	1.47193e-07
ABCA10	520.251	-0.787261	0.166481	-4.72884	2.25811e-06	1.22861e-05
APOA1BP	1425.67	-0.787029	0.153671	-5.12152	3.03089e-07	1.89417e-06
FXN	149.336	-0.786659	0.195771	-4.01827	5.86275e-05	0.00024939
PSMA1	3089.46	-0.786503	0.131075	-6.00041	1.96818e-09	1.64673e-08
PSMB1	3697.11	-0.786166	0.133412	-5.89276	3.79809e-09	3.06762e-08
ANP32A	2302.81	-0.785158	0.129142	-6.07979	1.2034e-09	1.0317e-08
ARAP3	1116.63	-0.784253	0.142881	-5.48884	4.04574e-08	2.83747e-07
TIMM8A	252.472	-0.784093	0.172418	-4.54763	5.42526e-06	2.75193e-05
MXRA8	151.789	-0.783984	0.220819	-3.55034	0.000384736	0.00139391
C14orf169	370.952	-0.783936	0.169281	-4.63098	3.63943e-06	1.90931e-05
IQCD	75.1114	-0.783362	0.243756	-3.21372	0.00131029	0.00422916
ACTR3	8401.28	-0.782745	0.115684	-6.76626	1.32158e-11	1.40818e-10
PDIK1L	212.667	-0.782529	0.183086	-4.2741	1.91909e-05	8.87145e-05
HARS	1691.3	-0.782115	0.144735	-5.40376	6.5258e-08	4.46372e-07
DPP9	1709.04	-0.781917	0.15465	-5.05605	4.2802e-07	2.61492e-06
EMP2	1791.56	-0.781583	0.135899	-5.75119	8.86193e-09	6.82039e-08
AKAP1	2632.61	-0.781292	0.116767	-6.69101	2.21634e-11	2.29458e-10
C19orf48	709.374	-0.780918	0.151628	-5.15023	2.60164e-07	1.64509e-06
SEC23B	1936.34	-0.780752	0.119345	-6.54198	6.07101e-11	6.04809e-10
PACSIN2	4369.22	-0.780402	0.108526	-7.19095	6.43431e-13	7.85547e-12
MSX2	389.041	-0.779867	0.146539	-5.3219	1.02689e-07	6.82539e-07
PHGDH	802.187	-0.77986	0.155778	-5.00623	5.5507e-07	3.33076e-06
GPATCH11	223.127	-0.779809	0.17169	-4.54196	5.57337e-06	2.82372e-05
MRC2	473.757	-0.779077	0.199082	-3.91334	9.10266e-05	0.000372777
KCTD5	2221.63	-0.779001	0.106132	-7.33995	2.13667e-13	2.73746e-12
FREM2	68.4636	-0.778789	0.304921	-2.55407	0.0106471	0.0268645
ATIC	3204.25	-0.778286	0.122648	-6.34571	2.21406e-10	2.08524e-09
IPO5	4079.74	-0.77827	0.110157	-7.06508	1.60525e-12	1.88101e-11
POMP	2050.37	-0.777898	0.151308	-5.14117	2.73038e-07	1.71889e-06
KDELC1	410.897	-0.777783	0.166198	-4.67985	2.87091e-06	1.53524e-05
BIK	598.65	-0.777629	0.142665	-5.45072	5.01652e-08	3.47289e-07
SMAD6	288.545	-0.777408	0.161887	-4.80216	1.56964e-06	8.70866e-06
FRMPD3	163.527	-0.777296	0.220181	-3.53025	0.000415165	0.00149499
PLEC	55001.2	-0.777068	0.176574	-4.40081	1.07845e-05	5.21298e-05
DEGS1	1808.94	-0.776914	0.116358	-6.67695	2.43958e-11	2.51207e-10
STK26	780.917	-0.776891	0.133302	-5.82806	5.60754e-09	4.42897e-08
NEMP2	464.091	-0.775894	0.137739	-5.6331	1.77003e-08	1.30321e-07
EHBP1L1	5244.6	-0.775755	0.114503	-6.77498	1.24425e-11	1.33158e-10
FBP1	758.759	-0.775434	0.209269	-3.70543	0.000211028	0.000804966
STRA6	1693.86	-0.775098	0.134837	-5.74843	9.00785e-09	6.92338e-08
EXOSC6	239.2	-0.774969	0.176075	-4.40135	1.07581e-05	5.20284e-05
LMBRD2	404.083	-0.774897	0.221005	-3.50625	0.000454474	0.00162292
ZNF503	142.234	-0.774544	0.195586	-3.96012	7.49119e-05	0.000311165
MTSS1L	1598.38	-0.774337	0.141624	-5.46756	4.56271e-08	3.17667e-07
MRPS16	1371.43	-0.774272	0.12667	-6.11252	9.80701e-10	8.50123e-09
PARK7	4764.83	-0.77402	0.14191	-5.45429	4.91678e-08	3.4066e-07
TDP1	452.069	-0.772746	0.15817	-4.88552	1.03154e-06	5.90262e-06
SLC35F2	1475.65	-0.772007	0.124148	-6.21845	5.021e-10	4.49792e-09
KIAA1467	291.482	-0.771796	0.195909	-3.93957	8.16278e-05	0.000336859
YWHAH	5266.56	-0.770395	0.113602	-6.78155	1.18894e-11	1.27557e-10
GDPD5	136.222	-0.770041	0.226732	-3.39626	0.000683147	0.0023514
EFCAB11	170.634	-0.769769	0.211624	-3.63743	0.00027537	0.00102807
EXO5	284.114	-0.769733	0.177845	-4.32812	1.50388e-05	7.08571e-05
SIVA1	1283.98	-0.769511	0.160962	-4.78069	1.74699e-06	9.63962e-06
SNRNP40	611.492	-0.769449	0.150716	-5.10529	3.30294e-07	2.05371e-06
TECR	1744.04	-0.769384	0.115275	-6.67435	2.48333e-11	2.55404e-10
PIR	215.058	-0.76829	0.226355	-3.39418	0.000688336	0.00236879
TIGD4	43.965	-0.76727	0.324705	-2.36298	0.0181287	0.0427018
RRP9	420.7	-0.767261	0.169597	-4.52403	6.06727e-06	3.05321e-05
LRRC40	480.73	-0.76717	0.135445	-5.66407	1.47821e-08	1.10399e-07
PMVK	595.677	-0.765665	0.180129	-4.25064	2.13165e-05	9.76981e-05
TMEM177	176.503	-0.765552	0.182371	-4.19778	2.69549e-05	0.000121591
TRMT6	453.479	-0.765154	0.146186	-5.2341	1.65793e-07	1.07571e-06
FARSA	1293.95	-0.764667	0.145724	-5.24736	1.54298e-07	1.00416e-06
G6PC3	1351.7	-0.763853	0.139891	-5.46036	4.75165e-08	3.29885e-07
ATG16L1	71.2062	-0.763543	0.256551	-2.97618	0.00291862	0.0086865
NUDCD2	761.42	-0.763394	0.163253	-4.67615	2.92305e-06	1.56069e-05
SLC35E4	183.938	-0.762868	0.192166	-3.96985	7.19183e-05	0.000300111
TDRKH	333.607	-0.76267	0.149798	-5.09131	3.55602e-07	2.19991e-06
TCF7	499.879	-0.762584	0.158548	-4.80978	1.51093e-06	8.41287e-06
INO80C	431.787	-0.762478	0.150528	-5.06535	4.07658e-07	2.5012e-06
HSDL2	1152.75	-0.762317	0.121954	-6.25084	4.08257e-10	3.7076e-09
FAM216A	135.63	-0.762224	0.214276	-3.5572	0.000374828	0.00136184
RNASEH2C	1198.99	-0.762098	0.171389	-4.4466	8.7242e-06	4.27489e-05
RPA1	3035.88	-0.761752	0.106133	-7.17732	7.10912e-13	8.63718e-12
PDCD5	519.086	-0.761707	0.189346	-4.02283	5.7503e-05	0.000245145
PFKP	9724.11	-0.761606	0.168796	-4.51199	6.42208e-06	3.21854e-05
YEATS4	586.919	-0.761467	0.149688	-5.08703	3.63716e-07	2.24606e-06
ABR	89.1713	-0.761263	0.263973	-2.88387	0.00392819	0.0112652
MARS2	232.542	-0.761001	0.166521	-4.56999	4.87739e-06	2.49766e-05
CCT8	3780.84	-0.760641	0.141427	-5.37833	7.51787e-08	5.09156e-07
DYNC1I1	51.1536	-0.759957	0.290441	-2.61656	0.00888216	0.022972
FADS2	2357.34	-0.759876	0.12234	-6.21118	5.25881e-10	4.69869e-09
APOC1	52.1924	-0.759857	0.317942	-2.38993	0.0168517	0.040118
KLF12	609.059	-0.759621	0.158004	-4.80762	1.52738e-06	8.48965e-06
NOMO2	783.107	-0.759501	0.167008	-4.5477	5.42347e-06	2.75184e-05
PRIMPOL	431.99	-0.759187	0.140831	-5.39078	7.0152e-08	4.76994e-07
TMEM38A	66.073	-0.759134	0.272741	-2.78335	0.00538003	0.0148709
ELP6	429.681	-0.758014	0.172616	-4.39133	1.12659e-05	5.42274e-05
GCSH	377.188	-0.757757	0.163771	-4.62694	3.71113e-06	1.94454e-05
PARP1	3067.63	-0.757235	0.127408	-5.94337	2.7922e-09	2.29737e-08
RAC2	1728.06	-0.757129	0.134747	-5.61889	1.92184e-08	1.41014e-07
SKA2	948.142	-0.757084	0.142895	-5.29819	1.16959e-07	7.69632e-07
40787	4836.05	-0.756781	0.127655	-5.92833	3.06033e-09	2.50358e-08
POLR2D	727.917	-0.756503	0.132337	-5.7165	1.08744e-08	8.26172e-08
ACTR2	9150.03	-0.755977	0.0991059	-7.62797	2.3848e-14	3.31533e-13
CCP110	716.388	-0.755752	0.154339	-4.89669	9.74638e-07	5.59756e-06
FUCA2	2732.03	-0.75532	0.122788	-6.15142	7.67931e-10	6.7489e-09
DLAT	2487.23	-0.754407	0.106502	-7.08351	1.40552e-12	1.65716e-11
BUB3	3967.36	-0.754032	0.120112	-6.27775	3.4351e-10	3.15129e-09
EHBP1	1185.78	-0.753861	0.136736	-5.51327	3.52232e-08	2.49383e-07
ROMO1	2276.1	-0.752741	0.1751	-4.29892	1.71634e-05	7.98584e-05
CBX2	153.982	-0.752408	0.230282	-3.26733	0.00108567	0.00356658
DCAF13	1388.1	-0.752396	0.130147	-5.78111	7.4211e-09	5.76581e-08
PSMD12	1960.78	-0.752372	0.127347	-5.90805	3.46172e-09	2.81316e-08
TMPRSS4	2282.51	-0.752278	0.138561	-5.42924	5.65955e-08	3.89605e-07
LIPE	78.5722	-0.752081	0.254822	-2.9514	0.00316341	0.00932927
CCT7	5896.48	-0.751833	0.129456	-5.80766	6.33528e-09	4.96944e-08
MAPKAPK3	1070.19	-0.751193	0.162213	-4.63091	3.64064e-06	1.90936e-05
POP5	567.679	-0.750613	0.189801	-3.95474	7.66188e-05	0.000317794
ENTPD6	2146.51	-0.750469	0.136265	-5.50742	3.64126e-08	2.57167e-07
SAP30	357.629	-0.750239	0.171741	-4.36844	1.25138e-05	5.98145e-05
RHPN1	602.105	-0.750075	0.135913	-5.51879	3.41334e-08	2.42367e-07
ABCC1	595.288	-0.749738	0.154214	-4.86168	1.16392e-06	6.59629e-06
BCAR1	4175.69	-0.749617	0.126297	-5.93537	2.93184e-09	2.40419e-08
CECR5	526	-0.749404	0.163285	-4.58954	4.44214e-06	2.29257e-05
CIB1	3500.83	-0.749226	0.139515	-5.3702	7.86484e-08	5.31605e-07
SAMM50	1934.07	-0.749156	0.13251	-5.65356	1.57154e-08	1.16759e-07
TAF1A	221.643	-0.749041	0.173758	-4.31083	1.6264e-05	7.60864e-05
ODC1	4412.41	-0.74866	0.145171	-5.15711	2.50796e-07	1.59113e-06
ANKRD54	368.446	-0.748504	0.17022	-4.39727	1.09619e-05	5.28781e-05
RAD21	7421.07	-0.748125	0.131143	-5.70466	1.16576e-08	8.80854e-08
SMIM12	501.174	-0.747586	0.148416	-5.03709	4.72656e-07	2.87023e-06
CYB5R2	391.472	-0.747499	0.163226	-4.57952	4.66051e-06	2.39805e-05
RUSC1	1072.99	-0.747126	0.143116	-5.22044	1.785e-07	1.15206e-06
TIMM23	1286.95	-0.746643	0.139296	-5.36012	8.31672e-08	5.59942e-07
RMI1	510.228	-0.746334	0.144972	-5.14813	2.63095e-07	1.66239e-06
MTHFD2	1081.22	-0.746153	0.155377	-4.80221	1.56927e-06	8.70866e-06
PRDX1	5313.03	-0.746048	0.151506	-4.92421	8.47024e-07	4.92566e-06
FHOD1	408.467	-0.744484	0.172262	-4.32181	1.54754e-05	7.26785e-05
LINC00261	89.4903	-0.743645	0.229625	-3.23852	0.00120152	0.00390824
MYEF2	106.759	-0.742986	0.229978	-3.23069	0.00123492	0.00400852
BAK1	1243.22	-0.742458	0.137012	-5.41894	5.99541e-08	4.119e-07
SPINT2	11212.7	-0.742239	0.119266	-6.22339	4.86532e-10	4.37017e-09
EMP3	1022.8	-0.742195	0.172508	-4.30237	1.68979e-05	7.87515e-05
MRPL37	1585.93	-0.742135	0.127172	-5.83566	5.35776e-09	4.23755e-08
FCHO1	243.318	-0.742134	0.175352	-4.23226	2.3136e-05	0.000105446
P3H4	307.486	-0.742045	0.2138	-3.47074	0.000519018	0.00182979
NOTCH1	553.853	-0.741384	0.215308	-3.44336	0.000574524	0.00200732
SLC9A7	2310.19	-0.740933	0.118382	-6.25885	3.87827e-10	3.53559e-09
HK1	2151.16	-0.740694	0.123024	-6.02071	1.73658e-09	1.46393e-08
TTL	1136.46	-0.740646	0.125393	-5.90659	3.49257e-09	2.83555e-08
HOXA11	142.35	-0.740644	0.21049	-3.51866	0.000433737	0.0015534
MLH1	757.198	-0.740286	0.152094	-4.86729	1.1314e-06	6.42474e-06
EXTL3	1983.68	-0.740056	0.131349	-5.63429	1.75781e-08	1.29477e-07
PLIN4	172.87	-0.739994	0.219623	-3.36939	0.000753351	0.00256816
PRDX4	1542.72	-0.739612	0.148881	-4.96781	6.77123e-07	3.99726e-06
ZIC5	55.7621	-0.739549	0.291086	-2.54065	0.0110646	0.0277748
ITPR3	14115	-0.739335	0.163996	-4.50824	6.53674e-06	3.27186e-05
SPATA33	85.3648	-0.739199	0.244817	-3.01939	0.00253281	0.00766454
[truncated: 24,486 more rows]

## Sheet: S_D3_vs_P_D3
Gene name	Baseline mean	Log2FC	Std Err	Wald	pval	padj
ETV4	928.558	-6.17886	0.263604	-23.44	1.67251e-121	4.47619e-118
DUSP6	3296	-5.86906	0.174961	-33.5449	1.06927e-246	1.71703e-242
TFF2	3714.61	-5.39595	0.249464	-21.6302	9.34563e-104	1.07194e-100
ETV1	1508.43	-5.22738	0.224872	-23.246	1.55992e-119	3.13115e-116
ETV5	548.695	-5.01663	0.229973	-21.814	1.70931e-105	2.11139e-102
CEMIP	2934.09	-4.87084	0.192402	-25.3159	2.13259e-141	1.71226e-137
VCAN	1958.7	-4.63992	0.203666	-22.782	6.92065e-115	1.2348e-111
SLC16A6	436.522	-4.6326	0.2244	-20.6444	1.09576e-94	1.09973e-91
FLJ43879	29.1364	-4.37278	0.483388	-9.04611	1.48159e-19	6.99744e-18
MMP1	449.688	-4.35336	0.477529	-9.11643	7.76397e-20	3.73275e-18
SPRY4	955.044	-4.31957	0.180536	-23.9263	1.62969e-126	6.54239e-123
WSCD1	227.298	-4.24869	0.262317	-16.1968	5.31257e-59	2.58513e-56
IL37	30.9863	-4.22695	0.477228	-8.85729	8.19812e-19	3.63661e-17
TNS4	1581.85	-4.12351	0.181838	-22.6769	7.58175e-114	1.21748e-110
IL1RL1	4220.84	-3.94161	0.168005	-23.4613	1.01426e-121	3.25741e-118
SHISA2	767.239	-3.82605	0.187268	-20.4309	8.89251e-93	8.39977e-90
SLCO4A1	1289.64	-3.82012	0.195718	-19.5185	7.64209e-85	6.45877e-82
CALB2	92.243	-3.77341	0.349623	-10.7928	3.72293e-27	2.62205e-25
SLC14A1	810.134	-3.75666	0.217725	-17.2541	1.04213e-66	5.97664e-64
ANXA10	5880.07	-3.73186	0.148179	-25.1848	5.87199e-140	3.14308e-136
ALDH1L1	2240.69	-3.65866	0.162569	-22.5053	3.6861e-112	4.93262e-109
CCAT1	21.8291	-3.64702	0.482301	-7.56172	3.97769e-14	1.18504e-12
NOG	230.688	-3.5885	0.235122	-15.2623	1.36366e-52	4.46891e-50
PECAM1	148.061	-3.58538	0.337381	-10.6271	2.22963e-26	1.51069e-24
CALHM3	89.9607	-3.41511	0.30346	-11.2539	2.21546e-29	1.82441e-27
EGR1	1671.22	-3.40164	0.245533	-13.8541	1.20215e-43	2.24466e-41
C11orf86	22.3556	-3.3372	0.491663	-6.78758	1.14029e-11	2.64607e-10
LGR5	97.3287	-3.32818	0.302527	-11.0012	3.76921e-28	2.84159e-26
ITGA10	38.664	-3.32071	0.413309	-8.03446	9.39914e-16	3.28827e-14
TFF3	555.529	-3.30099	0.2957	-11.1633	6.16434e-29	4.92472e-27
IHH	72.7405	-3.27043	0.368096	-8.88472	6.40831e-19	2.89058e-17
TCN1	287.897	-3.15203	0.225341	-13.9878	1.85105e-44	3.66964e-42
GPER1	86.1022	-3.1473	0.316802	-9.93458	2.944e-23	1.67641e-21
CNIH3	76.8666	-3.14432	0.307652	-10.2204	1.60721e-24	9.63008e-23
CXCR4	364.634	-3.09662	0.235445	-13.1522	1.65264e-39	2.52743e-37
TFF1	394.555	-3.07325	0.229545	-13.3884	7.0658e-41	1.15778e-38
ALDH1L1-AS2	36.2138	-3.06977	0.399383	-7.68629	1.51463e-14	4.74113e-13
BRINP2	41.219	-3.05673	0.404832	-7.55062	4.33201e-14	1.28821e-12
MIR100HG	77.4678	-3.05663	0.363881	-8.40008	4.46167e-17	1.76902e-15
PRSS2	177.898	-3.03965	0.275052	-11.0512	2.163e-28	1.65398e-26
SH3PXD2A-AS1	43.7377	-3.02403	0.367505	-8.22853	1.89522e-16	7.16081e-15
IL1B	421.965	-2.95674	0.269029	-10.9904	4.24987e-28	3.18899e-26
S100A4	30894.9	-2.92239	0.202878	-14.4047	4.83578e-47	1.17656e-44
LINC00704	298.277	-2.92149	0.252548	-11.5681	5.98233e-31	5.33691e-29
MYEOV	2161.48	-2.89283	0.226094	-12.7948	1.75241e-37	2.38477e-35
NR4A2	383.041	-2.81598	0.224705	-12.5319	4.99508e-36	6.26648e-34
NR0B2	17.2553	-2.81335	0.471801	-5.96299	2.47663e-09	4.28553e-08
TMC7	849.275	-2.65892	0.17603	-15.1049	1.50362e-51	4.47133e-49
CDC42EP2	1449.04	-2.64334	0.174249	-15.1699	5.59483e-52	1.72773e-49
FGF19	1387.7	-2.64198	0.437312	-6.04141	1.52777e-09	2.70908e-08
GMFG	161.96	-2.62735	0.304815	-8.61948	6.72592e-18	2.79805e-16
GJA5	69.1379	-2.6222	0.323005	-8.11815	4.73326e-16	1.70801e-14
AQP5	54.3064	-2.62115	0.392949	-6.67046	2.55006e-11	5.70318e-10
SPINK5	55.7137	-2.61916	0.355333	-7.371	1.69349e-13	4.8046e-12
ITGA11	19.5745	-2.59717	0.492308	-5.27549	1.32399e-07	1.76437e-06
CD58	640.427	-2.54974	0.167049	-15.2634	1.34072e-52	4.46891e-50
KCNF1	47.9272	-2.51564	0.365142	-6.8895	5.59903e-12	1.33993e-10
VSIG1	107.506	-2.50861	0.283488	-8.84907	8.82498e-19	3.9039e-17
FOS	541.778	-2.48356	0.159993	-15.523	2.42565e-54	9.27405e-52
GNG2	92.1521	-2.4747	0.302382	-8.18403	2.74504e-16	1.01566e-14
ARSG	307.647	-2.45689	0.181907	-13.5063	1.4352e-41	2.42595e-39
TMEM158	148.547	-2.45369	0.221502	-11.0775	1.61248e-28	1.26075e-26
SPDEF	58.6056	-2.4487	0.343128	-7.1364	9.58066e-13	2.48139e-11
HAS3	252.326	-2.44529	0.2065	-11.8416	2.37783e-32	2.30019e-30
SLC45A3	2549.52	-2.42661	0.161655	-15.011	6.22091e-51	1.78385e-48
LOC389602	148.649	-2.42612	0.272381	-8.90709	5.23872e-19	2.3831e-17
LOC101928034	147.108	-2.42032	0.284966	-8.49337	2.00724e-17	8.16007e-16
LOC100287036	51.8389	-2.41918	0.365392	-6.62077	3.57341e-11	7.89296e-10
MALL	759.922	-2.38704	0.191238	-12.4821	9.35362e-36	1.14657e-33
THBS2	220.637	-2.38272	0.308137	-7.73266	1.05318e-14	3.36223e-13
ITGA6	13225.3	-2.37993	0.205104	-11.6035	3.95466e-31	3.54771e-29
SULF2	27199.6	-2.37721	0.161267	-14.7409	3.52302e-49	9.42879e-47
LOC729966	38.2788	-2.37532	0.393049	-6.04331	1.50983e-09	2.68492e-08
PDGFRA	22.6396	-2.37174	0.433589	-5.47003	4.49962e-08	6.46866e-07
SCG2	41.2885	-2.36578	0.386502	-6.12099	9.29945e-10	1.72636e-08
PODN	17.0864	-2.35523	0.492693	-4.78032	1.75014e-06	1.91214e-05
FABP4	118.428	-2.35272	0.315433	-7.4587	8.73829e-14	2.54202e-12
FAM131B	71.6356	-2.33967	0.300796	-7.77827	7.35234e-15	2.37076e-13
FABP5	590.209	-2.31977	0.222766	-10.4135	2.15218e-25	1.36062e-23
ITGA2	9041.97	-2.31581	0.261336	-8.86145	7.89835e-19	3.53292e-17
PC	1930.82	-2.31527	0.18641	-12.4203	2.02758e-35	2.41177e-33
NGEF	489.782	-2.31416	0.185565	-12.4709	1.07586e-35	1.30879e-33
HS3ST1	1980.21	-2.30943	0.136851	-16.8755	6.81086e-64	3.64563e-61
COL13A1	85.6948	-2.3083	0.368431	-6.26521	3.72312e-10	7.22051e-09
ABCG1	655.463	-2.304	0.152516	-15.1067	1.46388e-51	4.43527e-49
ALDH3A1	57950.4	-2.30286	0.197134	-11.6816	1.58196e-31	1.44335e-29
PDE2A	84.1862	-2.29975	0.367877	-6.2514	4.06794e-10	7.8325e-09
SH2D1B	19.6512	-2.29361	0.441962	-5.18962	2.10727e-07	2.68134e-06
SLC20A1	5178	-2.28291	0.132218	-17.2662	8.44756e-67	5.02411e-64
CLCN4	511.033	-2.27214	0.199735	-11.3757	5.52378e-30	4.66846e-28
S100A16	4708.87	-2.26778	0.148853	-15.235	2.0714e-52	6.6525e-50
MAOB	1455.7	-2.26255	0.202396	-11.1788	5.17734e-29	4.19888e-27
GRIN2A	262.488	-2.22744	0.327743	-6.7963	1.0734e-11	2.50533e-10
CORO2B	155.91	-2.22648	0.485798	-4.58313	4.58057e-06	4.56862e-05
PI3	351.056	-2.22044	0.213068	-10.4212	1.98358e-25	1.25899e-23
APCDD1	336.684	-2.21953	0.214474	-10.3487	4.24141e-25	2.65014e-23
MCTP1	545.172	-2.21375	0.186471	-11.8718	1.65765e-32	1.62308e-30
CTSE	78.1247	-2.20897	0.30374	-7.27256	3.52748e-13	9.66625e-12
LGR6	136.742	-2.18974	0.248763	-8.80252	1.33773e-18	5.85319e-17
MYH15	26.8967	-2.18844	0.470337	-4.65292	3.27267e-06	3.37958e-05
ABCA10	679.555	-2.18662	0.158845	-13.7658	4.095e-43	7.47244e-41
MFSD2A	40.9301	-2.18212	0.361547	-6.03552	1.58455e-09	2.7992e-08
DGKG	82.2303	-2.1715	0.308782	-7.03247	2.02912e-12	5.04391e-11
LOC100506860	42.8463	-2.1538	0.340377	-6.32768	2.48876e-10	4.93843e-09
SAMD5	446.708	-2.1518	0.182467	-11.7929	4.2484e-32	4.06076e-30
ACTN2	20.8472	-2.15174	0.422081	-5.09793	3.43384e-07	4.23507e-06
CYB5B	7941.25	-2.14994	0.162249	-13.2509	4.45814e-40	7.15889e-38
SYT12	758.429	-2.13636	0.187873	-11.3713	5.80966e-30	4.88437e-28
ANKRD22	104.457	-2.12974	0.264292	-8.0583	7.7365e-16	2.74245e-14
CCND1	18171.2	-2.12091	0.171406	-12.3736	3.63313e-35	4.25845e-33
SLC37A2	5283.65	-2.10889	0.262962	-8.01975	1.05963e-15	3.68301e-14
PHLDA1	5838.26	-2.06958	0.128017	-16.1664	8.71067e-59	4.114e-56
FERMT1	1915.41	-2.06349	0.173727	-11.8778	1.54437e-32	1.52145e-30
HTR7	22.5137	-2.06265	0.454264	-4.54065	5.60798e-06	5.51185e-05
COLGALT2	1232.24	-2.06171	0.146431	-14.0797	5.05992e-45	1.02851e-42
TMC8	44.8639	-2.05818	0.339763	-6.05771	1.38073e-09	2.47177e-08
LINC00941	128.154	-2.0533	0.236189	-8.69348	3.51508e-18	1.5052e-16
SPRED2	1389.16	-2.02746	0.185999	-10.9004	1.14779e-27	8.4547e-26
ELOVL6	893.726	-2.0244	0.248283	-8.15361	3.53205e-16	1.28321e-14
CYP3A5	2990.81	-2.01299	0.196313	-10.254	1.13549e-24	6.85475e-23
NT5E	2872.23	-1.99427	0.235989	-8.45068	2.89606e-17	1.16262e-15
RPSAP52	39.4501	-1.98754	0.37055	-5.36374	8.15147e-08	1.12165e-06
SERPINA5	35.732	-1.97093	0.383132	-5.14428	2.68555e-07	3.36385e-06
SH3RF3	310.024	-1.9679	0.220225	-8.93585	4.04059e-19	1.84854e-17
RPE65	652.424	-1.9597	0.222975	-8.78888	1.51052e-18	6.57341e-17
CAPN8	1278.33	-1.9545	0.145194	-13.4613	2.64213e-41	4.37395e-39
GNE	3956.07	-1.95403	0.14117	-13.8417	1.42774e-43	2.63525e-41
KIAA1755	28.8542	-1.95166	0.416348	-4.68757	2.76473e-06	2.90113e-05
CAMK2B	90.3141	-1.95137	0.262315	-7.43903	1.01425e-13	2.93986e-12
SPRED1	1328.33	-1.94711	0.190218	-10.2362	1.36503e-24	8.20964e-23
LIF	3311.27	-1.93719	0.150665	-12.8576	7.7949e-38	1.06983e-35
IL13RA2	16.0393	-1.93529	0.468297	-4.13261	3.58666e-05	0.000292136
FIBCD1	224.012	-1.93311	0.199223	-9.70322	2.92123e-22	1.612e-20
TM4SF18	286.957	-1.93306	0.183478	-10.5357	5.91649e-26	3.9422e-24
DACT2	39.7855	-1.93215	0.400304	-4.8267	1.38815e-06	1.54476e-05
SCD	2974.37	-1.92156	0.150537	-12.7647	2.58052e-37	3.42462e-35
AKR1B1	8225.61	-1.90247	0.240093	-7.9239	2.3017e-15	7.73235e-14
CST1	3951.96	-1.90032	0.197123	-9.64025	5.40554e-22	2.97268e-20
MILR1	221.556	-1.89651	0.315113	-6.01852	1.7602e-09	3.09587e-08
SPINK4	120.01	-1.89226	0.266556	-7.09892	1.25736e-12	3.19473e-11
SH3BGRL3	3441.89	-1.88975	0.184071	-10.2665	9.98095e-25	6.07099e-23
S100A5	42.7477	-1.88664	0.341709	-5.52118	3.36737e-08	4.94723e-07
EPHA2	13025.3	-1.874	0.172917	-10.8376	2.2833e-27	1.65159e-25
NR2F1	527.585	-1.87288	0.22118	-8.46764	2.50409e-17	1.01286e-15
CD6	16.0537	-1.8682	0.463989	-4.02639	5.6639e-05	0.000436634
ERRFI1	5414.75	-1.86722	0.128235	-14.5609	4.98046e-48	1.26946e-45
IL18RAP	21.7225	-1.86398	0.421278	-4.42459	9.66251e-06	9.05255e-05
CST4	7673.33	-1.8635	0.224986	-8.28273	1.20386e-16	4.62478e-15
FOXL1	738.484	-1.85462	0.166567	-11.1344	8.53417e-29	6.71773e-27
SELP	27.9656	-1.84985	0.40027	-4.6215	3.80976e-06	3.86463e-05
UST	2611.76	-1.84774	0.182713	-10.1128	4.84948e-24	2.82148e-22
SHH	3266.83	-1.842	0.16941	-10.873	1.54963e-27	1.13626e-25
HMGA2	2287.66	-1.83859	0.198488	-9.26301	1.98741e-20	9.91112e-19
SLC35B4	362.705	-1.8382	0.242344	-7.58509	3.32268e-14	1.00481e-12
PKM	53084.6	-1.83391	0.178438	-10.2776	8.89351e-25	5.45084e-23
KDELR3	1095.3	-1.82618	0.16948	-10.7752	4.5079e-27	3.16104e-25
TNC	503.376	-1.8192	0.307738	-5.91153	3.38945e-09	5.74739e-08
KLF13	638.404	-1.81271	0.156025	-11.6181	3.33536e-31	3.00894e-29
DOK7	108.079	-1.81216	0.309533	-5.85447	4.78524e-09	7.96283e-08
LGALS1	3924.15	-1.80823	0.178689	-10.1194	4.53181e-24	2.64625e-22
ITGB5	7130.87	-1.80473	0.13938	-12.9483	2.40302e-38	3.35545e-36
SGK223	10548.3	-1.80399	0.146126	-12.3454	5.15635e-35	5.95689e-33
CYP2S1	2189.87	-1.79835	0.187581	-9.58709	9.06039e-22	4.88227e-20
TIAM1	313.086	-1.79265	0.245801	-7.2931	3.02893e-13	8.34281e-12
ACP6	1657.13	-1.78343	0.131973	-13.5136	1.30049e-41	2.22163e-39
BEAN1	63.1114	-1.77535	0.308791	-5.74937	8.95775e-09	1.437e-07
ADRA1D	16.229	-1.77037	0.474021	-3.7348	0.000187866	0.0012596
AKR1B10	1267.71	-1.76924	0.248612	-7.11648	1.10721e-12	2.84928e-11
MT1L	39.5098	-1.76358	0.337512	-5.22522	1.73946e-07	2.25078e-06
L1CAM	152.57	-1.75839	0.295952	-5.94146	2.82496e-09	4.8465e-08
SPRY2	1506.88	-1.75775	0.143293	-12.2668	1.36525e-34	1.53309e-32
SPON1	264.543	-1.75273	0.211309	-8.29465	1.08905e-16	4.19374e-15
FFAR4	185.911	-1.75225	0.20038	-8.74465	2.23712e-18	9.63103e-17
PDE9A	253.745	-1.74936	0.241875	-7.23248	4.7426e-13	1.2778e-11
CMTM7	1565.23	-1.74374	0.157556	-11.0674	1.80608e-28	1.40106e-26
LPAR1	1513.63	-1.73374	0.166107	-10.4374	1.67277e-25	1.07018e-23
HPCAL1	6610.9	-1.72679	0.151738	-11.3801	5.25481e-30	4.46464e-28
CTNNAL1	6578.7	-1.7224	0.178758	-9.63535	5.67e-22	3.0969e-20
TENM4	48.174	-1.72045	0.332951	-5.16726	2.37545e-07	2.98708e-06
VGF	35.7229	-1.71884	0.400565	-4.29104	1.7784e-05	0.000156823
HS3ST2	22.2081	-1.71219	0.406804	-4.20889	2.56632e-05	0.000217238
FKBP10	70.0663	-1.70812	0.282141	-6.05412	1.41191e-09	2.52477e-08
CYSRT1	104.676	-1.70201	0.272018	-6.25698	3.92493e-10	7.58442e-09
SSTR5-AS1	22.2139	-1.70088	0.457641	-3.71663	0.000201901	0.00133972
PODXL	23457.3	-1.70085	0.136987	-12.4161	2.13772e-35	2.52408e-33
DPYSL2	4101.42	-1.69944	0.138009	-12.314	7.61894e-35	8.72433e-33
CSF2RA	47.1083	-1.6955	0.33962	-4.99235	5.96502e-07	7.08479e-06
P2RY2	1094.62	-1.69426	0.249101	-6.80148	1.0355e-11	2.42038e-10
MORC4	1276.79	-1.69165	0.186911	-9.05053	1.4228e-19	6.75956e-18
MANSC1	35.8456	-1.68949	0.38568	-4.38054	1.18388e-05	0.000108819
HCAR3	67.761	-1.68238	0.306623	-5.48679	4.09296e-08	5.92114e-07
NFE2L3	6046.16	-1.67393	0.121786	-13.7449	5.46814e-43	9.64917e-41
SCN1B	28.3477	-1.67388	0.388351	-4.31022	1.63089e-05	0.000145091
DUSP4	8219.99	-1.67328	0.140171	-11.9374	7.55303e-33	7.53333e-31
HAS2	24.0319	-1.66622	0.438828	-3.79698	0.000146467	0.00101422
SLC9A3R1	11030.1	-1.66378	0.180126	-9.23676	2.54068e-20	1.25533e-18
ASPH	23147.9	-1.65678	0.166338	-9.96036	2.2723e-23	1.29853e-21
LRP8	332.336	-1.65509	0.282769	-5.85316	4.82313e-09	8.01757e-08
GOLT1A	80.5941	-1.64724	0.260479	-6.32388	2.5508e-10	5.03821e-09
RPH3AL	140.683	-1.64581	0.234246	-7.02599	2.12552e-12	5.26723e-11
SLC15A1	384.023	-1.644	0.175967	-9.34266	9.39457e-21	4.80439e-19
IGFBP4	11018.6	-1.64065	0.181785	-9.02524	1.79301e-19	8.39421e-18
STAMBPL1	729.788	-1.61674	0.150952	-10.7103	9.10413e-27	6.27443e-25
CCRL2	241.571	-1.60937	0.221685	-7.25971	3.87932e-13	1.05762e-11
S100A2	716.594	-1.60342	0.218407	-7.34143	2.11316e-13	5.90142e-12
CCBL1	363.516	-1.60256	0.202448	-7.91593	2.45409e-15	8.17587e-14
RASD1	50.2077	-1.60022	0.327193	-4.89075	1.00451e-06	1.144e-05
PI16	38.1907	-1.59838	0.426375	-3.74876	0.000177712	0.00120004
ABCA6	994.439	-1.59779	0.201449	-7.93149	2.16529e-15	7.30466e-14
BTBD11	593.417	-1.59766	0.243532	-6.56038	5.36718e-11	1.15842e-09
LGMN	3932.38	-1.58883	0.166325	-9.55256	1.26524e-21	6.77243e-20
LPCAT4	4575.63	-1.58669	0.174849	-9.0746	1.14095e-19	5.45279e-18
INSC	45.5191	-1.58606	0.344213	-4.60779	4.06967e-06	4.10237e-05
TSPAN8	4677.62	-1.58038	0.209701	-7.53634	4.83336e-14	1.42936e-12
TIMP1	5335.49	-1.58011	0.168402	-9.383	6.41218e-21	3.33226e-19
EPHB1	44.1846	-1.5798	0.343691	-4.59657	4.29494e-06	4.3132e-05
OTUB2	19.7293	-1.5752	0.484635	-3.25028	0.00115291	0.00606004
C9orf152	17.2405	-1.57015	0.44745	-3.50911	0.000449601	0.00270908
MUC5B	564.249	-1.56825	0.221113	-7.0925	1.31706e-12	3.33587e-11
ROBO4	15.4933	-1.56739	0.464003	-3.37798	0.000730196	0.00408411
IL18R1	755.388	-1.56673	0.145793	-10.7463	6.16869e-27	4.28818e-25
ARHGAP18	3835.44	-1.56295	0.138004	-11.3254	9.82202e-30	8.21469e-28
ZNF92	329.181	-1.56256	0.169314	-9.22882	2.73631e-20	1.34372e-18
CACNA1G	23.7649	-1.55951	0.413166	-3.77453	0.000160313	0.00109685
PLAUR	798.118	-1.55922	0.192187	-8.11305	4.93635e-16	1.77333e-14
ENTPD2	23.0606	-1.55127	0.397992	-3.89774	9.70939e-05	0.000704209
XDH	533.044	-1.54899	0.1578	-9.81614	9.59426e-23	5.40578e-21
PERM1	64.7115	-1.54497	0.309457	-4.99252	5.95972e-07	7.08373e-06
SLCO4A1-AS1	44.6846	-1.54441	0.325555	-4.74393	2.09616e-06	2.25217e-05
TIMP4	68.111	-1.54201	0.358982	-4.29551	1.74295e-05	0.000153866
CYTIP	19.517	-1.53909	0.413961	-3.71795	0.000200845	0.00133492
FAM86B3P	193.589	-1.53857	0.253426	-6.0711	1.2704e-09	2.29214e-08
HMGA1	34081.7	-1.53835	0.161219	-9.54197	1.40139e-21	7.47627e-20
FOSL1	2282.81	-1.53556	0.400534	-3.83377	0.000126194	0.000890347
GJB3	423.709	-1.53554	0.161702	-9.49616	2.1778e-21	1.15416e-19
ATP1B1	11865.1	-1.53459	0.127238	-12.0608	1.70117e-33	1.7972e-31
C11orf91	22.7191	-1.52757	0.452477	-3.37602	0.000735428	0.00411194
PLAU	7874.63	-1.52387	0.158531	-9.61243	7.08539e-22	3.85343e-20
PLOD1	5590.09	-1.51953	0.203004	-7.48524	7.14188e-14	2.08517e-12
EGR4	15.0255	-1.51917	0.455278	-3.3368	0.000847495	0.00466384
FGFBP1	553.461	-1.51349	0.239282	-6.32515	2.52993e-10	5.00933e-09
MTSS1	406.348	-1.513	0.182969	-8.26918	1.34879e-16	5.15687e-15
TNIK	745.213	-1.51293	0.259688	-5.82594	5.67935e-09	9.36334e-08
NR2F1-AS1	262.064	-1.50994	0.213911	-7.05872	1.68039e-12	4.20964e-11
ETNPPL	15.4309	-1.50811	0.477714	-3.15692	0.00159445	0.00793669
XXYLT1-AS2	135.886	-1.50278	0.261961	-5.73665	9.65665e-09	1.53531e-07
COL17A1	8690.73	-1.4986	0.147679	-10.1476	3.39473e-24	2.01153e-22
EDAR	80.2051	-1.49858	0.262841	-5.70146	1.18785e-08	1.86274e-07
SYT13	200.086	-1.4948	0.253017	-5.90793	3.46443e-09	5.86215e-08
LAMA2	87.0249	-1.49109	0.312724	-4.76808	1.8599e-06	2.02483e-05
NPTX1	165.099	-1.49034	0.296293	-5.02997	4.9055e-07	5.9183e-06
SPRY1	615.662	-1.48932	0.20474	-7.27422	3.48435e-13	9.5644e-12
SERPINB5	1151.21	-1.48882	0.229846	-6.47748	9.32701e-11	1.95017e-09
NME1	333.746	-1.48729	0.205634	-7.23269	4.73503e-13	1.2778e-11
HCAR2	75.1744	-1.48268	0.273258	-5.42595	5.76484e-08	8.12746e-07
LETM2	297.784	-1.478	0.186541	-7.92315	2.31559e-15	7.7628e-14
LINC00707	165.311	-1.47738	0.208145	-7.09783	1.26729e-12	3.21487e-11
SLC9A2	89.2575	-1.47545	0.284604	-5.18423	2.16914e-07	2.75134e-06
TSPAN18	66.6722	-1.46598	0.34712	-4.22326	2.40797e-05	0.000205567
LAMA4	3429.31	-1.4618	0.196524	-7.43826	1.02019e-13	2.95175e-12
TOB1	2387.03	-1.4612	0.130975	-11.1563	6.67058e-29	5.30278e-27
AREG	307.363	-1.45953	0.231587	-6.3023	2.93269e-10	5.73607e-09
S100A6	22126	-1.45864	0.182208	-8.00535	1.1913e-15	4.12282e-14
IGFBP6	4970.55	-1.45717	0.204259	-7.13394	9.75362e-13	2.51806e-11
TRNP1	353.068	-1.45565	0.178409	-8.15907	3.37624e-16	1.22938e-14
WWC3	181.292	-1.45211	0.229179	-6.33611	2.35632e-10	4.70035e-09
DAP	20952.2	-1.44614	0.130801	-11.056	2.04953e-28	1.57471e-26
C1GALT1C1	1957.54	-1.44592	0.155154	-9.31926	1.17154e-20	5.95336e-19
FGF14	55.6706	-1.44151	0.3037	-4.7465	2.06968e-06	2.22605e-05
LDHA	8131.18	-1.43915	0.168485	-8.54171	1.32253e-17	5.43153e-16
PDE7B	85.2205	-1.43698	0.2707	-5.30839	1.10597e-07	1.49116e-06
SIGLEC15	38.8664	-1.43207	0.339296	-4.22073	2.43514e-05	0.000207555
LRRC8A	8836.19	-1.43173	0.140909	-10.1607	2.97014e-24	1.76647e-22
MAP2K3	2730.51	-1.42227	0.155929	-9.12127	7.42493e-20	3.58047e-18
ITGBL1	1899.85	-1.42073	0.169641	-8.37493	5.52587e-17	2.18021e-15
TRIB2	2966.95	-1.42006	0.151483	-9.37441	6.95661e-21	3.58042e-19
VIPR1	794.231	-1.41974	0.188778	-7.52069	5.44883e-14	1.60545e-12
STK17A	2519.59	-1.41906	0.154978	-9.15658	5.35703e-20	2.59889e-18
DUSP5	2815.22	-1.41905	0.155957	-9.09897	9.11896e-20	4.37111e-18
GALNT10	4096.04	-1.4159	0.222575	-6.36146	1.99841e-10	4.01131e-09
PCDHGC3	398.739	-1.41333	0.296068	-4.77365	1.80913e-06	1.97223e-05
AKR1B15	23.0432	-1.41318	0.436494	-3.23756	0.00120557	0.00628335
MPHOSPH6	288.618	-1.41028	0.18996	-7.42411	1.13539e-13	3.27326e-12
P2RX5	34.5925	-1.40732	0.350482	-4.01537	5.93515e-05	0.000454707
B3GNT3	1410.88	-1.39512	0.158546	-8.79948	1.37456e-18	5.99803e-17
C11orf24	1262.92	-1.39375	0.193156	-7.21569	5.36616e-13	1.43377e-11
LINC01391	31.2628	-1.39204	0.360846	-3.85772	0.000114452	0.000813934
STMN3	868.601	-1.39187	0.174168	-7.99153	1.3327e-15	4.59236e-14
SLC6A14	1190.59	-1.38972	0.175822	-7.90412	2.69832e-15	8.93395e-14
ABCA9	210.013	-1.38619	0.233783	-5.92939	3.04068e-09	5.17786e-08
[truncated: 26,195 more rows]

## Sheet: PS_D3_vs_P_D3
Gene name	Baseline mean	Log2FC	Std Err	Wald	pval	padj
[truncated: 26,485 more rows]

[truncated: 12 more sheets: PS_D3_vs_S_D3, P_D7_vs_D_D7, S_D7_vs_D_D7, PS_D7_vs_D_D7, S_D7_vs_P_D7, PS_D7_vs_P_D7, PS_D7_vs_S_D7, D_D7_vs_D_D3, P_D7_vs_P_D3, S_D7_vs_S_D3, PS_D7_vs_PS_D3, Normcounts]
