# Supplementary material for: Simultaneous targeting of KRAS and CDK4 synergistically induces durable growth arrest in pancreatic cancer cells
Source: Cell Death Dis. 2025 Dec 23;17(1):129. doi: 10.1038/s41419-025-08362-w (PMC12847887; doi:10.1038/s41419-025-08362-w)
Supplement: Supplementary file 3 — Supplementary Table 2 [file 41419_2025_8362_MOESM3_ESM.xlsx]

## Sheet: P_vs_D
Gene name	Baseline mean	Log2FC	Std Err	Wald	pval	padj
RRM2	2829.34	-3.7375	0.181708	-20.5687	5.23707e-94	3.3457e-90
FAM111B	314.672	-3.66984	0.221573	-16.5627	1.2975e-61	1.84201e-58
E2F8	409.48	-3.43402	0.183479	-18.7161	3.65703e-78	9.34518e-75
MCM10	452.582	-3.14597	0.197165	-15.956	2.58788e-57	2.75544e-54
GINS2	269.361	-3.09959	0.193804	-15.9934	1.42065e-57	1.65015e-54
EXO1	570.696	-2.90321	0.198658	-14.6141	2.28256e-48	1.62024e-45
MYBL2	3096.37	-2.84586	0.14857	-19.1551	8.77509e-82	2.80298e-78
WDR76	292.81	-2.64115	0.174123	-15.1684	5.72918e-52	5.2287e-49
KIF18B	390.503	-2.62716	0.177943	-14.7641	2.49734e-49	1.87697e-46
KIAA0101	658.012	-2.61784	0.14098	-18.5688	5.74624e-77	1.22366e-73
AURKB	583.182	-2.61079	0.156474	-16.6851	1.68242e-62	2.68703e-59
CDC45	443.215	-2.53544	0.199172	-12.7299	4.03274e-37	1.77677e-34
CCNE2	268.126	-2.51716	0.199385	-12.6246	1.54499e-36	6.36787e-34
PKMYT1	892.224	-2.50277	0.174144	-14.3718	7.77537e-47	5.22873e-44
CDT1	978.029	-2.49491	0.128446	-19.4238	4.85663e-84	2.06844e-80
TK1	1568.66	-2.48404	0.165449	-15.0139	5.95509e-51	4.75551e-48
CDCA5	1682.91	-2.46778	0.150199	-16.4301	1.16481e-60	1.48828e-57
TYMS	434.344	-2.44754	0.194486	-12.5846	2.56485e-36	1.0241e-33
NCAPG	1217.24	-2.31011	0.179572	-12.8645	7.12862e-38	3.37342e-35
HMGB2	2198.59	-2.30308	0.109779	-20.9792	1.01583e-97	1.29793e-93
NUSAP1	1395.37	-2.30197	0.170711	-13.4846	1.92717e-41	1.02598e-38
ORC1	377.192	-2.27912	0.186128	-12.2449	1.78927e-34	6.17878e-32
CDCA3	314.482	-2.27006	0.18851	-12.0421	2.13393e-33	6.49171e-31
KIF2C	1057.11	-2.24988	0.175094	-12.8495	8.65187e-38	3.94803e-35
IQGAP3	2149.96	-2.23491	0.18845	-11.8595	1.92171e-32	5.45638e-30
TOP2A	4990.42	-2.22784	0.184515	-12.074	1.44869e-33	4.51462e-31
NDC80	893.195	-2.22739	0.15854	-14.0494	7.77194e-45	4.51373e-42
UBE2C	1196.13	-2.20649	0.144355	-15.2851	9.60433e-53	9.43958e-50
MKI67	3306.4	-2.20419	0.17459	-12.625	1.53802e-36	6.36787e-34
SPC24	94.9722	-2.20181	0.221029	-9.96166	2.24296e-23	3.29406e-21
TP73	161.054	-2.18473	0.215056	-10.1589	3.02552e-24	4.65748e-22
E2F7	411.297	-2.18053	0.191901	-11.3628	6.4083e-30	1.46212e-27
DIAPH3	337.336	-2.14594	0.195735	-10.9635	5.72628e-28	1.18008e-25
HJURP	1371.98	-2.14453	0.160757	-13.3402	1.35068e-40	6.90303e-38
GTSE1	617.828	-2.1253	0.186754	-11.3802	5.24644e-30	1.21879e-27
KIF20A	1354.16	-2.10122	0.170149	-12.3493	4.91273e-35	1.79343e-32
BIRC5	867.212	-2.09599	0.172807	-12.1291	7.40525e-34	2.42607e-31
ASF1B	867.864	-2.09529	0.171243	-12.2358	2.00158e-34	6.73004e-32
ESPL1	997.672	-2.05969	0.165834	-12.4203	2.02916e-35	7.85656e-33
CENPM	355.466	-2.05425	0.149989	-13.696	1.07327e-42	5.96223e-40
NEIL3	222.03	-2.04706	0.211171	-9.69383	3.20289e-22	3.97314e-20
CENPU	695.207	-2.04683	0.177393	-11.5384	8.45084e-31	2.11718e-28
EMP2	601.15	-2.04072	0.144557	-14.117	2.98286e-45	1.9056e-42
PCNA	2259.54	-2.03013	0.152238	-13.3352	1.44402e-40	7.09626e-38
PRC1	1198.68	-2.02839	0.163677	-12.3926	2.86447e-35	1.07645e-32
PRIM1	528.046	-2.01868	0.164006	-12.3086	8.14724e-35	2.89159e-32
CDKN2C	288.154	-2.00499	0.1758	-11.4049	3.95126e-30	9.34912e-28
MND1	173.156	-1.99532	0.19334	-10.3202	5.70851e-25	9.59705e-23
SPAG5	933.985	-1.9758	0.172757	-11.4369	2.73526e-30	6.59404e-28
H2AFX	1487.81	-1.96598	0.129662	-15.1623	6.27874e-52	5.34823e-49
TROAP	589.452	-1.93541	0.189262	-10.2261	1.51457e-24	2.38909e-22
RAD51	258.504	-1.92522	0.195732	-9.836	7.87826e-23	1.05958e-20
KIF4A	1713.44	-1.91551	0.185913	-10.3033	6.81112e-25	1.11571e-22
FANCI	1506.21	-1.90684	0.168762	-11.299	1.32671e-29	2.92266e-27
NUF2	528.374	-1.89869	0.184214	-10.307	6.55217e-25	1.08724e-22
KIF23	648.062	-1.88713	0.184483	-10.2293	1.46557e-24	2.34069e-22
CENPA	246.385	-1.86489	0.190476	-9.79068	1.2346e-22	1.62624e-20
PSRC1	320.514	-1.86327	0.155761	-11.9624	5.59087e-33	1.62351e-30
PLK1	2257.58	-1.86325	0.154754	-12.0401	2.18707e-33	6.49865e-31
MELK	927.071	-1.85979	0.170246	-10.9241	8.83686e-28	1.7755e-25
LMNB1	2263.87	-1.8581	0.158707	-11.7077	1.16359e-31	3.09732e-29
SHCBP1	1076.52	-1.854	0.198354	-9.34691	9.02476e-21	1.03882e-18
CKAP2L	680.702	-1.8235	0.184477	-9.8847	4.85054e-23	6.66401e-21
RMI2	359.158	-1.82159	0.186213	-9.78231	1.3412e-22	1.74862e-20
CDC25C	351.124	-1.81997	0.167861	-10.8421	2.17319e-27	4.20709e-25
MXD3	284.88	-1.80491	0.152513	-11.8345	2.58938e-32	7.19227e-30
ZWINT	1272.83	-1.79262	0.164554	-10.8938	1.23434e-27	2.42634e-25
ZNF367	336.02	-1.79083	0.208916	-8.572	1.01701e-17	8.9423e-16
KIF11	2071.83	-1.78875	0.183907	-9.72639	2.32694e-22	2.97313e-20
WDHD1	551.316	-1.78823	0.179637	-9.95469	2.40581e-23	3.49307e-21
SKA3	406.23	-1.78213	0.204047	-8.73391	2.46009e-18	2.29435e-16
MCM7	5582.93	-1.77318	0.103976	-17.0537	3.28102e-65	5.9888e-62
DHFR	656.726	-1.77179	0.164215	-10.7895	3.85861e-27	7.25022e-25
DEPDC1B	392.58	-1.77017	0.195687	-9.04592	1.48415e-19	1.52927e-17
UHRF1	984.814	-1.76957	0.161995	-10.9236	8.89348e-28	1.7755e-25
BRCA1	1256.66	-1.76797	0.167412	-10.5606	4.53641e-26	7.93996e-24
TICRR	316.783	-1.76024	0.189202	-9.30354	1.35846e-20	1.53602e-18
WDR62	443.399	-1.75891	0.177607	-9.90339	4.02415e-23	5.65017e-21
RBL1	557.796	-1.7389	0.175832	-9.88951	4.62268e-23	6.42e-21
FAM64A	189.798	-1.7367	0.203227	-8.5456	1.2787e-17	1.11143e-15
POLE2	269.02	-1.73258	0.178103	-9.72799	2.29069e-22	2.95638e-20
CCNF	1195.51	-1.73133	0.169392	-10.2209	1.59925e-24	2.4919e-22
GSG2	121.467	-1.73096	0.201638	-8.58451	9.12275e-18	8.15115e-16
DLGAP5	740.948	-1.72919	0.195644	-8.83848	9.70281e-19	9.39188e-17
FEN1	1140.23	-1.72545	0.162855	-10.595	3.14381e-26	5.70922e-24
ATAD2	2874.73	-1.71594	0.179366	-9.56665	1.10421e-21	1.35659e-19
MCM5	1570.35	-1.7138	0.161886	-10.5864	3.44418e-26	6.11199e-24
CIT	1569.48	-1.7091	0.185251	-9.22584	2.81352e-20	3.0725e-18
DNA2	539.754	-1.69927	0.172376	-9.85794	6.33381e-23	8.60926e-21
CENPF	3440.31	-1.68253	0.1873	-8.98306	2.63338e-19	2.67038e-17
CDCA8	794.124	-1.66265	0.174282	-9.54003	1.42788e-21	1.73753e-19
CEP55	1928	-1.66239	0.18751	-8.86562	7.60793e-19	7.47743e-17
NEK2	759.708	-1.6601	0.167184	-9.92979	3.089e-23	4.43463e-21
CDK1	1582.13	-1.6505	0.231488	-7.12997	1.00387e-12	6.71543e-11
CENPK	743.589	-1.64789	0.184641	-8.92484	4.46363e-19	4.49069e-17
FANCA	799.813	-1.64583	0.162866	-10.1054	5.2265e-24	7.85635e-22
CDC25A	237.369	-1.63884	0.187571	-8.73716	2.39034e-18	2.24569e-16
DSCC1	437.184	-1.63254	0.189468	-8.61642	6.90788e-18	6.21564e-16
TPX2	4447.9	-1.62547	0.167296	-9.71611	2.57435e-22	3.25668e-20
FAM83D	1242.82	-1.61681	0.170931	-9.45886	3.11311e-21	3.64919e-19
FBXO5	485.988	-1.61597	0.13367	-12.0892	1.20421e-33	3.84655e-31
XRCC2	115.098	-1.60756	0.219208	-7.33349	2.24237e-13	1.60959e-11
NRGN	86.375	-1.59824	0.232854	-6.86371	6.70969e-12	4.1019e-10
FOXM1	1779.55	-1.58196	0.146254	-10.8166	2.87325e-27	5.47932e-25
ZGRF1	294.339	-1.57279	0.202189	-7.77885	7.31864e-15	5.59942e-13
CHAF1B	340.467	-1.55386	0.163174	-9.52269	1.68747e-21	2.03404e-19
TMPO-AS1	59.8138	-1.5416	0.218547	-7.05386	1.74023e-12	1.14025e-10
MCM6	2227.63	-1.53888	0.151501	-10.1576	3.06497e-24	4.66204e-22
E2F1	838.502	-1.53508	0.179092	-8.57146	1.02182e-17	8.9423e-16
CDKN3	592.193	-1.53489	0.143201	-10.7184	8.34295e-27	1.5449e-24
RRM1	2969.13	-1.51948	0.108057	-14.0619	6.51389e-45	3.96323e-42
GINS1	259.442	-1.51938	0.195222	-7.78284	7.09163e-15	5.45842e-13
ESCO2	494.478	-1.51789	0.232024	-6.54197	6.07123e-11	3.51005e-09
TCF19	36.7292	-1.50458	0.231041	-6.51217	7.40735e-11	4.22517e-09
BUB1	1518.56	-1.48316	0.192272	-7.71386	1.2207e-14	9.06797e-13
CENPI	292.809	-1.47564	0.211992	-6.96083	3.38274e-12	2.15031e-10
PTTG1	1132.55	-1.47089	0.155956	-9.43145	4.04441e-21	4.69777e-19
UBE2T	580.399	-1.468	0.143479	-10.2314	1.43362e-24	2.31865e-22
MCM4	2801.47	-1.46737	0.165939	-8.84283	9.33218e-19	9.10208e-17
FANCD2	729.235	-1.46559	0.188263	-7.78482	6.98135e-15	5.4061e-13
POLA2	910.847	-1.46117	0.175004	-8.34937	6.86292e-17	5.88507e-15
KIF24	331.565	-1.45751	0.187201	-7.78583	6.9259e-15	5.4061e-13
HELLS	615.318	-1.45037	0.184577	-7.85782	3.90874e-15	3.12137e-13
DTL	787.885	-1.44832	0.233057	-6.21445	5.15038e-10	2.70808e-08
NCAPG2	1123.64	-1.44001	0.182276	-7.90019	2.78474e-15	2.26628e-13
CHAF1A	849.166	-1.438	0.151161	-9.51305	1.85152e-21	2.21092e-19
MASTL	808.227	-1.43757	0.156849	-9.16528	4.94176e-20	5.30595e-18
CCNB1	2879.97	-1.43438	0.181149	-7.91821	2.40947e-15	1.97345e-13
KPNA2	2156.32	-1.42989	0.15807	-9.04595	1.48364e-19	1.52927e-17
BRIP1	454.595	-1.42961	0.202162	-7.07162	1.53137e-12	1.0138e-10
TMEM106C	1416.22	-1.4276	0.123907	-11.5215	1.02847e-30	2.52708e-28
DSN1	522.8	-1.4199	0.153736	-9.2359	2.56114e-20	2.84554e-18
CCNA2	1357.35	-1.41899	0.232961	-6.09112	1.12126e-09	5.66259e-08
KNTC1	2349.25	-1.4077	0.180809	-7.78554	6.94185e-15	5.4061e-13
RACGAP1	1885.96	-1.39756	0.162859	-8.58141	9.37138e-18	8.31514e-16
KNSTRN	358.259	-1.39633	0.161108	-8.66707	4.43387e-18	4.01784e-16
TACC3	1249.17	-1.38066	0.145781	-9.47084	2.7761e-21	3.28428e-19
INCENP	1152.08	-1.37995	0.193887	-7.11728	1.10078e-12	7.32535e-11
LIG1	1563.1	-1.37798	0.121478	-11.3434	7.99381e-30	1.79188e-27
MCM2	1987.89	-1.37733	0.155003	-8.88584	6.34381e-19	6.28332e-17
NCAPD2	3659.78	-1.37706	0.118231	-11.6473	2.36937e-31	6.17827e-29
CDC7	311.563	-1.37637	0.167179	-8.23293	1.82695e-16	1.53572e-14
NCAPH	848.941	-1.37544	0.23287	-5.90649	3.4948e-09	1.67869e-07
CDCA4	547.304	-1.3736	0.149923	-9.16205	5.09216e-20	5.42188e-18
EZH2	1285.16	-1.36247	0.115757	-11.7701	5.56621e-32	1.51318e-29
CCNB2	447.275	-1.35888	0.138421	-9.81702	9.51166e-23	1.26594e-20
MTFR2	271.697	-1.35872	0.201276	-6.75052	1.47318e-11	8.71425e-10
CDCA2	820.301	-1.3582	0.185908	-7.30576	2.75711e-13	1.96803e-11
RFC4	634.031	-1.35345	0.139548	-9.69878	3.05127e-22	3.82217e-20
RNASEH2A	799.703	-1.35097	0.12287	-10.9952	4.03174e-28	8.58559e-26
CENPE	842.699	-1.34907	0.198083	-6.81062	9.71813e-12	5.88477e-10
AURKA	1888.21	-1.34623	0.144064	-9.34469	9.21572e-21	1.05133e-18
APOBEC3B	575.266	-1.34184	0.150607	-8.90956	5.12375e-19	5.11455e-17
ARHGEF39	312.792	-1.3415	0.162812	-8.23957	1.72834e-16	1.46245e-14
RAD54L	561.916	-1.34005	0.172891	-7.75085	9.12763e-15	6.90081e-13
SMC4	2645.15	-1.32633	0.152446	-8.7003	3.30998e-18	3.02083e-16
CDC20	1365.09	-1.32386	0.165419	-8.00307	1.21358e-15	1.00038e-13
CLSPN	333.538	-1.32142	0.229798	-5.75034	8.90646e-09	4.1381e-07
GAS2L3	441.03	-1.32072	0.190449	-6.9348	4.06797e-12	2.56042e-10
PASK	308.081	-1.31754	0.212273	-6.20683	5.4065e-10	2.8311e-08
PLK4	617.852	-1.30626	0.198686	-6.57451	4.88134e-11	2.8479e-09
PBK	695.181	-1.29621	0.232369	-5.57822	2.42992e-08	1.09707e-06
TIMELESS	2594.01	-1.29478	0.130649	-9.91042	3.75067e-23	5.3247e-21
UBE2S	788.599	-1.29379	0.117255	-11.034	2.61964e-28	5.67307e-26
UCP2	101.894	-1.28752	0.197223	-6.52824	6.65485e-11	3.81296e-09
KIF4B	50.0801	-1.28189	0.227839	-5.6263	1.84117e-08	8.40166e-07
DNMT1	3059.72	-1.27576	0.139195	-9.16531	4.94059e-20	5.30595e-18
BARD1	491.324	-1.27327	0.176923	-7.19673	6.1676e-13	4.25964e-11
PIF1	147.509	-1.26958	0.222018	-5.71836	1.07556e-08	4.97914e-07
C21orf58	110.312	-1.26657	0.193596	-6.54234	6.05651e-11	3.51005e-09
GINS3	164.969	-1.25652	0.209146	-6.00786	1.87985e-09	9.20262e-08
MCM3	2889.44	-1.25624	0.139238	-9.02228	1.8422e-19	1.88302e-17
OIP5	210.508	-1.25531	0.199672	-6.28688	3.23918e-10	1.72446e-08
BRCA2	451.644	-1.25194	0.181761	-6.88781	5.66565e-12	3.53122e-10
PRR11	929.392	-1.25182	0.182312	-6.86636	6.58614e-12	4.04573e-10
SLFN13	789.968	-1.2506	0.177718	-7.03699	1.96438e-12	1.27406e-10
RAD51AP1	453.609	-1.24836	0.233132	-5.35471	8.56955e-08	3.55497e-06
CDC6	826.412	-1.24772	0.198011	-6.30129	2.95183e-10	1.59137e-08
GMNN	398.731	-1.24497	0.177452	-7.01581	2.28627e-12	1.46792e-10
DDIAS	481.785	-1.23289	0.193314	-6.37766	1.79815e-10	9.86051e-09
CENPP	41.7628	-1.23058	0.232294	-5.2975	1.174e-07	4.74688e-06
HIRIP3	452.073	-1.22704	0.14097	-8.70422	3.1978e-18	2.93945e-16
H2AFZ	4483.89	-1.22623	0.115746	-10.5941	3.17253e-26	5.70922e-24
DDX12P	340.728	-1.22462	0.168501	-7.26773	3.65567e-13	2.5664e-11
ITGB3BP	354.354	-1.22402	0.174265	-7.02393	2.1571e-12	1.39199e-10
RFC5	1146.35	-1.22196	0.117214	-10.425	1.90606e-25	3.29104e-23
DEPDC1	701.549	-1.22092	0.170213	-7.17288	7.34338e-13	5.01746e-11
KDELC2	114.57	-1.22065	0.223612	-5.45879	4.79384e-08	2.0554e-06
CDK2	1107.35	-1.21515	0.121491	-10.002	1.49352e-23	2.21892e-21
KIAA1524	539.623	-1.21465	0.202451	-5.99974	1.97634e-09	9.63803e-08
CDCA7	1172.81	-1.20568	0.130244	-9.25709	2.10083e-20	2.35459e-18
FAM111A	1024.9	-1.20414	0.167824	-7.17501	7.23015e-13	4.96664e-11
CHTF18	1211.48	-1.20155	0.136661	-8.79213	1.46755e-18	1.39932e-16
SAP30	198.223	-1.19057	0.17453	-6.8216	9.00303e-12	5.4777e-10
ATAD5	446.894	-1.18734	0.182448	-6.50783	7.62457e-11	4.32974e-09
RECQL4	1974.28	-1.18084	0.129998	-9.08353	1.0511e-19	1.1099e-17
GPSM2	545.144	-1.17989	0.167648	-7.03789	1.95173e-12	1.27231e-10
SMTN	145.474	-1.17852	0.191197	-6.16389	7.09801e-10	3.6569e-08
CENPW	191.951	-1.17727	0.216048	-5.44912	5.06183e-08	2.15583e-06
MAD2L1	1002.78	-1.16693	0.190917	-6.11224	9.82436e-10	5.00103e-08
TMEM97	464.096	-1.16583	0.133388	-8.74018	2.32737e-18	2.20272e-16
CENPQ	241.928	-1.16157	0.168768	-6.88265	5.87482e-12	3.62621e-10
KIF22	2474.44	-1.15406	0.099139	-11.6408	2.55648e-31	6.53282e-29
HAUS8	181.866	-1.15268	0.170343	-6.76682	1.31646e-11	7.86001e-10
KIF18A	799.114	-1.1486	0.186318	-6.16473	7.06046e-10	3.65229e-08
PSMC3IP	67.7689	-1.14498	0.233041	-4.9132	8.96002e-07	3.28972e-05
WEE1	791.989	-1.12746	0.134307	-8.39463	4.67349e-17	4.03468e-15
TMPO	4356.13	-1.12669	0.142848	-7.88731	3.08781e-15	2.49702e-13
CCDC15	68.2492	-1.12578	0.221774	-5.07623	3.84993e-07	1.46837e-05
SGOL1	142.586	-1.12422	0.217156	-5.177	2.25481e-07	8.70383e-06
ARHGAP33	138.928	-1.10901	0.199706	-5.55322	2.80462e-08	1.25296e-06
C16orf59	335.541	-1.10759	0.150551	-7.35687	1.8827e-13	1.35905e-11
CENPH	535.111	-1.10351	0.16882	-6.53657	6.29451e-11	3.62274e-09
MCM8	861.373	-1.10332	0.182709	-6.03867	1.55394e-09	7.75573e-08
GINS4	358.174	-1.10264	0.210057	-5.24922	1.52748e-07	6.04229e-06
PHF19	1111.77	-1.08583	0.139736	-7.77055	7.81458e-15	5.94326e-13
DMC1	19.0962	-1.08421	0.22731	-4.76973	1.84471e-06	6.37022e-05
C1orf112	365.903	-1.08069	0.167378	-6.4566	1.07078e-10	5.92266e-09
CEP78	194.529	-1.07891	0.193111	-5.58699	2.31036e-08	1.04679e-06
FIGNL1	718.206	-1.07502	0.181235	-5.93165	2.99898e-09	1.44748e-07
LMNB2	3695.84	-1.06904	0.0974001	-10.9758	4.99666e-28	1.04659e-25
USP1	1585.42	-1.0675	0.136399	-7.82633	5.02312e-15	3.98636e-13
HMMR	1340.98	-1.0663	0.231305	-4.60994	4.02778e-06	0.00012898
DTYMK	1362.67	-1.06465	0.120717	-8.81935	1.15122e-18	1.10595e-16
PAX6	139.256	-1.06248	0.177829	-5.97475	2.30446e-09	1.11955e-07
DLEU2	53.6146	-1.05974	0.228512	-4.63755	3.52563e-06	0.000114916
EME1	163.039	-1.0524	0.229882	-4.57802	4.69393e-06	0.000148451
MMS22L	433.181	-1.04312	0.190287	-5.48185	4.20893e-08	1.84169e-06
LRRCC1	365.894	-1.04182	0.165611	-6.29077	3.15892e-10	1.68877e-08
KIF14	703.547	-1.0393	0.232609	-4.46802	7.89482e-06	0.000235682
TUBA1B	28474.2	-1.02652	0.11121	-9.23049	2.69405e-20	2.9674e-18
HAUS5	364.905	-1.02269	0.143125	-7.14545	8.97045e-13	6.03239e-11
NEMP1	1206.59	-1.02249	0.165725	-6.1698	6.8376e-10	3.56588e-08
STIL	780.628	-1.01773	0.17972	-5.66283	1.48894e-08	6.8187e-07
SAE1	2927.19	-0.576702	0.0911868	-6.3244	2.54223e-10	1.38221e-08
BUB1B	1026.74	-1.01728	0.232561	-4.37427	1.21839e-05	0.000350616
TUBB4B	10388.5	-1.01412	0.111993	-9.05518	1.36342e-19	1.4279e-17
FBXO43	113.707	-1.01337	0.218383	-4.64032	3.47871e-06	0.000113676
CCDC74A	105.555	-1.00111	0.223997	-4.46929	7.84804e-06	0.000234897
ANLN	3831.91	-1.00058	0.231401	-4.32403	1.53203e-05	0.000431162
BLM	328.443	-1.00041	0.229703	-4.35522	1.32931e-05	0.000380397
POLE	3295.85	-0.999022	0.129141	-7.73588	1.02694e-14	7.67322e-13
POC1A	595.286	-0.993015	0.146109	-6.79641	1.0726e-11	6.46444e-10
ORC6	513.987	-0.99102	0.182316	-5.43573	5.45739e-08	2.31658e-06
CKAP2	1516.63	-0.990158	0.138467	-7.15088	8.62222e-13	5.82889e-11
DONSON	475.736	-0.989942	0.133521	-7.41413	1.22423e-13	8.93831e-12
NASP	3011.41	-0.989235	0.095843	-10.3214	5.63874e-25	9.59705e-23
C14orf80	467.62	-0.987706	0.140939	-7.00806	2.4165e-12	1.54378e-10
NCAPD3	2692.37	-0.979067	0.168075	-5.82518	5.70521e-09	2.69983e-07
RPA3	663.518	-0.977309	0.136624	-7.15329	8.47205e-13	5.75784e-11
ASPM	2314.25	-0.975295	0.233073	-4.1845	2.85797e-05	0.000754469
POLD3	824.723	-0.973311	0.1337	-7.27979	3.3435e-13	2.36022e-11
SASS6	326.113	-0.970798	0.197377	-4.91849	8.72145e-07	3.21136e-05
TTF2	901.201	-0.966018	0.177082	-5.45521	4.89148e-08	2.09025e-06
GPR19	36.5141	-0.964235	0.233061	-4.13727	3.51469e-05	0.000912555
SUV39H1	332.034	-0.96326	0.16454	-5.85428	4.79091e-09	2.28408e-07
SAPCD2	1189.38	-0.962963	0.115659	-8.32587	8.37102e-17	7.13044e-15
CASC5	730.107	-0.961981	0.232564	-4.13642	3.52774e-05	0.000912555
MTBP	420.642	-0.960779	0.15934	-6.02972	1.6424e-09	8.16533e-08
WHSC1	2966.13	-0.954869	0.109641	-8.70906	3.06407e-18	2.83693e-16
GNB3	22.0642	-0.947395	0.231101	-4.09948	4.14076e-05	0.00105391
RFC3	748.855	-0.946277	0.193925	-4.87959	1.06306e-06	3.88077e-05
CENPN	819.571	-0.945751	0.119941	-7.88514	3.14176e-15	2.52467e-13
LRR1	263.484	-0.942005	0.149643	-6.29503	3.07341e-10	1.64995e-08
AUNIP	84.8628	-0.935426	0.205083	-4.56121	5.08593e-06	0.000159272
GDF15	1169.92	-0.932612	0.232399	-4.01297	5.99586e-05	0.00147042
TUBB6	581.871	-0.930792	0.131934	-7.055	1.72605e-12	1.13679e-10
CCDC150	172.561	-0.924801	0.20631	-4.48259	7.37435e-06	0.000224874
FAM72A	43.3758	-0.923188	0.233004	-3.96211	7.42903e-05	0.00178422
NCAM1	38.7714	-0.922907	0.229915	-4.01412	5.96678e-05	0.00146611
MSH6	1966.49	-0.920832	0.127002	-7.25053	4.15141e-13	2.8985e-11
RMI1	407.782	-0.919652	0.197134	-4.66511	3.08459e-06	0.000103152
GGH	773.36	-0.915381	0.124317	-7.36328	1.79447e-13	1.30272e-11
THOP1	1557.66	-0.57906	0.100687	-5.7511	8.86631e-09	4.13449e-07
NCAPH2	883.749	-0.911992	0.121785	-7.48856	6.9634e-14	5.11329e-12
DBF4	1047.27	-0.911301	0.157121	-5.79999	6.63185e-09	3.11526e-07
FAM72B	45.3403	-0.909369	0.230789	-3.94026	8.13943e-05	0.00194025
TRAIP	267.536	-0.906864	0.172087	-5.26981	1.36562e-07	5.45266e-06
SPDL1	759.452	-0.906669	0.140147	-6.46939	9.8397e-11	5.51412e-09
DBF4B	314.767	-0.905509	0.188393	-4.80649	1.536e-06	5.39161e-05
GADD45A	477.39	-0.90045	0.158664	-5.6752	1.38527e-08	6.38976e-07
CENPL	240.486	-0.89857	0.16223	-5.53887	3.04431e-08	1.3553e-06
CDKN2D	34.6807	-0.898005	0.23311	-3.85228	0.000117023	0.00268978
TUBA1C	12338	-0.572401	0.102687	-5.57425	2.48603e-08	1.11845e-06
FANCB	71.2837	-0.895921	0.23182	-3.86472	0.000111217	0.0025931
ECT2	2229.26	-0.895765	0.170997	-5.23849	1.61893e-07	6.36465e-06
TTK	830.032	-0.895597	0.232745	-3.84797	0.000119098	0.0027271
PKN3	263.845	-0.892324	0.160294	-5.56679	2.5948e-08	1.16329e-06
GRK6	1586.32	-0.591557	0.107509	-5.50237	3.74714e-08	1.65665e-06
HMGB1	5413.66	-0.504911	0.0919217	-5.49283	3.95537e-08	1.74268e-06
HEG1	113.689	-0.890956	0.230606	-3.86354	0.000111754	0.00260088
CKS2	761.513	-0.888366	0.144019	-6.16841	6.898e-10	3.58275e-08
VRK1	421.636	-0.888275	0.140124	-6.3392	2.30955e-10	1.26107e-08
POLD1	1483.27	-0.883537	0.121915	-7.24713	4.25698e-13	2.95606e-11
CCDC74B	34.1047	-0.883189	0.232767	-3.79431	0.000148054	0.00332458
HAUS1	685.746	-0.882768	0.11411	-7.73612	1.02494e-14	7.67322e-13
HYLS1	746.324	-0.877695	0.126912	-6.91578	4.65311e-12	2.91435e-10
TRIP13	968.535	-0.876955	0.166552	-5.26535	1.39924e-07	5.5695e-06
CCNE1	161.581	-0.873211	0.204826	-4.26318	2.01535e-05	0.000557363
MSH2	2119.45	-0.870872	0.106597	-8.16974	3.09062e-16	2.56421e-14
FANCG	1068.06	-0.865565	0.110741	-7.81615	5.44645e-15	4.29564e-13
CDK5RAP2	1411.65	-0.572313	0.105477	-5.42595	5.76484e-08	2.43898e-06
TXNDC16	49.0134	-0.864269	0.232334	-3.71995	0.000199265	0.00433732
C5orf34	260.878	-0.86184	0.179671	-4.79678	1.6124e-06	5.64429e-05
RBBP7	2856.46	-0.572847	0.106531	-5.37727	7.56252e-08	3.16808e-06
SMC2	1756.03	-0.860582	0.189207	-4.54837	5.40637e-06	0.000167663
REEP4	1293.36	-0.56449	0.105317	-5.3599	8.3268e-08	3.46552e-06
RAD51C	310.41	-0.858042	0.161415	-5.31574	1.06222e-07	4.30856e-06
C2CD4C	41.4867	-0.85688	0.233108	-3.6759	0.000237014	0.00504721
CENPO	635.208	-0.854586	0.141958	-6.02001	1.74406e-09	8.63717e-08
NUP85	1295.98	-0.578922	0.108483	-5.33652	9.47465e-08	3.89253e-06
DCLRE1B	252.319	-0.853658	0.159994	-5.33557	9.52452e-08	3.90047e-06
RANBP1	1148.97	-0.596159	0.112006	-5.32256	1.02318e-07	4.17673e-06
MFI2	157.262	-0.85336	0.207324	-4.11606	3.85401e-05	0.00098881
SYNE2	759.899	-0.847298	0.192856	-4.39343	1.11579e-05	0.000324009
DNAJC9	1617.88	-0.8414	0.102727	-8.19065	2.5982e-16	2.16976e-14
LIN52	54.11	-0.841298	0.218393	-3.85223	0.000117048	0.00268978
WNK4	1701.81	0.567062	0.107482	5.27589	1.32112e-07	5.29152e-06
FAM110A	168.43	-0.840655	0.167663	-5.01396	5.33199e-07	2.00964e-05
RFC2	1136.97	-0.838707	0.121818	-6.88491	5.78236e-12	3.58647e-10
MIS18A	309.351	-0.837012	0.152517	-5.488	4.065e-08	1.78483e-06
MTHFD1	3504.61	-0.575103	0.109529	-5.2507	1.51525e-07	6.01254e-06
BORA	143.856	-0.832692	0.221171	-3.76492	0.000166603	0.00368924
ERCC6L	412.001	-0.831344	0.225777	-3.68215	0.000231277	0.00494153
CTSV	63.5326	-0.829113	0.230904	-3.59073	0.000329756	0.00664557
TAF5	141.652	-0.827668	0.199094	-4.15717	3.22212e-05	0.000845359
RFWD3	1403.24	-0.817798	0.157548	-5.19078	2.09414e-07	8.15757e-06
UNG	1631.45	-0.817568	0.126619	-6.4569	1.0687e-10	5.92266e-09
HMGN2	2105.72	-0.814942	0.107775	-7.56148	3.985e-14	2.94314e-12
RBBP8	1569.28	-0.59598	0.115053	-5.18005	2.21832e-07	8.58892e-06
CNTLN	77.2608	-0.814458	0.210622	-3.86691	0.000110223	0.00257462
PGP	1008.68	-0.591494	0.11441	-5.16994	2.34166e-07	9.01186e-06
PARP2	456.587	-0.813732	0.152473	-5.33691	9.45432e-08	3.89253e-06
ACSL5	11982	0.439787	0.0857554	5.12839	2.92233e-07	1.11792e-05
SMC1A	1922.46	-0.808629	0.17358	-4.65855	3.18448e-06	0.000105388
LOC81691	326.921	-0.798936	0.148661	-5.3742	7.6924e-08	3.21196e-06
DEK	4579.16	-0.798663	0.126658	-6.30565	2.86991e-10	1.55376e-08
BEGAIN	319.465	-0.795507	0.165468	-4.80762	1.52741e-06	5.37624e-05
TONSL	1240.08	-0.795213	0.131395	-6.05209	1.42978e-09	7.19227e-08
SLC16A4	1482.75	0.562763	0.112402	5.0067	5.5371e-07	2.08081e-05
SLF1	316.493	-0.794769	0.184163	-4.31557	1.59189e-05	0.000446042
ENO2	314.86	-0.793847	0.163315	-4.86084	1.16887e-06	4.23079e-05
SMPD4	2418.3	-0.584928	0.117783	-4.96614	6.82978e-07	2.54414e-05
RNF26	1918.11	-0.788918	0.116708	-6.75978	1.38203e-11	8.21312e-10
SLC29A1	1106.98	-0.556656	0.112579	-4.94457	7.63118e-07	2.82619e-05
ARPIN	276.821	-0.784304	0.14333	-5.47203	4.44921e-08	1.93359e-06
SCARA3	284.165	-0.780705	0.202173	-3.86157	0.000112659	0.00261718
MNS1	43.5291	-0.777456	0.228795	-3.39804	0.000678701	0.0123529
CPSF7	2718.65	-0.451685	0.0923363	-4.89174	9.99469e-07	3.65909e-05
C17orf53	137.081	-0.776199	0.224035	-3.46464	0.000530941	0.0100353
CCP110	516.735	-0.775779	0.159855	-4.85301	1.21603e-06	4.38905e-05
NRP2	1595.43	0.513245	0.105506	4.8646	1.14691e-06	4.16307e-05
XRCC3	625.291	-0.768653	0.12789	-6.01024	1.85246e-09	9.10341e-08
HMGB3	948.096	-0.763067	0.125165	-6.09651	1.08407e-09	5.49649e-08
SMC3	4154.41	-0.53781	0.110927	-4.84834	1.245e-06	4.48093e-05
AHNAK2	10771	0.493386	0.101807	4.84629	1.25789e-06	4.51463e-05
PSMC3	1974.34	-0.550155	0.113714	-4.83807	1.31108e-06	4.69234e-05
RHNO1	629.617	-0.761171	0.134298	-5.66778	1.44661e-08	6.64866e-07
UBALD2	743.998	-0.585762	0.121475	-4.82207	1.42073e-06	5.05647e-05
BCL2L12	536.298	-0.761043	0.122177	-6.22901	4.69385e-10	2.48852e-08
TIPIN	90.9411	-0.760903	0.210502	-3.6147	0.000300697	0.00615707
SRSF7	2250.75	-0.520465	0.108217	-4.80947	1.51329e-06	5.34125e-05
FADS1	249.027	-0.759065	0.164612	-4.61124	4.00266e-06	0.000128497
SAC3D1	408.848	-0.758324	0.138395	-5.47941	4.26751e-08	1.86096e-06
MYB	788.19	-0.753312	0.154801	-4.86634	1.13684e-06	4.13829e-05
TECPR1	2588.27	0.500119	0.104674	4.77788	1.77153e-06	6.18437e-05
ALYREF	807.961	-0.751745	0.122605	-6.13142	8.70968e-10	4.45134e-08
ASTN2	104.818	-0.750831	0.197794	-3.79603	0.000147032	0.00330745
CNTROB	996.598	-0.53492	0.112094	-4.77206	1.82348e-06	6.31399e-05
CXorf57	187.143	-0.750376	0.19604	-3.82767	0.00012936	0.00294098
GEN1	900.709	-0.744419	0.183702	-4.05231	5.07146e-05	0.00126312
MGME1	1087.18	-0.561973	0.11861	-4.738	2.15841e-06	7.41346e-05
SIVA1	621.894	-0.739597	0.126832	-5.83129	5.50012e-09	2.61245e-07
C10orf54	1457.37	0.498127	0.10561	4.71665	2.39757e-06	8.19083e-05
SPC25	17.5953	-0.738963	0.20479	-3.60839	0.000308099	0.00623335
TRIM66	1425.63	0.524026	0.111896	4.68314	2.82517e-06	9.60031e-05
PPM1G	4295.31	-0.473953	0.101238	-4.68156	2.84704e-06	9.64899e-05
RAD54B	753.161	-0.738871	0.154671	-4.77705	1.77886e-06	6.19305e-05
HNRNPAB	4408.71	-0.518508	0.110858	-4.67724	2.90757e-06	9.80212e-05
JAM3	24.6625	-0.737424	0.233214	-3.16201	0.00156686	0.0243813
GLB1L2	1760.23	-0.473923	0.101571	-4.66594	3.07214e-06	0.000103026
KIAA1217	1337.84	0.494119	0.105929	4.66461	3.09205e-06	0.000103152
KIF20B	1492.12	-0.735703	0.232278	-3.16733	0.00153844	0.0240301
SVIP	244.582	-0.734134	0.169316	-4.33589	1.45172e-05	0.000409462
WDR34	3007.41	-0.726211	0.112324	-6.46535	1.01065e-10	5.63889e-09
CALM3	4670.13	-0.489578	0.105103	-4.65806	3.19207e-06	0.000105388
PRIM2	369.686	-0.726118	0.144282	-5.03263	4.83796e-07	1.82884e-05
NUP62	1059.74	-0.527553	0.113382	-4.65289	3.27323e-06	0.000107789
ICMT	1804.6	-0.535194	0.115038	-4.65234	3.28196e-06	0.000107799
TAF6	2226.38	-0.497187	0.107024	-4.64555	3.39169e-06	0.000111117
CDCA7L	491.324	-0.726022	0.138714	-5.23396	1.65919e-07	6.50292e-06
CEP85	534.584	-0.725978	0.150664	-4.81853	1.44618e-06	5.13272e-05
PRPS2	1084.93	-0.567457	0.12245	-4.63419	3.58337e-06	0.000116501
DACT1	496.889	-0.724397	0.197708	-3.66398	0.000248326	0.00524439
SULT1A1	1977.08	0.527653	0.11403	4.62731	3.7044e-06	0.000119825
C19orf47	166.916	-0.724371	0.16994	-4.26251	2.02141e-05	0.000557831
NUDT21	2741.66	-0.472936	0.102398	-4.61862	3.86305e-06	0.000124328
C4orf46	209.345	-0.723611	0.182113	-3.97343	7.08453e-05	0.00171438
H2AFV	2738.96	-0.723055	0.111392	-6.49106	8.52338e-11	4.81873e-09
SNRPG	884.956	-0.540379	0.117411	-4.60247	4.1751e-06	0.000133363
MYO7B	4573.61	0.474039	0.103153	4.59549	4.31735e-06	0.000137563
DDX39A	1764.08	-0.721319	0.10781	-6.69066	2.2217e-11	1.30814e-09
TCOF1	2014.45	-0.720729	0.140301	-5.13703	2.79108e-07	1.07092e-05
B4GALNT1	32.991	-0.718867	0.233087	-3.08412	0.00204157	0.0301911
HNRNPD	3802.44	-0.492558	0.107664	-4.57495	4.76324e-06	0.000150271
POLA1	649.139	-0.717542	0.148991	-4.81601	1.46455e-06	5.18353e-05
CDC42BPG	239.902	-0.717044	0.170543	-4.20448	2.61684e-05	0.000695122
CBX1	1339.58	-0.466535	0.102273	-4.56167	5.07482e-06	0.000159272
NUP107	2563.04	-0.49883	0.109392	-4.56003	5.11473e-06	0.000159782
SFXN5	311.489	-0.716718	0.178026	-4.02591	5.67563e-05	0.00140266
EXOSC9	393.028	-0.715613	0.159985	-4.47301	7.71245e-06	0.00023296
FAM72D	38.6063	-0.711669	0.231583	-3.07306	0.00211875	0.0311881
SRSF3	5793.76	-0.447683	0.0984772	-4.54605	5.4661e-06	0.000169105
MCMBP	2666.77	-0.70917	0.11956	-5.93148	3.00213e-09	1.44748e-07
OAS3	1460.78	-0.708665	0.165244	-4.28861	1.79797e-05	0.000500495
PARPBP	448.067	-0.704733	0.176191	-3.99983	6.33888e-05	0.0015486
SFN	2841.18	-0.597851	0.13296	-4.49648	6.90889e-06	0.000211184
GUSB	1364.43	-0.52392	0.116511	-4.49674	6.9002e-06	0.000211184
NRF1	273.397	-0.704012	0.150097	-4.69037	2.72714e-06	9.2919e-05
RPA1	2329.01	-0.47098	0.105138	-4.47964	7.47704e-06	0.000226922
GMPS	1758.1	-0.453212	0.10117	-4.47971	7.4745e-06	0.000226922
SUPT16H	4384.82	-0.491039	0.109695	-4.47639	7.59153e-06	0.000229851
FANCM	236.626	-0.703461	0.203858	-3.45074	0.000559048	0.0104889
ETS1	1017.28	-0.527761	0.11805	-4.47067	7.79751e-06	0.000234421
FOXL1	2628.21	0.480009	0.107363	4.4709	7.78895e-06	0.000234421
MZT1	284.154	-0.703184	0.157739	-4.45789	8.27713e-06	0.000245946
IDH2	975.583	-0.703143	0.138911	-5.06183	4.15252e-07	1.57907e-05
SGOL2	590.265	-0.700637	0.231743	-3.02334	0.00250003	0.0352182
PALB2	932.976	-0.524298	0.117593	-4.45858	8.25048e-06	0.000245726
ZNF230	47.3725	-0.700131	0.221085	-3.1668	0.00154126	0.0240448
ACCS	563.168	0.535014	0.120053	4.45649	8.33111e-06	0.000246976
CEP128	165.106	-0.699722	0.223005	-3.1377	0.00170281	0.0259459
GAA	1478.74	0.502516	0.112834	4.45358	8.44515e-06	0.0002492
DNMT3B	40.2495	-0.699203	0.230588	-3.03226	0.00242727	0.0344591
ILF3	9008.14	-0.396518	0.0892904	-4.44077	8.96367e-06	0.000263285
SPIN4	607.032	-0.69691	0.172968	-4.02912	5.59868e-05	0.00138633
HPSE	221.713	-0.695726	0.172132	-4.04183	5.30363e-05	0.00131581
NT5DC2	1217.53	-0.482111	0.10956	-4.40044	1.0803e-05	0.000315137
POLH	274.126	-0.694993	0.184752	-3.76175	0.000168726	0.00372333
BUD13	438.735	-0.694226	0.143863	-4.8256	1.39584e-06	4.98176e-05
SSRP1	4069.54	-0.412815	0.0940423	-4.38967	1.13522e-05	0.000328906
TMEM201	409.892	-0.693742	0.153391	-4.5227	6.10565e-06	0.000187529
DCTPP1	1512.49	-0.449759	0.10267	-4.38062	1.18342e-05	0.000341323
ANP32E	2170	-0.693242	0.126824	-5.46616	4.59885e-08	1.99004e-06
BAIAP2L2	1145.32	0.528481	0.12111	4.36365	1.27908e-05	0.000367255
FN3KRP	1003.93	-0.692934	0.106796	-6.48839	8.67562e-11	4.88319e-09
DDB2	725.247	-0.690869	0.137009	-5.04251	4.59468e-07	1.74202e-05
COPS3	1121.37	-0.533459	0.122508	-4.35449	1.33379e-05	0.000380397
TBC1D31	482.534	-0.687757	0.132651	-5.18469	2.16378e-07	8.40321e-06
ASAH1	3782.1	0.404722	0.0931517	4.34476	1.39428e-05	0.000395881
NES	228.008	-0.682622	0.162632	-4.19733	2.70078e-05	0.000714448
CDHR2	5476.44	0.393452	0.0906505	4.34032	1.42277e-05	0.000402185
AATF	54.5971	-0.68168	0.2241	-3.04185	0.00235127	0.0337552
TYRO3	526.398	-0.680016	0.149603	-4.54547	5.48125e-06	0.000169164
ILF2	2699.52	-0.427502	0.0990258	-4.31708	1.58106e-05	0.000443982
RAD21	10144	-0.676221	0.116676	-5.79572	6.80305e-09	3.18398e-07
STRA13	860.66	-0.514596	0.119346	-4.3118	1.61928e-05	0.000452725
ALDH3B1	3074.26	0.541684	0.126192	4.29255	1.7663e-05	0.000492752
C3orf14	81.0237	-0.675679	0.215001	-3.14267	0.00167415	0.0256482
TUBG1	1065.16	-0.505499	0.117938	-4.28615	1.81799e-05	0.000504966
FBXO48	21.3188	-0.673973	0.230614	-2.92251	0.00347222	0.0457744
CCDC77	318.976	-0.66777	0.149415	-4.46923	7.85011e-06	0.000234897
TOPBP1	1668.6	-0.667411	0.153553	-4.34646	1.38351e-05	0.000393698
FAM214B	839.932	0.550983	0.129303	4.26117	2.03357e-05	0.000559977
SLC23A2	3489.01	0.47679	0.112133	4.252	2.11867e-05	0.000582155
COX6B2	19.9294	-0.665444	0.229135	-2.90416	0.00368238	0.0479121
GGCT	811.957	-0.482148	0.11366	-4.24201	2.21523e-05	0.000606082
RNASEH2B	379.976	-0.572122	0.135054	-4.23625	2.27279e-05	0.0006205
ZDHHC6	2020.18	-0.445191	0.105186	-4.23241	2.31204e-05	0.00062987
TRA2B	2678.11	-0.45383	0.107352	-4.22751	2.36296e-05	0.000642373
ARHGAP19	247.419	-0.663229	0.163499	-4.05646	4.98211e-05	0.00124329
ARSD	606.041	0.496722	0.117697	4.22036	2.43915e-05	0.000660276
HNRNPF	8713.93	-0.412409	0.0978019	-4.21678	2.47812e-05	0.000666588
POLR2D	697.722	-0.538485	0.127686	-4.21727	2.47276e-05	0.000666588
LOC150776	554.583	-0.555855	0.131805	-4.21724	2.47309e-05	0.000666588
IMPA2	1414.59	-0.472848	0.11227	-4.2117	2.53459e-05	0.000680346
PTMA	10833.7	-0.441161	0.104807	-4.20929	2.56174e-05	0.000686191
ACAT2	610.682	-0.662763	0.193197	-3.43051	0.000602449	0.0111558
AEN	544.682	-0.652187	0.157779	-4.13356	3.57188e-05	0.000921977
CSE1L	8137.7	-0.51462	0.122384	-4.20496	2.61129e-05	0.000695122
RNF170	895.051	0.533931	0.126983	4.20474	2.6138e-05	0.000695122
BUB3	4503.1	-0.651774	0.106141	-6.14066	8.21811e-10	4.21698e-08
RELT	225.938	-0.651719	0.186746	-3.48986	0.000483275	0.00928942
PHTF2	925.112	-0.651612	0.146411	-4.45056	8.56454e-06	0.000252141
HNRNPA2B1	16894	-0.41509	0.0997596	-4.1609	3.16996e-05	0.000835104
TOMM40	1146.25	-0.440243	0.105873	-4.15822	3.20739e-05	0.000843226
HAT1	1854.1	-0.650511	0.124008	-5.2457	1.55687e-07	6.13954e-06
CLN6	771.282	-0.51813	0.124654	-4.15656	3.23073e-05	0.000845882
PTBP1	10727.1	-0.383264	0.0924639	-4.14501	3.39803e-05	0.000887866
CDH17	56029.4	0.352663	0.0851571	4.14133	3.45305e-05	0.000900401
RCCD1	334.297	-0.650285	0.140631	-4.62404	3.76342e-06	0.000121427
CKAP5	5546.09	-0.64889	0.143201	-4.53133	5.86134e-06	0.000180459
WDR90	1333.29	-0.522819	0.126365	-4.13738	3.51301e-05	0.000912555
MLH1	802.107	-0.540854	0.130755	-4.13638	3.52823e-05	0.000912555
CCDC18	317.406	-0.647635	0.197788	-3.27438	0.00105893	0.0178968
CKS1B	977.337	-0.480333	0.11627	-4.13117	3.6092e-05	0.000928094
DDX11	3358.58	-0.647057	0.117591	-5.50261	3.74213e-08	1.65665e-06
BTG2	308.209	-0.646496	0.17483	-3.69785	0.000217431	0.00467696
TBCD	1457.64	-0.515785	0.125403	-4.11302	3.90509e-05	0.000999907
TUBA4A	2205.85	-0.506803	0.123244	-4.11218	3.91944e-05	0.00100157
SNRNP25	749.801	-0.538424	0.130952	-4.11163	3.92881e-05	0.00100196
COMMD4	471.259	-0.646323	0.13535	-4.7752	1.79529e-06	6.23327e-05
HAUS7	501.656	-0.641628	0.137367	-4.67091	2.99866e-06	0.000100826
TNFRSF19	736.029	-0.51051	0.12475	-4.09227	4.27169e-05	0.00108292
NEK9	2367.32	0.401892	0.0982631	4.08996	4.31452e-05	0.00109111
CBX2	85.5709	-0.64116	0.205381	-3.12181	0.00179744	0.0271296
SH3YL1	812.336	0.498616	0.122177	4.08108	4.4826e-05	0.00112967
CHEK1	2211.15	-0.438442	0.107463	-4.07995	4.50463e-05	0.00113298
ZCCHC8	1199.91	-0.546506	0.134568	-4.06119	4.88227e-05	0.00122555
NID1	2006.41	-0.641051	0.130125	-4.92641	8.37563e-07	3.09293e-05
UGT1A1	3150.43	0.396408	0.0976793	4.05826	4.94396e-05	0.00123618
SKA2	380.848	-0.639741	0.182474	-3.50593	0.000455007	0.0088353
SENP1	848.478	-0.639157	0.138125	-4.62737	3.70339e-06	0.000119825
MAGED1	1268.47	0.432958	0.107107	4.04229	5.29312e-05	0.00131576
CMC2	292.098	-0.637325	0.154274	-4.13111	3.6101e-05	0.000928094
CHPT1	154.086	-0.633404	0.181382	-3.49209	0.000479258	0.00924998
POLQ	413.261	-0.633023	0.217256	-2.91372	0.00357154	0.0466601
ABCA7	1492.64	0.423098	0.105211	4.02144	5.78436e-05	0.00142677
SLBP	1385.5	-0.63079	0.126653	-4.98047	6.34298e-07	2.36971e-05
PGBD1	140.269	-0.628461	0.180975	-3.47263	0.000515379	0.0097991
BRI3BP	509.737	-0.626934	0.17965	-3.48974	0.000483483	0.00928942
RNASEH2C	564.627	-0.509595	0.127035	-4.01145	6.03465e-05	0.0014771
LBR	3936.33	-0.626855	0.125336	-5.00142	5.69109e-07	2.13241e-05
SPATA20	2674.3	0.474832	0.118754	3.99844	6.37604e-05	0.00155386
MN1	652.584	0.496892	0.124281	3.99812	6.38473e-05	0.00155386
EED	775.256	-0.509515	0.127563	-3.99423	6.49061e-05	0.00157364
THBS2	12395.3	0.416957	0.10438	3.99459	6.48051e-05	0.00157364
NUDT1	575.063	-0.625457	0.134217	-4.66004	3.16147e-06	0.000105056
DCLRE1A	685.265	-0.565674	0.142423	-3.97179	7.13337e-05	0.00172293
ZDHHC13	442.315	-0.579245	0.145917	-3.96969	7.19677e-05	0.00173496
RCC1	1797.79	-0.48337	0.121846	-3.96706	7.27647e-05	0.00175087
SHMT1	572.955	-0.624791	0.132137	-4.72837	2.26326e-06	7.75272e-05
ASH2L	1578.65	-0.415629	0.10495	-3.96027	7.48644e-05	0.00179464
PARP1	3396.5	-0.404904	0.102664	-3.94398	8.01406e-05	0.00191752
CDH24	425.132	-0.622867	0.170836	-3.646	0.000266353	0.00556281
SRSF2	4123.2	-0.38345	0.0973133	-3.94037	8.1356e-05	0.00194025
SLC25A40	989.997	-0.501029	0.127195	-3.93907	8.17967e-05	0.00194621
EXOSC8	714.967	-0.538766	0.136946	-3.93414	8.34955e-05	0.00198294
SIAE	2347.87	0.450871	0.114988	3.92102	8.81759e-05	0.00209021
ACAD10	2077.05	0.452802	0.116001	3.90342	9.48419e-05	0.00224406
PRTFDC1	581.507	-0.622421	0.161295	-3.85891	0.000113894	0.00263626
ARL6IP1	13489.3	-0.622134	0.115005	-5.40965	6.31469e-08	2.6628e-06
SNRNP40	557.747	-0.509936	0.131204	-3.88658	0.000101664	0.0023922
ACOT7	1140.86	-0.484767	0.124753	-3.8858	0.000101992	0.00239549
RQCD1	1733.35	-0.427863	0.110589	-3.86895	0.000109304	0.00256252
MDM2	1072.14	-0.446449	0.115414	-3.86824	0.000109624	0.00256533
WNT11	117.456	-0.615329	0.191214	-3.21801	0.00129084	0.0210639
PAQR4	1325.8	-0.613303	0.139974	-4.38153	1.17847e-05	0.000340662
CDKN1A	464.214	-0.611533	0.145312	-4.2084	2.57181e-05	0.000687449
HES6	110.62	-0.610655	0.190876	-3.19923	0.00137797	0.0219423
TCF7	1085.06	-0.486923	0.126145	-3.86003	0.000113373	0.00262898
TMEM109	1678.59	-0.609188	0.113855	-5.35057	8.7678e-08	3.62544e-06
TMEM217	12.4897	0.827894	0.21476	3.85497	0.000115744	0.00267426
FAM129A	637.075	-0.582921	0.151275	-3.85339	0.000116493	0.00268671
TOR3A	659.699	-0.609039	0.142483	-4.27447	1.9159e-05	0.000531009
YWHAH	2479.6	-0.608657	0.115363	-5.27601	1.32025e-07	5.29152e-06
CHEK2	466.619	-0.517755	0.134492	-3.84971	0.000118257	0.00271269
TFDP1	1109.16	-0.606882	0.137354	-4.41838	9.94455e-06	0.000291426
LOC146880	645.734	0.547722	0.142455	3.84487	0.000120614	0.00275686
CLDN1	2089.25	-0.516882	0.134451	-3.8444	0.000120846	0.00275723
ACBD7	12.4195	-0.834052	0.217483	-3.83502	0.000125552	0.00285951
PSIP1	860.543	-0.606779	0.136227	-4.45417	8.42168e-06	0.000249083
GPC1	3432.26	-0.378668	0.099023	-3.82404	0.000131283	0.00297941
SEMA3B	2845.4	0.44968	0.117985	3.81133	0.000138222	0.00313131
LIPA	2708.51	0.388249	0.101949	3.80827	0.000139942	0.00316466
CCDC109B	428.67	-0.60664	0.15112	-4.0143	5.9623e-05	0.00146611
IPO9	2230.84	-0.490924	0.129269	-3.7977	0.000146042	0.00329097
RANGAP1	2593.86	-0.604872	0.132065	-4.58012	4.64716e-06	0.000147337
RPA2	768.249	-0.603256	0.11161	-5.40503	6.47962e-08	2.72336e-06
MICAL1	757.523	0.458985	0.120997	3.79338	0.000148612	0.00333125
HIATL1	1581.62	-0.435562	0.114958	-3.78887	0.000151331	0.00338627
SOGA1	1039.14	-0.600926	0.186266	-3.22617	0.00125457	0.0206834
NT5E	3194.73	0.510281	0.13484	3.78434	0.000154115	0.00343653
TOP3A	537.564	-0.600652	0.142889	-4.20362	2.62681e-05	0.000696323
FAM8A1	597.569	0.547974	0.145258	3.77241	0.000161679	0.00359264
ISOC1	808.789	-0.466926	0.123827	-3.77079	0.000162729	0.00360971
LOC642852	245.371	0.600546	0.170303	3.52634	0.00042135	0.00820668
HEXB	2775.3	-0.376116	0.0999712	-3.76224	0.000168397	0.00372251
KDM5B	1317.04	0.600729	0.128358	4.68011	2.8672e-06	9.69158e-05
SNRPD1	955.507	-0.406696	0.108227	-3.7578	0.000171411	0.00377607
UMPS	730.896	-0.422107	0.11235	-3.75708	0.00017191	0.00378054
LOC103611081	123.132	0.601236	0.200156	3.00384	0.00266593	0.0371916
TMEM237	457.541	-0.498809	0.132871	-3.75407	0.000173986	0.00381306
TCTN2	461.424	-0.588262	0.156748	-3.75291	0.000174792	0.00382417
A1CF	2155.05	0.410394	0.109381	3.75195	0.000175465	0.00383234
DUT	579.746	-0.529341	0.142194	-3.72268	0.000197121	0.00429798
TP53TG1	103.769	0.603142	0.191701	3.14626	0.0016537	0.0254265
HOXA-AS2	293.606	0.565796	0.152128	3.71921	0.00019985	0.00434267
MTHFD1L	1575.77	-0.411167	0.110683	-3.71481	0.000203358	0.00441138
STMN1	15531	-0.404587	0.108945	-3.71367	0.000204273	0.00442372
SLC16A5	3115.19	0.455181	0.122646	3.71134	0.000206165	0.00445713
TNFRSF25	488.192	0.509874	0.137571	3.70626	0.000210341	0.00453975
TXNRD3	137.04	0.60455	0.182363	3.31509	0.000916149	0.0158828
MXD4	1759.98	0.605472	0.133032	4.55133	5.33084e-06	0.000165723
PIDD1	608.884	-0.467034	0.12632	-3.69723	0.000217963	0.00468053
GYS1	1323.84	0.398966	0.108025	3.69327	0.000221385	0.00474602
WDR60	610.828	0.483441	0.131282	3.68248	0.000230978	0.00494153
CDHR5	128.006	0.607888	0.193658	3.13898	0.00169536	0.025911
GPT	103.29	0.609837	0.206458	2.9538	0.00313886	0.0425745
KLHL35	347.043	0.613604	0.181755	3.376	0.000735483	0.0132543
CREBRF	882.372	0.43137	0.117424	3.67361	0.000239147	0.00507663
CNTRL	912.963	-0.495036	0.134756	-3.67356	0.00023919	0.00507663
MIS18BP1	1394.85	-0.578816	0.157665	-3.67117	0.000241439	0.00511587
RPS6KA5	270.353	-0.590491	0.161017	-3.66727	0.000245158	0.00518606
LEPR	197.127	0.622612	0.195736	3.18088	0.00146828	0.0230753
PEA15	1099.52	-0.467613	0.127642	-3.66346	0.000248829	0.00524635
CACNA2D4	525.881	0.585091	0.159962	3.65768	0.000254506	0.00535721
HADH	1559.02	-0.403773	0.110483	-3.65461	0.000257572	0.00541283
SAMD9L	265.742	0.585104	0.160163	3.65317	0.000259025	0.00543442
ATRIP	282.101	-0.556978	0.152624	-3.64934	0.000262912	0.00550693
MST1	156.082	0.625111	0.195629	3.19539	0.00139641	0.0221089
POLE4	518.446	-0.456574	0.125229	-3.64591	0.000266451	0.00556281
ANXA13	6201.12	0.370497	0.101638	3.64525	0.000267128	0.00556785
STRA6	502.12	0.577916	0.158563	3.64471	0.000267694	0.00557057
CEP131	290.407	-0.582305	0.159831	-3.64326	0.00026921	0.00559301
RBBP4	2071.23	-0.398472	0.109569	-3.63672	0.000276135	0.00572756
IER5	375.202	-0.574496	0.158052	-3.63486	0.000278128	0.00575955
IMMP2L	215.86	0.579477	0.159728	3.6279	0.000285733	0.00590745
THNSL1	778.984	0.4248	0.117125	3.6269	0.000286848	0.00592093
PAOX	261.649	0.578914	0.159651	3.62612	0.000287715	0.00592924
FBLIM1	3095.76	0.389507	0.107466	3.62446	0.000289569	0.00595784
PM20D2	717.13	-0.51341	0.141925	-3.61749	0.000297476	0.00611069
FGF11	279.909	0.62574	0.160724	3.89326	9.89058e-05	0.00233589
LDHD	135.318	0.627213	0.195289	3.21171	0.00131946	0.0213402
ZP3	238.722	0.630254	0.188378	3.34569	0.000820779	0.0144786
VGF	1947.66	0.540535	0.149609	3.61299	0.000302683	0.00617792
NUP188	2110.39	-0.460762	0.127568	-3.61188	0.000303979	0.00619449
OBFC1	898.452	0.407686	0.112907	3.6108	0.000305254	0.00619838
TSC22D1	8293.32	0.411837	0.114066	3.61051	0.000305597	0.00619838
TUBGCP3	274.615	-0.588155	0.162902	-3.61048	0.000305626	0.00619838
CPEB2	800.986	0.632028	0.154211	4.09847	4.15894e-05	0.00105644
ANKRD34A	108.714	0.635042	0.193077	3.28907	0.0010052	0.0172164
HIST1H2BK	211.77	0.640008	0.192195	3.33	0.000868468	0.0152423
PLEKHG5	1128.22	0.641259	0.169592	3.78118	0.000156088	0.00347445
MYO1A	4237.46	0.405522	0.113087	3.58591	0.000335899	0.00674807
COPRS	409.78	-0.479834	0.133805	-3.58608	0.000335689	0.00674807
TNFAIP8L1	266.032	-0.553919	0.154503	-3.58515	0.000336878	0.00675713
ATP2B4	4897.26	0.422143	0.11777	3.58446	0.000337771	0.00676442
NUP160	2372.56	-0.470529	0.13135	-3.58226	0.000340636	0.00681112
SETD8	1370.39	-0.406904	0.113673	-3.5796	0.000344119	0.00687002
SSTR5-AS1	878.661	0.517739	0.144768	3.57634	0.000348436	0.00694534
PRKAB2	970.097	0.452199	0.126501	3.57466	0.000350688	0.00697934
MYH15	964.799	0.496416	0.138947	3.5727	0.00035332	0.0070208
KPNB1	6884.14	-0.349024	0.0977182	-3.57174	0.000354619	0.00703565
GLA	935.942	-0.417984	0.11709	-3.56977	0.00035729	0.00707766
PLXNB3	1024.64	0.435983	0.122445	3.56065	0.000369935	0.00731681
MSLN	5210.19	0.4635	0.130396	3.55456	0.000378612	0.00747686
LINC00173	325.924	0.515966	0.145295	3.55117	0.000383527	0.00756223
C15orf52	469.428	0.643626	0.18719	3.43836	0.000585253	0.0109006
ISG15	319.489	0.505184	0.142717	3.53976	0.000400499	0.00787257
SNRPB	5808.61	-0.384493	0.108712	-3.5368	0.000405012	0.00794905
CTPS1	850.967	-0.480393	0.135898	-3.53496	0.000407838	0.00799224
PATL1	2936.01	-0.429746	0.121801	-3.52827	0.000418288	0.00818448
JADE1	888.569	-0.442414	0.125431	-3.52715	0.000420064	0.00820666
LOC642846	209.993	-0.554747	0.157302	-3.52664	0.000420865	0.00820668
CCND1	6546.6	0.649397	0.0935823	6.93931	3.94018e-12	2.49226e-10
SF3B3	6673.29	-0.318508	0.0903527	-3.52517	0.000423215	0.00823047
MFSD3	899.452	0.654709	0.150767	4.34253	1.40852e-05	0.000399039
CPNE2	661.209	-0.553092	0.158224	-3.49562	0.000472965	0.0091649
TTC14	910.588	0.49661	0.142089	3.49505	0.00047397	0.0091649
CC2D2A	296.52	0.534105	0.152821	3.49496	0.000474133	0.0091649
FAM86B1	76.6889	0.65971	0.211618	3.11746	0.00182418	0.0273884
HNRNPUL1	6709.26	-0.310275	0.0888712	-3.49129	0.000480698	0.00926377
RYR2	48.6301	0.663367	0.220843	3.0038	0.00266631	0.0371916
GCKR	104.613	0.666865	0.207672	3.21115	0.00132206	0.0213552
IFITM1	680.109	-0.418375	0.119985	-3.48689	0.000488676	0.00933306
YBX3	3340.15	-0.343925	0.0986182	-3.48744	0.000487673	0.00933306
BCKDHB	808.737	0.391183	0.112181	3.48707	0.00048834	0.00933306
FLNA	21312.8	0.327258	0.0938335	3.48765	0.000487289	0.00933306
PCNT	1976.09	-0.3985	0.11448	-3.48095	0.000499631	0.00952805
ABCC3	8365.77	0.668148	0.0983293	6.795	1.08313e-11	6.49728e-10
THNSL2	84.9015	0.668493	0.215833	3.09727	0.00195312	0.0290851
SF3A2	1168.7	-0.454363	0.130889	-3.47138	0.0005178	0.0098305
HSPA14	1195.85	-0.459114	0.13234	-3.46919	0.000522022	0.00989595
SLC26A1	233.317	0.578365	0.166881	3.46573	0.000528791	0.0100094
SLC13A3	819.025	0.674568	0.148022	4.55721	5.18369e-06	0.000161541
TPGS2	2092.23	-0.370637	0.107033	-3.46282	0.000534541	0.0100884
ANP32B	2991.13	-0.414646	0.119828	-3.46035	0.000539483	0.0101666
MYOM3	356.382	0.575511	0.166505	3.45641	0.000547413	0.0103009
RETSAT	2584.71	0.346855	0.100497	3.4514	0.000557692	0.0104789
C1orf204	16.6891	0.677687	0.223645	3.03019	0.002444	0.0346581
OTUD3	462.931	-0.488943	0.141742	-3.44954	0.000561547	0.0105204
PAQR7	467.977	0.473231	0.137305	3.44656	0.000567767	0.0106213
SLC1A1	1426.08	0.498156	0.144586	3.44539	0.000570228	0.0106518
PLEC	27647.6	0.31541	0.0916924	3.43987	0.000581987	0.0108555
LOC155060	139.346	0.677997	0.187904	3.6082	0.000308326	0.00623335
PNPLA7	297.393	0.536223	0.156165	3.4337	0.000595405	0.0110735
MAD2L2	640.838	-0.484012	0.141039	-3.43177	0.000599657	0.0111364
AHNAK	20786.6	0.29666	0.0864593	3.43121	0.000600891	0.0111431
DENND6B	247.514	0.678652	0.178576	3.80035	0.000144495	0.00326185
THBD	1149.59	0.55558	0.162077	3.42788	0.00060831	0.011248
DDX46	2992.59	-0.422422	0.123418	-3.42269	0.000620043	0.0114484
SH3D21	907.528	0.439145	0.128362	3.42114	0.000623588	0.0114972
ZAK	1836.62	-0.389666	0.113916	-3.42064	0.000624731	0.0115017
TRPM4	867.39	0.405332	0.118567	3.4186	0.000629443	0.0115718
PLEKHM1P	292.647	0.553506	0.162073	3.41517	0.000637413	0.0116939
CYP4V2	524.387	0.450652	0.131964	3.41496	0.000637914	0.0116939
PMEPA1	12061.6	0.465399	0.136469	3.4103	0.00064891	0.0118784
PARP3	835.288	0.434877	0.127679	3.40603	0.000659161	0.0120488
NUP37	991.59	-0.373093	0.109586	-3.40455	0.000662734	0.0120968
CALCOCO1	1548.3	0.417102	0.122615	3.40171	0.000669654	0.0122057
YPEL2	216.378	0.682285	0.166834	4.08961	4.32104e-05	0.00109111
TRIM4	691.845	0.427402	0.126146	3.38815	0.000703667	0.0127891
NABP1	1742.08	0.685423	0.110091	6.22598	4.78554e-10	2.52665e-08
SERPINB1	6177.84	0.360586	0.106641	3.38131	0.000721401	0.0130742
PNKD	1477.69	0.334776	0.0990365	3.38033	0.000723992	0.0131026
PRKDC	12378.3	-0.504599	0.149382	-3.37791	0.000730388	0.0131997
EYS	28.2893	0.685853	0.233174	2.94138	0.00326756	0.0436712
LAMB2	3758.2	0.329788	0.0976799	3.37621	0.000734917	0.0132543
CARD6	546.029	0.461099	0.136607	3.37536	0.000737183	0.0132662
UGT1A10	4442.6	0.333044	0.0987022	3.37424	0.000740211	0.0133019
C2orf88	1517.81	0.485165	0.143911	3.3713	0.000748153	0.0134258
TMIGD1	336.006	0.53275	0.158163	3.36835	0.000756198	0.0135323
CCDC137	518.279	-0.418234	0.124166	-3.36835	0.000756207	0.0135323
TELO2	1610.36	-0.359096	0.106658	-3.3668	0.000760453	0.0135739
FUS	7844.7	-0.370853	0.110159	-3.36651	0.000761254	0.0135739
NTSR1	6240.85	0.327535	0.0972971	3.36634	0.000761718	0.0135739
VOPP1	8468.58	-0.354456	0.105564	-3.35775	0.000785809	0.0139837
CLCN2	645.104	0.462136	0.137659	3.3571	0.000787648	0.0139969
IFIT1	394.109	0.538524	0.160649	3.35217	0.000801807	0.0142287
LSM3	637.149	-0.39805	0.118772	-3.35138	0.000804097	0.0142496
TPP1	5202.26	0.34201	0.102094	3.34996	0.000808222	0.0142831
UHRF2	429.608	-0.438441	0.130866	-3.3503	0.000807248	0.0142831
RAB3IL1	386.98	-0.490419	0.146594	-3.34543	0.000821554	0.0144786
PEX6	761.616	0.688168	0.139053	4.94895	7.46164e-07	2.77143e-05
DCK	625.904	-0.558069	0.166848	-3.34478	0.000823467	0.0144923
OPLAH	1994.3	0.370306	0.111134	3.33207	0.000862037	0.0151503
VSTM2L	1030.52	0.689662	0.190775	3.61506	0.000300276	0.00615707
NDC1	2534.63	-0.507834	0.152641	-3.32698	0.000877928	0.0153661
NUP62CL	445.73	-0.554398	0.166622	-3.32728	0.000876991	0.0153661
FAM109A	4380.63	0.429863	0.129237	3.32615	0.000880534	0.0153696
SAP130	1671.69	-0.323345	0.0972071	-3.32635	0.000879908	0.0153696
ABCG8	155.548	0.690826	0.177544	3.89101	9.98263e-05	0.00235329
ACTL6A	1408.24	-0.429403	0.129186	-3.32392	0.000887609	0.0154509
LRRC20	400.844	-0.461319	0.138865	-3.32206	0.000893547	0.0155331
MB21D1	269.197	-0.519498	0.156456	-3.3204	0.000898881	0.0156046
FOXL2NB	199.802	0.696451	0.189376	3.6776	0.000235438	0.00502203
HP1BP3	4281.42	-0.366132	0.110498	-3.31348	0.000921421	0.0159526
MTHFD2	2020.32	-0.594637	0.179541	-3.31198	0.000926382	0.0160167
PLEKHN1	277.267	0.530033	0.160089	3.31087	0.000930072	0.0160588
HIST2H2BE	99.8855	0.701404	0.212027	3.30809	0.000939344	0.016197
CEP57	2362.12	-0.341627	0.103467	-3.30181	0.000960622	0.0165416
CDC5L	1160.08	-0.334987	0.101724	-3.29311	0.000990862	0.0170394
OSBPL5	2664.87	0.342102	0.103941	3.29131	0.000997228	0.0171258
ADGRB1	35.2669	0.702375	0.231118	3.03903	0.00237338	0.0339962
INF2	5036.22	0.29208	0.0888008	3.28916	0.00100488	0.0172164
PAICS	4773.77	-0.317941	0.0967439	-3.28642	0.00101469	0.017336
NUP205	3404.68	-0.499397	0.15196	-3.28636	0.0010149	0.017336
VANGL1	729.937	-0.543576	0.16548	-3.28485	0.00102038	0.0174064
TNFSF9	452.279	-0.50447	0.153687	-3.28245	0.0010291	0.0175318
GALNT12	355.753	-0.549395	0.167404	-3.28184	0.00103131	0.017546
NNT	3736.54	-0.310611	0.0947472	-3.27831	0.00104429	0.0177432
CCDC34	783.124	-0.465133	0.141907	-3.27772	0.00104649	0.017757
H1FX	1317.98	-0.556783	0.169926	-3.27663	0.00105055	0.017782
MGC72080	2729	0.311619	0.0951052	3.27657	0.00105075	0.017782
PABPN1	50.2931	0.710341	0.224827	3.1595	0.00158038	0.0244758
SKP2	718.63	-0.480338	0.146763	-3.27289	0.00106454	0.0179678
SLC29A3	376.614	0.504408	0.154239	3.2703	0.00107434	0.0181093
ATAD3A	1318.85	-0.364648	0.111624	-3.26674	0.00108795	0.0183145
LTBP2	157.033	0.713635	0.190036	3.75527	0.000173157	0.00380142
BTG3	252.491	-0.518133	0.158711	-3.26464	0.00109603	0.018402
POC5	379.165	-0.443382	0.136148	-3.25662	0.00112747	0.0189051
WDR5	1816.42	-0.396001	0.12175	-3.25258	0.00114362	0.0191507
CPNE7	1798.64	0.348263	0.107224	3.24798	0.00116229	0.0194379
RPP30	591.966	-0.412919	0.127289	-3.24395	0.00117883	0.0196888
MYEOV	810.889	0.375403	0.115774	3.24254	0.0011847	0.019761
CACYBP	2629.36	-0.334145	0.103121	-3.24031	0.00119401	0.0198903
SATB1	621.931	0.42867	0.132552	3.23397	0.00122082	0.0203105
FOXRED1	1315.64	-0.355963	0.110146	-3.23175	0.00123037	0.0204161
PARP10	1945.94	0.343034	0.106135	3.23204	0.0012291	0.0204161
KLHDC4	712.085	-0.392139	0.121399	-3.23015	0.00123724	0.0205036
ABCC2	5025.43	0.387177	0.119907	3.22898	0.00124235	0.0205615
COBLL1	783.511	-0.397032	0.122987	-3.22823	0.00124557	0.0205882
NEDD1	646.187	-0.500475	0.15508	-3.22721	0.00125004	0.0206353
ANXA10	658.784	0.723174	0.12891	5.60991	2.02426e-08	9.20427e-07
SYTL1	372.52	-0.507831	0.157477	-3.22481	0.00126058	0.0207348
ATP8B3	533.768	-0.391126	0.12129	-3.22473	0.00126094	0.0207348
CUL7	1171.59	0.407888	0.126519	3.22393	0.00126445	0.0207659
HNRNPH3	2598.53	-0.371409	0.115218	-3.22353	0.00126621	0.0207682
FLYWCH2	373.443	0.454812	0.141159	3.22199	0.00127301	0.020853
MPHOSPH9	1586.03	-0.495823	0.153925	-3.2212	0.00127656	0.0208843
NUP35	621.899	-0.416037	0.129256	-3.21871	0.0012877	0.0210396
EPHX2	1141.46	0.727872	0.120467	6.04211	1.5211e-09	7.6216e-08
CRELD1	306.948	0.531736	0.165257	3.21762	0.00129258	0.0210654
ODF2	805.03	-0.446386	0.138764	-3.21686	0.00129602	0.0210945
PRICKLE4	715.955	0.391146	0.121628	3.21592	0.00130026	0.0211366
GOLGA8B	1644.82	0.414619	0.128946	3.21544	0.00130243	0.0211451
PEX11A	258.702	0.489088	0.152148	3.21456	0.00130645	0.0211833
GLRX	469.766	0.497185	0.154686	3.21416	0.00130829	0.0211863
GABPB1-AS1	48.2994	0.740838	0.231074	3.20606	0.00134566	0.0215276
MXRA8	336.9	0.745395	0.169541	4.39655	1.09986e-05	0.000320113
STIP1	5576	-0.322996	0.100635	-3.20959	0.00132923	0.0213941
ACD	526.787	-0.434005	0.135204	-3.20999	0.00132738	0.0213941
FDXR	564.229	-0.481655	0.15007	-3.20954	0.00132949	0.0213941
ZNF512B	648.888	0.492568	0.153502	3.20888	0.00133254	0.0214162
UBA2	2769.12	-0.307643	0.0958928	-3.20819	0.00133571	0.0214402
CEP192	1185.53	-0.49344	0.153869	-3.20689	0.0013418	0.0215108
RBM17	1553.03	-0.3532	0.110171	-3.20594	0.00134621	0.0215276
LOC729950	166.886	0.74831	0.176403	4.24204	2.21496e-05	0.000606082
ELFN1	138.358	0.587387	0.183326	3.20406	0.00135503	0.0216415
C1QTNF6	635.069	0.418445	0.13068	3.20206	0.00136447	0.0217651
C19orf12	237.338	0.482495	0.150827	3.19901	0.00137901	0.0219423
C1RL	378.504	0.748405	0.143276	5.2235	1.75568e-07	6.86003e-06
ZKSCAN1	1629.7	0.349544	0.1093	3.19803	0.00138371	0.0219897
SP2	528.746	-0.409362	0.128049	-3.19691	0.00138906	0.0220472
CENPJ	641.499	-0.543822	0.170137	-3.19638	0.00139166	0.022061
AGBL2	243.951	0.751125	0.172478	4.3549	1.33128e-05	0.000380397
TMEM140	272.755	0.477238	0.149489	3.19246	0.00141068	0.0223072
TOE1	500.836	-0.461097	0.144505	-3.19087	0.00141845	0.0224024
GPER1	1794.15	0.382065	0.119829	3.18842	0.00143054	0.0225655
AMPD2	1798.74	0.333992	0.104793	3.18716	0.00143678	0.022636
LYAR	486.847	-0.393471	0.123537	-3.18503	0.00144737	0.0227747
C2orf66	33.2081	0.761591	0.233164	3.26633	0.00108951	0.0183167
BBS1	712.854	0.456297	0.14381	3.17291	0.00150919	0.023689
IFIT2	628.346	0.452152	0.142633	3.17005	0.00152413	0.0238943
GPN3	864.008	-0.367042	0.1158	-3.16962	0.00152639	0.0239004
SLC45A3	529.913	0.400643	0.126438	3.16869	0.00153128	0.0239476
LOC284865	135.827	0.76645	0.181401	4.22518	2.38752e-05	0.000647673
CCT6B	27.2053	0.773951	0.232736	3.32544	0.000882792	0.015388
CCSAP	447.899	-0.486553	0.15389	-3.16169	0.00156856	0.0243813
AADAC	239.258	0.777319	0.169992	4.57268	4.81528e-06	0.000151539
CPSF3	1965.69	-0.327082	0.10345	-3.16173	0.00156835	0.0243813
DNAJC16	763.496	0.403975	0.12779	3.16125	0.00157096	0.024389
FAS	434.332	-0.529576	0.167554	-3.16064	0.00157425	0.0244104
CLYBL	27.9415	0.789152	0.232946	3.3877	0.000704815	0.0127918
SNX5	4502.03	-0.319119	0.101084	-3.15697	0.00159418	0.0246596
POLE3	1244.1	-0.364627	0.115543	-3.15577	0.00160075	0.0247313
HAGHL	801.623	0.381895	0.121078	3.15412	0.00160984	0.0248418
PRPF19	4196.6	-0.306731	0.0972794	-3.15309	0.00161552	0.0248993
KHSRP	3397.52	-0.331806	0.105253	-3.15246	0.00161902	0.0249231
RPE65	245.521	0.791842	0.166867	4.74534	2.08152e-06	7.16862e-05
CIDEC	1064.23	0.506279	0.161018	3.14424	0.00166517	0.0255719
SLC9A3R2	2662.63	0.373845	0.118946	3.14297	0.0016724	0.0256482
SEMA4G	2404.62	0.799398	0.109594	7.29416	3.00536e-13	2.1333e-11
PAQR5	612.429	0.390992	0.12454	3.13949	0.00169242	0.0258971
SLC34A3	45.2356	0.806066	0.23188	3.47621	0.000508549	0.00968364
TEAD4	511.871	-0.418802	0.13348	-3.13756	0.00170363	0.0259459
ACYP2	50.7722	0.806386	0.223636	3.6058	0.000311191	0.00628135
HSF4	415.304	0.436088	0.13899	3.13754	0.00170374	0.0259459
DDX23	3895.92	-0.332165	0.105898	-3.13663	0.00170901	0.0259952
RNF121	677.555	-0.392601	0.125247	-3.13462	0.00172078	0.0261432
KITLG	6396.48	0.443214	0.141606	3.12991	0.00174863	0.0265347
RAD1	575.96	-0.471749	0.15079	-3.12852	0.00175692	0.026609
PLCXD1	133.678	-0.597094	0.190863	-3.12839	0.00175769	0.026609
POP7	564.024	-0.396822	0.126908	-3.12685	0.00176688	0.0267165
SNRPA1	615.495	-0.390188	0.124994	-3.12164	0.00179845	0.0271296
PTK6	790.065	0.817315	0.127525	6.40904	1.46442e-10	8.06506e-09
RSPH3	385.788	0.4558	0.146032	3.12123	0.00180099	0.027136
NOL3	717.089	0.405678	0.129995	3.12072	0.00180412	0.027151
KIFC2	1816.06	0.406772	0.130435	3.11857	0.00181732	0.0273175
CCDC170	31.9413	0.820457	0.231196	3.54875	0.000387063	0.0076202
DGKQ	1059.43	0.342697	0.110027	3.11466	0.00184155	0.0276168
LRRC66	585.088	0.457226	0.147004	3.11029	0.00186903	0.027996
EXD3	310.081	0.483711	0.155722	3.10624	0.00189482	0.0283491
GPA33	3208.72	-0.381008	0.122693	-3.10537	0.00190041	0.0283995
TNFSF13	201.897	0.547108	0.176419	3.10118	0.00192751	0.0287707
TBC1D1	1237.71	-0.396269	0.127807	-3.10053	0.00193175	0.0288005
HIST1H2AC	129.946	0.826121	0.223322	3.69923	0.000216256	0.00465953
RAN	11797.2	-0.261223	0.0843795	-3.09581	0.00196277	0.0291948
FER1L4	167.702	0.584435	0.188913	3.09367	0.00197699	0.029372
PPP5C	1385.38	-0.311512	0.100717	-3.09293	0.00198189	0.0294107
AK3	800.334	0.397144	0.128462	3.09153	0.00199128	0.0295158
RNF157	254.723	-0.565302	0.18312	-3.08705	0.0020215	0.029929
GJD3	137.93	0.829779	0.180708	4.59182	4.39397e-06	0.000139656
ARHGEF17	1146.15	0.328745	0.106663	3.08208	0.00205559	0.0303633
RPIA	616.915	-0.386757	0.125656	-3.07791	0.00208459	0.0307562
MAP3K4	740.342	-0.35531	0.115476	-3.0769	0.00209162	0.0308243
DNHD1	326.496	0.832275	0.152272	5.46572	4.61025e-08	1.99004e-06
SRGAP2	1125.67	-0.319995	0.104181	-3.07154	0.00212961	0.0312759
GTPBP2	931.556	-0.347463	0.113119	-3.07165	0.0021288	0.0312759
CEP76	295.609	-0.4756	0.154878	-3.0708	0.00213483	0.03129
SLC22A3	2107.93	0.364625	0.118743	3.07071	0.00213547	0.03129
TBC1D10B	1558.17	-0.309293	0.100738	-3.07027	0.00213869	0.0313013
PHYKPL	712.314	0.455653	0.148529	3.06778	0.00215656	0.0315268
RBKS	146.67	0.576135	0.187863	3.06678	0.00216375	0.0315641
HPRT1	1827.94	-0.384404	0.125346	-3.06674	0.00216406	0.0315641
C2orf48	11.5232	-0.613308	0.200157	-3.06414	0.00218295	0.0318034
FAM84B	9700.02	0.339982	0.111025	3.0622	0.00219715	0.0319737
FAF1	1193.69	-0.368403	0.120458	-3.05835	0.00222562	0.0323512
ALDH7A1	2094.8	-0.324423	0.106185	-3.05525	0.0022487	0.0326496
STAG1	1283.78	-0.338447	0.110802	-3.05451	0.00225428	0.0326935
NPAT	1387.85	-0.419086	0.137251	-3.05342	0.00226251	0.032764
CEP250	1501	-0.32766	0.107318	-3.05318	0.00226427	0.032764
SH3BGRL3	6382.93	0.308456	0.101108	3.05076	0.00228263	0.0329215
S100PBP	463.033	-0.422499	0.138491	-3.05073	0.00228288	0.0329215
POLD2	3777	-0.296527	0.0971911	-3.05097	0.00228104	0.0329215
ALG13	1390.26	0.335511	0.110012	3.04976	0.00229022	0.03299
DHRS12	132.367	0.545878	0.179179	3.04656	0.00231479	0.0333064
LTB4R	239.461	0.573322	0.188386	3.04333	0.00233974	0.0336276
RNF224	40.4811	0.842742	0.233211	3.61364	0.000301923	0.00617228
CEP57L1	174.927	-0.507684	0.166996	-3.0401	0.00236501	0.0339143
ZNF862	557.193	0.844253	0.158812	5.31607	1.06034e-07	4.30856e-06
BAZ1B	5083.87	-0.329921	0.108647	-3.03663	0.00239242	0.0342306
CEP295	1234.96	-0.410674	0.13528	-3.03573	0.00239954	0.0342669
MAPRE3	485.512	0.478177	0.157521	3.03563	0.00240032	0.0342669
THOC3	977.193	-0.372889	0.122865	-3.03494	0.00240582	0.0342884
SQLE	1843.57	-0.482281	0.158918	-3.03477	0.00240719	0.0342884
NUP155	1295.8	-0.523843	0.172659	-3.03398	0.00241354	0.0343406
OAF	1079.23	0.374215	0.123376	3.03312	0.00242041	0.0344
PTPRM	138.773	0.848982	0.209173	4.05875	4.93357e-05	0.001236
SDCBP2-AS1	48.2798	0.85514	0.225919	3.78516	0.000153612	0.0034313
DGAT1	2867.23	0.327823	0.108218	3.02929	0.00245131	0.0347233
LIN9	487.43	-0.555489	0.183586	-3.02577	0.00247998	0.0350517
COMT	903.608	0.437924	0.14472	3.02601	0.00247807	0.0350517
LUM	2263.67	0.291141	0.0962382	3.02521	0.0024846	0.0350782
MALSU1	534.694	-0.392778	0.129893	-3.02387	0.00249567	0.0351956
EME2	422.676	0.925649	0.153965	6.01209	1.83151e-09	9.03523e-08
MFAP1	739.856	-0.345997	0.114531	-3.02098	0.00251956	0.0354542
EIF4A3	1737.08	-0.311164	0.103228	-3.01436	0.00257525	0.036198
KIAA0895L	309.895	0.459564	0.15249	3.01373	0.00258054	0.0362325
C1orf116	648.354	0.432621	0.143724	3.01008	0.00261175	0.0366305
C2orf81	214.255	0.525114	0.174507	3.00913	0.00261994	0.036705
BRD8	2624.95	-0.314833	0.104673	-3.00779	0.00263156	0.0368274
POMGNT2	320.81	-0.435566	0.144862	-3.00677	0.00264039	0.0369106
LOC105747689	93.0811	0.96641	0.219198	4.40885	1.03919e-05	0.00030384
LOC100506548	338.977	0.984726	0.18596	5.29538	1.18771e-07	4.78717e-06
PIK3R1	1337.58	0.3658	0.121851	3.00203	0.00268187	0.0373678
IL17RE	841.641	0.34849	0.116103	3.00156	0.00268601	0.0373847
HCFC1	3705.47	-0.361352	0.120408	-3.00107	0.00269037	0.0374046
DNAJC8	1612.71	-0.337392	0.112494	-2.99922	0.00270676	0.0375101
PAGR1	1448.28	-0.324515	0.108186	-2.99961	0.00270328	0.0375101
SLC6A8	7043.24	0.331971	0.11068	2.99938	0.00270528	0.0375101
LMBRD1	988.27	0.355741	0.118628	2.9988	0.00271041	0.03752
CFAP126	209.181	0.4809	0.160481	2.99662	0.00272991	0.0377082
SEPHS1	2284.2	-0.296777	0.099033	-2.99675	0.00272875	0.0377082
TMEM150A	787.775	0.540384	0.180402	2.99544	0.00274047	0.0378131
ZNF440	157.338	-0.531489	0.17764	-2.99194	0.00277206	0.0382078
ZMYND19	626.015	-0.353537	0.118223	-2.99042	0.0027859	0.0383571
DBI	2142.2	-0.391547	0.131203	-2.98429	0.00284241	0.0390931
MDM1	170.552	-0.551911	0.185065	-2.98226	0.00286128	0.0393102
TMEM198B	611.71	0.397792	0.133494	2.97986	0.00288383	0.0395775
TMEM187	410.061	0.471793	0.158469	2.97719	0.00290899	0.03988
CEP162	268.263	-0.519663	0.174584	-2.97658	0.00291479	0.0399167
MLPH	604.868	0.410232	0.13792	2.97443	0.00293537	0.0401555
SUV39H2	412.608	-0.420416	0.141419	-2.97283	0.00295069	0.0403219
SUN2	2669.62	-0.331773	0.111818	-2.96709	0.00300634	0.0409947
NUP54	1009.53	-0.36601	0.123345	-2.96736	0.00300371	0.0409947
DHRS1	645.069	0.391728	0.132124	2.96484	0.00302839	0.0412513
LMF1	441.21	0.470947	0.158923	2.96337	0.00304288	0.0414045
ZDHHC12	881.047	-0.380982	0.128642	-2.96157	0.0030607	0.0416027
PMAIP1	806.67	-0.402682	0.136086	-2.95903	0.00308611	0.0419035
ZSCAN31	262.366	0.986304	0.169442	5.82089	5.85337e-09	2.75973e-07
TCTA	1002.72	0.368143	0.124712	2.95194	0.00315786	0.0427868
MED30	205.586	-0.522241	0.177051	-2.94966	0.00318122	0.0430577
ZBTB7B	1387.32	0.371255	0.125908	2.94862	0.003192	0.0431579
SOX7	346.611	0.423888	0.143785	2.94807	0.00319765	0.0431886
RNF125	440.211	0.375378	0.127434	2.94567	0.00322251	0.0433732
RFC1	1289.78	-0.305799	0.10382	-2.94547	0.0032246	0.0433732
MEA1	620.412	-0.43111	0.146365	-2.94545	0.0032249	0.0433732
FABP5	460.917	-0.422816	0.143531	-2.94582	0.00322097	0.0433732
PDIK1L	344.243	-0.517054	0.17561	-2.94433	0.0032365	0.0434834
PEAR1	269.936	0.506493	0.172154	2.94209	0.00326003	0.0436161
ZNF469	346.127	0.463545	0.157556	2.9421	0.00325998	0.0436161
AOC2	14.7084	0.619145	0.210436	2.9422	0.00325884	0.0436161
RALY	5486.01	-0.298834	0.101552	-2.94267	0.003254	0.0436161
TSPAN11	230.74	1.02433	0.187624	5.4595	4.77465e-08	2.05406e-06
FAM214A	150.578	0.538445	0.183102	2.94068	0.0032749	0.0437236
HNRNPU	14394.4	-0.253128	0.0861154	-2.93941	0.0032884	0.043858
CNN3	321.824	-0.491593	0.167289	-2.93859	0.0032971	0.0439281
CALR	10193.9	-0.335385	0.114311	-2.93396	0.00334663	0.0445415
THRA	1505.58	0.337451	0.115046	2.93319	0.00335495	0.0446059
UBE2H	8149.79	0.288081	0.0982438	2.93231	0.00336452	0.0446866
ZW10	1375.54	-0.342477	0.116822	-2.9316	0.00337222	0.0447423
MESDC1	280.905	-0.470904	0.160656	-2.93113	0.00337728	0.044763
PARVA	1812.71	0.285993	0.0976025	2.93018	0.0033877	0.0448545
MRPL17	972.478	-0.33179	0.113256	-2.92956	0.00339446	0.0448975
HEMK1	449.17	0.407624	0.139275	2.92676	0.00342512	0.0452562
CD68	2327.78	0.343898	0.117642	2.92325	0.00346394	0.0457218
PBX1	2348.22	0.299422	0.102476	2.92187	0.00347932	0.0457744
NUDT5	1261.38	-0.302239	0.103449	-2.92161	0.00348225	0.0457744
TCP11L1	470.205	-0.449595	0.153856	-2.92218	0.00347588	0.0457744
FAM86HP	62.2508	1.03473	0.222056	4.65977	3.16558e-06	0.000105056
RNF4	1846.62	-0.301006	0.10305	-2.92098	0.00348933	0.0458204
YPEL5	1183.51	0.371151	0.127149	2.91903	0.00351127	0.0460138
ZCWPW1	136.449	0.598842	0.205151	2.91904	0.00351115	0.0460138
MAP3K3	379.18	-0.425246	0.145845	-2.91573	0.00354857	0.046455
PCYOX1L	142.5	0.535516	0.183747	2.91442	0.00356346	0.0466021
SEC31B	288.576	1.08589	0.163358	6.6473	2.98513e-11	1.74959e-09
SAAL1	393.338	-0.394633	0.135483	-2.9128	0.00358209	0.0467501
C9orf64	403.79	-0.383041	0.131689	-2.90869	0.00362947	0.0473202
CASP8AP2	585.028	-0.491112	0.169033	-2.90542	0.00366766	0.0477693
PCGF2	122.357	1.1313	0.191965	5.89323	3.78725e-09	1.81235e-07
FGF2	781.925	0.457174	0.15745	2.90362	0.00368875	0.0479463
NUPL1	932.977	-0.451345	0.155482	-2.90288	0.00369753	0.0480115
XXYLT1-AS2	201.84	0.513022	0.176763	2.90231	0.00370422	0.0480495
POLR3K	518.023	-0.45548	0.156985	-2.90142	0.00371478	0.0480983
XRCC1	766.869	-0.400006	0.137877	-2.90117	0.00371774	0.0480983
PIK3IP1	431.901	0.50557	0.174272	2.90104	0.00371927	0.0480983
UROS	1066.17	0.344099	0.118645	2.90024	0.00372874	0.0481721
GTF3C5	1824.45	-0.325412	0.112284	-2.89812	0.00375405	0.04845
ALS2CL	612.915	0.514353	0.177759	2.89353	0.00380934	0.0491139
CLMP	5774.62	0.276128	0.095613	2.88798	0.00387727	0.0498441
LSM11	345.924	-0.423599	0.14667	-2.88811	0.00387569	0.0498441
CASP2	1086.76	-0.412933	0.142985	-2.88795	0.00387767	0.0498441
NUP153	1976.25	-0.367049	0.127159	-2.88654	0.00389502	0.0500167
CRY1	661.002	-0.363411	0.125931	-2.88578	0.0039044	0.0500366
FBXO41	942.981	0.385262	0.133503	2.88579	0.00390434	0.0500366
CCND3	434.808	-0.526682	0.182724	-2.8824	0.00394661	0.0505269
KIAA1279	855.452	-0.361145	0.125363	-2.88079	0.00396674	0.0507338
TTI1	1370.41	-0.393499	0.136639	-2.87984	0.00397875	0.0508365
CNN2	2584.91	-0.301418	0.104726	-2.87816	0.00400005	0.0510576
PMF1	299.89	-0.48883	0.169912	-2.87696	0.00401529	0.0511499
ANAPC7	2231.52	-0.295209	0.102611	-2.87698	0.00401507	0.0511499
H6PD	1131.36	0.34279	0.119176	2.87632	0.0040234	0.0511513
ERI1	1322.41	-0.323137	0.112332	-2.87662	0.00401959	0.0511513
BCAS4	126.993	-0.542948	0.189101	-2.8712	0.00408916	0.0519355
ACADVL	8855.55	0.246433	0.0858398	2.87085	0.00409372	0.0519419
ANKRD24	66.3751	0.636854	0.221932	2.86959	0.00411005	0.0520973
ERLIN1	3055.88	-0.273557	0.0953911	-2.86774	0.00413412	0.0523505
ZFYVE28	380.243	0.41622	0.145187	2.86678	0.00414667	0.0524055
ENTPD2	277.604	0.474824	0.165613	2.86707	0.00414285	0.0524055
ENOSF1	2156.67	-0.310707	0.108436	-2.86536	0.00416534	0.0525895
RALGPS2	4010.67	0.30687	0.107227	2.86188	0.0042114	0.0530661
LPP	2775.65	0.286687	0.100174	2.8619	0.0042111	0.0530661
HN1L	4968.28	-0.271807	0.0950099	-2.86083	0.00422537	0.0531897
YIF1A	1411.2	0.322753	0.11284	2.86026	0.004233	0.0532333
G2E3	560.662	-0.496567	0.173787	-2.85734	0.00427214	0.05362
CTDSPL2	858.967	-0.436915	0.152904	-2.85744	0.00427077	0.05362
WRAP53	327.615	-0.424336	0.148551	-2.85651	0.00428331	0.0536547
C9orf142	911.077	-0.334787	0.117191	-2.85677	0.0042798	0.0536547
CAMK2N1	3450.8	0.296836	0.103973	2.85493	0.00430468	0.0538697
ST3GAL5	2591.99	0.426009	0.149361	2.85221	0.0043416	0.0542784
C4orf27	242.008	-0.48176	0.169221	-2.84693	0.00441436	0.0551342
C10orf32	324.471	0.436	0.153189	2.84615	0.00442511	0.0552145
FHL2	4027.11	-0.404048	0.141981	-2.84579	0.00443012	0.0552231
TSPAN31	916.901	0.38996	0.137057	2.84524	0.00443786	0.0552288
TSHZ1	687.223	0.352623	0.123939	2.84514	0.00443923	0.0552288
PELP1	1450.49	-0.335691	0.118036	-2.84398	0.00445541	0.0553762
RBM15	485.347	-0.469513	0.165304	-2.8403	0.00450711	0.0559101
DOT1L	968.914	-0.337664	0.118878	-2.84042	0.0045054	0.0559101
FTSJ2	569.053	-0.388081	0.136789	-2.83707	0.00455299	0.0564243
ZMYM2	2892.58	0.306279	0.108058	2.8344	0.00459114	0.0568421
RTTN	242.923	-0.563674	0.199022	-2.83222	0.00462265	0.0571215
TMEM63B	1016.39	0.386517	0.136457	2.83252	0.00461828	0.0571215
DARS2	1456.97	-0.428193	0.151221	-2.83157	0.00463208	0.0571826
DEGS1	1074.76	-0.369329	0.130521	-2.82965	0.00465987	0.0574703
TRPV1	170.823	0.523587	0.18518	2.82746	0.00469195	0.05781
CYB5D1	336.504	0.403683	0.142854	2.82585	0.00471546	0.0580438
LOC101929371	27.4393	0.65765	0.23302	2.82229	0.00476818	0.0586362
TMEM54	2302.72	-0.284049	0.100797	-2.81803	0.00483195	0.0592394
TEX30	103.439	-0.567345	0.201309	-2.81829	0.00482808	0.0592394
KHNYN	1232.09	0.339827	0.120598	2.81785	0.00483459	0.0592394
COL6A1	2570.11	0.316294	0.112256	2.81762	0.00483814	0.0592394
NINJ1	262.551	-0.420909	0.149393	-2.81747	0.00484041	0.0592394
YBX2	11.1561	-0.565959	0.200959	-2.8163	0.0048581	0.059399
SOWAHA	279.298	-0.435793	0.15483	-2.81465	0.00488307	0.0595902
GLE1	1518.37	-0.273684	0.0972255	-2.81494	0.00487857	0.0595902
NSMF	7273.63	0.272946	0.0969935	2.81406	0.00489201	0.0596424
CENPB	3432.35	-0.305908	0.108733	-2.81339	0.0049022	0.0597096
CALML6	21.2858	0.646497	0.229924	2.81179	0.00492668	0.0599507
IPO5	3531.54	-0.259436	0.0922868	-2.81119	0.00493587	0.059957
LOC389602	525.697	0.393439	0.139957	2.81114	0.00493659	0.059957
IQSEC2	417.303	0.405708	0.144381	2.80998	0.00495451	0.0601175
NFIL3	382.405	-0.519835	0.185017	-2.80966	0.00495936	0.0601192
SMC6	1755.92	-0.341946	0.121727	-2.80912	0.00496765	0.0601289
USP13	380.393	-0.421795	0.150158	-2.809	0.00496956	0.0601289
MOB3C	250.408	0.44532	0.158653	2.80688	0.00500244	0.0604694
CFAP20	435.221	-0.396533	0.141333	-2.80567	0.00502118	0.0606386
FBXW8	558.589	0.369725	0.131864	2.80383	0.00504991	0.0608979
HAUS2	262.712	-0.464798	0.165783	-2.80365	0.00505279	0.0608979
ARSA	967.354	0.348749	0.124403	2.80338	0.00505695	0.0608979
PRKG1	125.076	0.583728	0.208257	2.80292	0.00506427	0.0609286
CBLN3	112.966	0.580963	0.20734	2.80198	0.00507906	0.061049
PEX11B	832.738	0.33045	0.117995	2.80055	0.00510161	0.0612625
HOTAIR	1186.2	0.456663	0.163116	2.79962	0.0051163	0.0613236
TTLL5	972.536	-0.323012	0.115366	-2.79988	0.00511212	0.0613236
RNPS1	4770.2	-0.299394	0.107008	-2.79786	0.00514424	0.0616007
SDSL	340.258	0.42378	0.151483	2.79755	0.00514921	0.0616025
HLTF	1183.47	-0.436454	0.156191	-2.79437	0.00520014	0.0621536
NLRP3	142.948	0.53804	0.19263	2.79313	0.00522001	0.0621971
MAPK8IP3	3685.97	0.319522	0.114414	2.79268	0.00522737	0.0621971
FLII	4060.34	0.264229	0.0945818	2.79366	0.00521153	0.0621971
ACVR2A	631.462	0.35962	0.12874	2.79338	0.00521605	0.0621971
TP53INP1	265.554	0.435286	0.15587	2.79263	0.00522812	0.0621971
CLIP4	270.529	0.526998	0.188841	2.7907	0.00525946	0.0624336
TIFA	239.358	-0.437289	0.156693	-2.79074	0.00525874	0.0624336
RASA4B	131.523	-0.563348	0.201881	-2.7905	0.00526266	0.0624336
P4HTM	689.33	0.440682	0.158143	2.78661	0.00532633	0.0631304
SUZ12	1292.7	-0.379546	0.136222	-2.78623	0.00533255	0.0631455
CHRNA5	203.098	-0.52344	0.187956	-2.78491	0.00535427	0.0633439
CCDC40	118.59	0.549141	0.197315	2.78307	0.00538465	0.0636444
MTHFR	521.327	0.372206	0.133822	2.78134	0.00541342	0.0639254
LOC100128361	16.1541	-0.624045	0.224431	-2.78056	0.00542648	0.0640204
LOC100130987	38.9216	0.643735	0.231854	2.77646	0.00549537	0.0645947
EDC3	455.175	0.352176	0.126835	2.77665	0.00549228	0.0645947
MEX3D	1050.28	-0.397234	0.143068	-2.77654	0.00549403	0.0645947
ARMCX4	209.497	0.456664	0.164476	2.77647	0.00549528	0.0645947
MALT1	399.348	-0.451467	0.162771	-2.77364	0.00554335	0.0650987
LIN54	514.868	-0.512213	0.184718	-2.77295	0.00555502	0.0651161
TNFAIP3	1372.38	0.415581	0.149867	2.773	0.00555426	0.0651161
PCMTD1	1301.6	0.328108	0.118342	2.77254	0.00556199	0.065138
SEC14L2	395.498	0.392693	0.141673	2.77183	0.0055742	0.0651803
CBX3	4336.79	-0.303763	0.109593	-2.77174	0.0055758	0.0651803
RNASET2	3000.91	0.356759	0.128731	2.77134	0.00558253	0.0651992
C11orf1	637.188	0.416191	0.150274	2.76955	0.00561344	0.0655003
HTATSF1	2196.42	-0.265129	0.0957414	-2.76921	0.00561916	0.0655073
PCM1	7862.3	-0.255751	0.0925118	-2.76452	0.00570064	0.0663966
TCP1	5079.93	-0.267241	0.0967339	-2.76264	0.0057336	0.0667197
NXPH4	14.0565	-0.570145	0.206579	-2.75994	0.00578119	0.0672122
USP37	892.393	-0.323786	0.117439	-2.75704	0.00583267	0.0677491
LINC00094	614.031	0.342162	0.124147	2.7561	0.00584954	0.0678834
SRSF1	6311.27	-0.275263	0.0999686	-2.75349	0.00589628	0.0683637
ABHD14B	2593.43	0.306992	0.111525	2.75267	0.00591117	0.0684742
SYTL4	250.887	-0.526962	0.191595	-2.7504	0.00595229	0.0688257
ABCD1	707.017	0.470951	0.171212	2.75068	0.00594709	0.0688257
NUP50	2100.77	-0.27997	0.101866	-2.7484	0.00598874	0.0691845
CYP3A5	3214.17	0.382115	0.139165	2.74577	0.00603685	0.0696773
NUCB2	351.987	-0.497611	0.181382	-2.74344	0.00607993	0.0700481
RB1	1703.95	-0.41628	0.151736	-2.74345	0.00607979	0.0700481
NUP210	592.604	-0.603613	0.220101	-2.74244	0.00609849	0.0701986
EIF4H	9091.8	-0.240658	0.087765	-2.74208	0.00610522	0.0702128
BAIAP2-AS1	620.535	0.344303	0.125592	2.74145	0.00611695	0.0702844
PIGA	168.93	-0.462813	0.168876	-2.74054	0.00613383	0.070415
HGD	187.15	0.455058	0.166085	2.73991	0.00614564	0.0704397
DNASE1L1	1113.63	0.318821	0.116365	2.73983	0.00614701	0.0704397
SREBF2	3666.02	-0.326132	0.119098	-2.73834	0.00617499	0.0706337
PDIA4	5920.58	-0.276136	0.100838	-2.73842	0.00617345	0.0706337
INAFM1	237.574	-0.429417	0.156855	-2.73767	0.00618758	0.0707144
ZNF692	892.665	0.298611	0.109222	2.73398	0.0062573	0.0713835
TTLL4	968.513	-0.349258	0.127742	-2.7341	0.00625516	0.0713835
RANBP3	846.359	-0.313034	0.114614	-2.7312	0.00631041	0.0719252
FAM104B	79.0561	0.586399	0.214771	2.73034	0.00632685	0.0720482
MFAP3L	295.143	0.492037	0.180326	2.7286	0.00636037	0.0723655
ZC3H18	1218.8	-0.28739	0.105358	-2.72774	0.0063769	0.072489
RSG1	146.257	0.498488	0.182848	2.72624	0.00640597	0.0727547
TMEM182	310.406	0.402889	0.147888	2.72428	0.00644419	0.0731239
KLF11	768.65	-0.41218	0.15135	-2.72335	0.00646238	0.0732651
CBX5	3212.3	-0.411222	0.15106	-2.72225	0.00648388	0.0734437
CCDC176	95.4234	0.542765	0.19946	2.72117	0.00650512	0.0735876
MOGAT3	292.684	0.400768	0.147286	2.72102	0.0065081	0.0735876
LBH	1494.24	-0.457576	0.168197	-2.72048	0.00651877	0.0736011
KRCC1	607.973	0.4701	0.172807	2.72037	0.00652081	0.0736011
ZNF814	38.4634	0.620632	0.228259	2.71898	0.00654841	0.0738473
IDUA	433.429	0.510732	0.187903	2.71806	0.00656655	0.0739866
PLXNA3	2029.69	0.306266	0.11271	2.71729	0.00658183	0.0740935
GRINA	4490.33	0.336912	0.124025	2.71648	0.00659798	0.0742099
SLC6A7	52.8262	0.619439	0.228113	2.71549	0.00661786	0.074368
FAM86FP	20.205	0.629747	0.232156	2.7126	0.00667569	0.0748861
KDM7A	102.698	0.551208	0.203185	2.71283	0.00667109	0.0748861
L3MBTL3	284.292	0.406917	0.150064	2.71162	0.0066955	0.0750425
KRI1	689.585	-0.31583	0.116518	-2.71057	0.00671672	0.0752143
EVI5L	386.217	0.380553	0.140427	2.70997	0.006729	0.0752859
TTLL1	77.6902	0.595214	0.219851	2.70735	0.00678218	0.0758144
MVP	17258.3	0.291843	0.107834	2.70641	0.00680152	0.0759641
AKNA	414.219	-0.393194	0.14531	-2.70591	0.00681183	0.0760129
C11orf84	625.916	-0.399652	0.147785	-2.70428	0.00684521	0.0763187
DHX58	195.89	0.435795	0.161179	2.70379	0.00685544	0.0763661
NPDC1	1633.22	0.303344	0.112262	2.70211	0.0068901	0.0766854
PPM1F	1024.18	0.292444	0.108284	2.70071	0.00691918	0.0768083
ZBTB2	634.426	-0.385286	0.142649	-2.70093	0.00691457	0.0768083
FANCC	412.229	-0.371492	0.137549	-2.70081	0.00691713	0.0768083
PROX1	167.587	0.494981	0.183378	2.69923	0.00694995	0.0768162
CDH23	62.7545	0.574526	0.21283	2.69945	0.00694534	0.0768162
ADAMTS17	186.45	0.474062	0.175605	2.69959	0.00694249	0.0768162
PRPSAP1	848.533	-0.343361	0.127157	-2.7003	0.0069278	0.0768162
JADE2	3738.23	-0.261517	0.0968846	-2.69926	0.00694932	0.0768162
VCAN	68848.1	0.355319	0.131711	2.69771	0.00698177	0.0771012
IDI1	1334.63	-0.42778	0.158596	-2.69729	0.00699057	0.0771317
POLR2A	4674.9	-0.317262	0.117703	-2.69544	0.00702964	0.0773947
SERINC3	4873.09	0.259287	0.0961997	2.6953	0.00703258	0.0773947
DIAPH1	5877.83	-0.255192	0.0946637	-2.69578	0.0070225	0.0773947
ELF3	6645.84	-0.270075	0.100251	-2.69398	0.00706034	0.0775666
TRIOBP	3247.03	0.279147	0.103609	2.69424	0.00705498	0.0775666
GMCL1	1350.29	-0.331896	0.123225	-2.69341	0.00707259	0.0775696
WISP3	306.802	0.399486	0.148321	2.6934	0.00707276	0.0775696
VDAC3	3160.26	-0.272137	0.101061	-2.69281	0.00708524	0.0776399
SDC1	10177.2	-0.316319	0.117497	-2.69214	0.00709957	0.0776964
TMEM106B	5417.73	0.433165	0.160908	2.692	0.00710256	0.0776964
TMEM9B	866.95	0.300841	0.111814	2.69054	0.00713356	0.0779687
SPAG4	202.411	0.444741	0.165354	2.68963	0.00715321	0.0781167
TMC6	139.912	0.563881	0.209765	2.68816	0.00718464	0.078393
MBOAT1	921.19	-0.299994	0.111632	-2.68735	0.00720206	0.0784491
HDDC2	615.981	0.338721	0.126036	2.6875	0.00719897	0.0784491
LYPD5	23.894	-0.601862	0.224058	-2.68619	0.00722724	0.0786563
RAB27B	1498.55	0.326479	0.121563	2.68568	0.00723819	0.0787084
LSM4	3486.82	-0.304634	0.113505	-2.68387	0.00727749	0.0790674
LSR	2001.49	-0.280136	0.104388	-2.68359	0.00728358	0.0790674
TRAF2	1003.25	-0.381788	0.142376	-2.68155	0.00732829	0.0794852
MORN4	174.566	0.440809	0.164417	2.68105	0.00733917	0.0795357
IDS	3214.47	0.338711	0.126367	2.68037	0.00735405	0.0796294
CDNF	91.095	0.617973	0.230781	2.67775	0.00741184	0.0800563
FMNL1	82.6642	0.564405	0.2108	2.67745	0.00741854	0.0800563
RAVER1	2062.07	-0.296513	0.110723	-2.67798	0.00740679	0.0800563
PI4K2B	1042.72	-0.351898	0.13142	-2.67766	0.00741375	0.0800563
PCBP4	607.287	0.328729	0.122833	2.67622	0.00744575	0.0802821
PPM1D	237.495	-0.504841	0.188864	-2.67303	0.0075169	0.0809809
NSL1	603.895	-0.319699	0.119722	-2.67034	0.00757747	0.0815647
EBP	1008.86	-0.395407	0.148208	-2.66792	0.00763226	0.0820853
TTN	928.38	0.450103	0.168948	2.66416	0.00771816	0.0828697
UBAC1	1280.79	-0.343485	0.128924	-2.66426	0.0077159	0.0828697
MRGBP	1390.45	-0.294213	0.110532	-2.66179	0.00777265	0.0833846
SOAT1	957.353	-0.338458	0.127264	-2.65949	0.00782585	0.0837445
HTRA2	516.193	-0.331199	0.124517	-2.65986	0.00781723	0.0837445
ECM2	108.531	0.527681	0.198394	2.65976	0.00781963	0.0837445
PTER	1158.9	0.33889	0.127473	2.65851	0.00784859	0.0839175
SLC12A9	1662.9	0.33206	0.124994	2.6566	0.00789332	0.0843252
FAM86DP	290.45	0.389168	0.146507	2.65631	0.00790003	0.0843264
AMH	231.502	-0.508572	0.191501	-2.65571	0.00791422	0.0844074
PPARA	2099.56	0.29378	0.11066	2.6548	0.00793558	0.0845646
COL13A1	201.85	0.460547	0.173566	2.65344	0.0079675	0.084834
LINC00857	141.66	0.467027	0.17608	2.65236	0.0079931	0.0849542
WDR66	230.444	0.429908	0.162095	2.6522	0.00799685	0.0849542
TERF1	631.643	-0.37365	0.140887	-2.65212	0.00799874	0.0849542
GTF2A2	399.783	-0.371018	0.140016	-2.64983	0.00805329	0.0854625
SF3A3	1894.95	-0.317465	0.119849	-2.64888	0.00807584	0.0856307
TAF8	300.954	-0.400608	0.151299	-2.64779	0.00810208	0.0858377
N4BP2L1	48.1166	0.594422	0.224569	2.64694	0.00812231	0.0859807
USH1C	5373.83	0.306351	0.115769	2.64623	0.00813944	0.0860906
DKC1	3748.35	-0.243667	0.0920905	-2.64595	0.00814616	0.0860906
TAF3	244.948	-0.402503	0.152173	-2.64504	0.00816813	0.0862514
NUDT15	539.336	-0.420321	0.15903	-2.64304	0.00821658	0.0866914
SLC12A2	2895.32	-0.303782	0.114996	-2.64167	0.00824983	0.0869704
UQCC3	450.387	-0.353398	0.133795	-2.64133	0.00825808	0.0869753
MFGE8	139.523	-0.582514	0.220558	-2.64109	0.00826392	0.0869753
WDR1	7136.11	-0.253211	0.0958876	-2.64071	0.0082733	0.0870024
EFCAB11	177.728	-0.44779	0.169683	-2.63898	0.00831551	0.0873026
PLIN2	2078.52	-0.304468	0.115363	-2.63921	0.00830995	0.0873026
MEGF8	995.351	0.299179	0.113456	2.63696	0.00836534	0.0877536
HMCES	963.08	-0.332372	0.126093	-2.63593	0.00839074	0.0879479
CREB3L3	6210.81	0.292783	0.111155	2.63402	0.00843815	0.0883723
LYRM9	19.6652	0.602948	0.228949	2.63355	0.0084497	0.0884208
RAB3IP	142.598	-0.506933	0.192562	-2.63257	0.00847412	0.0885505
MBD4	867.42	-0.349239	0.132665	-2.6325	0.00847596	0.0885505
IL27RA	112.222	-0.509876	0.193907	-2.62949	0.00855142	0.0892659
LRRC45	421.632	-0.374465	0.142458	-2.6286	0.00857382	0.0894266
LRRC26	36.1403	-0.608977	0.23187	-2.62637	0.00863002	0.0899394
STK16	942.618	0.342836	0.130577	2.62555	0.00865097	0.0900145
TMEM192	383.937	0.365087	0.139052	2.62553	0.00865131	0.0900145
HSP90AA1	17613.7	-0.359603	0.137002	-2.62481	0.00866985	0.090134
MRPL37	2524.86	-0.307773	0.117321	-2.62334	0.00870722	0.090449
FKBP10	67.3392	0.580263	0.221292	2.62216	0.00873739	0.0906886
SART3	2147.82	-0.274457	0.104711	-2.62109	0.0087649	0.0908265
DUSP3	916.3	0.279465	0.106611	2.62134	0.00875857	0.0908265
PDZD7	96.158	0.520785	0.198736	2.62049	0.00878043	0.0908402
LOC103908605	22.3773	0.604816	0.230801	2.62051	0.00877993	0.0908402
KATNA1	371.53	-0.415736	0.158713	-2.61942	0.00880785	0.0910501
HIRA	1514.51	-0.27582	0.105322	-2.61882	0.00882338	0.0911369
TNFAIP8	391.563	-0.364317	0.139266	-2.61598	0.00889718	0.091825
PCGF6	254.745	-0.401752	0.153707	-2.61375	0.0089555	0.0923522
CDK4	3708.57	-0.334825	0.128179	-2.61217	0.00899704	0.0926919
DAZAP1	3063.91	-0.24259	0.0928869	-2.61167	0.0090102	0.0926919
ACAA1	1250.9	0.305661	0.117031	2.61179	0.00900697	0.0926919
DCAF5	679.612	0.33016	0.126483	2.6103	0.00904621	0.0929875
PCSK7	2163.28	0.270962	0.103828	2.60973	0.00906148	0.0930519
LOC100288798	22.4511	0.604316	0.231582	2.60952	0.00906705	0.0930519
DNAH5	61.7281	0.58458	0.224139	2.60812	0.00910422	0.0933585
CCDC25	1429.42	0.310867	0.11926	2.60665	0.0091434	0.0936851
SSX2IP	668.958	-0.365089	0.140157	-2.60485	0.00919142	0.0941016
NUDT8	256.209	-0.453491	0.174368	-2.60077	0.00930154	0.0951527
MZT2A	885.395	-0.370808	0.142668	-2.5991	0.0093469	0.0955403
ELAVL1	1948.89	-0.29935	0.115233	-2.59778	0.00938285	0.0957569
PHKA1	1172.87	0.353075	0.135914	2.59777	0.00938308	0.0957569
LINC00886	19.0858	0.596943	0.229946	2.59601	0.00943124	0.0961716
LINC00941	286.731	0.38159	0.147119	2.59376	0.00949332	0.0967274
CCNL2	3779.82	0.2367	0.0912718	2.59335	0.00950462	0.0967408
TPM4	7219.55	0.248702	0.095917	2.59289	0.00951735	0.0967408
PAX8-AS1	1018.1	0.323684	0.124824	2.59312	0.00951098	0.0967408
NEMP2	343.292	-0.418179	0.161385	-2.59119	0.00956456	0.0971434
CHAC2	171.179	-0.458306	0.176919	-2.59048	0.00958425	0.097266
ESAM	32.5156	-0.600425	0.231814	-2.59012	0.00959437	0.0972915
PLSCR1	1623.94	-0.268599	0.103735	-2.58929	0.00961749	0.0974486
PGF	35.0662	-0.596603	0.23046	-2.58874	0.00963269	0.0975252
ARRDC3	1131.92	0.358154	0.138388	2.58805	0.00965207	0.0976441
ABCA10	78.0821	0.565767	0.2188	2.58577	0.00971616	0.0981371
RHEB	2580.93	-0.260763	0.100842	-2.58586	0.00971354	0.0981371
C19orf48	1684.79	-0.390562	0.151114	-2.58454	0.00975078	0.0984089
CES4A	67.5976	0.565677	0.218971	2.58335	0.0097847	0.0986734
ANKRD42	418.792	0.36206	0.140311	2.58042	0.00986809	0.0994358
GLTPD2	362.597	0.412715	0.159991	2.57961	0.00989108	0.0995889
FOXP4	865.322	-0.336254	0.130435	-2.57794	0.00993924	0.099995
HEATR6	369.682	-0.343934	0.133546	-2.5754	0.0100125	0.100653
HRCT1	189.228	-0.435512	0.16914	-2.57486	0.0100282	0.100731
NUP93	1120.64	-0.310289	0.120527	-2.57443	0.0100406	0.10074
HNRNPA3	5868.32	-0.310014	0.120427	-2.57428	0.0100448	0.10074
NADSYN1	2329.63	0.295102	0.114681	2.57326	0.0100746	0.10096
RAB2B	250.159	0.39202	0.152381	2.57263	0.0100928	0.101014
COQ4	676.545	0.295321	0.114798	2.57253	0.0100959	0.101014
PBLD	546.61	0.371442	0.144438	2.57163	0.0101221	0.101197
GANAB	14988.7	-0.219572	0.0854734	-2.5689	0.0102023	0.101919
CAPRIN2	2923.57	0.286199	0.111472	2.56744	0.0102452	0.102268
MTA2	3154.17	-0.234086	0.0912288	-2.56592	0.0102903	0.102378
ITGA7	491.602	-0.369137	0.143866	-2.56584	0.0102926	0.102378
SLX4	460.214	-0.390585	0.152229	-2.56576	0.0102949	0.102378
RPS6KB1	747.749	-0.300093	0.116963	-2.56572	0.0102963	0.102378
WDR53	138.111	-0.476019	0.185476	-2.56648	0.0102737	0.102378
ALG2	864.49	0.281352	0.109719	2.56429	0.0103386	0.102719
NOP56	3540.89	-0.246328	0.0960895	-2.56353	0.0103615	0.102866
MSRB3	662.814	0.321279	0.125385	2.56234	0.0103969	0.103131
GPR155	44.9109	0.586347	0.228866	2.56197	0.0104081	0.103131
L3MBTL2	550.095	-0.346776	0.135363	-2.56182	0.0104124	0.103131
PLXND1	2461.15	-0.285003	0.111318	-2.56026	0.0104593	0.103515
ZHX2	652.611	0.310677	0.121397	2.55918	0.0104918	0.103757
FADS2	2345.94	-0.390987	0.152863	-2.55776	0.010535	0.104103
WDR26	2557.53	0.301444	0.117885	2.55711	0.0105547	0.104217
TMEM80	274.064	0.405279	0.158525	2.55657	0.0105711	0.104298
TPM3	10689.4	-0.225182	0.0882275	-2.55228	0.0107019	0.105508
ABCG5	572.182	0.411396	0.161294	2.5506	0.0107538	0.105925
SLC9B2	170.506	0.435604	0.1708	2.55037	0.0107608	0.105925
PHF5A	559.937	-0.346399	0.135855	-2.54977	0.0107793	0.106004
H2AFY	3132.91	-0.266242	0.104426	-2.54957	0.0107854	0.106004
CPNE3	3856.75	0.272726	0.107044	2.54779	0.0108408	0.106466
C16orf58	1763.86	0.293864	0.115372	2.5471	0.0108623	0.106596
NPPA-AS1	23.3306	0.587738	0.230802	2.54651	0.0108807	0.106695
ELL2	47.622	0.570199	0.224057	2.54488	0.0109315	0.107015
PTP4A1	2199.46	-0.380986	0.14972	-2.54466	0.0109385	0.107015
PDCD2	1103.63	0.293218	0.115214	2.54499	0.010928	0.107015
FAM63A	706.613	0.328628	0.129175	2.54406	0.0109574	0.107117
RAB6B	15.3752	0.579156	0.227678	2.54375	0.010967	0.10713
ANXA2	21341.5	0.255775	0.100579	2.54304	0.0109894	0.107266
ZNF672	616.626	-0.38097	0.149983	-2.54009	0.0110826	0.108014
NUP98	5013.25	-0.267979	0.105503	-2.54001	0.011085	0.108014
EXOSC2	673.817	-0.304296	0.11981	-2.53981	0.0110913	0.108014
C1orf159	389.582	-0.357217	0.140743	-2.53808	0.0111463	0.108403
GAS6-AS1	37.3405	0.591556	0.2331	2.53778	0.0111558	0.108403
HDAC10	1356.1	0.263977	0.10402	2.53775	0.0111568	0.108403
TRAK1	2148.3	0.256536	0.101116	2.53705	0.011179	0.108537
CPSF4	683.621	-0.345518	0.136215	-2.53656	0.0111948	0.108607
POLD4	3836.91	0.318756	0.125703	2.53579	0.0112194	0.108751
LONP1	1279.01	-0.348332	0.137378	-2.53556	0.0112266	0.108751
METTL21A	200.572	-0.457242	0.180385	-2.53481	0.0112508	0.108902
CLEC18B	25.6758	0.582366	0.22982	2.53401	0.0112766	0.10907
TUBG2	307.707	0.384626	0.151812	2.53357	0.0112907	0.109123
LRSAM1	518.426	0.343034	0.135431	2.5329	0.0113123	0.10925
NME3	1811.25	0.421316	0.166395	2.53202	0.0113408	0.109442
SSPO	46.3485	0.588586	0.232535	2.53117	0.0113682	0.109624
WBP11	1974.43	-0.284211	0.112374	-2.52915	0.0114338	0.110007
ACOX3	513.758	0.324095	0.128119	2.52964	0.0114179	0.110007
MAOB	1338.52	0.321804	0.127225	2.52942	0.0114252	0.110007
P2RX6	40.7279	0.575509	0.227603	2.52856	0.011453	0.110012
TTC37	2757.22	0.289443	0.11447	2.52855	0.0114535	0.110012
RBMX	6822.57	-0.325277	0.128652	-2.52835	0.0114601	0.110012
RAB27A	82.1925	-0.513904	0.203325	-2.52749	0.011488	0.110197
FDPS	2259.84	-0.367821	0.145565	-2.52685	0.0115089	0.110294
EIF1AD	294.833	-0.380607	0.15066	-2.52627	0.0115281	0.110294
ZHX3	736.597	0.422427	0.167223	2.52613	0.0115327	0.110294
CNTFR-AS1	46.5768	0.575357	0.227722	2.52658	0.011518	0.110294
LINC01133	257.473	0.392409	0.155388	2.52535	0.0115583	0.110456
KIAA1804	455.705	-0.380793	0.150891	-2.52363	0.011615	0.110916
C14orf105	191.97	0.468704	0.185746	2.52336	0.0116241	0.110919
PPIH	498.827	-0.345375	0.136939	-2.5221	0.0116656	0.111232
UBXN10	167.628	0.49059	0.19462	2.52076	0.0117101	0.111565
ZMYM6	492.292	0.319702	0.126839	2.52053	0.0117179	0.111565
TRIM28	3639.62	-0.284414	0.112863	-2.52	0.0117355	0.111649
MAMSTR	44.8558	-0.575055	0.228464	-2.51704	0.0118344	0.112506
SCAMP4	1975.28	-0.254134	0.100992	-2.51638	0.0118567	0.112634
C1QL3	66.6629	0.540203	0.214912	2.5136	0.0119504	0.112937
SEPW1	832.213	0.326265	0.129784	2.5139	0.0119405	0.112937
ADCY3	1081.23	-0.299163	0.11901	-2.51377	0.0119449	0.112937
SLC8A1	148.922	0.460176	0.183049	2.51395	0.0119388	0.112937
DROSHA	2279.53	-0.2506	0.0996975	-2.51361	0.0119504	0.112937
ZNF212	464.798	-0.403775	0.160542	-2.51507	0.0119008	0.112937
FAM122B	1703.39	-0.384236	0.152799	-2.51465	0.011915	0.112937
BRPF1	432.556	-0.338758	0.13485	-2.51211	0.0120011	0.113332
FHL1	382.779	-0.362776	0.144438	-2.51164	0.0120171	0.1134
SMPD1	350.521	0.351059	0.13984	2.51044	0.0120582	0.113703
PITPNM1	2802.24	0.273041	0.108818	2.50915	0.0121023	0.114034
ELOVL5	2171.18	-0.270902	0.107999	-2.50838	0.0121286	0.114198
TOM1L2	1337.19	0.28682	0.11436	2.50805	0.0121398	0.11422
NELFB	3756.94	-0.264899	0.105719	-2.50569	0.0122212	0.114901
PTGES3	9583.14	-0.254285	0.101563	-2.50372	0.0122896	0.115374
ESPNL	119.823	0.485608	0.193946	2.50384	0.0122854	0.115374
PYCR1	1759.73	0.321426	0.128405	2.50322	0.0123069	0.115452
NUDT12	981.291	0.427146	0.170672	2.50272	0.0123242	0.115529
GRHL1	20.1178	-0.580505	0.232074	-2.50138	0.0123711	0.115884
NPW	23.2868	0.560148	0.223985	2.50082	0.0123905	0.115895
SCLT1	202.233	-0.507681	0.202987	-2.50105	0.0123824	0.115895
LINC01137	67.8249	0.551936	0.220779	2.49994	0.0124213	0.116099
KANK3	37.2677	0.577743	0.231245	2.4984	0.0124755	0.11652
LINC01588	57.4784	0.557171	0.223046	2.49801	0.0124894	0.116564
DCPS	874.832	-0.312259	0.125021	-2.49765	0.0125021	0.116598
TMEM248	6099.63	0.226005	0.0905114	2.49698	0.0125257	0.116733
FBF1	210.734	-0.421333	0.16884	-2.49546	0.0125793	0.117147
CHERP	1154.98	-0.272495	0.10921	-2.49514	0.0125908	0.117169
ITGB6	941.706	0.432277	0.173271	2.4948	0.0126029	0.117196
ZSWIM5	1047.7	0.265354	0.1064	2.49393	0.0126337	0.117397
MCMDC2	63.5402	0.565329	0.226713	2.49359	0.0126458	0.117424
TEC	38.8582	0.575323	0.230788	2.49287	0.0126716	0.117578
FBXL17	835.059	0.319891	0.128377	2.4918	0.0127096	0.117845
ILKAP	556.763	-0.354602	0.142332	-2.49138	0.0127249	0.117901
TET1	31.7197	0.578613	0.232387	2.48986	0.0127792	0.118148
NFYB	573.459	-0.316141	0.12697	-2.4899	0.012778	0.118148
PLCD3	8864.65	0.243608	0.0978329	2.49004	0.012773	0.118148
LYPLA2	1891.91	0.276497	0.111087	2.48902	0.0128095	0.118342
HMGN1	3076.72	-0.260478	0.104677	-2.4884	0.0128318	0.118462
KLK1	19.5082	-0.572106	0.230107	-2.48626	0.0129094	0.119007
FBXO45	380.557	-0.378415	0.152189	-2.48648	0.0129013	0.119007
OSBPL7	417.554	0.327011	0.131613	2.48463	0.0129685	0.119465
TCP11L2	157.246	0.443897	0.178702	2.48401	0.0129912	0.119486
ALMS1	597.648	-0.34452	0.138707	-2.4838	0.0129988	0.119486
RABL6	4674.95	-0.262604	0.105723	-2.48389	0.0129955	0.119486
TIGD3	48.6877	-0.572242	0.230434	-2.48333	0.0130161	0.119559
NUPR1	24.5325	-0.534726	0.215385	-2.48266	0.0130407	0.119699
TK2	1199.75	0.311399	0.125593	2.47944	0.0131588	0.120697
STOX1	104.639	-0.498604	0.201141	-2.47889	0.0131794	0.120798
D2HGDH	1467.39	0.287479	0.116042	2.47737	0.0132355	0.121226
CCDC113	51.8071	0.572064	0.230952	2.47698	0.0132498	0.12127
USP31	469.12	-0.394839	0.159492	-2.47561	0.0133008	0.12165
HECTD3	1638.28	0.26443	0.106932	2.47289	0.0134025	0.12223
CALML4	1007.34	0.283052	0.114456	2.47302	0.0133975	0.12223
LY75	13.3638	0.540387	0.218491	2.47326	0.0133886	0.12223
ZNF655	1650.6	0.29873	0.120788	2.47318	0.0133917	0.12223
PARP4	6747.75	0.234198	0.0947375	2.47207	0.0134333	0.122423
TPRKB	355.489	-0.375549	0.151943	-2.47165	0.0134492	0.122481
FAM210B	1302.79	0.338676	0.137129	2.46975	0.0135206	0.123043
TBC1D8	3274.29	0.243802	0.0987596	2.46865	0.0135625	0.123337
FLVCR2	58.4036	0.546628	0.221477	2.46811	0.0135829	0.123386
TUBD1	133.156	-0.486538	0.197139	-2.46799	0.0135873	0.123386
PRR29	35.2182	0.570975	0.231387	2.46762	0.0136013	0.123389
PAK1IP1	494.384	-0.354488	0.143664	-2.46748	0.0136069	0.123389
C18orf54	110.278	-0.543844	0.220503	-2.46639	0.0136484	0.123678
ERMAP	322.239	0.391483	0.158822	2.46492	0.0137046	0.124099
ATP13A2	2011.16	0.329223	0.133617	2.46392	0.0137426	0.124336
CIRBP-AS1	65.209	0.519054	0.210679	2.46372	0.0137502	0.124336
TSSK3	43.1006	0.569644	0.231458	2.46111	0.0138506	0.125155
C2CD3	743.987	-0.358895	0.14586	-2.46054	0.0138727	0.125266
GGA2	2106.23	-0.269376	0.109614	-2.45749	0.013991	0.126245
GOT1	1102.39	-0.282138	0.114858	-2.45642	0.014033	0.126528
USP28	1444.04	-0.255572	0.104052	-2.45618	0.0140422	0.126528
DCP2	1290.3	-0.295107	0.120167	-2.45581	0.0140567	0.126569
NCL	15957.2	-0.242397	0.0987503	-2.45464	0.0141025	0.126625
PAQR3	317.123	-0.423916	0.172682	-2.45489	0.0140927	0.126625
GLO1	1642.99	-0.298113	0.121434	-2.45494	0.0140908	0.126625
OGT	8954.74	0.264799	0.107864	2.45493	0.0140914	0.126625
CTF1	212.605	0.394239	0.160751	2.45248	0.0141874	0.127209
XRCC6	8421.18	-0.251495	0.102547	-2.45249	0.0141872	0.127209
C2orf16	39.9929	0.564604	0.230368	2.45088	0.0142508	0.127688
BRD4	1411.08	-0.283093	0.11554	-2.45017	0.014279	0.127851
ANGPTL2	632.463	0.362797	0.148149	2.44886	0.0143309	0.128225
PTGDS	248.917	0.42274	0.172764	2.44692	0.0144083	0.128827
NAA40	1031.95	-0.281745	0.115207	-2.44555	0.0144633	0.129035
PPP1CC	6957.63	-0.234137	0.0957302	-2.4458	0.014453	0.129035
EPB41L4A	214.792	0.40871	0.167116	2.44567	0.0144584	0.129035
TMEM120A	1551.36	0.289297	0.118312	2.44521	0.014477	0.129035
ARMC1	1418.03	-0.274285	0.112178	-2.44508	0.0144819	0.129035
LY6E	115.868	-0.463674	0.18966	-2.44476	0.0144948	0.129059
SLC2A13	1004.39	0.350306	0.143322	2.44419	0.0145176	0.129173
FZR1	1185.56	-0.27644	0.11317	-2.44271	0.0145775	0.129615
ZNF519	71.399	-0.521135	0.213385	-2.44223	0.014597	0.129698
REEP5	4629.69	0.278526	0.114079	2.44152	0.0146256	0.129862
LHPP	242.591	0.44946	0.18416	2.4406	0.014663	0.130013
HMGCS1	2275.31	-0.356177	0.145924	-2.44083	0.0146534	0.130013
AKR1A1	1141.79	0.289648	0.118756	2.43901	0.0147275	0.130465
LYN	178.522	-0.487848	0.200032	-2.43884	0.0147343	0.130465
PDSS1	509.453	-0.308995	0.126799	-2.43688	0.0148146	0.130813
TBC1D16	2006.57	0.272998	0.11202	2.43704	0.0148081	0.130813
STEAP3	965.479	0.305684	0.125435	2.43699	0.0148099	0.130813
FAM198B	510.444	0.406732	0.16688	2.43727	0.0147985	0.130813
COQ2	903.678	-0.319866	0.131323	-2.43571	0.0148624	0.131144
SLC25A19	127.434	-0.452279	0.185712	-2.43538	0.0148763	0.131176
SFXN3	2000.54	0.269014	0.11052	2.43408	0.0149295	0.131555
SLC1A4	20.922	-0.544287	0.223725	-2.43284	0.0149809	0.131916
CCDC9	569.07	-0.351032	0.144336	-2.43204	0.0150139	0.132025
STK36	1054.24	0.280135	0.115182	2.43212	0.0150108	0.132025
ARHGEF19	1342.3	0.308852	0.127111	2.42979	0.0151077	0.132759
TIMM10	425.86	-0.315354	0.129843	-2.42874	0.0151514	0.133051
IMPACT	1491.59	0.267128	0.110047	2.42739	0.0152078	0.133363
PSMG3-AS1	55.7677	0.525854	0.21662	2.42754	0.0152016	0.133363
THSD7A	49.3018	0.565533	0.233126	2.42587	0.0152718	0.133832
ICAM5	68.1262	0.500241	0.206273	2.42514	0.0153026	0.133937
LINC00657	12934.6	0.294453	0.121419	2.42509	0.0153047	0.133937
CCDC183-AS1	68.9942	0.511322	0.21087	2.42482	0.0153159	0.133943
ORC3	874.162	-0.305084	0.125861	-2.42397	0.0153517	0.134164
TAGLN2	10262.3	-0.236995	0.097826	-2.42262	0.015409	0.134376
PLEKHA6	3500.27	-0.261527	0.107941	-2.42287	0.0153986	0.134376
PDP2	210.153	0.43018	0.177566	2.42265	0.0154076	0.134376
TCF3	3219.91	-0.303359	0.12523	-2.42241	0.015418	0.134376
NOP58	3073.19	-0.268097	0.110751	-2.42071	0.01549	0.134912
SRRT	3759.21	-0.238927	0.0987134	-2.42042	0.0155027	0.134931
CABLES2	171.351	-0.432249	0.178616	-2.41999	0.0155208	0.134996
SRSF4	1043.82	-0.299117	0.123705	-2.41799	0.0156066	0.135558
CLSTN3	723.063	0.395151	0.163411	2.41814	0.0155999	0.135558
PCIF1	1381.01	-0.256532	0.106109	-2.41763	0.0156217	0.135597
PFAS	1980.75	-0.259006	0.10717	-2.41678	0.0156584	0.135823
NECAB3	531.041	0.330361	0.136726	2.41623	0.0156823	0.135938
SLCO2B1	86.0672	0.549018	0.227381	2.41453	0.0157557	0.136288
HACD3	1490.88	-0.315885	0.130852	-2.41406	0.015776	0.136288
RABAC1	1386.43	0.360993	0.149547	2.41391	0.0157825	0.136288
CAMK2N2	23.899	-0.55906	0.231564	-2.41427	0.0157666	0.136288
EFHC1	1054.42	0.295832	0.122504	2.41487	0.0157407	0.136288
TPD52L1	337.418	0.42323	0.175337	2.41381	0.0157867	0.136288
THRIL	745.512	-0.43408	0.179859	-2.41344	0.0158025	0.136333
GMEB2	833.018	-0.309987	0.128477	-2.41278	0.0158314	0.13649
SCML1	263.559	-0.373673	0.154965	-2.41134	0.0158942	0.136938
ILDR2	12.8453	-0.490088	0.203299	-2.41068	0.0159228	0.137092
CHAMP1	346.072	-0.3408	0.141429	-2.40968	0.0159663	0.137196
FLJ10038	30.4388	0.560148	0.232414	2.41013	0.0159468	0.137196
SRPX2	594.514	0.308356	0.127966	2.40967	0.015967	0.137196
RHOG	1112.05	-0.295613	0.122695	-2.40933	0.0159819	0.137231
AADAT	22.0866	-0.55934	0.232182	-2.40906	0.0159936	0.13724
CEP135	439.684	-0.480246	0.199531	-2.40688	0.0160895	0.13797
FAM132B	251.798	-0.483113	0.200775	-2.40624	0.0161176	0.138037
CD109	870.033	-0.32776	0.136214	-2.40621	0.0161189	0.138037
TTC22	219.194	0.399243	0.165987	2.40526	0.016161	0.138291
PRPF4	951.692	-0.324211	0.134804	-2.40505	0.0161702	0.138291
GPR37L1	12.7172	-0.526436	0.218987	-2.40396	0.0162184	0.138419
TOM1	661.029	0.298509	0.124158	2.40426	0.0162053	0.138419
KLC4	1241.46	0.344052	0.143132	2.40374	0.0162285	0.138419
FAM20C	730.553	-0.273876	0.113927	-2.40397	0.0162181	0.138419
TSEN54	606.454	-0.330404	0.137502	-2.4029	0.0162658	0.138645
PDLIM7	2252.33	0.271832	0.113154	2.40232	0.0162914	0.13877
RASA3	15.9397	-0.533291	0.222079	-2.40136	0.0163344	0.139043
KHDRBS3	12.3803	-0.521077	0.217215	-2.3989	0.0164446	0.139889
TIA1	3005.35	0.251077	0.104754	2.39681	0.0165384	0.140593
HSD17B12	5289.65	0.246684	0.102993	2.39515	0.0166137	0.141139
RNF207	1036.9	0.274941	0.114846	2.39399	0.0166661	0.141491
ACSL3	2266.67	-0.3596	0.150243	-2.39346	0.0166902	0.141601
BRCC3	277.03	-0.374047	0.156435	-2.39107	0.0167992	0.142431
SLC25A28	457.29	-0.369181	0.154482	-2.3898	0.0168573	0.142761
CORO1C	3976.67	-0.227129	0.0950434	-2.38974	0.0168605	0.142761
ZBTB4	1322.44	0.312405	0.1308	2.38842	0.016921	0.143179
PSCA	31.4948	0.554929	0.232468	2.38712	0.016981	0.143591
EMC9	229.361	-0.396218	0.166031	-2.38641	0.0170138	0.143713
DNAH1	695.933	0.369436	0.154814	2.38632	0.0170179	0.143713
ARHGEF2	3710.78	0.264341	0.111034	2.38072	0.0172791	0.145822
MPDU1	1167.62	-0.268688	0.112883	-2.38024	0.0173012	0.145829
FAM172A	647.153	0.347452	0.14599	2.37997	0.0173141	0.145829
ELF4	2600.86	-0.239115	0.100465	-2.38009	0.0173084	0.145829
PIGT	3373.24	-0.275422	0.115766	-2.37913	0.0173535	0.146065
TULP3	580.967	-0.285975	0.120239	-2.3784	0.0173882	0.14626
ZNF232	99.728	-0.480321	0.202178	-2.37573	0.0175143	0.147219
TCAIM	542.107	0.351024	0.147769	2.3755	0.0175252	0.147219
LRFN3	324.748	0.367733	0.15488	2.3743	0.0175821	0.147539
BAK1	793.589	0.283538	0.119424	2.37421	0.0175864	0.147539
CYB5D2	364.692	0.394753	0.166323	2.37341	0.0176245	0.147761
EML5	38.136	0.544006	0.229341	2.37204	0.0176902	0.148215
TAF15	60.7838	-0.533922	0.225211	-2.37077	0.0177512	0.148544
SH3BGR	30.1282	0.551711	0.232717	2.37073	0.0177528	0.148544
C11orf71	256.49	0.421683	0.177966	2.36946	0.0178142	0.148961
UNK	716.315	-0.27405	0.115691	-2.36882	0.0178451	0.149121
MRE11A	1564.82	-0.347342	0.146657	-2.36839	0.0178655	0.149195
DSC3	513.814	-0.304665	0.128687	-2.36749	0.017909	0.14946
ANXA2P2	1058.17	0.303813	0.128361	2.36685	0.01794	0.149621
TOMM20	4237.94	0.233381	0.0986469	2.36582	0.0179903	0.149683
MIPOL1	20.8401	0.501894	0.212151	2.36574	0.0179943	0.149683
FAM126A	28.756	-0.544916	0.230308	-2.36604	0.0179797	0.149683
RGS3	734.024	-0.333806	0.141073	-2.3662	0.0179719	0.149683
CTAGE5	2091.83	0.270765	0.11455	2.36373	0.0180919	0.150279
RNF166	265.956	-0.413871	0.175087	-2.3638	0.0180886	0.150279
JPH1	204.186	-0.435613	0.184305	-2.36354	0.0181012	0.150279
UPF3B	771.516	-0.347996	0.147277	-2.36286	0.0181343	0.150456
ABHD12	2736.56	-0.228216	0.0966081	-2.36229	0.0181625	0.150592
C11orf54	1826.99	0.325595	0.137863	2.36173	0.0181896	0.150622
RIF1	2563.27	-0.409565	0.173403	-2.36193	0.0181803	0.150622
EML2	477.827	0.362205	0.153454	2.36035	0.0182579	0.151089
LRP4	36.5081	-0.536554	0.22753	-2.35817	0.0183653	0.151879
KCNAB1	13.9394	0.476551	0.202294	2.35573	0.0184864	0.152782
GART	2207.76	-0.246245	0.104547	-2.35534	0.0185056	0.1528
DGCR11	25.2075	-0.549265	0.233213	-2.3552	0.0185125	0.1528
SHARPIN	1764.86	0.272709	0.115847	2.35405	0.01857	0.153176
OASL	1494.19	0.291626	0.123917	2.3534	0.0186025	0.153338
ITGB4	37976.7	0.208694	0.088686	2.35318	0.0186137	0.153338
SLC22A5	318.718	0.37217	0.158513	2.34788	0.0188804	0.155435
TYMP	440.296	0.370258	0.157727	2.34747	0.0189016	0.155509
GBP1	409.611	-0.341235	0.145413	-2.34666	0.0189427	0.155747
CCDC146	34.3653	0.544617	0.232198	2.34548	0.0190025	0.156138
ZNF25	60.9242	0.505722	0.215728	2.34426	0.0190649	0.156452
TRIM44	1995.14	0.311457	0.13286	2.34425	0.0190651	0.156452
LPIN3	977.302	0.263145	0.112275	2.34374	0.0190914	0.156567
CMSS1	505.344	-0.300109	0.128071	-2.34331	0.0191136	0.156648
SNORD22	61.6181	-0.504564	0.215432	-2.3421	0.0191756	0.157055
ABHD13	222.212	0.368253	0.157257	2.34173	0.0191945	0.157085
TCN2	604.413	0.306069	0.130726	2.34131	0.0192161	0.157085
RBM10	1197.82	-0.273095	0.116638	-2.34139	0.0192123	0.157085
GBP3	1733.89	0.283766	0.121296	2.33945	0.0193121	0.157467
PSPC1	1265.73	-0.255464	0.109187	-2.33969	0.0192996	0.157467
AXIN2	508.524	0.336671	0.143908	2.33949	0.0193103	0.157467
NPC1	2039.27	-0.267495	0.114331	-2.33965	0.0193017	0.157467
FAM228B	29.9532	0.54516	0.233076	2.33898	0.0193366	0.157566
KCTD3	4123.44	-0.23172	0.0990815	-2.33868	0.0193519	0.15759
DNAJB11	797.777	-0.283912	0.121457	-2.33755	0.0194108	0.15797
MTERF4	757.126	0.261244	0.11179	2.33692	0.0194433	0.158089
PURA	563.811	0.299205	0.128041	2.33679	0.0194503	0.158089
RCE1	678.969	-0.275529	0.117958	-2.33582	0.0195004	0.158341
LMF2	1618.12	-0.239277	0.102443	-2.33572	0.019506	0.158341
TMEM167B	848.354	0.321059	0.137492	2.3351	0.019538	0.1585
RDX	1809.73	-0.285199	0.122182	-2.33421	0.0195847	0.158778
NUCKS1	4887.77	-0.251156	0.107624	-2.33365	0.0196141	0.158806
PYCR2	1157.05	-0.277463	0.118908	-2.33343	0.0196255	0.158806
GRAMD1B	6042.9	0.22045	0.0944631	2.33372	0.0196105	0.158806
CCT5	7965.57	-0.220332	0.094457	-2.33261	0.0196686	0.159054
ACBD4	445.702	0.353406	0.151531	2.33224	0.0196881	0.159111
TMEM55B	620.346	-0.328575	0.140903	-2.33192	0.019705	0.159147
ZDHHC8	1049.2	0.286697	0.122998	2.33092	0.0197577	0.159371
SNHG8	1013.17	0.416047	0.178489	2.33094	0.0197563	0.159371
JAK3	312.454	0.346096	0.148573	2.32946	0.0198346	0.15979
GRPEL2	356.475	-0.405748	0.174171	-2.3296	0.0198271	0.15979
PRR15L	334.147	-0.341987	0.146826	-2.3292	0.0198487	0.159802
RBMS2	1520.29	0.267355	0.114827	2.32833	0.0198944	0.159953
CAND1	4120.5	-0.226841	0.0974346	-2.32813	0.019905	0.159953
DEXI	663.339	0.279006	0.119839	2.32817	0.0199033	0.159953
EXO5	134.265	-0.413095	0.177475	-2.32763	0.0199318	0.160028
SNRPA	1934.54	-0.320242	0.137591	-2.32749	0.0199393	0.160028
ARL6IP6	1258.88	-0.299032	0.128505	-2.32701	0.019965	0.160134
TLR1	197.523	-0.381941	0.164174	-2.32644	0.0199953	0.160276
VMP1	5091.06	-0.25141	0.108184	-2.32391	0.0201302	0.1612
DFNB59	76.8138	0.501336	0.215739	2.32381	0.0201358	0.1612
UBE3B	2139.17	0.224794	0.0967548	2.32333	0.0201612	0.161302
AP1S1	7216.72	0.223515	0.0962829	2.32144	0.0202632	0.162016
MOCOS	331.468	-0.380001	0.163713	-2.32114	0.0202795	0.162045
PTHLH	177.036	0.461474	0.19884	2.32083	0.0202958	0.162074
DUOX1	15.4168	0.52071	0.224448	2.31995	0.0203435	0.162152
ABAT	62.3218	0.533503	0.229948	2.3201	0.0203355	0.162152
PGRMC1	4744.87	-0.23123	0.0996651	-2.32007	0.0203373	0.162152
PTPRS	1543.57	0.288267	0.124338	2.31841	0.0204269	0.162714
BFSP1	49.2395	0.534877	0.230754	2.31795	0.0204518	0.162812
CCDC39	108.313	0.487774	0.21047	2.31755	0.020474	0.162887
GATSL3	141.011	0.443905	0.191568	2.31722	0.0204918	0.162927
IFT80	572.904	-0.310439	0.134014	-2.31646	0.0205333	0.163155
CNIH4	1041.32	-0.291042	0.125674	-2.31584	0.0205668	0.163238
THOC1	953.448	-0.297755	0.128588	-2.31557	0.020582	0.163238
KIAA1841	589.48	-0.397539	0.17167	-2.31572	0.0205737	0.163238
ACTL10	85.6185	0.464498	0.20066	2.31485	0.0206213	0.163448
PIK3R2	1952.89	0.237565	0.102661	2.31406	0.0206645	0.163689
ACADSB	532.76	0.342108	0.147897	2.31315	0.0207146	0.163985
INTS8	3749.76	-0.26623	0.115107	-2.31289	0.0207285	0.163993
HNRNPA1	22493.7	-0.295236	0.12783	-2.3096	0.02091	0.165326
SCAMP1-AS1	104.284	0.46261	0.200347	2.30904	0.0209412	0.16547
MAGOHB	208.499	-0.425014	0.184231	-2.30696	0.0210571	0.166283
FBXL2	39.4464	0.531015	0.230308	2.30568	0.0211288	0.166746
NAE1	1113.54	-0.254884	0.110624	-2.30405	0.0212198	0.167362
HSPA8	50181.1	-0.205897	0.0893833	-2.30353	0.0212492	0.16749
SNRNP200	12588.8	-0.214228	0.0930104	-2.30327	0.0212637	0.167501
MARK2	1298.37	-0.367831	0.15974	-2.30269	0.0212964	0.167655
CHCHD10	36.8312	0.527332	0.229055	2.30221	0.0213233	0.167764
NUDT3	95.0965	-0.447258	0.194354	-2.30126	0.0213771	0.168083
CRYZ	3602.09	0.235261	0.102264	2.30053	0.021418	0.168099
PPRC1	1833.08	-0.249165	0.108308	-2.30052	0.0214185	0.168099
LIN7B	43.9802	-0.530382	0.230545	-2.30056	0.0214164	0.168099
SMAD3	3359.4	0.269688	0.117283	2.29946	0.0214787	0.168158
ACAD9	750.494	-0.287124	0.124854	-2.29968	0.0214664	0.168158
COPG1	3650.22	0.226384	0.0984285	2.29998	0.0214491	0.168158
SLC25A32	907.722	-0.260957	0.113476	-2.29967	0.0214672	0.168158
HSPA12A	2184.4	0.272796	0.118657	2.29902	0.0215035	0.168249
UGT1A8	238.059	0.421886	0.183738	2.29613	0.0216684	0.169435
CDC14B	1577.08	0.23733	0.10339	2.29549	0.021705	0.169617
HIST1H1C	82.3418	0.469734	0.20466	2.29519	0.021722	0.169647
PVRL1	2952.02	-0.256612	0.111827	-2.29472	0.0217489	0.169753
UBL3	663.098	0.283012	0.123415	2.29318	0.0218379	0.170344
SEC16B	632.861	0.295801	0.129016	2.29274	0.0218627	0.170433
OAT	1760.48	0.269807	0.117778	2.29082	0.0219741	0.171197
C1orf56	133.356	0.452379	0.197801	2.28705	0.0221932	0.172799
KMT2E-AS1	68.4338	-0.484274	0.211779	-2.28669	0.0222138	0.172853
SPAG1	593.532	-0.450553	0.197125	-2.28563	0.0222761	0.173233
PTCH1	589.315	0.296914	0.130018	2.28363	0.0223934	0.174039
LBX2	64.4279	0.493585	0.216207	2.28292	0.0224349	0.174256
CARF	270.602	0.396512	0.173767	2.28186	0.0224977	0.174558
ADARB1	113.676	0.461977	0.202461	2.2818	0.0225011	0.174558
IGIP	179.949	0.412777	0.180959	2.28105	0.0225452	0.174794
FKBP7	177.533	0.441284	0.193483	2.28074	0.022564	0.174834
TMEM263	1209.2	0.265151	0.1163	2.27989	0.0226143	0.175011
CCDC134	118.959	-0.416762	0.182795	-2.27995	0.0226109	0.175011
VSX1	115.503	0.475122	0.208586	2.27783	0.022737	0.175698
CRBN	586.323	0.287283	0.12612	2.27786	0.0227348	0.175698
OXCT1	42.127	-0.505985	0.222147	-2.2777	0.0227443	0.175698
EFTUD2	3161.48	-0.221371	0.0972174	-2.27707	0.0227819	0.175776
FANCE	175.275	-0.423539	0.185995	-2.27715	0.0227773	0.175776
TPCN1	8574.9	0.218737	0.096079	2.27663	0.022808	0.175804
CBR3	38.9683	-0.521516	0.229082	-2.27655	0.0228131	0.175804
EFHD2	4323.65	-0.213138	0.093636	-2.27624	0.0228316	0.175841
BDNF	147.686	0.435533	0.191411	2.27539	0.0228827	0.176035
TMEM138	570.686	-0.293076	0.128817	-2.27513	0.0228982	0.176035
DLGAP4	2399.95	0.261354	0.114872	2.27517	0.0228958	0.176035
AKR1C4	146.566	0.40785	0.179286	2.27486	0.0229146	0.176055
PAXIP1	438.221	-0.316236	0.139087	-2.27366	0.0229865	0.176502
ZNF784	159.825	-0.444774	0.195694	-2.2728	0.0230384	0.176688
NUDT16P1	153.113	0.400876	0.176376	2.27285	0.0230349	0.176688
NUDT22	772.051	0.293226	0.129032	2.2725	0.0230561	0.176717
CEACAM1	4357.03	0.222468	0.0979426	2.27141	0.023122	0.17701
39692	2080.34	-0.301105	0.132554	-2.27157	0.0231125	0.17701
RBM38	739.905	-0.259928	0.114453	-2.27105	0.0231442	0.177074
NAP1L4	172.719	-0.413963	0.182474	-2.26862	0.0232915	0.178094
ADAT1	257.633	-0.414559	0.182947	-2.26601	0.0234509	0.179206
SFPQ	6278.26	-0.212688	0.0938782	-2.26558	0.0234773	0.1793
CUBN	65.7076	0.480392	0.212233	2.26351	0.0236042	0.179947
SCART1	222.625	0.384269	0.169739	2.26388	0.0235815	0.179947
GULP1	3299.91	0.240285	0.106147	2.2637	0.0235925	0.179947
KCNH3	66.1039	-0.482059	0.21303	-2.26287	0.0236438	0.180141
PTRF	775.502	0.276617	0.122358	2.26072	0.0237767	0.181046
IKBIP	1212.56	-0.268299	0.118748	-2.25939	0.0238589	0.181455
CLN5	138.253	0.420956	0.186311	2.25943	0.0238565	0.181455
TRIM13	627.337	0.295124	0.130731	2.2575	0.0239771	0.181921
PLD3	2352.7	0.313176	0.138717	2.25765	0.0239673	0.181921
MTFP1	408.882	-0.291827	0.129251	-2.25784	0.0239558	0.181921
FNBP1	736.641	0.255933	0.113348	2.25793	0.0239498	0.181921
ARL6IP5	2676.51	0.267666	0.118657	2.2558	0.0240831	0.182617
GCH1	22.0885	-0.519583	0.230357	-2.25556	0.0240985	0.182625
LINC00998	584.103	0.337032	0.149464	2.25493	0.0241374	0.182812
THAP7	321.409	-0.356976	0.158598	-2.25082	0.0243967	0.184667
WTAP	1126.78	-0.277341	0.123322	-2.24892	0.0245178	0.185473
RRP36	588.727	-0.264374	0.117603	-2.24801	0.0245753	0.185798
MYH3	55.2114	0.493049	0.219673	2.24447	0.0248024	0.187404
KIAA0556	1543.86	0.250323	0.111747	2.24008	0.025086	0.189435
FAM98A	1017.95	0.310495	0.138683	2.23889	0.0251632	0.189906
LINC01252	13.397	0.493952	0.220654	2.23858	0.025183	0.189943
PPP2CA	3413.13	-0.222117	0.0992638	-2.23765	0.0252442	0.190208
SH3TC2	891.713	0.398892	0.178269	2.23759	0.0252479	0.190208
OSGIN1	197.917	0.381544	0.170615	2.23629	0.025333	0.190736
FH	2080.47	-0.242974	0.108692	-2.23543	0.0253891	0.190934
DMTF1	1998.24	0.252747	0.113063	2.23544	0.0253882	0.190934
CTNNBIP1	438.55	0.296759	0.132824	2.23422	0.0254686	0.191001
SMNDC1	1062.16	-0.242584	0.10858	-2.23416	0.0254728	0.191001
ADAM8	559.388	0.271784	0.121642	2.2343	0.0254633	0.191001
COX17	237.776	-0.339479	0.151911	-2.23472	0.0254359	0.191001
PLAA	419.441	-0.318968	0.142715	-2.235	0.0254173	0.191001
SEZ6L2	5559.9	0.253558	0.113507	2.23386	0.0254924	0.191036
LRRC29	71.29	0.492615	0.220707	2.23199	0.0256157	0.191736
TMEM129	1177.31	0.234668	0.105139	2.23199	0.0256158	0.191736
LSM14A	13.6272	-0.455395	0.204197	-2.23017	0.0257359	0.192522
HIST1H2BD	85.0393	0.496644	0.22276	2.2295	0.0257806	0.192743
LEPROT	1188.29	0.281464	0.126351	2.22764	0.0259045	0.193557
TMBIM1	7302.82	0.192345	0.0863643	2.22713	0.0259383	0.193583
ARL13B	331.617	-0.410727	0.184409	-2.22726	0.0259297	0.193583
SF3B2	6158.49	-0.198328	0.0890772	-2.22648	0.0259824	0.193734
MKNK2	2594.98	0.244458	0.109801	2.22638	0.0259889	0.193734
COL17A1	30903.1	0.211372	0.0949987	2.225	0.0260814	0.194196
SPIDR	1298.22	-0.2711	0.121855	-2.22477	0.0260964	0.194196
KLHL4	359.17	0.394119	0.177126	2.22507	0.0260766	0.194196
TAC3	81.0662	0.499621	0.22476	2.22291	0.0262216	0.194788
CYP4F12	208.313	0.412936	0.185765	2.2229	0.0262229	0.194788
SLC19A1	876.789	-0.255951	0.115136	-2.22304	0.0262134	0.194788
SCAMP1	1835.66	0.240158	0.108048	2.22269	0.026237	0.194788
LSM6	139.131	-0.409599	0.184302	-2.22243	0.026254	0.194801
SPRTN	330.3	-0.314626	0.141634	-2.2214	0.026324	0.194806
ACOX1	2552.62	0.242256	0.109025	2.22202	0.0262821	0.194806
PANK2	626.344	-0.311786	0.140323	-2.22192	0.0262884	0.194806
ATXN1	733.27	0.287348	0.129341	2.22164	0.0263077	0.194806
BEND3	114.314	-0.416119	0.187332	-2.2213	0.0263309	0.194806
CYB561A3	1595.94	-0.22743	0.102407	-2.22083	0.0263622	0.194819
LOC101928416	15.5029	0.49167	0.221435	2.22038	0.0263929	0.194819
NFKB1	1292.99	-0.248697	0.112006	-2.2204	0.0263918	0.194819
DNAJC30	573.022	0.276999	0.124754	2.22037	0.0263937	0.194819
THRAP3	2999.87	-0.259546	0.116927	-2.21972	0.0264377	0.194923
C7orf60	212.25	0.356859	0.160779	2.21957	0.0264483	0.194923
FAM3C	13759.1	0.293797	0.132372	2.21949	0.0264535	0.194923
OAZ1	8532.98	-0.235489	0.106116	-2.21918	0.0264748	0.194967
C7orf57	24.6557	-0.510329	0.230011	-2.21872	0.0265059	0.195084
ZNF252P	449.696	0.300968	0.135665	2.21846	0.0265238	0.195103
PINX1	364.682	-0.320052	0.144295	-2.21803	0.0265526	0.195203
DCLRE1C	424.114	-0.2967	0.133792	-2.21763	0.0265802	0.195294
BLVRB	1425.1	-0.243106	0.109636	-2.2174	0.0265956	0.195294
HNRNPH1	5719.76	-0.20404	0.0920392	-2.21688	0.0266314	0.195444
ZNF134	41.1479	0.505158	0.227908	2.2165	0.0266571	0.195521
DDX11-AS1	28.9825	-0.516249	0.23298	-2.21585	0.0267018	0.195737
CAPN12	36.3712	0.511602	0.230961	2.2151	0.0267534	0.196002
MAP3K12	429.646	0.305876	0.138175	2.21369	0.0268504	0.1966
SART1	1759.76	-0.276002	0.124714	-2.21308	0.0268922	0.196681
GJB2	283.906	-0.322608	0.145788	-2.21286	0.0269075	0.196681
TTC26	482.936	-0.340367	0.153788	-2.21322	0.0268826	0.196681
KCP	25.8083	0.493819	0.223315	2.21131	0.027014	0.197346
DPP3	2418.43	0.215995	0.0977058	2.21067	0.0270587	0.197559
WDR78	19.3977	0.51224	0.231976	2.20816	0.0272334	0.198721
TMEM107	182.946	-0.40747	0.184572	-2.20765	0.0272684	0.198822
PAX8	433.682	0.282859	0.128135	2.20751	0.0272783	0.198822
REC8	79.1135	0.463947	0.210248	2.20666	0.0273375	0.19914
CDIPT-AS1	12.0741	0.447521	0.202878	2.20587	0.0273933	0.199258
FAM57A	829.585	-0.262399	0.11896	-2.20576	0.0274005	0.199258
CCT6A	39525.8	-0.198124	0.0898167	-2.20587	0.0273931	0.199258
TMEM102	410.565	0.316247	0.14341	2.2052	0.0274397	0.19943
C2orf49	709.098	0.273498	0.124057	2.20462	0.0274807	0.199614
ANKRD9	383.35	-0.307763	0.139649	-2.20384	0.0275354	0.199671
CACTIN	301.171	-0.322854	0.146474	-2.20418	0.027512	0.199671
CENPC	379.361	-0.40257	0.182662	-2.20391	0.0275306	0.199671
CCAR2	3838.75	-0.200978	0.0912198	-2.20323	0.0275787	0.199872
FBXO36	39.2403	0.509943	0.231513	2.20265	0.0276195	0.200054
PAPD4	1575.39	0.248628	0.112889	2.20241	0.0276361	0.20006
ATXN7L2	125.594	-0.420925	0.191176	-2.20176	0.0276821	0.200166
ZNF558	183.571	0.39312	0.178538	2.20189	0.0276734	0.200166
AP2S1	1508.34	-0.277331	0.125974	-2.2015	0.0277006	0.200187
ELMO3	1068.26	0.276407	0.125585	2.20096	0.027739	0.200351
HOXC4	196.494	-0.375371	0.170677	-2.19931	0.0278558	0.201081
MED21	608.973	-0.26588	0.120927	-2.19867	0.0279011	0.201181
C9orf84	52.7463	-0.503192	0.228861	-2.19868	0.0279008	0.201181
CRNDE	242.742	-0.34407	0.156542	-2.19794	0.0279534	0.201345
NUP88	1278.89	-0.246669	0.112229	-2.19791	0.0279554	0.201345
CNPY3	894.167	-0.25013	0.11382	-2.1976	0.0279776	0.201391
CALM2	9693.13	-0.240516	0.109493	-2.19663	0.028047	0.201777
LOC101928710	16.983	0.501172	0.228284	2.19538	0.028136	0.202291
EGFR	119983	0.286253	0.1304	2.19519	0.0281501	0.202291
USP30	535.556	0.271033	0.123528	2.19411	0.0282278	0.202469
RTF1	1259.61	-0.295536	0.134704	-2.19396	0.0282382	0.202469
NXT1	368.486	-0.34808	0.15865	-2.19401	0.0282347	0.202469
STK31	532.582	0.317387	0.144634	2.19441	0.0282061	0.202469
VPS29	2367.01	-0.238103	0.108541	-2.19366	0.0282598	0.20251
IFNAR2	778.223	-0.25145	0.114665	-2.19291	0.0283138	0.202783
ENGASE	799.615	0.25005	0.114139	2.19076	0.0284693	0.203441
NEK11	199.44	0.408454	0.186439	2.19082	0.0284648	0.203441
FAM114A1	1118.7	0.234528	0.107047	2.19088	0.0284602	0.203441
MAML3	13.8572	0.487153	0.222303	2.19139	0.0284235	0.203441
HES4	89.5775	-0.43117	0.196855	-2.1903	0.0285028	0.203567
ARL14	448.847	0.336152	0.15354	2.18935	0.0285712	0.203941
SLC27A1	628.812	0.328194	0.149933	2.18894	0.0286009	0.204039
UBE2I	4706.08	-0.238736	0.109117	-2.18788	0.028678	0.204133
TLDC1	1039.45	0.250784	0.114615	2.18806	0.0286651	0.204133
PPAT	952.259	-0.304167	0.139012	-2.18807	0.0286648	0.204133
CDK6	1978.29	0.31966	0.146064	2.18849	0.0286336	0.204133
CBFB	1211.23	-0.28702	0.131224	-2.18726	0.0287236	0.204344
ZDHHC18	721.718	-0.27056	0.123747	-2.1864	0.0287864	0.204677
ABCD4	964.116	0.248521	0.113715	2.18546	0.0288549	0.205049
PDXDC2P	990.555	0.272999	0.12494	2.18504	0.0288859	0.205156
NOXO1	120.165	0.410108	0.187811	2.18362	0.0289901	0.205781
MAN1B1-AS1	32.034	0.507565	0.232467	2.18339	0.0290073	0.205789
PHF13	957.479	-0.242759	0.111316	-2.18082	0.0291971	0.20684
PCF11	1702.8	0.229731	0.105345	2.18076	0.029201	0.20684
KATNB1	666.471	-0.248249	0.113846	-2.18057	0.0292151	0.20684
LIPH	1040.64	0.305	0.139876	2.1805	0.0292201	0.20684
SMIM13	160.331	-0.39407	0.18082	-2.17934	0.0293061	0.207333
BAX	1134.15	-0.301751	0.138551	-2.1779	0.0294132	0.207861
MANF	545.602	-0.303014	0.139118	-2.17811	0.0293975	0.207861
ANK1	1970.9	0.211036	0.096913	2.17758	0.0294371	0.207914
TANK	1798.9	0.228285	0.104862	2.177	0.0294804	0.208032
NIPSNAP3A	511.049	0.29954	0.137598	2.17692	0.0294862	0.208032
PSMB2	1685.18	-0.221805	0.101913	-2.17642	0.0295239	0.208182
FBXW4P1	13.0623	-0.486047	0.223406	-2.17562	0.0295834	0.208487
ZNF84	352.606	0.299179	0.137697	2.17274	0.0298001	0.209899
FBXL20	575.806	0.281715	0.129729	2.17156	0.0298887	0.210059
RGMB	371.408	-0.30115	0.138678	-2.17157	0.0298879	0.210059
SLC18B1	1184.71	0.26778	0.12329	2.17195	0.0298595	0.210059
PSMD5-AS1	239.71	0.328254	0.151134	2.17194	0.0298605	0.210059
PISD	836.868	-0.271781	0.125211	-2.17058	0.0299629	0.210465
BCL9L	8497.73	0.264073	0.121713	2.16964	0.0300345	0.210662
MIR100HG	304.741	0.454625	0.209547	2.16956	0.0300404	0.210662
PPP1R36	79.1221	0.46059	0.212283	2.1697	0.0300297	0.210662
HOXB4	242.628	0.371011	0.171033	2.16923	0.0300651	0.21072
AGAP11	22.1842	0.504377	0.232617	2.16827	0.0301378	0.211113
PRPF38A	1024.14	-0.260534	0.120174	-2.16797	0.0301611	0.211161
TRIM24	623.601	-0.270995	0.125017	-2.16767	0.030184	0.211205
FAM81A	44.2229	-0.499826	0.230723	-2.16635	0.0302843	0.211675
GAS2L1	560.021	-0.289449	0.133604	-2.16646	0.0302758	0.211675
FAM86C2P	211.063	0.376002	0.17367	2.16504	0.0303848	0.211948
NFATC2IP	1492.86	-0.296955	0.137162	-2.16499	0.0303883	0.211948
CCNG1	4320.51	-0.218714	0.101013	-2.16521	0.0303715	0.211948
CHCHD3	1232.86	-0.226236	0.104498	-2.16497	0.0303896	0.211948
DTX4	1657.15	0.212236	0.0980567	2.16442	0.0304325	0.212055
USP45	477.194	0.323433	0.149437	2.16434	0.0304382	0.212055
SLC9A3	686.124	0.257588	0.119056	2.16359	0.0304957	0.21234
UBN2	1527.7	0.324233	0.149875	2.16335	0.0305142	0.212353
LGALSL	494.05	0.291423	0.134739	2.16286	0.0305518	0.212499
TAS2R5	34.9393	0.499924	0.231324	2.16114	0.0306843	0.213304
HOXC-AS1	40.0022	0.493151	0.228264	2.16044	0.0307387	0.213567
KPNA7	478.951	0.304877	0.141217	2.15893	0.0308553	0.21426
RAD51-AS1	37.2898	0.502914	0.233157	2.15698	0.0310075	0.214966
TMEM105	36.51	0.500204	0.23189	2.15708	0.0309995	0.214966
ZC3H6	316.952	0.371155	0.172049	2.15726	0.0309855	0.214966
DSC2	3840.82	0.2286	0.106036	2.15588	0.0310928	0.215324
DAB2	851.172	0.26816	0.124376	2.15604	0.0310807	0.215324
RTN4R	110.739	-0.451308	0.20968	-2.15237	0.0313684	0.217115
DHTKD1	1384.78	-0.226764	0.105397	-2.15152	0.0314348	0.217457
KLHDC1	55.08	0.493032	0.22924	2.15072	0.0314981	0.217719
GPATCH11	219.762	-0.349738	0.162639	-2.1504	0.0315239	0.217719
UBA7	573.487	0.299552	0.139297	2.15046	0.0315192	0.217719
PDF	141.552	-0.377468	0.175585	-2.14978	0.0315729	0.21794
RNF31	1056.57	-0.241118	0.112216	-2.1487	0.0316582	0.218411
U2AF2	3485.16	-0.195297	0.0909274	-2.14784	0.0317267	0.218765
CHST6	15.3991	-0.439212	0.204548	-2.14723	0.031775	0.21898
LRRC40	625.296	-0.345865	0.16116	-2.14609	0.0318658	0.219369
ZNF517	104.319	0.427708	0.199292	2.14614	0.0318619	0.219369
FMNL3	173.098	-0.446334	0.208014	-2.14569	0.0318978	0.219471
SAMD12	640.113	0.36535	0.170304	2.14529	0.0319298	0.219573
GGT8P	135.973	0.47619	0.222051	2.1445	0.0319925	0.219886
PHF2	503.846	-0.320017	0.149319	-2.14317	0.0320993	0.220502
SNTA1	365.972	-0.311822	0.145521	-2.1428	0.0321291	0.220588
TFPI	3300.35	0.278584	0.130045	2.14221	0.0321767	0.220796
VKORC1	1242.36	-0.280755	0.131087	-2.14175	0.032214	0.220933
C2orf69	663.178	-0.322103	0.150427	-2.14125	0.032254	0.22097
EGFLAM	189.79	0.342541	0.159966	2.14134	0.0322469	0.22097
CACNA2D2	14.2997	0.473964	0.221434	2.14044	0.0323196	0.221301
DGCR8	845.451	-0.24175	0.112962	-2.14011	0.0323457	0.221361
LINC00174	331.127	0.349269	0.163223	2.13983	0.0323687	0.2214
ACKR3	161.483	0.446166	0.208537	2.1395	0.032395	0.221461
DUSP5P1	206.881	0.407962	0.190795	2.13822	0.0324988	0.221944
VAT1	8890.16	0.272387	0.127391	2.1382	0.0325004	0.221944
FRMD4A	432.078	0.299021	0.139922	2.13705	0.0325936	0.222462
CHIC1	1111.97	0.372926	0.17453	2.13674	0.0326189	0.222515
NMNAT1	242.413	0.375384	0.175783	2.13549	0.0327209	0.222974
NUP50-AS1	46.1741	0.491548	0.23017	2.13559	0.0327127	0.222974
XPO5	2172.36	-0.238168	0.1116	-2.13412	0.0328331	0.223618
TKFC	2013.84	0.25529	0.119655	2.13354	0.0328803	0.223821
LOC100506127	194.429	-0.391329	0.183439	-2.1333	0.0329003	0.223838
IFIT5	273.812	0.339776	0.159317	2.13271	0.0329487	0.224048
CRTAP	4040.01	0.220126	0.103252	2.13192	0.0330131	0.224258
MED12	2096.09	0.285584	0.133957	2.1319	0.0330148	0.224258
TRAPPC6A	282.593	0.407288	0.191076	2.13155	0.0330442	0.224339
SACS	1966.67	-0.312653	0.146708	-2.13112	0.0330794	0.224458
EMC3-AS1	119.67	-0.423822	0.198954	-2.13025	0.0331511	0.224826
KANK2	1836.29	-0.245688	0.115378	-2.12942	0.0332198	0.225172
PNKP	732.781	-0.258262	0.121328	-2.12862	0.0332854	0.225497
SCFD1	1122.94	0.219954	0.103347	2.12831	0.0333112	0.225552
TMEM184A	647.237	0.268575	0.126233	2.12761	0.033369	0.225824
TCEA2	435.915	0.301441	0.141739	2.12673	0.0334425	0.226082
VIPR1	490.581	0.311796	0.146599	2.12687	0.0334309	0.226082
PABPC1L	1158.8	0.266733	0.125461	2.12603	0.0335011	0.226358
CD22	26.2357	0.489821	0.230518	2.12488	0.033597	0.22669
SEC14L4	346.118	0.30949	0.145656	2.1248	0.0336034	0.22669
IP6K2	2799.12	0.254285	0.119657	2.12512	0.0335766	0.22669
PEG10	2696.71	-0.359775	0.169388	-2.12397	0.0336727	0.227037
PKNOX1	377.127	-0.296879	0.139827	-2.12319	0.0337377	0.227268
ENG	551.055	0.27991	0.131838	2.12314	0.0337425	0.227268
CSTF2T	569.88	-0.293242	0.138179	-2.12219	0.0338216	0.227561
KDM6B	780.997	0.367619	0.173222	2.12224	0.0338176	0.227561
DCAF15	504.363	-0.278672	0.131364	-2.12137	0.0338908	0.227907
SRSF10	2494.08	-0.318829	0.150347	-2.12062	0.0339539	0.228211
FOXRED2	936.945	-0.2487	0.117309	-2.12003	0.0340035	0.228424
RNF128	5113.71	0.220566	0.104072	2.11937	0.0340591	0.228678
HSD17B7	168.706	-0.42165	0.199008	-2.11876	0.0341107	0.228703
GAS5	2208.74	0.356346	0.168191	2.11869	0.0341165	0.228703
ERMN	22.0308	0.484972	0.228883	2.11886	0.034102	0.228703
DYRK1B	35.522	0.49318	0.232976	2.11687	0.0342709	0.229588
SIL1	979.833	0.235742	0.111372	2.11671	0.0342845	0.229588
ZWILCH	444.41	-0.41545	0.196402	-2.11531	0.0344036	0.230264
HMGCR	2583.4	-0.254451	0.12034	-2.11443	0.0344787	0.230646
ESYT1	6716.26	-0.212301	0.100434	-2.11384	0.0345289	0.230861
TCHP	410.159	-0.309697	0.146595	-2.1126	0.0346348	0.231448
HMGCL	969.701	0.286201	0.13553	2.11172	0.0347105	0.231833
OBSCN	2789.4	0.252044	0.119389	2.1111	0.0347633	0.232064
ACTG1	45973.9	-0.277768	0.131594	-2.11079	0.0347904	0.232124
GIPR	269.641	0.356271	0.16882	2.11036	0.0348272	0.232248
FGFR1	2071.65	-0.219053	0.103875	-2.10882	0.0349603	0.233014
ACY3	337.884	-0.333451	0.158214	-2.10759	0.0350666	0.233601
DDX60L	711.914	0.356108	0.169003	2.10711	0.0351083	0.233757
CNOT10	865.654	-0.249059	0.118238	-2.10643	0.0351674	0.234028
COPB1	7111.86	0.222361	0.105633	2.10503	0.0352883	0.23471
COX8A	3170.05	-0.231648	0.110077	-2.10442	0.0353416	0.234942
NIPA2	2182.33	-0.237843	0.113043	-2.10401	0.0353778	0.235003
LOC100996579	137.643	0.400556	0.190388	2.1039	0.0353875	0.235003
SLC35E2	1849.11	0.226877	0.107872	2.10321	0.0354477	0.235171
PLAGL2	1144.89	-0.241249	0.114706	-2.10318	0.0354497	0.235171
COA1	580.376	-0.274422	0.13051	-2.10269	0.0354929	0.235336
SYNGAP1	58.1901	0.453831	0.215941	2.10165	0.0355841	0.235818
ZNF518A	1458.09	0.249276	0.118655	2.10085	0.0356539	0.236159
APITD1	38.2723	-0.486516	0.231735	-2.09945	0.0357776	0.236855
ATHL1	1820.59	0.287444	0.136929	2.09921	0.0357982	0.236869
TPRG1L	1664.82	0.230787	0.109981	2.09842	0.035868	0.237208
SNAP23	1500.17	0.239215	0.11402	2.09801	0.035904	0.237242
DOK4	3247.36	0.21334	0.1017	2.09773	0.0359288	0.237242
KLK11	1080.13	-0.327428	0.156087	-2.09773	0.0359288	0.237242
CCAR1	2908.96	0.21797	0.103933	2.09721	0.0359748	0.237423
HNRNPR	452.606	-0.296845	0.141576	-2.09672	0.0360187	0.23759
STYK1	52.5768	-0.484746	0.231372	-2.0951	0.0361622	0.23829
FNDC4	271.521	0.33056	0.157765	2.09527	0.0361474	0.23829
PARD6G	30.6071	0.487852	0.23293	2.09442	0.0362227	0.238565
CEP72	506.288	-0.29393	0.140374	-2.09391	0.0362684	0.238743
NATD1	117.811	-0.407244	0.194567	-2.09308	0.0363424	0.238809
PTRHD1	351.277	0.338787	0.16187	2.09296	0.036353	0.238809
ANKHD1	158.065	-0.399581	0.190866	-2.09352	0.0363025	0.238809
PRELID1	2139.38	-0.224664	0.107331	-2.09319	0.0363321	0.238809
LAMA2	637.191	0.33455	0.159866	2.09269	0.0363765	0.23884
HGSNAT	1293.03	0.229108	0.109507	2.09218	0.0364226	0.23902
GDA	9451.76	0.233557	0.11167	2.0915	0.0364833	0.239295
WRAP73	334.618	-0.308996	0.147852	-2.0899	0.036627	0.239745
SLC30A1	2057.99	0.254289	0.121649	2.09036	0.0365856	0.239745
CCDC78	316.158	0.384667	0.184025	2.0903	0.0365908	0.239745
TIAM2	353.356	-0.294447	0.140885	-2.08998	0.0366194	0.239745
HSPB11	413.02	-0.264991	0.126881	-2.08849	0.0367534	0.239878
ADAMTS15	876.041	0.333676	0.159719	2.08914	0.0366947	0.239878
PXMP2	550.84	-0.267576	0.128136	-2.08821	0.0367786	0.239878
DYNC2LI1	664.066	0.307061	0.147043	2.08825	0.0367756	0.239878
AGPAT3	2713.97	0.193401	0.0925984	2.0886	0.0367437	0.239878
GLYCTK	2920.31	0.304139	0.145607	2.08877	0.0367288	0.239878
IFNE	18.5885	0.476802	0.228194	2.08946	0.0366667	0.239878
FGF18	26.4054	-0.483905	0.231824	-2.08738	0.0368538	0.240245
PLP2	2852.12	-0.212107	0.101723	-2.08513	0.0370572	0.241448
KCNK1	2196.3	-0.200602	0.0962233	-2.08476	0.0370914	0.241548
PCMTD2	883.222	0.305497	0.146588	2.08405	0.0371552	0.24184
SNORA45A	20.7164	0.468288	0.224881	2.08238	0.0373079	0.242312
AHSA2	2140.45	0.210863	0.101263	2.08233	0.0373123	0.242312
RAD18	1140.9	-0.329812	0.158371	-2.08253	0.0372944	0.242312
ZNF346	364.613	-0.285685	0.137202	-2.08222	0.0373225	0.242312
NRARP	1169.36	-0.256282	0.123057	-2.08263	0.0372853	0.242312
GPAA1	5842.1	-0.193779	0.0930786	-2.08188	0.0373532	0.242388
LRP8	666.694	-0.285476	0.137194	-2.08082	0.0374501	0.242742
LYRM5	125.934	0.42107	0.202373	2.08066	0.0374647	0.242742
KDM4B	582.725	0.260901	0.125393	2.08067	0.0374641	0.242742
LINC00467	102.054	0.438466	0.210766	2.08034	0.0374943	0.24281
PPM1B	1183.61	-0.225582	0.108451	-2.08005	0.037521	0.24286
MLEC	20052.7	-0.225423	0.108405	-2.07945	0.0375763	0.243093
CTCF	1525.58	-0.209616	0.100814	-2.07924	0.037595	0.243093
HNRNPM	6167.56	-0.232415	0.111808	-2.0787	0.0376448	0.243292
ROR1	307.881	0.316192	0.152153	2.07812	0.0376985	0.243515
PIM1	3722.84	-0.219082	0.105468	-2.07724	0.0377792	0.243913
S100A16	4397.01	0.259406	0.124951	2.07606	0.0378887	0.244497
SEPT7P2	107.384	-0.406727	0.196026	-2.07486	0.0379994	0.245088
CCDC121	63.0399	-0.469053	0.226153	-2.07405	0.0380744	0.245324
SLC35B3	487.912	0.288529	0.139113	2.07406	0.0380738	0.245324
IRF9	493.052	0.305157	0.147191	2.07321	0.0381529	0.245582
ADCK1	261.632	0.338371	0.163219	2.07311	0.0381623	0.245582
C9orf172	126.744	0.417014	0.201165	2.073	0.0381722	0.245582
IVD	1311.26	0.249725	0.120507	2.07229	0.0382383	0.245636
SLFN11	10.8275	-0.410885	0.198258	-2.07247	0.0382212	0.245636
AIFM3	44.6545	0.474163	0.228804	2.07236	0.0382321	0.245636
JUN	2119.98	-0.27859	0.134486	-2.07151	0.0383109	0.245732
B3GNT9	195.299	-0.364513	0.175945	-2.07175	0.0382892	0.245732
NOL12	428.498	-0.276426	0.133435	-2.07162	0.0383009	0.245732
PITHD1	627.908	-0.249787	0.12071	-2.0693	0.0385176	0.246837
ANTXR2	5630.53	0.254475	0.122979	2.06926	0.0385219	0.246837
BECN1	806.816	0.235506	0.113855	2.06847	0.0385955	0.247185
PPP4R3A	1255.45	-0.217766	0.105308	-2.0679	0.0386494	0.247307
KIAA1211L	333.373	0.340385	0.164607	2.06786	0.0386532	0.247307
CA9	1265.64	-0.37531	0.181532	-2.06745	0.0386916	0.247428
RBM5-AS1	69.2828	0.471327	0.228076	2.06653	0.0387784	0.24786
[truncated: 24,486 more rows]

## Sheet: M_vs_D
Gene name	Baseline mean	Log2FC	Std Err	Wald	pval	padj
TNS4	103.304	-5.00805	0.381494	-13.1275	2.29244e-39	4.10292e-37
NLRP3	53.1773	-4.60833	0.415948	-11.0791	1.58454e-28	1.30645e-26
ETV1	505.084	-4.09118	0.176373	-23.1961	4.98575e-119	7.31709e-115
CLDN2	459.883	-3.88787	0.378007	-10.2852	8.21932e-25	4.90353e-23
EGR2	75.8248	-3.87355	0.405196	-9.55971	1.18091e-21	5.39907e-20
ETV5	512.302	-3.61203	0.203986	-17.7073	3.68346e-70	3.6039e-67
ETV4	1641.5	-3.38689	0.196303	-17.2534	1.05529e-66	8.60415e-64
DUSP6	2565.69	-3.30825	0.185787	-17.8066	6.277e-71	7.08625e-68
VGF	822.685	-3.11308	0.156339	-19.9123	3.18135e-88	7.78158e-85
IL1B	42.0349	-3.048	0.402077	-7.58062	3.43908e-14	7.22058e-13
LRP8	398.105	-2.98125	0.179155	-16.6406	3.53986e-62	2.59755e-59
PSAT1	452.342	-2.98124	0.248763	-11.9842	4.29739e-33	5.08617e-31
CDC45	437.617	-2.9176	0.179333	-16.2692	1.63314e-59	1.04209e-56
SH3TC2	402.197	-2.85957	0.221896	-12.887	5.32993e-38	8.789e-36
NME1	280.403	-2.82854	0.196724	-14.3783	7.08588e-47	1.99985e-44
CYP24A1	146.526	-2.79491	0.303948	-9.19534	3.7381e-20	1.47872e-18
MCM10	454.518	-2.72388	0.371521	-7.3317	2.27244e-13	4.29772e-12
GINS2	278.23	-2.70079	0.239297	-11.2864	1.5322e-29	1.37954e-27
NOTUM	15.8426	-2.69255	0.46845	-5.74778	9.04238e-09	9.33235e-08
SHC3	67.3815	-2.68732	0.35074	-7.66184	1.83283e-14	3.97908e-13
CDCA7	928.12	-2.66769	0.149636	-17.8278	4.29755e-71	5.2559e-68
KIAA0040	2275.5	-2.66239	0.127359	-20.9046	4.86076e-97	3.56682e-93
UHRF1	877.882	-2.65803	0.19182	-13.8569	1.15553e-43	2.82642e-41
PHLDA1	2961.45	-2.63771	0.128515	-20.5245	1.30194e-93	4.7768e-90
EGR1	2083.56	-2.63456	0.411325	-6.40507	1.503e-10	1.9642e-09
ACOX2	20.6879	-2.62767	0.439573	-5.97778	2.26201e-09	2.53802e-08
MGAT5B	31.4453	-2.61609	0.406268	-6.43932	1.20009e-10	1.58386e-09
ACTL8	32.8201	-2.61549	0.394738	-6.6259	3.45148e-11	4.91786e-10
SKAP1	128.101	-2.60956	0.270061	-9.66287	4.33542e-22	2.0793e-20
FJX1	137.858	-2.60689	0.25658	-10.1601	2.98693e-24	1.67314e-22
EGR3	66.09	-2.6063	0.422604	-6.16724	6.94903e-10	8.34566e-09
DCLK1	17.15	-2.59097	0.479196	-5.40692	6.41191e-08	5.7519e-07
PTHLH	76.1524	-2.56268	0.324861	-7.88855	3.05723e-15	7.21348e-14
DTL	778.988	-2.54309	0.167312	-15.1997	3.55338e-52	1.62967e-49
CLSPN	340.893	-2.50686	0.266985	-9.38951	6.02823e-21	2.51336e-19
MYH15	440.483	-2.49724	0.17205	-14.5146	9.7893e-48	2.99308e-45
FOSL1	1543.47	-2.49205	0.192908	-12.9183	3.5472e-38	5.91576e-36
CGREF1	279.481	-2.46578	0.189921	-12.9832	1.52402e-38	2.57087e-36
SYTL5	1033.33	-2.45344	0.143367	-17.1131	1.18606e-65	9.16138e-63
NAT8L	19.737	-2.45184	0.443057	-5.53392	3.13144e-08	2.94219e-07
SLC14A1	244.318	-2.40942	0.447968	-5.37854	7.50917e-08	6.66695e-07
E2F1	747.916	-2.39186	0.191119	-12.5151	6.1764e-36	9.34484e-34
DDN	20.3162	-2.37655	0.443744	-5.35568	8.52347e-08	7.51746e-07
STEAP3	488.009	-2.35846	0.162755	-14.4908	1.38522e-47	4.14886e-45
FOXL1	1248.21	-2.32248	0.1256	-18.4911	2.43393e-76	4.46504e-73
MCM6	1972.02	-2.31817	0.157841	-14.6868	7.8375e-49	2.67496e-46
CA9	838.266	-2.31452	0.202557	-11.4265	3.08201e-30	2.97577e-28
XRCC2	108.843	-2.30569	0.316831	-7.27734	3.40473e-13	6.2304e-12
WNT10B	35.364	-2.29905	0.384834	-5.97414	2.31307e-09	2.58937e-08
EXO1	610.987	-2.29342	0.218251	-10.5082	7.92292e-26	5.19093e-24
FAM216A	292.25	-2.28959	0.19997	-11.4496	2.36099e-30	2.34121e-28
SPRY4	867.926	-2.27566	0.186736	-12.1865	3.66713e-34	4.5999e-32
MCM3	2424.73	-2.25266	0.148619	-15.1573	6.78363e-52	2.76546e-49
RRM2	3039.97	-2.24554	0.346342	-6.48358	8.9569e-11	1.20377e-09
P2RX5	20.8531	-2.2347	0.431531	-5.17854	2.23632e-07	1.85111e-06
LAMA2	319.565	-2.20328	0.204477	-10.7752	4.50793e-27	3.16548e-25
DACT1	377.788	-2.1769	0.246686	-8.82461	1.09844e-18	3.74032e-17
WDR76	307.696	-2.17305	0.179653	-12.0958	1.11104e-33	1.34758e-31
SCFD2	151.339	-2.15691	0.258541	-8.34265	7.26447e-17	2.0424e-15
MCM4	2519.72	-2.15137	0.160454	-13.408	5.42728e-41	1.10626e-38
MYC	3624.81	-2.14818	0.169031	-12.7087	5.28752e-37	8.34405e-35
KDELC2	104.238	-2.13893	0.291519	-7.33718	2.18138e-13	4.15764e-12
RXFP4	21.2074	-2.12222	0.449432	-4.722	2.33539e-06	1.61878e-05
ANXA10	282.426	-2.11811	0.202525	-10.4585	1.33971e-25	8.58584e-24
GOLGA7B	122.104	-2.1095	0.309157	-6.82339	8.89167e-12	1.34808e-10
ELFN1-AS1	69.2533	-2.09695	0.309883	-6.76692	1.31554e-11	1.94822e-10
WDHD1	531.202	-2.09627	0.196915	-10.6456	1.82899e-26	1.24269e-24
PCNA	2219.98	-2.0951	0.157395	-13.3111	1.99479e-40	3.9034e-38
NTSR1	3263.03	-2.09058	0.100259	-20.8519	1.4645e-96	7.16431e-93
GATA2	175.453	-2.08925	0.312087	-6.69445	2.16487e-11	3.16136e-10
HAS2	877.24	-2.08656	0.140495	-14.8514	6.81018e-50	2.49865e-47
SRM	878.701	-2.07407	0.13812	-15.0164	5.73162e-51	2.21361e-48
FABP5	316.182	-2.07344	0.184418	-11.2432	2.50265e-29	2.23285e-27
HS3ST1	466.005	-2.05814	0.173013	-11.8959	1.24355e-32	1.43703e-30
FEN1	1082.57	-2.05344	0.176576	-11.6292	2.92906e-31	3.09258e-29
MYEOV	386.479	-2.03405	0.422602	-4.81316	1.48559e-06	1.06666e-05
SLC25A19	88.7094	-2.01428	0.292501	-6.8864	5.72225e-12	8.96262e-11
TMEM52	58.1903	-2.00454	0.309503	-6.47663	9.37921e-11	1.25707e-09
BLM	332.4	-2.00021	0.233437	-8.56852	1.0482e-17	3.21155e-16
DSCC1	421.808	-1.98569	0.183633	-10.8133	2.97608e-27	2.17298e-25
FAM111B	330.115	-1.9571	0.472868	-4.1388	3.49126e-05	0.000191257
GINS4	316.637	-1.9479	0.258561	-7.53363	4.93501e-14	1.01437e-12
CDC6	749.406	-1.94554	0.202974	-9.58516	9.23162e-22	4.28744e-20
DUSP5	20.2681	-1.94179	0.447147	-4.34262	1.40795e-05	8.28514e-05
CD320	628.104	-1.92595	0.15198	-12.6724	8.41317e-37	1.31353e-34
POLE2	261.994	-1.92531	0.215368	-8.93963	3.90483e-19	1.39095e-17
TESC	216.458	-1.92224	0.20553	-9.35262	8.55039e-21	3.5348e-19
E2F8	467.366	-1.91532	0.231585	-8.27046	1.33442e-16	3.62667e-15
SDF2L1	153.159	-1.90949	0.232688	-8.20622	2.28267e-16	6.07995e-15
SYTL2	1065.22	-1.90526	0.208972	-9.11727	7.70409e-20	2.99114e-18
PHLDB2	541.295	-1.89775	0.197646	-9.60177	7.85839e-22	3.67292e-20
CCNE1	134.256	-1.89647	0.253016	-7.49545	6.60697e-14	1.33009e-12
SLC37A2	453.041	-1.89178	0.154735	-12.2259	2.26013e-34	2.90962e-32
LRRC66	290.031	-1.88989	0.215359	-8.77549	1.70162e-18	5.68859e-17
POLA2	852.149	-1.8889	0.182178	-10.3684	3.45154e-25	2.13733e-23
WDR4	434.08	-1.88889	0.170249	-11.0949	1.32815e-28	1.12022e-26
GAL	21.1079	-1.88425	0.442279	-4.26032	2.04132e-05	0.000116253
MCM2	1807.77	-1.882	0.172202	-10.929	8.37328e-28	6.40032e-26
MFSD2A	19.2394	-1.87963	0.446256	-4.21199	2.53126e-05	0.000142006
ITGBL1	20.5905	-1.8775	0.468757	-4.00527	6.19473e-05	0.000319894
FAM84B	5190.48	-1.86782	0.113205	-16.4994	3.70351e-61	2.58822e-58
VPS9D1-AS1	137.647	-1.86413	0.224383	-8.3078	9.74936e-17	2.71502e-15
FGFR4	1714.86	-1.86204	0.132218	-14.0832	4.82048e-45	1.26331e-42
FGFR3	131.451	-1.84521	0.260044	-7.09576	1.28643e-12	2.19531e-11
DRD1	23.3238	-1.84483	0.447934	-4.11852	3.81308e-05	0.000207032
CMSS1	343.455	-1.84412	0.168092	-10.9709	5.27544e-28	4.14023e-26
FAM81A	33.2878	-1.84288	0.380826	-4.83918	1.30379e-06	9.44443e-06
ATP5G1	608.798	-1.8369	0.148391	-12.3788	3.40572e-35	4.76286e-33
ALDH1B1	190.796	-1.83052	0.212252	-8.62428	6.44996e-18	2.02264e-16
ASIC1	88.2606	-1.82675	0.267607	-6.82624	8.71686e-12	1.32294e-10
CDC25A	231.919	-1.82662	0.250384	-7.29527	2.9807e-13	5.50249e-12
JAG1	2647.49	-1.81214	0.12515	-14.4797	1.6279e-47	4.77821e-45
SHB	700.278	-1.81202	0.138006	-13.13	2.21671e-39	4.06656e-37
MCM5	1545.42	-1.81198	0.138841	-13.0507	6.29471e-39	1.09978e-36
LYAR	341.627	-1.80587	0.198643	-9.091	9.81323e-20	3.75049e-18
ANKRD22	32.2306	-1.80317	0.39202	-4.5997	4.23103e-06	2.79579e-05
LINC00941	149.363	-1.80102	0.220213	-8.17853	2.87329e-16	7.53006e-15
CHAC2	123.98	-1.79361	0.241375	-7.43081	1.07934e-13	2.12624e-12
C16orf59	290.303	-1.79174	0.199992	-8.95906	3.27447e-19	1.17496e-17
LY6E	84.2136	-1.78482	0.280307	-6.36738	1.92285e-10	2.47759e-09
ECE2	86.0499	-1.77196	0.292324	-6.06164	1.34738e-09	1.55457e-08
UBASH3B	617.227	-1.76904	0.206782	-8.5551	1.17763e-17	3.59311e-16
RANBP1	867.201	-1.76533	0.128614	-13.7258	7.11667e-43	1.60683e-40
PKMYT1	981.763	-1.75558	0.182047	-9.64356	5.23431e-22	2.50224e-20
ESCO2	540.82	-1.7543	0.385	-4.55661	5.19846e-06	3.36981e-05
IMPDH1	844.214	-1.75345	0.125106	-14.0157	1.24952e-44	3.21719e-42
DHODH	155.246	-1.75159	0.222378	-7.87666	3.3625e-15	7.89569e-14
COL13A1	99.7993	-1.75024	0.266487	-6.56783	5.10532e-11	7.10196e-10
DNMT1	2765.43	-1.74469	0.151722	-11.4992	1.33068e-30	1.37528e-28
TYMS	481.258	-1.73904	0.236804	-7.3438	2.07619e-13	3.97264e-12
TIPIN	74.7226	-1.73071	0.30293	-5.71324	1.10848e-08	1.13208e-07
EXOSC5	251.686	-1.7297	0.199913	-8.6523	5.04721e-18	1.59297e-16
RAD51AP1	483.407	-1.72829	0.233433	-7.40382	1.3232e-13	2.57891e-12
ZNF367	353.978	-1.72734	0.197863	-8.73	2.54676e-18	8.32433e-17
DDIAS	446.838	-1.7231	0.21974	-7.84152	4.45138e-15	1.03205e-13
RMI2	369.314	-1.72242	0.203443	-8.46636	2.53182e-17	7.41655e-16
MYBL2	3485.54	-1.71287	0.168918	-10.1403	3.66158e-24	2.04324e-22
BRCA1	1264.59	-1.71228	0.193487	-8.84959	8.78452e-19	3.02633e-17
ZWINT	1285.29	-1.71215	0.180891	-9.46509	2.93312e-21	1.28497e-19
POLR3K	379.517	-1.71148	0.20363	-8.40484	4.28445e-17	1.2305e-15
BOLA3	115.519	-1.70935	0.232062	-7.36589	1.75967e-13	3.39802e-12
ANXA13	3366.8	-1.70552	0.109311	-15.6024	7.006e-55	3.54552e-52
NRP1	3073.17	-1.7022	0.112106	-15.1839	4.52254e-52	1.95214e-49
ULBP3	45.6257	-1.69712	0.335708	-5.05535	4.29607e-07	3.37883e-06
NOP16	605.657	-1.69091	0.137928	-12.2594	1.49638e-34	1.99645e-32
RFC3	654.627	-1.68583	0.186092	-9.05915	1.31472e-19	4.9601e-18
KREMEN2	235.623	-1.68503	0.186137	-9.05261	1.39587e-19	5.23069e-18
THBD	560.462	-1.67801	0.192891	-8.69928	3.33994e-18	1.07493e-16
FAM86JP	31.6906	-1.67603	0.375477	-4.46373	8.05441e-06	5.00663e-05
ASF1B	922.534	-1.67421	0.19668	-8.51232	1.70482e-17	5.0957e-16
AQP3	1308.4	-1.6699	0.320351	-5.21272	1.86091e-07	1.55324e-06
ZIC5	18.6595	-1.66762	0.443073	-3.76376	0.000167379	0.000786571
SLC25A15	202.682	-1.66505	0.194296	-8.56963	1.03822e-17	3.18765e-16
CABP1	21.6206	-1.66416	0.44418	-3.74658	0.000179259	0.000838398
RAC3	127.301	-1.66413	0.274331	-6.06613	1.31032e-09	1.51539e-08
C6orf1	248.557	-1.66186	0.20067	-8.28157	1.21566e-16	3.34103e-15
ELOVL6	1107.24	-1.659	0.118826	-13.9616	2.67338e-44	6.76457e-42
TP73	179.939	-1.65893	0.275751	-6.01602	1.78753e-09	2.03679e-08
GJC2	43.8902	-1.65101	0.365323	-4.51931	6.20411e-06	3.96738e-05
GMNN	370.379	-1.64821	0.2015	-8.17967	2.8462e-16	7.47242e-15
WDR62	454.13	-1.64673	0.197063	-8.35639	6.46673e-17	1.82511e-15
BOP1	2029.95	-1.64269	0.113037	-14.5324	7.55163e-48	2.35804e-45
SSFA2	17588.5	-1.64191	0.131817	-12.456	1.29689e-35	1.90332e-33
ELFN1	64.1482	-1.6405	0.304748	-5.38316	7.31915e-08	6.52191e-07
IL1A	19.0991	-1.64006	0.468085	-3.50376	0.000458745	0.00194133
SLC28A3	26.3971	-1.63946	0.400165	-4.09695	4.18628e-05	0.000225129
CENPM	374.624	-1.63311	0.173906	-9.39075	5.95766e-21	2.49102e-19
PPAN	33.4606	-1.63004	0.375262	-4.34375	1.4007e-05	8.24817e-05
SNHG15	105.047	-1.62835	0.2595	-6.27494	3.49769e-10	4.3465e-09
C1QBP	1898.94	-1.62704	0.132983	-12.235	2.02175e-34	2.62577e-32
PFAS	1375.8	-1.62402	0.140568	-11.5533	7.10432e-31	7.44735e-29
SNORA6	17.3848	-1.62232	0.440729	-3.68099	0.000232328	0.0010566
FARSB	1370.17	-1.62047	0.117334	-13.8108	2.19476e-43	5.28037e-41
EVPL	1958.51	-1.61954	0.107914	-15.0076	6.54429e-51	2.46267e-48
WNT16	47.5859	-1.6147	0.385183	-4.19204	2.76462e-05	0.000153746
CCND1	3200.93	-1.60861	0.146936	-10.9477	6.81504e-28	5.23652e-26
RUNX2	141.123	-1.60698	0.232038	-6.92549	4.34457e-12	6.923e-11
UBE2T	556.623	-1.60593	0.190511	-8.4296	3.46857e-17	1.00404e-15
FERMT1	2480.12	-1.60457	0.159415	-10.0654	7.85619e-24	4.31826e-22
TRABD2A	78.6308	-1.60414	0.26844	-5.97578	2.2899e-09	2.56538e-08
AGMAT	517.324	-1.60242	0.170147	-9.41785	4.60426e-21	1.95861e-19
CHAF1A	817.26	-1.59858	0.156691	-10.2021	1.94039e-24	1.12115e-22
FANCI	1582.44	-1.59549	0.177959	-8.96551	3.08836e-19	1.1109e-17
PLCXD1	105.389	-1.5952	0.263811	-6.04676	1.47785e-09	1.6971e-08
LINC01116	149.611	-1.59328	0.252647	-6.30634	2.85717e-10	3.58698e-09
IFRD2	1076.53	-1.58615	0.135851	-11.6756	1.69815e-31	1.81913e-29
ATAD2	2964.67	-1.58414	0.179719	-8.81452	1.20203e-18	4.08356e-17
GINS3	160.571	-1.58388	0.237095	-6.68035	2.38379e-11	3.45649e-10
ATAD5	417.054	-1.58356	0.187701	-8.43662	3.26658e-17	9.53089e-16
TNC	1098.16	-1.57536	0.175701	-8.96614	3.07098e-19	1.10736e-17
CCDC85B	1148.62	-1.57101	0.138224	-11.3657	6.19759e-30	5.7567e-28
HSPE1	728.152	-1.56424	0.151871	-10.2998	7.05749e-25	4.27999e-23
CEMIP	90.3369	-1.56423	0.328025	-4.76863	1.85483e-06	1.31188e-05
UNG	1358.23	-1.56355	0.139233	-11.2297	2.91359e-29	2.57589e-27
LINC00669	21.18	-1.56058	0.428307	-3.64359	0.000268857	0.00120224
PBK	787.895	-1.55813	0.207001	-7.52717	5.18501e-14	1.05835e-12
TCF4	20.3856	-1.55766	0.432603	-3.60066	0.000317416	0.00139598
NUP210	559.985	-1.55149	0.408156	-3.80121	0.000143993	0.000687009
TRIP13	832.15	-1.55114	0.183973	-8.43135	3.41697e-17	9.91057e-16
RRS1	461.977	-1.54683	0.140975	-10.9724	5.18973e-28	4.09486e-26
ZGRF1	303.526	-1.54586	0.238907	-6.47057	9.76318e-11	1.30377e-09
ARL4C	1924.59	-1.54485	0.183634	-8.41267	4.00779e-17	1.15557e-15
CDC7	300.892	-1.54216	0.201444	-7.65551	1.92542e-14	4.17392e-13
EDAR	865.924	-1.53529	0.155633	-9.86479	5.91557e-23	3.00405e-21
GINS1	262.912	-1.53449	0.244198	-6.28379	3.30412e-10	4.1199e-09
FKBP10	28.4782	-1.53127	0.403185	-3.79795	0.000145901	0.000694981
TAF4B	339.725	-1.53122	0.169313	-9.04373	1.5141e-19	5.63982e-18
B4GALT6	408.002	-1.53031	0.203205	-7.53085	5.04093e-14	1.03325e-12
NCAPD3	2385.6	-1.5303	0.1874	-8.16594	3.18949e-16	8.29946e-15
SLC5A1	30.7879	-1.52836	0.438267	-3.48728	0.000487966	0.00205252
PPIL1	472.3	-1.52489	0.151711	-10.0513	9.06931e-24	4.92968e-22
STRA13	661.382	-1.52404	0.132758	-11.4798	1.66596e-30	1.66324e-28
SERPINE2	23664.5	-1.52277	0.124571	-12.2241	2.31199e-34	2.9505e-32
CTPS1	647.276	-1.52019	0.178054	-8.5378	1.36801e-17	4.14814e-16
ALG3	864.58	-1.51877	0.136938	-11.091	1.38802e-28	1.16404e-26
ANK1	1177.4	-1.51806	0.129144	-11.7548	6.67206e-32	7.3074e-30
LYPD3	233.075	-1.51731	0.229155	-6.62132	3.56017e-11	5.0629e-10
ENO1	27987.5	-1.50783	0.0974739	-15.469	5.61377e-54	2.74625e-51
RECQL4	1813.26	-1.50593	0.154	-9.77875	1.38917e-22	6.98201e-21
MAD2L1	952.271	-1.50388	0.191947	-7.83489	4.6926e-15	1.08455e-13
POLD2	2719.21	-1.50048	0.0984574	-15.2399	1.9223e-52	9.10055e-50
NDUFAF4	225.527	-1.49827	0.196363	-7.63009	2.34598e-14	5.04225e-13
NOLC1	3086.27	-1.49709	0.102531	-14.6013	2.75578e-48	8.98752e-46
PAK1IP1	363.96	-1.49509	0.160937	-9.28992	1.54398e-20	6.27685e-19
DPH2	422.544	-1.49443	0.167653	-8.91384	4.92947e-19	1.73489e-17
WDR12	1060.21	-1.49363	0.130824	-11.4171	3.43659e-30	3.27502e-28
PRDX4	595.268	-1.49294	0.138581	-10.773	4.61552e-27	3.22559e-25
WDR3	863.424	-1.49241	0.169555	-8.80194	1.34476e-18	4.5579e-17
SIGMAR1	2771.2	-1.49223	0.117934	-12.6531	1.07517e-36	1.66097e-34
FAM3C	7942.44	-1.49218	0.135722	-10.9943	4.06884e-28	3.24534e-26
FAM86EP	76.2392	-1.49128	0.282666	-5.27575	1.32214e-07	1.1301e-06
RRP15	330.995	-1.48864	0.165489	-8.99537	2.35428e-19	8.57353e-18
TK1	1794.96	-1.48766	0.173493	-8.57474	9.93092e-18	3.06834e-16
PRMT3	711.89	-1.48746	0.14295	-10.4055	2.34089e-25	1.46816e-23
APLP1	363.886	-1.48085	0.208933	-7.08769	1.36371e-12	2.32179e-11
KANK1	75.3814	-1.48076	0.35259	-4.19966	2.67318e-05	0.000149227
THRIL	569.275	-1.47978	0.207368	-7.136	9.60857e-13	1.66382e-11
GLB1L2	1342.39	-1.47944	0.133002	-11.1235	9.64165e-29	8.27491e-27
CCDC86	742.775	-1.47838	0.14076	-10.5028	8.38286e-26	5.46786e-24
PUS7	749.455	-1.47697	0.137835	-10.7155	8.60983e-27	5.93229e-25
MPHOSPH6	260.004	-1.47667	0.205423	-7.18845	6.55322e-13	1.14905e-11
SPC24	111.402	-1.47523	0.278482	-5.29739	1.17472e-07	1.01616e-06
NOC3L	626.924	-1.47432	0.156003	-9.45061	3.36873e-21	1.46705e-19
ORC6	465.185	-1.47128	0.214294	-6.86569	6.61707e-12	1.02331e-10
TOMM40	867.687	-1.46893	0.130917	-11.2203	3.24225e-29	2.84929e-27
SKA3	442.887	-1.46883	0.208976	-7.02869	2.08474e-12	3.50065e-11
HELLS	619.674	-1.46809	0.201897	-7.27148	3.55557e-13	6.48219e-12
PKM	15149.2	-1.46781	0.117301	-12.5132	6.31939e-36	9.46361e-34
RABEPK	613.893	-1.46667	0.144013	-10.1843	2.33043e-24	1.33079e-22
NOP56	2522.11	-1.46387	0.111366	-13.1446	1.82708e-39	3.39421e-37
EPHA2	3425.24	-1.46294	0.308315	-4.74495	2.08555e-06	1.46028e-05
MRAP2	207.769	-1.45934	0.2024	-7.21015	5.58891e-13	9.88227e-12
DUT	454.008	-1.45824	0.165005	-8.83754	9.78452e-19	3.33948e-17
BATF	89.6872	-1.45725	0.315359	-4.62092	3.82048e-06	2.55441e-05
TFR2	169.479	-1.45718	0.203538	-7.15924	8.11237e-13	1.41566e-11
PSMC3IP	71.809	-1.4528	0.292134	-4.97307	6.59018e-07	5.04788e-06
MTHFD2	1635.8	-1.4516	0.198135	-7.32633	2.36539e-13	4.45743e-12
CYB5R2	511.049	-1.45126	0.143549	-10.1098	4.99696e-24	2.76738e-22
FCHO1	126.596	-1.44879	0.231026	-6.27109	3.58538e-10	4.44793e-09
HOMER1	400.471	-1.44639	0.215636	-6.70755	1.97924e-11	2.89605e-10
IPO4	1290.06	-1.44609	0.133162	-10.8596	1.79576e-27	1.3378e-25
IL27RA	88.4419	-1.44319	0.255399	-5.65075	1.59751e-08	1.57773e-07
TSPAN11	85.9914	-1.44108	0.285259	-5.05184	4.37567e-07	3.4396e-06
PAICS	3498.09	-1.44083	0.101873	-14.1434	2.05191e-45	5.47524e-43
POLR3G	260.058	-1.4392	0.205593	-7.00024	2.55521e-12	4.23253e-11
TERT	43.5132	-1.43895	0.377729	-3.80949	0.000139256	0.000666357
ORC1	433.539	-1.43764	0.175631	-8.18555	2.71073e-16	7.12951e-15
SLC29A1	874.141	-1.43731	0.130743	-10.9934	4.11039e-28	3.26077e-26
FBXO5	493.337	-1.4311	0.156068	-9.1697	4.74347e-20	1.87138e-18
SLC25A26	34.9537	-1.43105	0.399869	-3.57879	0.000345187	0.00150459
HMGA1	16077.1	-1.42996	0.112147	-12.7507	3.08952e-37	4.92846e-35
RNASEH2A	770.042	-1.42942	0.148467	-9.62783	6.10036e-22	2.88803e-20
FAM150B	23.7016	-1.42868	0.430396	-3.31947	0.000901894	0.00352556
C11orf86	43.7929	-1.42834	0.362622	-3.93894	8.18436e-05	0.000411489
RBL1	589.859	-1.42739	0.214822	-6.64452	3.04215e-11	4.37711e-10
DUSP7	552.599	-1.427	0.14742	-9.67981	3.67396e-22	1.77951e-20
MTTP	223.541	-1.42528	0.44135	-3.22937	0.00124063	0.00468419
CD14	41.6816	-1.42155	0.364617	-3.89875	9.66913e-05	0.000478597
XRCC4	911.745	-1.42121	0.138434	-10.2664	9.98631e-25	5.93356e-23
MTFR2	275.991	-1.4197	0.213742	-6.64214	3.09165e-11	4.44314e-10
IARS	3395.09	-1.41958	0.104425	-13.5943	4.33128e-42	9.34791e-40
TCOF1	1683.28	-1.41712	0.15707	-9.02227	1.84237e-19	6.82794e-18
PPIF	1295.55	-1.41675	0.124059	-11.4199	3.32435e-30	3.18876e-28
RAD54L	554.477	-1.41636	0.187845	-7.54008	4.69678e-14	9.69479e-13
CENPK	782.562	-1.41569	0.211922	-6.68022	2.38581e-11	3.45649e-10
TLDC2	116.318	-1.41014	0.273467	-5.15652	2.51578e-07	2.06266e-06
MRPL12	1125.02	-1.41009	0.130773	-10.7827	4.15521e-27	2.96028e-25
ADIRF	128.944	-1.40938	0.261943	-5.38051	7.4277e-08	6.6066e-07
ZHX3	399.536	-1.40743	0.217044	-6.48454	8.90007e-11	1.19832e-09
RAD51	288.171	-1.40592	0.206503	-6.80823	9.88081e-12	1.49035e-10
RRP9	486.706	-1.40583	0.157332	-8.93545	4.0554e-19	1.44109e-17
MALL	586.244	-1.40382	0.153485	-9.14633	5.88982e-20	2.3112e-18
TOP1P1	35.3911	-1.40228	0.375338	-3.73605	0.000186933	0.000870932
MCM7	5807.41	-1.40019	0.104407	-13.4109	5.22221e-41	1.07945e-38
TCF19	40.908	-1.39822	0.338685	-4.12838	3.65326e-05	0.000198943
SPRED1	699.335	-1.3961	0.142892	-9.77028	1.51035e-22	7.56515e-21
PNPLA1	21.9372	-1.39602	0.45468	-3.07033	0.00213825	0.00757263
PARVB	603.719	-1.39454	0.175767	-7.93401	2.12181e-15	5.10487e-14
PC	578.449	-1.39422	0.172903	-8.06356	7.41019e-16	1.86859e-14
LDHA	31660.3	-1.39392	0.136439	-10.2164	1.67381e-24	9.74797e-23
EFNB2	1534.78	-1.39369	0.180393	-7.72588	1.11084e-14	2.48895e-13
HIRIP3	430.143	-1.39141	0.159793	-8.70758	3.10431e-18	1.00572e-16
ONECUT3	36.6293	-1.39067	0.409023	-3.39998	0.000673906	0.00273211
KATNB1	481.575	-1.39001	0.138949	-10.0037	1.46801e-23	7.72203e-22
MTBP	379.009	-1.38975	0.187369	-7.4172	1.19619e-13	2.34382e-12
EIF5AL1	298.639	-1.38953	0.175423	-7.92106	2.35493e-15	5.61967e-14
SNHG4	40.0962	-1.38942	0.350631	-3.96262	7.41304e-05	0.000375929
TMEM201	342.838	-1.38888	0.18229	-7.61908	2.55498e-14	5.45013e-13
TIMM8A	280.347	-1.38697	0.185268	-7.48631	7.0836e-14	1.42215e-12
ID1	1701.98	-1.3869	0.190936	-7.26368	3.76697e-13	6.83362e-12
CSPG5	21.9276	-1.38556	0.409373	-3.38458	0.000712881	0.00286323
SYT12	154.925	-1.38418	0.289552	-4.7804	1.74949e-06	1.24096e-05
SNHG16	597.851	-1.3841	0.147239	-9.40034	5.4388e-21	2.2871e-19
DLX1	34.2313	-1.38362	0.381842	-3.62355	0.000290584	0.00128607
PDCD2L	132.908	-1.3832	0.227831	-6.07119	1.26967e-09	1.47069e-08
PUS1	675.719	-1.38311	0.144358	-9.58111	9.60062e-22	4.44475e-20
AUNIP	77.9126	-1.38224	0.289677	-4.77167	1.82705e-06	1.29285e-05
GNL3	1530.54	-1.38181	0.117116	-11.7986	3.96917e-32	4.37982e-30
GALNT5	1972.56	-1.38173	0.319309	-4.32724	1.50989e-05	8.82836e-05
SLC7A11	1001.25	-1.38049	0.179909	-7.67328	1.67655e-14	3.66147e-13
THOP1	1248.98	-1.38025	0.125372	-11.0093	3.44747e-28	2.76475e-26
NOS3	383.33	-1.37453	0.163803	-8.39138	4.80486e-17	1.37191e-15
GEM	484.873	-1.37071	0.178545	-7.67714	1.62674e-14	3.55798e-13
ADAT2	164.931	-1.36736	0.211546	-6.46367	1.0219e-10	1.36217e-09
BRIX1	818.395	-1.36691	0.150998	-9.05251	1.39713e-19	5.23069e-18
HMBS	863.314	-1.36594	0.126716	-10.7796	4.29939e-27	3.03355e-25
FAM86B2	18.819	-1.36347	0.448542	-3.03978	0.00236748	0.0082766
CAMKK1	112.667	-1.36205	0.247239	-5.50903	3.60808e-08	3.3706e-07
HAUS7	413.682	-1.36163	0.153276	-8.88349	6.47956e-19	2.25876e-17
NUP62CL	361.066	-1.36043	0.187721	-7.24709	4.25834e-13	7.62117e-12
EXOSC8	573.249	-1.35561	0.14207	-9.54186	1.40289e-21	6.37424e-20
EIF5A	5000.45	-1.35522	0.102158	-13.2659	3.64778e-40	6.95258e-38
SLC4A5	68.704	-1.35511	0.351421	-3.85608	0.000115222	0.000560674
CDCA5	1956.54	-1.351	0.173443	-7.78929	6.73881e-15	1.55014e-13
MASTL	816.603	-1.34596	0.16911	-7.95908	1.73325e-15	4.22545e-14
CHAF1B	352.665	-1.34483	0.180532	-7.44928	9.38525e-14	1.85881e-12
MARS2	270.008	-1.34438	0.194807	-6.90107	5.16128e-12	8.16238e-11
RAD18	860.176	-1.34386	0.163984	-8.19505	2.50487e-16	6.59992e-15
LINC00961	120.053	-1.3422	0.244911	-5.48035	4.24487e-08	3.9255e-07
H2AFZ	4281.79	-1.33865	0.117593	-11.3838	5.03408e-30	4.73591e-28
SH2D5	58.1533	-1.33846	0.34335	-3.89823	9.68969e-05	0.000479453
MRPL24	839.734	-1.33836	0.129988	-10.296	7.34209e-25	4.42812e-23
NCAPG2	1154.95	-1.33791	0.205578	-6.50804	7.61393e-11	1.03369e-09
RPP40	172.279	-1.33496	0.196586	-6.79072	1.11578e-11	1.66923e-10
LINC01117	31.5087	-1.33448	0.371851	-3.58875	0.000332264	0.00145345
PLAT	8607.13	-1.33393	0.129289	-10.3175	5.8733e-25	3.59152e-23
CCDC78	174.648	-1.33049	0.23767	-5.59804	2.16789e-08	2.08766e-07
PAQR4	1092.84	-1.33045	0.151277	-8.79476	1.43358e-18	4.82552e-17
LIPG	21.2333	-1.33033	0.43245	-3.07626	0.00209617	0.00743975
TMEM97	439.072	-1.32917	0.165539	-8.02937	9.79729e-16	2.43291e-14
DPF1	25.3828	-1.32865	0.398448	-3.33456	0.000854343	0.00335968
ADCY3	804.094	-1.32778	0.150134	-8.84397	9.23774e-19	3.1676e-17
FCRLB	15.9087	-1.32683	0.440115	-3.01474	0.002572	0.00891514
CDCA4	543.955	-1.32654	0.200269	-6.62378	3.50138e-11	4.98412e-10
DNAAF5	1374.74	-1.32526	0.123547	-10.7268	7.61951e-27	5.27472e-25
DDX12P	332.091	-1.32416	0.208135	-6.36202	1.99117e-10	2.56337e-09
SLC19A1	642.788	-1.32142	0.15471	-8.54131	1.32711e-17	4.03245e-16
SLC7A5	3083.92	-1.31979	0.361076	-3.65515	0.000257035	0.001155
SCG2	127.894	-1.31944	0.268857	-4.9076	9.21975e-07	6.89298e-06
KNTC1	2414.63	-1.31826	0.17383	-7.58365	3.35971e-14	7.0662e-13
MND1	197.557	-1.31805	0.209086	-6.30385	2.90336e-10	3.63874e-09
GCSH	391.592	-1.3177	0.154909	-8.50629	1.79591e-17	5.33539e-16
DDX11-AS1	24.8056	-1.31757	0.407541	-3.23297	0.00122509	0.00463199
PROCR	2687.62	-1.31754	0.108917	-12.0968	1.09865e-33	1.34365e-31
CHPF	6509.17	-1.31652	0.18144	-7.25597	3.98795e-13	7.17245e-12
LPGAT1	5077.31	-1.31606	0.0968798	-13.5845	4.95167e-42	1.0532e-39
ATRIP	229.369	-1.31594	0.185372	-7.09893	1.25723e-12	2.14797e-11
EXOSC2	503.56	-1.31492	0.14945	-8.79841	1.38771e-18	4.68185e-17
E2F7	479.043	-1.31287	0.21967	-5.97657	2.2788e-09	2.5549e-08
DCLRE1B	224.512	-1.31054	0.190705	-6.87206	6.32795e-12	9.85871e-11
MRPL17	733.988	-1.30912	0.138484	-9.4532	3.28642e-21	1.43546e-19
CAD	3309.14	-1.30844	0.121232	-10.7928	3.72136e-27	2.67719e-25
DTYMK	1261.33	-1.30839	0.15517	-8.43196	3.39915e-17	9.8784e-16
LOC101927229	18.7982	-1.30794	0.469265	-2.78722	0.00531631	0.0168305
POLD1	1317.98	-1.30539	0.129885	-10.0503	9.15969e-24	4.96043e-22
LMNB2	3410.63	-1.30362	0.130115	-10.019	1.25742e-23	6.68617e-22
ALDOC	239.32	-1.30274	0.202354	-6.43791	1.21132e-10	1.59724e-09
EEF2KMT	165.122	-1.30266	0.21552	-6.04427	1.50084e-09	1.72215e-08
RNASEH1-AS1	121.719	-1.30253	0.224672	-5.79746	6.73268e-09	7.05777e-08
LAT2	29.5439	-1.30111	0.388619	-3.34803	0.000813884	0.00321436
GART	1624.79	-1.29599	0.117626	-11.0178	3.13502e-28	2.528e-26
EVA1C	576.911	-1.29488	0.147876	-8.75652	2.01364e-18	6.68602e-17
SAPCD2	1073.72	-1.29208	0.180354	-7.16415	7.8268e-13	1.36908e-11
SNRPD1	741.378	-1.29145	0.124421	-10.3797	3.06831e-25	1.90807e-23
ZNF512B	351.712	-1.29089	0.187184	-6.89638	5.3343e-12	8.40882e-11
ABCG2	2405.31	-1.2894	0.1832	-7.03822	1.94711e-12	3.27328e-11
ZNF239	67.1325	-1.28801	0.311052	-4.14081	3.46079e-05	0.0001898
METTL1	439.785	-1.28652	0.174229	-7.38408	1.5351e-13	2.97611e-12
MCM8	833.716	-1.28268	0.196994	-6.51125	7.45267e-11	1.01461e-09
SERPINE1	1389.61	-1.28146	0.378481	-3.38581	0.000709697	0.002852
XRCC3	541.748	-1.28076	0.152687	-8.38818	4.93717e-17	1.40695e-15
PDSS1	383.69	-1.27744	0.170717	-7.48283	7.27414e-14	1.45245e-12
DDX11	2815.92	-1.27725	0.111171	-11.4891	1.49718e-30	1.51536e-28
C16orf74	38.3352	-1.27467	0.362235	-3.51891	0.000433322	0.00184706
DNA2	583.216	-1.27467	0.211625	-6.02324	1.70958e-09	1.94948e-08
SLC45A3	304.439	-1.2743	0.165048	-7.72078	1.15619e-14	2.58661e-13
LYRM7	226.426	-1.2741	0.203012	-6.27596	3.47475e-10	4.32165e-09
DKC1	2768.96	-1.27184	0.10725	-11.8587	1.94065e-32	2.20783e-30
BRI3BP	431.352	-1.27144	0.217552	-5.84433	5.08623e-09	5.41302e-08
GPATCH4	557.688	-1.27144	0.139755	-9.09767	9.22942e-20	3.55514e-18
MAOB	795.083	-1.27055	0.174043	-7.3002	2.87344e-13	5.3313e-12
POLA1	559.586	-1.26988	0.163872	-7.74921	9.2463e-15	2.09089e-13
ERCC6L	444.881	-1.26943	0.373854	-3.39553	0.000684946	0.00277228
RRM1	3037.24	-1.2691	0.121637	-10.4335	1.7429e-25	1.10253e-23
SASS6	310.575	-1.26855	0.199426	-6.36101	2.00429e-10	2.57574e-09
MELK	1026.23	-1.26608	0.214766	-5.89517	3.74292e-09	4.045e-08
ST3GAL5	1468.31	-1.26484	0.133119	-9.50158	2.06737e-21	9.22212e-20
SLC38A5	468.859	-1.26421	0.147185	-8.58924	8.75479e-18	2.71639e-16
URB1	1210.36	-1.26364	0.142412	-8.87319	7.1079e-19	2.47193e-17
RFC2	1007.47	-1.26302	0.126184	-10.0094	1.38569e-23	7.34165e-22
LOC100130238	72.5602	-1.2627	0.298122	-4.23552	2.28026e-05	0.000128761
C10orf2	582.876	-1.25977	0.1511	-8.33732	7.59958e-17	2.13253e-15
FAM201A	46.4088	-1.25947	0.388775	-3.23959	0.00119702	0.00454173
POGLUT1	246.103	-1.25916	0.173235	-7.26853	3.63432e-13	6.61753e-12
HAGHL	466.69	-1.25843	0.154158	-8.16322	3.26206e-16	8.47328e-15
C17orf89	189.612	-1.25798	0.197249	-6.37763	1.7985e-10	2.32759e-09
MYBBP1A	1226.8	-1.25739	0.146655	-8.57378	1.00141e-17	3.08753e-16
MTHFD1	2883.89	-1.25678	0.116577	-10.7807	4.24698e-27	3.01105e-25
AATF	48.6369	-1.25628	0.331373	-3.79114	0.000149957	0.000711995
FIGNL1	693.571	-1.25202	0.201724	-6.2066	5.41424e-10	6.57777e-09
NCAPH	993.678	-1.25148	0.208702	-5.99649	2.01625e-09	2.28674e-08
STRIP2	1702.33	-1.24766	0.133782	-9.32607	1.09865e-20	4.51645e-19
PYCR1	1049.52	-1.24759	0.17471	-7.14094	9.26969e-13	1.60996e-11
UQCC2	165.137	-1.24732	0.223614	-5.57801	2.43282e-08	2.33055e-07
ASNS	1586.39	-1.24693	0.436399	-2.85732	0.00427241	0.0138813
RFC4	638.153	-1.2433	0.155638	-7.98841	1.36685e-15	3.36011e-14
PDF	110.332	-1.24289	0.230588	-5.39008	7.04279e-08	6.28488e-07
DMC1	21.5038	-1.24274	0.438502	-2.83407	0.004596	0.0148341
FBXO4	225.236	-1.24247	0.199617	-6.22425	4.83866e-10	5.90784e-09
TTLL12	2498.91	-1.24032	0.109811	-11.295	1.38847e-29	1.26567e-27
MRPL16	979.252	-1.239	0.12364	-10.021	1.232e-23	6.57487e-22
COQ3	106.818	-1.23569	0.233761	-5.28611	1.24946e-07	1.07297e-06
MTFP1	309.529	-1.23261	0.160144	-7.6969	1.39408e-14	3.09524e-13
FAM35DP	36.5742	-1.23093	0.376995	-3.26511	0.00109421	0.00418957
WNK4	924.512	-1.22814	0.138431	-8.87187	7.19294e-19	2.49559e-17
SNORA73B	23.217	-1.22732	0.451204	-2.7201	0.00652625	0.0201132
MAK16	459.427	-1.22662	0.155056	-7.91083	2.55686e-15	6.0621e-14
STAMBPL1	828.376	-1.22661	0.166468	-7.36842	1.72667e-13	3.33868e-12
DSN1	538.467	-1.22624	0.169445	-7.23683	4.593e-13	8.18044e-12
SMC1A	1733.11	-1.22456	0.191341	-6.39988	1.55497e-10	2.02671e-09
NAV3	3083.53	-1.22342	0.153323	-7.97937	1.47082e-15	3.60363e-14
SNORD22	50.7006	-1.22284	0.342858	-3.56662	0.000361618	0.00157061
VRK1	383.114	-1.22271	0.159506	-7.66562	1.77972e-14	3.88101e-13
TMEM109	1404.39	-1.22199	0.131073	-9.32298	1.13118e-20	4.6372e-19
HES1	338.027	-1.22171	0.20485	-5.96393	2.46247e-09	2.74614e-08
HSPA9	9064.47	-1.21943	0.0937649	-13.0052	1.14322e-38	1.95092e-36
NEIL3	266.799	-1.21616	0.210115	-5.78806	7.12026e-09	7.42755e-08
DHFR	722.673	-1.21595	0.20504	-5.93031	3.02358e-09	3.3364e-08
TMEM158	52.8453	-1.21115	0.349652	-3.46386	0.000532484	0.00220942
TUBA1B	26622.7	-1.21063	0.131276	-9.222	2.91616e-20	1.15669e-18
RFC5	1123.16	-1.20959	0.120591	-10.0305	1.11974e-23	6.01951e-22
FGF18	23.0827	-1.20897	0.416904	-2.89988	0.00373304	0.0123087
POLR1B	1151.38	-1.20875	0.124706	-9.6928	3.23533e-22	1.57746e-20
POLE3	971.057	-1.20556	0.119987	-10.0475	9.42693e-24	5.08638e-22
MRTO4	707.97	-1.20509	0.129794	-9.2846	1.62317e-20	6.58058e-19
AP1S1	4572.18	-1.20018	0.104849	-11.4467	2.44181e-30	2.38906e-28
ITGB5	4791.02	-1.19932	0.105551	-11.3625	6.43075e-30	5.93571e-28
FASN	4831.23	-1.19878	0.155048	-7.73163	1.06182e-14	2.38641e-13
DDX21	4205.12	-1.19774	0.111001	-10.7904	3.82123e-27	2.73563e-25
SDCCAG3	1248.22	-1.19545	0.114771	-10.4159	2.09789e-25	1.3214e-23
SMC2	1637.85	-1.19536	0.180297	-6.62992	3.35868e-11	4.79028e-10
SNORA10	25.0642	-1.19471	0.392999	-3.03997	0.00236599	0.00827336
URB2	348.136	-1.19434	0.181881	-6.5666	5.1477e-11	7.15223e-10
HMGA2	1554.59	-1.19388	0.129306	-9.23299	2.63169e-20	1.04668e-18
SMKR1	60.3761	-1.19237	0.308799	-3.86132	0.000112774	0.000550406
FANCB	72.8755	-1.19229	0.288221	-4.13672	3.5231e-05	0.000192857
LOXL3	29.0286	-1.1901	0.3872	-3.07359	0.00211499	0.00749921
DUS2	228.575	-1.18821	0.205728	-5.77567	7.66494e-09	7.98372e-08
NUP205	2797.96	-1.18744	0.166819	-7.11816	1.09376e-12	1.88183e-11
CENPW	201.314	-1.18718	0.228221	-5.20191	1.97255e-07	1.63832e-06
PNP	938.685	-1.187	0.147798	-8.03123	9.6503e-16	2.40864e-14
NHP2	2091.93	-1.18637	0.105915	-11.2011	4.02567e-29	3.4959e-27
CLPB	455.749	-1.18487	0.146558	-8.08464	6.23503e-16	1.5804e-14
ABCE1	2111.57	-1.18253	0.111888	-10.5688	4.15572e-26	2.7597e-24
SLC9A2	456.583	-1.18237	0.178267	-6.63255	3.29927e-11	4.71013e-10
NAT10	1961.05	-1.18004	0.102682	-11.4922	1.44434e-30	1.47202e-28
UCK2	1333.11	-1.17897	0.135394	-8.70772	3.10058e-18	1.00572e-16
PPIH	389.572	-1.17786	0.161022	-7.3149	2.57574e-13	4.81549e-12
HSPD1	18135.8	-1.17744	0.102446	-11.4933	1.42544e-30	1.46292e-28
BCL2L12	472.606	-1.17714	0.161391	-7.29371	3.01534e-13	5.55944e-12
FANCD2	785.55	-1.17698	0.184589	-6.3762	1.81531e-10	2.3452e-09
PA2G4	3841.81	-1.17585	0.0995727	-11.8089	3.50939e-32	3.93159e-30
CLMP	3602.9	-1.17466	0.106513	-11.0283	2.79003e-28	2.26224e-26
SGK223	1789.54	-1.17438	0.115485	-10.1692	2.72179e-24	1.53635e-22
PNO1	440.359	-1.17358	0.153752	-7.63292	2.295e-14	4.95314e-13
WDR77	644.01	-1.17347	0.13433	-8.73574	2.42065e-18	7.96535e-17
PLAU	316.918	-1.17303	0.198692	-5.90374	3.5535e-09	3.86305e-08
LOC100129940	31.6913	-1.17294	0.432867	-2.7097	0.00673443	0.0206661
POP5	442.53	-1.17181	0.168893	-6.93816	3.97245e-12	6.36459e-11
EIF2B3	200.969	-1.17046	0.20577	-5.6882	1.28385e-08	1.29586e-07
TOMM5	754.667	-1.16993	0.141864	-8.24682	1.6267e-16	4.3885e-15
RUVBL1	874.33	-1.16657	0.145788	-8.00182	1.22597e-15	3.02391e-14
EME1	174.256	-1.16611	0.239248	-4.87407	1.09322e-06	8.05025e-06
TIMELESS	2618.05	-1.16608	0.12243	-9.52446	1.65904e-21	7.49171e-20
NOL6	1262.57	-1.16562	0.134554	-8.66285	4.60127e-18	1.46482e-16
NID1	1722.04	-1.16553	0.135285	-8.6154	6.97005e-18	2.18108e-16
CCNE2	335.976	-1.16366	0.215509	-5.39957	6.68021e-08	5.97433e-07
METAP1D	125.605	-1.16361	0.248682	-4.67912	2.88109e-06	1.97399e-05
SLC1A4	19.4995	-1.16298	0.457028	-2.54467	0.0109382	0.0313236
ACACA	28.5905	-1.16233	0.393559	-2.95339	0.00314305	0.0105845
C10orf91	39.7347	-1.16176	0.371337	-3.1286	0.00175643	0.00636478
TTF2	859.457	-1.1613	0.210179	-5.52528	3.28965e-08	3.08689e-07
FANCA	876.725	-1.16083	0.156344	-7.42486	1.12897e-13	2.21903e-12
HGH1	981.33	-1.16028	0.119183	-9.73524	2.13305e-22	1.05759e-20
ATAD3A	1038.47	-1.16001	0.124763	-9.29776	1.43433e-20	5.84728e-19
AFAP1-AS1	1024.14	-1.15911	0.131918	-8.78657	1.54196e-18	5.17846e-17
JAM3	23.8591	-1.15901	0.398484	-2.90856	0.00363096	0.0120207
CACNA2D4	278.75	-1.15891	0.19627	-5.90466	3.53368e-09	3.84721e-08
PYCRL	22.1266	-1.15677	0.426319	-2.7134	0.00665971	0.020473
LGR6	1434.66	-1.15607	0.178124	-6.49022	8.57126e-11	1.15511e-09
CDK1	1952.29	-1.1556	0.179683	-6.43131	1.26512e-10	1.66668e-09
RPL17	18.0562	-1.15422	0.454161	-2.54143	0.0110399	0.0315463
SNRNP25	626.342	-1.15315	0.135554	-8.50691	1.78626e-17	5.31749e-16
ADRA2A	25.229	-1.15246	0.453178	-2.54307	0.0109883	0.0314295
TFRC	6992.06	-1.15208	0.326494	-3.52863	0.000417715	0.00178833
VDR	378.168	-1.14895	0.200052	-5.74324	9.28806e-09	9.57244e-08
CHCHD4	228.461	-1.14889	0.182814	-6.28449	3.28939e-10	4.10502e-09
LINC00173	180.193	-1.14868	0.208861	-5.49971	3.80415e-08	3.53577e-07
SNORD80	47.6165	-1.14778	0.319069	-3.59729	0.000321555	0.00141206
XPOT	3059.04	-1.14606	0.131762	-8.69799	3.3781e-18	1.08484e-16
BRCA2	466.106	-1.14553	0.184673	-6.20302	5.53889e-10	6.72364e-09
RAD51C	287.277	-1.14538	0.168523	-6.7966	1.07117e-11	1.60906e-10
LOC90784	187.978	-1.14454	0.214152	-5.34452	9.06566e-08	7.96693e-07
NOP2	1053.79	-1.14399	0.122054	-9.37283	7.06149e-21	2.93582e-19
TNFRSF12A	2473.65	-1.1431	0.160325	-7.12987	1.00462e-12	1.73661e-11
POLR1A	1646.85	-1.14166	0.17669	-6.46138	1.03755e-10	1.38051e-09
NUP35	500.774	-1.14078	0.144913	-7.87214	3.4864e-15	8.13455e-14
GJB3	567.367	-1.14068	0.205374	-5.55414	2.78983e-08	2.65007e-07
PLA2G16	1440.59	-1.14059	0.113963	-10.0084	1.39987e-23	7.39009e-22
RUVBL2	1728.41	-1.13965	0.107558	-10.5956	3.12328e-26	2.10262e-24
PA2G4P4	537.128	-1.1394	0.139405	-8.17326	3.0016e-16	7.85232e-15
CENPQ	242.247	-1.1386	0.19154	-5.94447	2.7736e-09	3.07442e-08
PRKDC	10294.4	-1.13749	0.162924	-6.98169	2.91648e-12	4.75581e-11
ABLIM3	143.314	-1.13651	0.263991	-4.3051	1.66911e-05	9.67834e-05
KIAA0020	401.461	-1.13272	0.145713	-7.77366	7.62526e-15	1.74041e-13
SLC4A3	259.232	-1.13247	0.275876	-4.10498	4.04347e-05	0.00021833
FAM105A	1339.95	-1.13051	0.207426	-5.45017	5.03211e-08	4.58419e-07
LIG1	1612.7	-1.12808	0.113172	-9.96785	2.10747e-23	1.10462e-21
DNAJA3	142.856	-1.12687	0.258069	-4.36656	1.26216e-05	7.50546e-05
GNPNAT1	671.411	-1.12632	0.153223	-7.35086	1.96937e-13	3.77811e-12
NCL	12161	-1.12629	0.102005	-11.0415	2.40897e-28	1.97509e-26
SLC25A32	695.714	-1.12488	0.131871	-8.53017	1.46127e-17	4.41269e-16
GPI	4200.32	-1.12277	0.118147	-9.50314	2.03653e-21	9.11225e-20
EMP2	697.657	-1.12265	0.143882	-7.80258	6.06543e-15	1.39963e-13
BYSL	352.999	-1.1225	0.16589	-6.76653	1.31912e-11	1.95156e-10
CTNNAL1	1825.57	-1.12216	0.107941	-10.3961	2.58381e-25	1.61361e-23
SULF2	10832.1	-1.12124	0.0999461	-11.2184	3.31091e-29	2.89232e-27
AK2	1708.94	-1.12032	0.120877	-9.26831	1.89127e-20	7.64635e-19
DNAJC9	1473.46	-1.11762	0.108162	-10.3329	5.00238e-25	3.08466e-23
GEMIN6	197.501	-1.11539	0.194222	-5.74286	9.30881e-09	9.58709e-08
ICAM3	245.567	-1.11534	0.201356	-5.53914	3.03966e-08	2.86697e-07
PHB	3095.15	-1.11534	0.0978208	-11.4018	4.09455e-30	3.87688e-28
CHTF18	1214.36	-1.11219	0.144632	-7.68979	1.47375e-14	3.24756e-13
GRB14	230.396	-1.11165	0.252365	-4.40493	1.05817e-05	6.40398e-05
ABHD10	385.877	-1.11052	0.166534	-6.6684	2.58605e-11	3.73552e-10
SLC5A6	1327.61	-1.11034	0.117909	-9.41689	4.64641e-21	1.97083e-19
QTRT1	629.16	-1.10897	0.171609	-6.46217	1.03215e-10	1.37457e-09
SNHG3	206.079	-1.10889	0.195146	-5.68235	1.32857e-08	1.33548e-07
PPRC1	1405.3	-1.10837	0.123284	-8.99032	2.46506e-19	8.95474e-18
TRAP1	6534.75	-1.10641	0.108637	-10.1845	2.3259e-24	1.33079e-22
SEH1L	1022.91	-1.10596	0.130578	-8.46974	2.45943e-17	7.21891e-16
SNRPA1	494.55	-1.10501	0.151398	-7.29872	2.90513e-13	5.3833e-12
SHCBP1	1236.48	-1.10407	0.334849	-3.29721	0.000976499	0.00378729
TBCB	1005.76	-1.10239	0.135776	-8.11916	4.69429e-16	1.20233e-14
HOXB8	564.224	-1.10207	0.220163	-5.00569	5.56633e-07	4.30408e-06
SLC17A9	71.7113	-1.10133	0.280397	-3.92774	8.57482e-05	0.000429209
COL17A1	20098	-1.10016	0.111053	-9.90663	3.89555e-23	1.99899e-21
ZNF215	99.6432	-1.10007	0.278787	-3.94591	7.94986e-05	0.00040066
ADORA2B	270.387	-1.09978	0.184439	-5.96284	2.47886e-09	2.76232e-08
SLC1A5	4109.64	-1.09874	0.151194	-7.26712	3.67246e-13	6.67197e-12
LMNB1	2591.88	-1.09768	0.16538	-6.6373	3.19485e-11	4.56994e-10
FAM86C1	163.786	-1.09731	0.205802	-5.33185	9.72182e-08	8.52824e-07
SLC7A1	2016.29	-1.09539	0.142519	-7.68594	1.51876e-14	3.34172e-13
TSEN2	358.769	-1.09473	0.156944	-6.97528	3.0527e-12	4.97241e-11
FAM35A	611.366	-1.09432	0.149188	-7.3352	2.21398e-13	4.2034e-12
GGCT	672.813	-1.09304	0.128611	-8.49881	1.9154e-17	5.66743e-16
NOP58	2379.81	-1.09251	0.118305	-9.23467	2.59095e-20	1.03328e-18
PRIM1	622.345	-1.0904	0.158215	-6.8919	5.50522e-12	8.65039e-11
FBXL16	214.825	-1.0898	0.188866	-5.77023	7.91635e-09	8.23391e-08
AXIN2	310.815	-1.08905	0.174566	-6.23862	4.4144e-10	5.41686e-09
COTL1	3943.19	-1.0888	0.100094	-10.8778	1.4709e-27	1.11849e-25
NPM3	966.946	-1.08771	0.133391	-8.15434	3.51095e-16	9.0876e-15
TMEM64	608.184	-1.08759	0.188894	-5.75769	8.52717e-09	8.83791e-08
FAM86DP	172.947	-1.08478	0.208184	-5.21067	1.88157e-07	1.56897e-06
FAM86B3P	57.7098	-1.08423	0.301149	-3.60032	0.000317825	0.00139736
FAM43A	624.289	-1.08269	0.140611	-7.69993	1.36137e-14	3.0272e-13
ANKRD44	57.5505	-1.08173	0.30739	-3.51906	0.000433075	0.00184706
DPY19L2P2	69.6203	-1.08128	0.304729	-3.54833	0.000387676	0.00167231
FAM86C2P	124.388	-1.08101	0.235761	-4.58521	4.53541e-06	2.98215e-05
ARMC6	738.328	-1.0809	0.144672	-7.47135	7.93749e-14	1.5806e-12
SMAP2	304.469	-1.07924	0.192021	-5.62042	1.90498e-08	1.85394e-07
TFDP1	962.164	-1.07894	0.145348	-7.42311	1.14398e-13	2.24453e-12
ABCC2	3043.68	-1.0789	0.121791	-8.85861	8.10156e-19	2.80421e-17
CSE1L	6856.61	-1.07638	0.114282	-9.41862	4.57046e-21	1.94988e-19
EVI2B	60.6072	-1.07578	0.314767	-3.41771	0.000631515	0.00257662
ANXA2	13715.5	-1.07482	0.101236	-10.6169	2.4856e-26	1.68104e-24
UNC5A	78.2522	-1.07429	0.31213	-3.44181	0.000577835	0.0023781
GPHN	400.806	-1.073	0.169006	-6.34887	2.16908e-10	2.77294e-09
FAM72D	39.2783	-1.07268	0.395347	-2.71325	0.0066626	0.0204733
DARS2	1200.78	-1.07187	0.161453	-6.6389	3.16035e-11	4.52501e-10
DOK5	37.0398	-1.07181	0.358398	-2.99055	0.00278478	0.00952444
KIAA1549L	1004.21	-1.0709	0.147956	-7.23798	4.55422e-13	8.12123e-12
RASA3	15.3577	-1.06817	0.452408	-2.36108	0.0182219	0.0483676
SLC25A22	942.901	-1.06735	0.132424	-8.06011	7.62227e-16	1.91877e-14
PLXND1	1928.69	-1.06611	0.117966	-9.0374	1.60447e-19	5.96131e-18
NEK6	642.53	-1.06537	0.150522	-7.07784	1.46419e-12	2.48422e-11
NOCT	51.7641	-1.06482	0.348305	-3.05715	0.00223449	0.00787735
CAPRIN2	1856.89	-1.06474	0.109927	-9.6859	3.4616e-22	1.6822e-20
SLC35G1	189.084	-1.06315	0.228734	-4.64795	3.35251e-06	2.26839e-05
PCCB	711.475	-1.06273	0.128086	-8.29701	1.06765e-16	2.95639e-15
LOC642846	179.647	-1.05995	0.231492	-4.57878	4.67705e-06	3.06841e-05
GSG2	142.259	-1.05954	0.227587	-4.65555	3.23111e-06	2.19536e-05
COL9A3	90.6313	-1.05932	0.280863	-3.77166	0.000162165	0.000765006
OXCT1	40.6581	-1.05931	0.438931	-2.4134	0.0158045	0.0427789
SPRY1	1125.2	-1.05909	0.20551	-5.15348	2.55693e-07	2.09406e-06
PRMT1	2835.71	-1.05838	0.118307	-8.94604	3.68463e-19	1.31892e-17
RBP1	37.5636	-1.05835	0.40242	-2.62997	0.00853914	0.0254096
DCXR	440.386	-1.05703	0.165251	-6.39654	1.58942e-10	2.0661e-09
ALYREF	731.361	-1.05664	0.124724	-8.47183	2.41563e-17	7.10888e-16
MON1A	154.918	-1.05484	0.238723	-4.41867	9.9309e-06	6.04504e-05
C20orf27	1078.18	-1.05438	0.126593	-8.32891	8.15894e-17	2.28077e-15
PFKFB3	876.404	-1.05382	0.154605	-6.81624	9.34551e-12	1.41397e-10
DLEU2	57.4575	-1.05349	0.324759	-3.2439	0.00117904	0.0044828
TMEM161A	531.919	-1.05346	0.139979	-7.52582	5.23893e-14	1.06787e-12
RPL22L1	249.178	-1.05319	0.228813	-4.60284	4.16774e-06	2.76393e-05
RAN	9187.8	-1.05255	0.0979669	-10.7439	6.33157e-27	4.40389e-25
PDCD5	527.658	-1.0518	0.143897	-7.30937	2.68402e-13	5.01154e-12
HSPA4L	324.354	-1.05156	0.186981	-5.62389	1.86702e-08	1.82305e-07
ACTR3B	232.002	-1.05147	0.180658	-5.82022	5.87706e-09	6.22307e-08
L2HGDH	278.56	-1.04931	0.164012	-6.3978	1.57633e-10	2.05273e-09
NLE1	559.449	-1.04885	0.167027	-6.27957	3.39515e-10	4.22622e-09
SNORD47	23.9773	-1.04367	0.405201	-2.5757	0.0100038	0.0290016
RAB7B	28.8949	-1.04326	0.418464	-2.49308	0.0126642	0.0354897
CEP128	157.594	-1.04252	0.261552	-3.98589	6.72265e-05	0.000344609
ADAM8	357.294	-1.04242	0.16288	-6.3999	1.55479e-10	2.02671e-09
ADA	229.04	-1.04123	0.191944	-5.42463	5.8075e-08	5.2321e-07
ARHGEF39	332.065	-1.04095	0.183208	-5.68175	1.33321e-08	1.33832e-07
RIOK1	319.992	-1.04028	0.163354	-6.3683	1.91135e-10	2.46494e-09
RPF2	582.913	-1.03957	0.141932	-7.32445	2.39873e-13	4.5133e-12
CKAP2L	798.34	-1.0385	0.207773	-4.99825	5.78537e-07	4.4617e-06
MAP2K3	1122.11	-1.03806	0.118564	-8.75531	2.03549e-18	6.74329e-17
CSTF2	614.917	-1.03795	0.156337	-6.63917	3.15455e-11	4.5211e-10
LDLR	2682.03	-1.03781	0.159207	-6.51864	7.09498e-11	9.67714e-10
PLK4	670.872	-1.03634	0.21407	-4.84114	1.29094e-06	9.37449e-06
COA7	288.292	-1.03575	0.178009	-5.81851	5.93746e-09	6.28249e-08
GRPEL1	564.418	-1.03517	0.149866	-6.90728	4.94037e-12	7.82145e-11
LARS	4362.23	-1.03499	0.102427	-10.1047	5.26765e-24	2.90632e-22
TFAP4	649.114	-1.03492	0.166292	-6.22351	4.86149e-10	5.93077e-09
NOC2L	2132.64	-1.03404	0.110106	-9.39125	5.9294e-21	2.48628e-19
EIF4EBP1	1295.73	-1.03232	0.113609	-9.08666	1.02132e-19	3.8932e-18
NF2	571.153	-1.03154	0.139165	-7.41235	1.24081e-13	2.42802e-12
MSX2	327.962	-1.03153	0.181834	-5.67293	1.40378e-08	1.4034e-07
IRF8	389.392	-1.03145	0.184516	-5.59002	2.27043e-08	2.18354e-07
MARC1	159.079	-1.03144	0.206706	-4.98989	6.04133e-07	4.6542e-06
SPRED2	1736.42	-1.03076	0.117454	-8.77589	1.6956e-18	5.68141e-17
GRPEL2	294.929	-1.03025	0.208358	-4.9446	7.62994e-07	5.76607e-06
G6PC3	858.855	-1.02969	0.134953	-7.63005	2.34659e-14	5.04225e-13
CCDC15	73.0212	-1.02917	0.3203	-3.21313	0.00131295	0.0049218
POLE4	433.116	-1.02806	0.147425	-6.97344	3.09284e-12	5.03221e-11
RBFA	215.439	-1.02757	0.184451	-5.57096	2.53341e-08	2.41902e-07
NOP14	1249.81	-1.02684	0.122348	-8.39277	4.74809e-17	1.35834e-15
KHK	561.07	-1.02667	0.146763	-6.99546	2.64398e-12	4.35989e-11
LINC00116	190.208	-1.02662	0.188954	-5.43321	5.53503e-08	5.00506e-07
RCC1	1518.25	-1.0265	0.105248	-9.75316	1.78808e-22	8.89552e-21
SDHAF3	863.337	-1.02641	0.123986	-8.27847	1.24769e-16	3.41625e-15
DCPS	697.842	-1.02581	0.147719	-6.9443	3.80352e-12	6.12067e-11
SFXN2	131.693	-1.02573	0.227462	-4.50947	6.49883e-06	4.14502e-05
NMRAL1	28.1713	-1.02522	0.399672	-2.56515	0.0103132	0.0297537
SLC20A1	6857.51	-1.02508	0.108766	-9.42467	4.31467e-21	1.85152e-19
POP1	474.773	-1.02464	0.166	-6.17251	6.72128e-10	8.08537e-09
NDUFAB1	1048.24	-1.02413	0.113516	-9.02191	1.84843e-19	6.83313e-18
BICD1	302.955	-1.02398	0.190755	-5.36803	7.96001e-08	7.03741e-07
FSTL4	20.066	-1.02293	0.432017	-2.3678	0.0178944	0.047567
NDC1	2169.53	-1.02191	0.156327	-6.537	6.27664e-11	8.61702e-10
THOC3	797.105	-1.02156	0.12933	-7.89882	2.81561e-15	6.66481e-14
CDK2	1130.79	-1.02067	0.12441	-8.20407	2.32387e-16	6.16292e-15
HSD17B12	3450.29	-1.02034	0.116597	-8.75094	2.1159e-18	6.99391e-17
PNPT1	933.055	-1.0198	0.134686	-7.57171	3.68337e-14	7.66768e-13
FAT1	27198	-1.01808	0.133585	-7.62124	2.51251e-14	5.37516e-13
EXTL2	510.089	-1.01563	0.160394	-6.33208	2.41884e-10	3.06818e-09
QDPR	400.508	-1.01543	0.187113	-5.42685	5.73578e-08	5.17383e-07
CCDC150	172.883	-1.01515	0.238802	-4.251	2.12814e-05	0.000120636
LONRF2	519.204	-1.01477	0.226779	-4.47472	7.65126e-06	4.77829e-05
PDIA4	4679.23	-1.0143	0.106062	-9.5632	1.14172e-21	5.25265e-20
ZNF485	24.2034	-1.01386	0.400691	-2.53028	0.0113971	0.0324405
SH3BGRL3	4069.8	-1.01325	0.114494	-8.84987	8.76213e-19	3.02572e-17
HSD11B2	48.2286	-1.01317	0.316213	-3.20408	0.00135497	0.00505863
EARS2	680.902	-1.01283	0.141865	-7.13939	9.37471e-13	1.62628e-11
GPR157	23.1536	-1.01175	0.418714	-2.41634	0.0156775	0.0425135
TIMM8B	432.983	-1.01159	0.148923	-6.79272	1.10036e-11	1.65122e-10
TSR1	986.936	-1.01126	0.13433	-7.52816	5.14619e-14	1.05189e-12
GEMIN5	1054.49	-1.01077	0.127628	-7.91962	2.38241e-15	5.67601e-14
KRR1	477.032	-1.01057	0.154457	-6.54272	6.04088e-11	8.3089e-10
LOC389641	46.8114	-1.01016	0.324869	-3.10943	0.00187451	0.00674439
AHSA1	1498.39	-1.00982	0.135564	-7.44903	9.40264e-14	1.85975e-12
NCLN	2383.16	-1.00816	0.104243	-9.67124	3.99516e-22	1.92239e-20
KAT2A	1168	-1.00756	0.118281	-8.51831	1.619e-17	4.86598e-16
ANXA2P2	673.386	-1.00742	0.127878	-7.87798	3.32711e-15	7.82511e-14
HNRNPR	361.063	-1.0074	0.170154	-5.92052	3.20924e-09	3.53065e-08
CHAC1	60.3127	-1.00647	0.469641	-2.14305	0	0
HOXB4	146.339	-1.00627	0.222618	-4.52016	6.17934e-06	3.95327e-05
MOGAT3	176.572	-1.00594	0.195146	-5.15483	2.53864e-07	2.08024e-06
POLR2I	305.702	-1.00284	0.174251	-5.75514	8.65692e-09	8.95973e-08
RPL36A	98.0501	-1.00251	0.296196	-3.38462	0.000712772	0.00286323
NT5DC2	1029.3	-1.00063	0.136194	-7.34715	2.02483e-13	3.87942e-12
SRPRB	552.575	-1.00001	0.1405	-7.11753	1.09881e-12	1.88831e-11
APOO	114.416	-0.99971	0.235347	-4.24781	2.15866e-05	0.000122272
TOMM40L	124.328	-0.999706	0.224207	-4.45885	8.2402e-06	5.11778e-05
ZWILCH	375.064	-0.999691	0.234799	-4.25764	2.06596e-05	0.000117429
DCBLD2	3673.34	-0.99902	0.125685	-7.94863	1.88578e-15	4.57449e-14
NR4A2	738.655	-0.998449	0.179194	-5.57189	2.51995e-08	2.4093e-07
PEMT	496.226	-0.997899	0.147198	-6.77929	1.20772e-11	1.79762e-10
DEPDC4	25.8728	-0.997788	0.412614	-2.41821	0.015597	0.0423577
TSPAN4	826.304	-0.996684	0.136042	-7.3263	2.366e-13	4.45743e-12
PPAT	764.406	-0.996683	0.154365	-6.45668	1.07024e-10	1.42113e-09
SLC2A1	2180.92	-0.996371	0.173518	-5.74216	9.34744e-09	9.62013e-08
CKLF	40.0327	-0.996355	0.346458	-2.87583	0.00402963	0.0131771
TONSL	1154.2	-0.995515	0.141719	-7.02456	2.14739e-12	3.59351e-11
LYNX1	36.8481	-0.99505	0.386519	-2.57439	0.0100417	0.0290857
RMI1	406.087	-0.994688	0.218254	-4.55748	5.17722e-06	3.35753e-05
FXN	125.029	-0.994524	0.232973	-4.26884	1.96492e-05	0.00011212
FANCM	222.594	-0.991773	0.229192	-4.32726	1.50978e-05	8.82836e-05
ENOSF1	1734.47	-0.99088	0.109434	-9.05457	1.37102e-19	5.15924e-18
KALRN	627.454	-0.989612	0.141007	-7.01818	2.24778e-12	3.74868e-11
PYCR2	920.6	-0.989259	0.130609	-7.57421	3.61307e-14	7.55348e-13
MAGOHB	176.269	-0.98895	0.211663	-4.67228	2.97878e-06	2.03452e-05
H2AFX	1748.78	-0.988321	0.154257	-6.40696	1.48445e-10	1.9417e-09
PRPF19	3370.67	-0.987958	0.0959043	-10.3015	6.93752e-25	4.22469e-23
NUDT1	511.979	-0.985738	0.147735	-6.67234	2.5175e-11	3.64368e-10
CENPU	848.597	-0.983476	0.187607	-5.2422	1.58671e-07	1.33831e-06
UTP20	1467.33	-0.983387	0.133771	-7.35127	1.96326e-13	3.77131e-12
WDR18	680.992	-0.983382	0.136441	-7.2074	5.70319e-13	1.00601e-11
SNRPB	4791.81	-0.982724	0.109111	-9.00665	2.12455e-19	7.79498e-18
BCS1L	569.828	-0.98203	0.151761	-6.47091	9.74167e-11	1.30208e-09
PPP1R14A	95.5938	-0.981417	0.242537	-4.04646	5.19989e-05	0.000273427
NCAPG	1532.75	-0.981074	0.200856	-4.88447	1.03706e-06	7.67128e-06
DCAF13	2467.81	-0.980532	0.108142	-9.06712	1.22209e-19	4.63447e-18
MCTS2P	34.2348	-0.980142	0.373764	-2.62236	0.0087324	0.0258537
SPATA5	179.713	-0.978662	0.217386	-4.50196	6.73309e-06	4.28698e-05
ALG1	623.671	-0.978512	0.138561	-7.06194	1.64195e-12	2.77618e-11
TMIGD1	190.195	-0.977809	0.214722	-4.55383	5.26778e-06	3.41165e-05
FKBP5	2034.9	-0.976266	0.131006	-7.4521	9.18658e-14	1.82686e-12
LETM2	55.827	-0.976152	0.337882	-2.88904	0.00386426	0.0126963
SUV39H1	328.56	-0.975961	0.178517	-5.46706	4.57565e-08	4.2049e-07
FARSA	1184.3	-0.975003	0.118845	-8.20398	2.32558e-16	6.16292e-15
ITGA2	1898.62	-0.974426	0.194706	-5.0046	5.5978e-07	4.32614e-06
SNAI2	281.145	-0.9744	0.255384	-3.81543	0.000135949	0.000652447
DTD2	171.453	-0.974352	0.213075	-4.57281	4.81235e-06	3.15014e-05
CCDC68	753.638	-0.974022	0.157201	-6.19604	5.79025e-10	7.01136e-09
TTI1	1139.07	-0.973629	0.15366	-6.33624	2.35439e-10	2.9916e-09
AP1M1	1733.62	-0.97236	0.129323	-7.51887	5.52517e-14	1.12154e-12
SPON1	3596.32	-0.972021	0.127539	-7.62139	2.50955e-14	5.37516e-13
MRPL40	402.01	-0.971261	0.190046	-5.11066	3.21042e-07	2.5817e-06
SNRNP40	480.77	-0.971174	0.144674	-6.71282	1.90894e-11	2.79876e-10
ABCB8	1229.92	-0.970645	0.115633	-8.3942	4.69093e-17	1.34461e-15
MET	15032.6	-0.970024	0.113637	-8.53613	1.3879e-17	4.19975e-16
PSMG3	383.339	-0.969909	0.160004	-6.06178	1.34619e-09	1.55442e-08
HRCT1	160.371	-0.969766	0.207604	-4.67123	2.99399e-06	2.04276e-05
AP1B1	2001.08	-0.969293	0.115317	-8.40549	4.26077e-17	1.2261e-15
EXOSC3	291.888	-0.96563	0.174454	-5.53516	3.10952e-08	2.92346e-07
POLR2F	416.666	-0.964809	0.154546	-6.24287	4.29603e-10	5.27603e-09
AEN	494.539	-0.96291	0.175157	-5.4974	3.85435e-08	3.58016e-07
GEMIN2	161.893	-0.962792	0.206827	-4.65507	3.23874e-06	2.19952e-05
PRNP	3105.27	-0.962717	0.137075	-7.02329	2.16708e-12	3.6182e-11
CACYBP	2141.48	-0.962694	0.12074	-7.97327	1.54533e-15	3.77987e-14
CDK4	3034.02	-0.961142	0.114994	-8.35822	6.36737e-17	1.80053e-15
SFXN1	2084.89	-0.960224	0.123682	-7.76364	8.25236e-15	1.88062e-13
PPP5C	1120.94	-0.96002	0.113826	-8.4341	3.33761e-17	9.71881e-16
UMPS	613.075	-0.959815	0.127912	-7.50371	6.20367e-14	1.25579e-12
GTF2H3	1084.94	-0.959623	0.136956	-7.00677	2.43876e-12	4.04421e-11
NUP188	1797.13	-0.959605	0.131605	-7.29155	3.06413e-13	5.64231e-12
SF3B3	5411.26	-0.959549	0.101358	-9.46691	2.8824e-21	1.27033e-19
TAF5	138.318	-0.959404	0.244467	-3.92448	8.69187e-05	0.000434771
PFDN2	492.514	-0.959132	0.160994	-5.95757	2.56013e-09	2.84855e-08
ARNTL2	260.911	-0.956962	0.280676	-3.40949	0.00065084	0.00264738
C1orf233	411.928	-0.956472	0.146926	-6.50991	7.51966e-11	1.02184e-09
LRRC45	349.712	-0.956341	0.166724	-5.73609	9.68865e-09	9.9434e-08
TICRR	377.039	-0.956128	0.212691	-4.4954	6.94408e-06	4.40222e-05
YARS	1885.68	-0.95573	0.148724	-6.4262	1.30837e-10	1.72212e-09
CTU2	209.793	-0.955311	0.192825	-4.95428	7.25988e-07	5.51481e-06
NTMT1	135.95	-0.954946	0.218579	-4.36888	1.24888e-05	7.43852e-05
NCDN	597.63	-0.954916	0.137855	-6.92695	4.30019e-12	6.8672e-11
HOXB2	490.023	-0.954806	0.19623	-4.86575	1.14023e-06	8.37957e-06
DLEU1	131.773	-0.954732	0.236219	-4.04173	5.30581e-05	0.000278199
SPTBN2	1105.71	-0.954716	0.152431	-6.26326	3.77018e-10	4.65751e-09
PDCD11	2251.02	-0.954027	0.116289	-8.20394	2.32642e-16	6.16292e-15
NUDT8	219.836	-0.953981	0.201963	-4.72354	2.3178e-06	1.60908e-05
NUP155	1138.52	-0.953944	0.191333	-4.98577	6.17143e-07	4.74752e-06
ALKBH8	231.868	-0.953264	0.191254	-4.98427	6.21949e-07	4.77891e-06
HOTAIRM1	31.8594	-0.952767	0.378331	-2.51834	0.011791	0.0333611
TNFRSF11B	202.136	-0.95256	0.204993	-4.6468	3.37121e-06	2.27894e-05
PFKP	9131.95	-0.951855	0.109359	-8.70395	3.20517e-18	1.03382e-16
CIRH1A	404.294	-0.951853	0.144908	-6.56867	5.07675e-11	7.06892e-10
RCL1	106.276	-0.951673	0.244299	-3.89553	9.79863e-05	0.000484354
MRPL50	346.048	-0.951483	0.160645	-5.92288	3.16356e-09	3.483e-08
C8orf4	143.447	-0.950941	0.281353	-3.37989	0.000725161	0.00290381
SNORD31	67.2187	-0.950342	0.305887	-3.10685	0.00189095	0.00679354
MSH2	2023.37	-0.948867	0.105345	-9.00725	2.11295e-19	7.77184e-18
ODC1	2638.79	-0.948867	0.106272	-8.92864	4.31286e-19	1.52888e-17
SLC35F2	1202.52	-0.94806	0.114296	-8.29477	1.08791e-16	3.00117e-15
PRELID1	1689	-0.947829	0.10655	-8.89563	5.80885e-19	2.02978e-17
PARP2	434.932	-0.947227	0.164473	-5.75916	8.45359e-09	8.76784e-08
MIR17HG	54.9739	-0.946791	0.301341	-3.14193	0.00167841	0.00611223
FAH	424.125	-0.945553	0.155273	-6.08961	1.13185e-09	1.31838e-08
CCDC138	270.13	-0.944218	0.174694	-5.40499	6.48116e-08	5.80693e-07
CHCHD6	132.619	-0.943285	0.219892	-4.28977	1.78854e-05	0.000103219
ATP2B1	4234.29	-0.943214	0.107704	-8.75748	1.9966e-18	6.64448e-17
SLC25A11	849.359	-0.943082	0.120012	-7.85824	3.89553e-15	9.06035e-14
NME4	1938.57	-0.942315	0.122963	-7.6634	1.81069e-14	3.94268e-13
TIMM10	347.055	-0.94208	0.15387	-6.12256	9.20863e-10	1.08638e-08
FOCAD	201.428	-0.941494	0.193654	-4.86174	1.16357e-06	8.54254e-06
TMEM147	823.801	-0.941104	0.134482	-6.99797	2.59697e-12	4.29686e-11
DDX55	663.709	-0.940861	0.125699	-7.48502	7.15371e-14	1.43035e-12
LRR1	259.156	-0.940258	0.182589	-5.14959	2.6106e-07	2.13207e-06
GAPDHS	67.02	-0.938718	0.284012	-3.30521	0.000949058	0.00368573
RTTN	219.341	-0.937566	0.248675	-3.77025	0.000163082	0.000768591
PMEPA1	7248.13	-0.937455	0.14114	-6.64202	3.09409e-11	4.44314e-10
SRSF7	1956.39	-0.936337	0.120246	-7.78687	6.869e-15	1.57515e-13
NXT1	304.084	-0.935824	0.207881	-4.50174	6.73999e-06	4.28951e-05
HEATR3	341.374	-0.934976	0.168713	-5.54181	2.99367e-08	2.82541e-07
POLE	3279.72	-0.934223	0.124678	-7.49306	6.72865e-14	1.35274e-12
DUS3L	421.89	-0.93253	0.159131	-5.86013	4.62492e-09	4.94358e-08
TOR3A	592.799	-0.93253	0.158085	-5.89892	3.65899e-09	3.96033e-08
TMA16	326.972	-0.932334	0.170152	-5.47941	4.26749e-08	3.94145e-07
LINC00152	129.851	-0.930372	0.22294	-4.17319	3.00364e-05	0.000166108
COPS6	2269.39	-0.929818	0.122493	-7.59082	3.17889e-14	6.71272e-13
SLC35B4	190.801	-0.928803	0.211981	-4.38154	1.17843e-05	7.05905e-05
GPD2	2762.13	-0.928774	0.152241	-6.10068	1.05618e-09	1.2351e-08
CCT7	6609.88	-0.92844	0.0923499	-10.0535	8.86517e-24	4.83663e-22
B3GNT3	1755.53	-0.927901	0.135094	-6.86853	6.48668e-12	1.00633e-10
NIP7	526.682	-0.926898	0.140045	-6.61857	3.62699e-11	5.14794e-10
CEP78	205.03	-0.925687	0.199236	-4.64617	3.38146e-06	2.28482e-05
WDR35	952.535	-0.925139	0.157169	-5.88626	3.95037e-09	4.25041e-08
LAD1	1088.78	-0.924439	0.153765	-6.01203	1.8321e-09	2.08434e-08
MAT2A	9189.33	-0.924121	0.125843	-7.34344	2.08168e-13	3.97795e-12
UBXN8	364.783	-0.923119	0.161024	-5.7328	9.87886e-09	1.01315e-07
GTPBP4	1889.54	-0.922516	0.112453	-8.20353	2.33421e-16	6.1724e-15
CCAT1	220.152	-0.922404	0.294952	-3.12731	0.00176417	0.00639123
MINA	308.001	-0.922389	0.173929	-5.30325	1.13759e-07	9.87885e-07
DCTPP1	1290.14	-0.922113	0.115174	-8.00625	1.18255e-15	2.92666e-14
CHEK2	408.515	-0.919951	0.144834	-6.35177	2.12855e-10	2.72588e-09
SNRPG	777.665	-0.919902	0.126704	-7.26025	3.86382e-13	6.98343e-12
S100A16	2910.5	-0.918647	0.134115	-6.84972	7.39955e-12	1.13475e-10
ANAPC1	1653.37	-0.918523	0.163995	-5.60092	2.13217e-08	2.05596e-07
PRMT5	953.953	-0.91847	0.133146	-6.8982	5.26648e-12	8.31085e-11
SLIRP	268.334	-0.91781	0.179667	-5.10838	3.24927e-07	2.60866e-06
SMYD3	257.756	-0.917646	0.198187	-4.63021	3.65302e-06	2.45138e-05
ESPL1	1228.9	-0.917522	0.183777	-4.9926	5.95726e-07	4.59185e-06
PRR22	78.74	-0.917464	0.276299	-3.32055	0.000898399	0.00351504
SLCO4A1	1127.72	-0.917264	0.149014	-6.15557	7.48079e-10	8.96229e-09
WDR43	1403.78	-0.916103	0.121332	-7.55035	4.3408e-14	8.99796e-13
ITGB3BP	380.212	-0.916027	0.193037	-4.74534	2.08161e-06	1.45882e-05
ABCG5	348.005	-0.913517	0.216764	-4.21435	2.50501e-05	0.000140587
SLBP	1253.66	-0.913114	0.149483	-6.10849	1.00576e-09	1.1799e-08
MSH6	1927.06	-0.912701	0.130445	-6.99681	2.61851e-12	4.32762e-11
SLC25A10	1184.03	-0.912348	0.119539	-7.63225	2.30687e-14	4.97146e-13
TIMM50	977.3	-0.911577	0.122775	-7.4248	1.12947e-13	2.21903e-12
IDH3A	317.232	-0.909987	0.17702	-5.14059	2.73873e-07	2.2305e-06
DIAPH3	430.191	-0.909818	0.221895	-4.10023	4.12746e-05	0.000222373
MIS18A	298.285	-0.909549	0.197434	-4.60685	4.08824e-06	2.71735e-05
PRDX2	2473.09	-0.909421	0.104804	-8.67736	4.05065e-18	1.29515e-16
TBRG4	1861	-0.909212	0.109805	-8.28021	1.2296e-16	3.37301e-15
NUBPL	124.715	-0.907962	0.22814	-3.97984	6.89604e-05	0.000352635
CDKN2D	37.9994	-0.905922	0.361909	-2.50318	0.0123084	0.0346382
NDUFS6	713.319	-0.905584	0.147744	-6.12943	8.81943e-10	1.04214e-08
PLEKHN1	159.416	-0.905124	0.239151	-3.78474	0.000153867	0.000729141
PGAM5	1480.1	-0.905055	0.132055	-6.85361	7.20078e-12	1.10774e-10
DTD1	1014.78	-0.904168	0.12377	-7.30523	2.76794e-13	5.14858e-12
KRBOX1	80.8293	-0.904161	0.267229	-3.38346	0.000715776	0.00287171
PRODH2	540.429	-0.903984	0.155987	-5.79526	6.82159e-09	7.14587e-08
MFSD3	493.922	-0.903288	0.166732	-5.41761	6.04023e-08	5.43843e-07
ACYP1	141.591	-0.903154	0.210895	-4.28247	1.84827e-05	0.000106165
PRDM8	1421.24	-0.902981	0.135098	-6.6839	2.32664e-11	3.38077e-10
GPX1	2396.36	-0.901737	0.104684	-8.61386	7.06414e-18	2.20581e-16
USP1	1619.11	-0.90112	0.1426	-6.31922	2.62884e-10	3.32021e-09
GPT2	858.287	-0.901067	0.33684	-2.67506	0.00747153	0.0225715
PRPS1	1297.62	-0.90085	0.123963	-7.26708	3.67331e-13	6.67197e-12
GLG1	7784.69	-0.900726	0.116561	-7.72751	1.09673e-14	2.4611e-13
GPN3	722.78	-0.900691	0.131793	-6.83416	8.24897e-12	1.25583e-10
EXOSC7	370.492	-0.900416	0.159374	-5.64969	1.60738e-08	1.58534e-07
HK2	654.152	-0.900332	0.218645	-4.11778	3.82543e-05	0.000207626
MMAB	479.661	-0.899688	0.165338	-5.44151	5.28308e-08	4.79793e-07
SEC23B	2092.72	-0.899295	0.113441	-7.92746	2.23678e-15	5.34641e-14
MRPL15	1482.66	-0.899193	0.115565	-7.78083	7.20488e-15	1.64959e-13
HAUS8	192.468	-0.898986	0.185128	-4.85603	1.19764e-06	8.76201e-06
SRSF2	3461.64	-0.89874	0.122854	-7.31552	2.56387e-13	4.79942e-12
DUSP4	2202.47	-0.898245	0.145654	-6.16697	6.96096e-10	8.35315e-09
CCDC137	440.943	-0.897305	0.15055	-5.96019	2.51946e-09	2.80544e-08
MPRIP	9289.21	-0.896344	0.110949	-8.0789	6.53539e-16	1.65083e-14
AMPD2	1166.5	-0.89391	0.123182	-7.25683	3.96265e-13	7.13569e-12
BEND3	98.3889	-0.893906	0.243482	-3.67134	0.000241285	0.00109192
GEMIN4	923.457	-0.892586	0.144478	-6.178	6.49208e-10	7.81605e-09
ARHGAP10	243.567	-0.891993	0.231742	-3.84908	0.000118564	0.000575673
ASPH	15302.8	-0.890997	0.160043	-5.56724	2.58807e-08	2.46961e-07
SHMT1	521.675	-0.890857	0.140335	-6.34808	2.18025e-10	2.7848e-09
TUBG1	932.971	-0.890528	0.134802	-6.60621	3.94279e-11	5.5746e-10
LRRC26	35.1057	-0.889157	0.356459	-2.49441	0.0126166	0.0353766
RASSF3	1674.87	-0.888823	0.11463	-7.75383	8.91615e-15	2.02246e-13
CTSC	2973.01	-0.887768	0.126398	-7.02361	2.16211e-12	3.61403e-11
POP7	478.523	-0.887687	0.14592	-6.08336	1.17688e-09	1.36645e-08
MLKL	590.429	-0.887448	0.140249	-6.32766	2.4891e-10	3.15186e-09
IMP4	1268.91	-0.887425	0.11639	-7.62459	2.44811e-14	5.25269e-13
TPI1	7643.97	-0.887112	0.110984	-7.99318	1.31501e-15	3.23811e-14
IRAK1	6536.67	-0.88643	0.106754	-8.30345	1.01129e-16	2.81093e-15
YRDC	216.726	-0.885869	0.199086	-4.44968	8.59989e-06	5.32316e-05
MDH2	6959.89	-0.885661	0.102251	-8.6616	4.65182e-18	1.47771e-16
LINC00689	39.4521	-0.885637	0.338897	-2.61329	0.00896752	0.0264591
MGC27345	157.464	-0.885498	0.211008	-4.19651	2.71056e-05	0.000150968
IGFBP4	2417.61	-0.884762	0.12362	-7.1571	8.23998e-13	1.43622e-11
DHX37	1648.84	-0.884638	0.128786	-6.86907	6.46197e-12	1.00355e-10
PSMD14	1674.11	-0.884268	0.116986	-7.55876	4.06927e-14	8.44705e-13
KIAA1524	598.668	-0.884257	0.217192	-4.07131	4.67503e-05	0.00024859
NDUFAF2	197.537	-0.883295	0.202193	-4.36858	1.25059e-05	7.44567e-05
SAC3D1	387.382	-0.882932	0.159103	-5.54944	2.86587e-08	2.71702e-07
TRIM14	832.724	-0.882674	0.179497	-4.91748	8.76661e-07	6.57093e-06
EXOSC9	370.616	-0.882655	0.188094	-4.69263	2.69716e-06	1.85663e-05
MMACHC	109.075	-0.882513	0.244014	-3.61665	0.00029844	0.00131766
IRS1	2551.18	-0.882436	0.154242	-5.72112	1.05826e-08	1.0823e-07
POMGNT1	1173.73	-0.88235	0.121297	-7.27427	3.48287e-13	6.36545e-12
NOL11	916.845	-0.882252	0.133523	-6.60749	3.90897e-11	5.53211e-10
C2orf44	264.884	-0.880811	0.179894	-4.89628	9.76684e-07	7.27604e-06
HILPDA	128.731	-0.880326	0.215259	-4.08962	4.32082e-05	0.000231432
GNL3L	464.562	-0.880223	0.175125	-5.02626	5.00141e-07	3.88981e-06
KIAA1644	235.253	-0.879686	0.236642	-3.71737	0.00020131	0.000930233
DPM2	723.186	-0.879212	0.125892	-6.98388	2.87131e-12	4.68735e-11
THEM6	1669.38	-0.879068	0.128834	-6.82324	8.90127e-12	1.34814e-10
MLEC	16111.4	-0.877235	0.107748	-8.14151	3.90367e-16	1.00509e-14
FKBP14	221.52	-0.876792	0.194885	-4.49902	6.82669e-06	4.3428e-05
TMEM261	209.042	-0.876715	0.201261	-4.35611	1.32395e-05	7.84744e-05
FKBP4	2260.69	-0.876389	0.129566	-6.76402	1.34219e-11	1.98169e-10
STRA6	284.464	-0.876087	0.235637	-3.71795	0.000200845	0.000928378
ZNF469	207.696	-0.876082	0.226004	-3.87641	0.000106009	0.000520331
MRPL3	1477.88	-0.875848	0.106255	-8.24287	1.68122e-16	4.51896e-15
RPN2	7929.43	-0.875713	0.101235	-8.65026	5.1384e-18	1.61826e-16
PCSK9	723.119	-0.875519	0.362987	-2.41198	0.0158661	0.042914
TRA2B	2314.82	-0.875349	0.119541	-7.32256	2.43293e-13	4.57179e-12
ELFN2	1313.07	-0.874597	0.165323	-5.29023	1.22161e-07	1.0509e-06
CCNA2	1707.86	-0.874486	0.342664	-2.55202	0.0107099	0.0307471
GALNT12	320.842	-0.873535	0.190136	-4.59426	4.34292e-06	2.862e-05
CBR1	822.447	-0.873449	0.132131	-6.61047	3.8309e-11	5.42686e-10
TGFBR3L	138.965	-0.871941	0.230019	-3.79073	0.000150206	0.000712945
ZMYND19	525.052	-0.871324	0.140882	-6.18479	6.21855e-10	7.50522e-09
MRPS34	2316.5	-0.871264	0.11433	-7.62059	2.52521e-14	5.39446e-13
THBS2	7811.95	-0.869719	0.125449	-6.93285	4.12442e-12	6.59368e-11
CYCS	1914.29	-0.869643	0.144016	-6.03851	1.55542e-09	1.78339e-08
SGOL1	159.228	-0.869112	0.23553	-3.69002	0.000224235	0.00102296
PRR7	162.006	-0.868956	0.235741	-3.68606	0.000227748	0.0010377
CYC1	4558.44	-0.868627	0.100388	-8.65272	5.02845e-18	1.59047e-16
LTV1	378.129	-0.868353	0.147153	-5.90103	3.61234e-09	3.92121e-08
BCCIP	1199.66	-0.867836	0.118791	-7.30556	2.76107e-13	5.14231e-12
OAS3	1380.66	-0.867354	0.208378	-4.16241	3.14907e-05	0.000173548
HSPBP1	756.799	-0.867071	0.146833	-5.90517	3.52288e-09	3.83829e-08
BCAT2	888.679	-0.866114	0.136792	-6.33159	2.42651e-10	3.07526e-09
HKDC1	4269.2	-0.865799	0.105459	-8.20985	2.21469e-16	5.9096e-15
GARS	3079.71	-0.865136	0.164177	-5.26952	1.36781e-07	1.16573e-06
SUSD1	332.004	-0.864689	0.173888	-4.97269	6.60316e-07	5.05519e-06
SLC35D3	205.892	-0.864109	0.196499	-4.39753	1.09488e-05	6.60167e-05
C14orf80	473.268	-0.864048	0.163	-5.3009	1.15233e-07	9.98914e-07
SERBP1	6331.32	-0.863973	0.104115	-8.29824	1.05667e-16	2.93151e-15
SHH	696.899	-0.86356	0.16903	-5.10893	3.23986e-07	2.60253e-06
OBFC1	568.271	-0.862293	0.134226	-6.42419	1.32571e-10	1.74182e-09
ANP32E	2026.3	-0.862197	0.131125	-6.57536	4.85355e-11	6.78388e-10
ICAM5	37.6462	-0.861219	0.34396	-2.50384	0.0122854	0.0345801
MECR	335.304	-0.861188	0.153117	-5.62437	1.86189e-08	1.81925e-07
ALDH5A1	54.2148	-0.859852	0.321736	-2.67254	0.00752801	0.022714
CENPO	622.698	-0.859245	0.157719	-5.44796	5.09504e-08	4.63576e-07
ITGB1BP1	633.854	-0.858768	0.130809	-6.56506	5.20129e-11	7.21494e-10
PSMC3	1766.34	-0.856924	0.124288	-6.89465	5.3998e-12	8.49383e-11
FAM210A	347.437	-0.856428	0.193645	-4.42267	9.74894e-06	5.94661e-05
FGF2	475.226	-0.855538	0.200808	-4.26048	2.03987e-05	0.000116216
ADAM19	278.096	-0.854646	0.222921	-3.83384	0.000126156	0.000608434
FAM72A	48.5787	-0.854005	0.359418	-2.37608	0.0174978	0.046733
NPSR1	187.564	-0.853878	0.259952	-3.28475	0.00102074	0.00393084
PDIA6	3813.43	-0.853479	0.101765	-8.38676	4.99745e-17	1.42137e-15
SOX15	46.3067	-0.853317	0.330685	-2.58045	0.0098671	0.0287036
SOX13	964.763	-0.851927	0.15841	-5.378	7.53182e-08	6.68301e-07
APRT	1313.68	-0.851443	0.114305	-7.44885	9.41596e-14	1.85987e-12
TUBB4B	10527.8	-0.85138	0.121817	-6.989	2.76862e-12	4.53992e-11
PARPBP	427.814	-0.84997	0.203702	-4.17262	3.01122e-05	0.000166451
ISL1	259.095	-0.849776	0.195897	-4.33786	1.43877e-05	8.44613e-05
TRNT1	332.725	-0.849565	0.162847	-5.21696	1.8188e-07	1.52182e-06
MIR100HG	175.221	-0.849118	0.276649	-3.06929	0.00214565	0.00759518
HAS3	618.412	-0.848689	0.157144	-5.40072	6.63735e-08	5.93962e-07
SCARA3	283.128	-0.848547	0.228076	-3.72045	0.000198868	0.000919819
LRRC8B	176.224	-0.847611	0.214931	-3.94364	8.02545e-05	0.000404001
SMIM4	39.8142	-0.847041	0.349961	-2.42039	0.0155039	0.0421597
MROH6	142.338	-0.846571	0.220026	-3.84759	0.000119284	0.000578712
BRIP1	533.509	-0.844976	0.204538	-4.13114	3.60965e-05	0.000196788
ARSG	49.5677	-0.844738	0.322153	-2.62216	0.00873737	0.0258632
PLEK2	990.882	-0.844194	0.117371	-7.1925	6.36174e-13	1.11681e-11
PARP1	2915.03	-0.842983	0.107303	-7.85607	3.96379e-15	9.20452e-14
NR2C2AP	156.279	-0.842724	0.238654	-3.53115	0.00041376	0.00177243
AURKB	774.961	-0.841226	0.147612	-5.69889	1.20591e-08	1.22307e-07
BIRC5	1100.83	-0.841033	0.16919	-4.97092	6.66345e-07	5.09603e-06
ACOT7	1006.41	-0.840951	0.142392	-5.90588	3.50775e-09	3.82465e-08
KIF24	382.738	-0.840819	0.249274	-3.37307	0.000743351	0.00296774
XYLB	72.4395	-0.840508	0.280793	-2.99334	0.00275942	0.00944873
DHCR7	2045.39	-0.840152	0.193408	-4.34393	1.39955e-05	8.24817e-05
NEU3	173.313	-0.840117	0.219351	-3.83	0.000128141	0.000617198
LSM10	222.866	-0.839487	0.191836	-4.37607	1.20841e-05	7.22092e-05
C4orf46	202.456	-0.839076	0.20585	-4.07616	4.57855e-05	0.000243813
TXN	2757.48	-0.838975	0.125475	-6.68638	2.28753e-11	3.33384e-10
MTHFD1L	1356.73	-0.838704	0.124369	-6.74366	1.5445e-11	2.2698e-10
ATP5G3	3076.52	-0.8385	0.113962	-7.35769	1.87113e-13	3.6085e-12
EMC3-AS1	105.292	-0.838366	0.24705	-3.3935	0.000690052	0.00278756
CMTM7	270.584	-0.838192	0.189962	-4.41242	1.02222e-05	6.19668e-05
C1orf109	262.41	-0.836944	0.190071	-4.40332	1.06605e-05	6.4437e-05
C8orf33	1377.65	-0.836769	0.147608	-5.66886	1.43751e-08	1.43419e-07
SEC14L4	227.439	-0.836543	0.177726	-4.70693	2.51479e-06	1.73517e-05
CENPH	568.557	-0.836424	0.180412	-4.63618	3.54911e-06	2.38601e-05
METTL8	531.2	-0.83638	0.154005	-5.43086	5.60823e-08	5.06189e-07
ARHGAP29	2838.06	-0.836161	0.126822	-6.59318	4.3049e-11	6.05741e-10
TLCD1	309.686	-0.836088	0.192359	-4.34651	1.38322e-05	8.16906e-05
PUS7L	220.237	-0.836012	0.246622	-3.38985	0.000699305	0.00281718
NRGN	113.879	-0.835587	0.325732	-2.56526	0.0103098	0.0297498
TIMM17A	1019.85	-0.835484	0.12194	-6.85162	7.30159e-12	1.1209e-10
CCT3	6558.86	-0.83477	0.104875	-7.95966	1.72515e-15	4.2127e-14
AP3M2	571.215	-0.834657	0.147703	-5.6509	1.59612e-08	1.57742e-07
PFN1	11953.1	-0.834618	0.119948	-6.95816	3.4475e-12	5.57834e-11
CHEK1	1922.88	-0.833975	0.111486	-7.48052	7.40267e-14	1.47611e-12
PTRH2	297.65	-0.833789	0.174016	-4.79144	1.65588e-06	1.1774e-05
EPS8L1	127.127	-0.833788	0.222848	-3.74151	0.000182918	0.000853576
CLN6	688.696	-0.833476	0.130333	-6.39498	1.60568e-10	2.08539e-09
SLC22A3	1364.21	-0.833443	0.152083	-5.48017	4.24926e-08	3.92709e-07
FKBP11	356.64	-0.833354	0.15825	-5.26607	1.39375e-07	1.18578e-06
NAA25	1364.2	-0.832876	0.109063	-7.63667	2.22908e-14	4.81796e-13
CISD1	469.484	-0.832438	0.161917	-5.14115	2.73058e-07	2.2251e-06
NIFK	703.004	-0.832204	0.162991	-5.10584	3.29325e-07	2.64108e-06
UQCRQ	871.807	-0.832128	0.136205	-6.10938	1.00019e-09	1.1743e-08
DDX31	378.737	-0.832003	0.171041	-4.86434	1.14837e-06	8.43519e-06
C12orf45	167.802	-0.831234	0.208648	-3.98391	6.7791e-05	0.000347382
C19orf48	1452.86	-0.830629	0.155157	-5.35347	8.62845e-08	7.6009e-07
MCIDAS	97.474	-0.829157	0.258644	-3.20578	0.00134695	0.00503384
STX2	823.477	-0.828544	0.130244	-6.36149	1.99806e-10	2.56999e-09
MIR4435-2HG	94.4166	-0.828251	0.262758	-3.15214	0.00162078	0.00592296
PGAM1	4266.63	-0.827736	0.114177	-7.24959	4.18045e-13	7.49153e-12
PRKAR1B	1777.18	-0.826544	0.114633	-7.21034	5.58119e-13	9.88227e-12
PFKM	2671.14	-0.825923	0.109073	-7.57218	3.67003e-14	7.66164e-13
NUDT15	470.965	-0.825404	0.178116	-4.63409	3.58505e-06	2.40797e-05
TGFB1	1495.2	-0.82442	0.138184	-5.96612	2.42957e-09	2.71358e-08
KIF11	2550.41	-0.824403	0.187511	-4.39656	1.09981e-05	6.62325e-05
CCT5	6470.69	-0.822829	0.100939	-8.15175	3.58702e-16	9.26814e-15
TRMT1	996.284	-0.822781	0.143537	-5.73217	9.91524e-09	1.01546e-07
MCC	505.466	-0.821988	0.216862	-3.79037	0.000150424	0.00071375
PGK1	13415.9	-0.821506	0.120743	-6.80376	1.01925e-11	1.53421e-10
POLR1C	540.592	-0.8205	0.166181	-4.93738	7.91799e-07	5.96532e-06
DHX33	870.899	-0.82034	0.16128	-5.08643	3.64872e-07	2.89609e-06
PTCD2	253.419	-0.819894	0.188842	-4.34169	1.41389e-05	8.31675e-05
RRP12	1514.63	-0.819811	0.125925	-6.51033	7.49841e-11	1.0199e-09
C5orf34	263.605	-0.818415	0.194865	-4.1999	2.67034e-05	0.000149125
DDX10	807.643	-0.818315	0.143256	-5.71226	1.11484e-08	1.13779e-07
RELT	214.331	-0.817137	0.253267	-3.22639	0.00125362	0.0047284
PLOD1	2683.49	-0.815528	0.100172	-8.14128	3.91116e-16	1.00526e-14
ARHGEF19	892.052	-0.815201	0.146466	-5.56581	2.60937e-08	2.48831e-07
COLGALT1	2545.46	-0.815001	0.12425	-6.55938	5.40307e-11	7.4807e-10
ADK	1000.5	-0.814861	0.125403	-6.49795	8.14243e-11	1.10035e-09
ASUN	1159.84	-0.814582	0.116928	-6.96655	3.24811e-12	5.279e-11
CHRNA5	185.697	-0.813829	0.218505	-3.72454	0.000195672	0.000906754
CCT6A	33934	-0.586526	0.0894018	-6.56056	5.36048e-11	7.42875e-10
PARK7	2789.67	-0.812066	0.101166	-8.02704	9.98488e-16	2.4753e-14
IER2	3158.44	-0.812016	0.138842	-5.8485	4.96016e-09	5.29036e-08
NDUFS8	1205.01	-0.81197	0.131963	-6.15303	7.60184e-10	9.09246e-09
KIF22	2605.2	-0.811964	0.122913	-6.60602	3.94777e-11	5.57627e-10
DCUN1D5	256.542	-0.811637	0.16591	-4.89204	9.9798e-07	7.41213e-06
PRPF4	804.839	-0.811276	0.143394	-5.65765	1.53459e-08	1.52174e-07
SNORA18	52.6133	-0.810894	0.318491	-2.54605	0.010895	0.0312295
TACC3	1397.95	-0.810665	0.188222	-4.30696	1.65517e-05	9.6051e-05
LOC102606465	53.7303	-0.810152	0.326527	-2.48112	0.013097	0.0365491
EMG1	530.343	-0.80992	0.142003	-5.70355	1.17341e-08	1.19341e-07
C19orf47	161.209	-0.808655	0.208844	-3.87205	0.000107926	0.000528854
MINOS1	609.174	-0.808004	0.142227	-5.68107	1.33853e-08	1.34274e-07
OSBPL5	1761.61	-0.807884	0.105674	-7.64509	2.08806e-14	4.51983e-13
STMN3	592.346	-0.806824	0.204871	-3.9382	8.20943e-05	0.000412467
PPP1R14B	1698.17	-0.806696	0.115962	-6.95654	3.48719e-12	5.63635e-11
HSP90AB1	29168.3	-0.572495	0.0877585	-6.52353	6.86699e-11	9.37488e-10
MRPS26	630.093	-0.805966	0.129717	-6.21326	5.18965e-10	6.31014e-09
EIF3B	7643.75	-0.805318	0.0952135	-8.45802	2.71948e-17	7.9504e-16
FOXRED2	771.695	-0.804479	0.13746	-5.85244	4.84414e-09	5.17037e-08
TOP1	3220.97	-0.804443	0.136049	-5.9129	3.3614e-09	3.67053e-08
TIMM21	186.449	-0.804426	0.208388	-3.86023	0.000113279	0.000552138
SNHG17	349.152	-0.804265	0.188548	-4.26556	1.99398e-05	0.000113645
RPIA	532.211	-0.80406	0.151509	-5.30703	1.11429e-07	9.69944e-07
SNORD96A	62.9041	-0.803615	0.288504	-2.78546	0.00534522	0.0169102
LSM3	551.613	-0.802879	0.141991	-5.65444	1.56356e-08	1.54837e-07
CENPV	1695.59	-0.802796	0.116537	-6.88877	5.62772e-12	8.82398e-11
C12orf66	177.194	-0.801457	0.196607	-4.07645	4.57285e-05	0.000243686
KDELC1	67.6332	-0.800794	0.282287	-2.83681	0.00455674	0.0147204
MBD3	1588.47	-0.800557	0.109716	-7.2966	2.95125e-13	5.45499e-12
CYB5D1	213.691	-0.800462	0.184192	-4.3458	1.38767e-05	8.18549e-05
LSM7	632.323	-0.800247	0.152734	-5.2395	1.61015e-07	1.35574e-06
SOD1	7382.01	-0.800014	0.155098	-5.15812	2.49444e-07	2.04631e-06
STEAP1	3268.34	-0.79981	0.168001	-4.76076	1.92868e-06	1.36018e-05
TUBA4A	1980.03	-0.799695	0.130356	-6.1347	8.53202e-10	1.01144e-08
GRWD1	653.502	-0.799589	0.145847	-5.48239	4.19611e-08	3.88286e-07
PPIB	365.691	-0.798768	0.155506	-5.13658	2.79782e-07	2.27484e-06
SFXN4	700.408	-0.798664	0.140834	-5.67097	1.41988e-08	1.41756e-07
SLC5A3	3791.55	-0.79845	0.293122	-2.72395	0.00645068	0.0198971
PSPH	2765.54	-0.797652	0.15595	-5.11478	3.14101e-07	2.53144e-06
ATOX1	346.92	-0.797428	0.161082	-4.95045	7.40419e-07	5.60991e-06
C9orf84	50.1161	-0.796927	0.320688	-2.48505	0.0129533	0.0361906
COPS3	1014.81	-0.796588	0.133005	-5.98918	2.10903e-09	2.37454e-08
LAS1L	1183.36	-0.796385	0.11187	-7.11887	1.08819e-12	1.87444e-11
TRMT6	599.556	-0.795331	0.145735	-5.45739	4.83193e-08	4.42104e-07
HNRNPAB	3970.44	-0.794003	0.115058	-6.90092	5.16686e-12	8.16241e-11
KLHL32	53.82	-0.793734	0.307896	-2.57793	0.00993949	0.0288684
OGFOD1	549.311	-0.79339	0.143651	-5.52305	3.33158e-08	3.12224e-07
UQCC3	386.061	-0.793274	0.151744	-5.22772	1.71613e-07	1.4392e-06
SNRPF	656.103	-0.793261	0.155512	-5.10098	3.37904e-07	2.69809e-06
SUPT16H	3916.74	-0.793016	0.113473	-6.98861	2.77617e-12	4.54722e-11
ATAD3B	811.735	-0.790591	0.126169	-6.26611	3.70178e-10	4.58845e-09
ZNHIT6	440.316	-0.789665	0.149658	-5.27645	1.3171e-07	1.12644e-06
WDR74	1172.59	-0.789301	0.143261	-5.50953	3.59792e-08	3.36325e-07
KIF18B	531.859	-0.789219	0.191117	-4.12951	3.63543e-05	0.000198054
HIBCH	814.895	-0.788568	0.148905	-5.29579	1.185e-07	1.02361e-06
C12orf29	273.628	-0.788431	0.179327	-4.3966	1.09958e-05	6.62325e-05
WDR34	2880.8	-0.787751	0.103517	-7.60987	2.74374e-14	5.83581e-13
DNMBP	1916.23	-0.787242	0.129041	-6.10071	1.056e-09	1.2351e-08
FOXRED1	1128.12	-0.786814	0.122676	-6.41375	1.41986e-10	1.86053e-09
METTL7B	1477.72	-0.786725	0.125606	-6.26344	3.76583e-10	4.65605e-09
TSFM	852.893	-0.786248	0.139301	-5.64422	1.65928e-08	1.63214e-07
NUF2	668.971	-0.784618	0.171995	-4.56186	5.07019e-06	3.29978e-05
RPA2	710.803	-0.784601	0.124235	-6.31547	2.69349e-10	3.3931e-09
POLR2G	963.406	-0.784136	0.143415	-5.4676	4.56158e-08	4.1946e-07
DPAGT1	1937.43	-0.783783	0.108726	-7.2088	5.64472e-13	9.96894e-12
NPRL3	2304.85	-0.782235	0.11386	-6.87013	6.41451e-12	9.97239e-11
CHST15	783.932	-0.781674	0.171657	-4.5537	5.27105e-06	3.41165e-05
ERCC2	515.805	-0.77988	0.140888	-5.53546	3.10405e-08	2.9202e-07
METTL21A	180.295	-0.779656	0.212027	-3.67715	0.000235853	0.00107097
TMEM185B	1328.69	-0.779345	0.111391	-6.99646	2.62503e-12	4.33352e-11
SLC16A5	1966.25	-0.778905	0.132492	-5.8789	4.12998e-09	4.43391e-08
ENOPH1	695.715	-0.778142	0.150537	-5.16912	2.352e-07	1.9403e-06
TTC27	812.435	-0.777986	0.123183	-6.31567	2.68989e-10	3.39149e-09
RFWD3	1400.2	-0.777889	0.158948	-4.894	9.8807e-07	7.34595e-06
NAA15	1392.11	-0.777601	0.129853	-5.98833	2.12009e-09	2.38425e-08
ATP1B1	1093.55	-0.777376	0.128794	-6.03583	1.58143e-09	1.81038e-08
MAPK11	297.86	-0.77706	0.166585	-4.66464	3.09151e-06	2.10636e-05
NAA38	148.805	-0.776089	0.216926	-3.57767	0.000346673	0.00150973
JPH1	181.373	-0.77608	0.279659	-2.7751	0.00551855	0.0173873
DLAT	2022.95	-0.776068	0.118816	-6.53166	6.50432e-11	8.91292e-10
SYNCRIP	4898.17	-0.775596	0.105072	-7.38157	1.5644e-13	3.0289e-12
CCT2	4912.2	-0.77487	0.101764	-7.61442	2.64878e-14	5.64201e-13
POLR3E	865.871	-0.774477	0.133114	-5.81813	5.95085e-09	6.28896e-08
ACBD5	4950.08	0.598628	0.0941434	6.35868	2.0349e-10	2.61279e-09
TANGO6	479.287	-0.774378	0.138594	-5.58737	2.30533e-08	2.21565e-07
PWP2	222.614	-0.774339	0.179421	-4.31575	1.59059e-05	9.25228e-05
LINC01091	108.041	-0.77395	0.241057	-3.21065	0.00132436	0.00496205
MALSU1	466.15	-0.773177	0.151482	-5.1041	3.32378e-07	2.66266e-06
NDUFB3	699.607	-0.773105	0.123512	-6.25936	3.86557e-10	4.77133e-09
HSPA12A	1494.26	-0.77289	0.130563	-5.91969	3.22546e-09	3.53889e-08
PES1	2115.34	-0.772864	0.101912	-7.58361	3.36073e-14	7.0662e-13
TIMM13	1008.02	-0.772725	0.136387	-5.66566	1.46457e-08	1.45822e-07
CKS1B	875.135	-0.772398	0.122382	-6.31135	2.76613e-10	3.47566e-09
LRP10	7745.43	0.596995	0.0941496	6.34091	2.28406e-10	2.90728e-09
RPS6KA4	1341.71	-0.77229	0.116156	-6.64873	2.95629e-11	4.26193e-10
DEAF1	678.582	-0.772093	0.130185	-5.93075	3.01552e-09	3.33001e-08
TRMT11	339.535	-0.772025	0.154835	-4.98611	6.16085e-07	4.74379e-06
LGALS3	8378.88	-0.771699	0.135113	-5.71152	1.11974e-08	1.142e-07
SHQ1	296.729	-0.771535	0.171745	-4.49233	7.04472e-06	4.45212e-05
RPS17	137.339	-0.770767	0.284962	-2.70481	0.00683444	0.0209085
HLTF	1053.46	-0.770146	0.169991	-4.53052	5.88376e-06	3.7724e-05
PAGR1	1234.78	-0.770094	0.112386	-6.85222	7.27142e-12	1.11744e-10
ADGRG6	1146	-0.768688	0.146998	-5.22925	1.70195e-07	1.42812e-06
NOL12	360.161	-0.768264	0.150669	-5.09903	3.41396e-07	2.72275e-06
MRPS35	3462.51	-0.767982	0.110575	-6.94533	3.77587e-12	6.08284e-11
TFAM	1237.55	-0.766687	0.152157	-5.0388	4.6846e-07	3.66087e-06
SF3A3	1615.92	-0.766417	0.116346	-6.58741	4.47563e-11	6.2916e-10
ZIC2	160.626	-0.765412	0.24381	-3.13938	0.00169306	0.00615947
ZP3	131.364	-0.765157	0.257936	-2.96646	0.00301249	0.0102004
CDC123	2494.71	-0.765093	0.101394	-7.54576	4.49641e-14	9.30738e-13
LONP1	1103.3	-0.76508	0.145601	-5.25462	1.48331e-07	1.2576e-06
HEATR1	2428.49	-0.763932	0.12432	-6.14489	8.00208e-10	9.54784e-09
ABCB10	851.542	-0.763615	0.137508	-5.55323	2.80439e-08	2.66045e-07
ATP5J2	340.411	-0.762662	0.166793	-4.57251	4.81924e-06	3.15183e-05
ENO3	81.626	-0.762562	0.290769	-2.62257	0.00872699	0.0258494
TRAIP	275.902	-0.761846	0.207752	-3.6671	0.000245319	0.00110813
WDR5	1592.06	-0.760871	0.105404	-7.21864	5.25111e-13	9.31866e-12
MDN1	1592.77	-0.760753	0.116078	-6.55383	5.60789e-11	7.7351e-10
HSD17B2	678.9	-0.760608	0.17109	-4.44565	8.76267e-06	5.41249e-05
UBE2C	1542.61	-0.760349	0.179626	-4.23295	2.30645e-05	0.00013007
EMC1	1647.36	-0.759993	0.123753	-6.14119	8.19033e-10	9.74868e-09
HAUS5	383.093	-0.759005	0.156741	-4.84241	1.28273e-06	9.31951e-06
MRGBP	1176.66	-0.758994	0.125358	-6.05462	1.40752e-09	1.6214e-08
GCNT3	3585.79	-0.758837	0.195603	-3.87947	0.000104682	0.00051468
RBM28	603.619	-0.758378	0.138019	-5.49472	3.91323e-08	3.62567e-07
SNRPE	870.014	-0.757587	0.144061	-5.25879	1.45006e-07	1.23154e-06
PXMP4	214.277	-0.757172	0.225581	-3.35654	0.000789239	0.00313051
C21orf58	126.138	-0.756787	0.24714	-3.06218	0.00219731	0.00776117
SKP2	649.819	-0.75614	0.160579	-4.70883	2.49143e-06	1.71986e-05
CDCA3	421.4	-0.756137	0.18842	-4.01304	5.99415e-05	0.00031041
MZT1	275.187	-0.755551	0.201531	-3.74905	0.000177509	0.000830981
METTL3	819.39	-0.755395	0.142625	-5.29636	1.18131e-07	1.02102e-06
DPCD	325.751	-0.754147	0.165731	-4.55043	5.35359e-06	3.46273e-05
HAT1	1757.01	-0.754064	0.133097	-5.66551	1.46584e-08	1.45849e-07
TAGLN2	8525.51	-0.753424	0.122075	-6.17181	6.75109e-10	8.11458e-09
ZNF714	147.348	-0.752967	0.25755	-2.92357	0.00346043	0.0115081
TBC1D24	385.921	-0.752635	0.173271	-4.34369	1.40111e-05	8.24817e-05
FOXM1	2102.15	-0.752535	0.175361	-4.29135	1.7759e-05	0.00010253
LIF	1381.7	-0.752432	0.164071	-4.58601	4.51799e-06	2.97203e-05
MRPL19	715.957	-0.752397	0.126651	-5.9407	2.83807e-09	3.13877e-08
GNL2	904.993	-0.752365	0.127149	-5.91719	3.27495e-09	3.5868e-08
C18orf54	106.217	-0.752159	0.269741	-2.78845	0.00529614	0.016773
SSRP1	3581.11	-0.751619	0.0969793	-7.75031	9.1672e-15	2.0762e-13
NDUFA12	715.615	-0.751232	0.140938	-5.33022	9.80914e-08	8.59456e-07
C1orf112	394.681	-0.751065	0.186397	-4.02938	5.59245e-05	0.000291355
KSR1	243.637	-0.750512	0.242305	-3.09739	0.00195232	0.00698846
BMP4	7597.06	-0.750381	0.136307	-5.50506	3.69034e-08	3.44307e-07
LOC399815	72.74	-0.750294	0.277403	-2.70471	0.00683636	0.0209085
SHMT2	3211.57	-0.750237	0.141427	-5.30477	1.12818e-07	9.80295e-07
SURF6	68.7955	-0.750201	0.280726	-2.67236	0.00753204	0.0227215
ZNRF3	269.92	-0.749169	0.191074	-3.92082	8.82479e-05	0.000440669
C16orf52	368.067	-0.748851	0.154146	-4.85807	1.18535e-06	8.69009e-06
FAM155B	127.633	-0.747946	0.240338	-3.11205	0.00185791	0.00669285
TXNL4A	405.584	-0.747452	0.142724	-5.23703	1.6318e-07	1.37318e-06
ABHD6	418.915	-0.747411	0.145727	-5.12883	2.91553e-07	2.3607e-06
NDUFS7	835.637	-0.747403	0.119158	-6.27234	3.55652e-10	4.41586e-09
MRPL35	1002.93	-0.747135	0.132579	-5.63539	1.74665e-08	1.7112e-07
TRIAP1	517.573	-0.747117	0.135802	-5.50153	3.76506e-08	3.50609e-07
CCND3	404.579	-0.74692	0.21068	-3.54528	0.000392195	0.00168843
ATPAF2	232.89	-0.746312	0.183889	-4.0585	4.93886e-05	0.000260917
WDR36	1154.96	-0.746245	0.136317	-5.47435	4.39127e-08	4.05067e-07
MBLAC2	222.186	-0.746163	0.198312	-3.76258	0.000168173	0.00078954
AVEN	298.748	-0.746039	0.175594	-4.24866	2.15054e-05	0.000121858
SRSF1	5328.3	-0.744833	0.103071	-7.22641	4.95936e-13	8.82225e-12
FAM136A	1478.98	-0.744694	0.133001	-5.59915	2.15407e-08	2.07571e-07
RPE	830.519	-0.744581	0.143378	-5.19313	2.06793e-07	1.71657e-06
UBE2S	874.324	-0.744162	0.13825	-5.38272	7.33695e-08	6.5338e-07
ENTPD1	54.2006	-0.743891	0.308452	-2.41169	0.0158788	0.0429258
IPO9	2024.87	-0.743665	0.130401	-5.70289	1.17792e-08	1.19717e-07
ESPNL	71.1034	-0.741665	0.282479	-2.62556	0.0086507	0.0256584
SLC39A10	2828.27	-0.741259	0.114631	-6.46649	1.00306e-10	1.33826e-09
POLR1E	566.354	-0.741069	0.154209	-4.80562	1.54274e-06	1.10445e-05
CMC1	198.899	-0.74027	0.188143	-3.93462	8.33289e-05	0.000418097
RPS19BP1	815.179	-0.740154	0.150702	-4.91138	9.04366e-07	6.76477e-06
DONSON	495.88	-0.739588	0.160371	-4.61173	3.99323e-06	2.66022e-05
LSM5	750.506	-0.739144	0.146185	-5.05622	4.27648e-07	3.36523e-06
CENPI	360.404	-0.738612	0.253234	-2.91671	0.0035374	0.0117348
YARS2	618.816	-0.738246	0.150776	-4.89631	9.76543e-07	7.27604e-06
SLC47A1	97.8146	-0.737822	0.246278	-2.99589	0.00273645	0.00939419
TINAGL1	2274.35	-0.736935	0.114268	-6.44917	1.12464e-10	1.48829e-09
OTUD6B	641.941	-0.736862	0.153655	-4.79555	1.62233e-06	1.15692e-05
ZRANB3	341.998	-0.736233	0.157255	-4.68177	2.84415e-06	1.9505e-05
DNPH1	721.924	-0.73541	0.133159	-5.52277	3.3369e-08	3.12523e-07
NDUFB2	1032.36	-0.73538	0.119949	-6.13077	8.74541e-10	1.0359e-08
RNF126	692.345	-0.734813	0.137116	-5.35904	8.36632e-08	7.38329e-07
EBNA1BP2	1243.72	-0.734053	0.130823	-5.61104	2.0111e-08	1.94689e-07
ABCA2	3877.06	-0.733825	0.101888	-7.20227	5.92173e-13	1.0433e-11
SLF1	322.601	-0.733167	0.171113	-4.28469	1.82991e-05	0.000105275
SMIM3	835.16	-0.73307	0.14057	-5.21497	1.83848e-07	1.53741e-06
PRPF8	62.872	-0.732463	0.299676	-2.44419	0.0145179	0.0399163
GTF3A	1079.88	-0.731991	0.136004	-5.38215	7.36028e-08	6.5506e-07
C19orf70	455.986	-0.73194	0.153384	-4.77195	1.82453e-06	1.2917e-05
GLI2	267.597	-0.731378	0.182632	-4.00467	6.21051e-05	0.000320596
FSCN1	6299.46	-0.731145	0.102868	-7.10762	1.18061e-12	2.02414e-11
KIAA1586	201.132	-0.730222	0.20626	-3.5403	0.000399676	0.00171611
MGME1	1008.72	-0.730175	0.13743	-5.31307	1.07793e-07	9.39408e-07
MCMBP	2584.34	-0.729962	0.11881	-6.14392	8.05085e-10	9.59823e-09
ENG	378.643	-0.729714	0.156893	-4.65103	3.30285e-06	2.23686e-05
PAQR5	402.215	-0.728563	0.153557	-4.74458	2.08939e-06	1.46158e-05
NUDT3	86.6811	-0.728101	0.257632	-2.82613	0.00471142	0.0151534
CENPL	247.717	-0.727752	0.225992	-3.22025	0.00128077	0.00481594
FBXO45	335.444	-0.727729	0.178542	-4.07596	4.58253e-05	0.000243936
PVT1	130.745	-0.727071	0.222729	-3.26438	0.00109704	0.00419713
ARMC7	410.67	-0.726982	0.164729	-4.41321	1.01851e-05	6.17926e-05
NDUFB6	926.453	-0.726325	0.127458	-5.69853	1.20848e-08	1.22484e-07
NUP37	868.682	-0.725217	0.119821	-6.05252	1.426e-09	1.64012e-08
NUB1	4253.63	0.57759	0.0951069	6.07307	1.25491e-09	1.45474e-08
SPDYE3	54.5643	-0.724628	0.30251	-2.39539	0.0166029	0.0446763
TMEM138	487.938	-0.72368	0.14701	-4.92264	8.53828e-07	6.40305e-06
EGFR	82522.8	-0.723662	0.122805	-5.89276	3.79788e-09	4.09836e-08
PGP	945.639	-0.723016	0.125705	-5.75166	8.83694e-09	9.1396e-08
SLC4A7	652.885	-0.722262	0.177709	-4.06429	4.81791e-05	0.000255075
P2RY2	1773.15	-0.722214	0.1868	-3.86624	0.000110526	0.000540876
ZNF593	246.515	-0.721886	0.182476	-3.95606	7.61954e-05	0.000385203
CDKN3	698.776	-0.721847	0.166725	-4.32957	1.49401e-05	8.74594e-05
STOML2	2363.2	-0.721695	0.111994	-6.44404	1.16335e-10	1.53814e-09
MICAL2	4196.73	-0.720755	0.121643	-5.92516	3.1199e-09	3.43751e-08
DHRS13	97.9552	-0.720171	0.264147	-2.7264	0.00640295	0.0197748
EIF4E	508.637	-0.719964	0.14508	-4.96253	6.9581e-07	5.30203e-06
ERH	996.131	-0.71928	0.122335	-5.87958	4.1132e-09	4.41913e-08
SAE1	2726.47	-0.719247	0.0980669	-7.33424	2.2298e-13	4.22798e-12
F2R	2661.1	-0.719138	0.148327	-4.84835	1.24495e-06	9.07251e-06
APEH	2577.06	-0.718946	0.100108	-7.18169	6.88529e-13	1.20583e-11
MRPS7	783.665	-0.718691	0.136194	-5.27698	1.31329e-07	1.12384e-06
GTPBP3	325.65	-0.718565	0.174354	-4.12129	3.76749e-05	0.00020486
SRFBP1	228.2	-0.718303	0.239138	-3.00372	0.00266698	0.00920416
PRIM2	363.056	-0.718139	0.165415	-4.34144	1.41552e-05	8.32298e-05
C12orf73	132.015	-0.717536	0.241887	-2.96641	0.003013	0.0102004
ERCC8	253.701	-0.717514	0.171688	-4.17919	2.92555e-05	0.000162204
KCNN4	2463.79	-0.71647	0.110541	-6.4815	9.08132e-11	1.21937e-09
PPFIBP1	1893.54	-0.716382	0.162874	-4.39838	1.0906e-05	6.57859e-05
YBX1	14929.8	-0.716247	0.0891979	-8.02986	9.75839e-16	2.42736e-14
FTSJ2	503.997	-0.71573	0.144726	-4.94541	7.59843e-07	5.74521e-06
TMEM14A	438.482	-0.715539	0.165959	-4.31153	1.62131e-05	9.41979e-05
RPL7L1	739.914	-0.714903	0.124549	-5.73994	9.47103e-09	9.74049e-08
RQCD1	1549.82	-0.714671	0.115295	-6.19861	5.69636e-10	6.90337e-09
C16orf95	92.8767	-0.714339	0.282678	-2.52704	0.0115028	0.0326844
ISG20L2	644.598	-0.714314	0.136441	-5.23535	1.64676e-07	1.38339e-06
DDX18	2963.55	-0.713158	0.135452	-5.26501	1.4018e-07	1.19194e-06
N6AMT1	59.1023	-0.712927	0.290705	-2.45241	0.0141904	0.039139
ORC5	492.529	-0.712764	0.146772	-4.85626	1.19625e-06	8.76057e-06
KLHL42	703.077	-0.712166	0.14457	-4.9261	8.38877e-07	6.29737e-06
ACLY	4336.88	-0.599174	0.100034	-5.98974	2.10183e-09	2.36916e-08
CINP	384.076	-0.710792	0.149538	-4.75325	2.0017e-06	1.40694e-05
CCBL1	175.355	-0.710716	0.203599	-3.49076	0.000481641	0.00202886
SSB	2099.14	-0.710455	0.121649	-5.8402	5.21381e-09	5.53675e-08
MRPS25	505.017	-0.710432	0.147545	-4.81503	1.47175e-06	1.05839e-05
ARF6	2492.86	-0.710088	0.119501	-5.94209	2.81418e-09	3.1147e-08
POLR2D	647.441	-0.709728	0.143011	-4.96275	6.95021e-07	5.29877e-06
L3HYPDH	188.093	-0.709483	0.209671	-3.38379	0.000714917	0.00287062
FBL	79.3916	-0.709395	0.26147	-2.7131	0.00666568	0.0204785
TARBP1	1059.49	-0.709379	0.130021	-5.4559	4.87257e-08	4.44989e-07
EIF3J	1233.66	-0.70932	0.124789	-5.68416	1.31456e-08	1.32503e-07
NUDT5	1083.46	-0.708714	0.126431	-5.60554	2.07608e-08	2.00451e-07
IQGAP3	2861.52	-0.708644	0.301178	-2.35291	0.0186271	0.0492738
SRSF3	5389.67	-0.586885	0.0983767	-5.96569	2.43601e-09	2.7187e-08
KIF2C	1417.23	-0.707654	0.167893	-4.21492	2.49863e-05	0.000140283
PPT1	984.32	-0.705429	0.122686	-5.74989	8.93003e-09	9.22937e-08
RAD1	527.269	-0.704535	0.157295	-4.47905	7.49747e-06	4.69224e-05
PEX7	155.997	-0.704166	0.228253	-3.08502	0.00203539	0.00725208
BIN1	1198.99	-0.703762	0.136028	-5.17364	2.2958e-07	1.89607e-06
MANF	471.599	-0.703379	0.148228	-4.74525	2.08247e-06	1.45882e-05
U2AF2	2993.36	-0.581029	0.0976949	-5.94738	2.72473e-09	3.02482e-08
FEZ2	2375.19	-0.703241	0.102265	-6.87666	6.12714e-12	9.56616e-11
HSD17B10	725.308	-0.702871	0.132388	-5.30917	1.10124e-07	9.59154e-07
PTBP1	9807.26	-0.575921	0.0969084	-5.94294	2.79953e-09	3.10083e-08
ANKRD54	219.578	-0.702735	0.193521	-3.63131	0.000281985	0.0012533
XPO5	1832.7	-0.70271	0.117725	-5.96908	2.38594e-09	2.66891e-08
SPICE1	215.834	-0.702692	0.215055	-3.2675	0.00108503	0.00415875
NKRF	829.424	-0.702425	0.120902	-5.80987	6.25221e-09	6.58232e-08
CIART	67.8118	-0.70214	0.288648	-2.43251	0.0149946	0.040995
TSEN15	255.179	-0.701988	0.206975	-3.39165	0.000694733	0.00280338
MARVELD1	1629.51	-0.701889	0.108243	-6.4844	8.90845e-11	1.19835e-09
APOA1BP	1646.69	-0.701355	0.142135	-4.93443	8.03865e-07	6.05001e-06
POLD3	865.638	-0.701315	0.145462	-4.82128	1.4264e-06	1.02819e-05
PPM1G	4032.13	-0.584533	0.098736	-5.92016	3.21629e-09	3.53575e-08
HACD3	1294.03	-0.701038	0.132338	-5.29734	1.175e-07	1.01616e-06
TJP2	6297.72	-0.700058	0.115737	-6.0487	1.46017e-09	1.67811e-08
C9orf142	794.156	-0.699799	0.128759	-5.43497	5.4806e-08	4.96808e-07
KIAA0586	525.368	-0.699181	0.166575	-4.1974	2.69993e-05	0.000150465
ZNF692	615.829	-0.698476	0.152692	-4.57441	4.77565e-06	3.12751e-05
PHC2	2417.33	-0.698337	0.118326	-5.90179	3.59588e-09	3.90622e-08
EPT1	2401.04	-0.697754	0.155915	-4.4752	7.63381e-06	4.76942e-05
ITGA6	8185.84	-0.69619	0.115475	-6.02895	1.65027e-09	1.88624e-08
UTP18	908.065	-0.696176	0.135375	-5.14258	2.7099e-07	2.20947e-06
GOT1	944.383	-0.696105	0.14346	-4.85225	1.22066e-06	8.92151e-06
HNRNPL	473.13	-0.696039	0.148517	-4.68661	2.77769e-06	1.90939e-05
ALG8	1378.55	-0.695766	0.110538	-6.29436	3.08679e-10	3.86204e-09
METTL2A	253.045	-0.69508	0.171403	-4.05524	5.00826e-05	0.000264203
DDX56	1790.35	-0.694935	0.119444	-5.8181	5.95214e-09	6.28896e-08
CALHM2	871.035	-0.694451	0.198834	-3.49261	0.000478321	0.00201603
RIF1	2322.88	-0.693886	0.16162	-4.29331	1.76033e-05	0.000101711
LSM4	3016.28	-0.693828	0.106842	-6.49397	8.36016e-11	1.12874e-09
LRRC59	2039.82	-0.69377	0.131115	-5.29129	1.21454e-07	1.04605e-06
POLR3A	891.82	-0.693291	0.124287	-5.57813	2.43123e-08	2.33055e-07
HSPH1	3291.13	-0.693054	0.168732	-4.10743	4.00093e-05	0.000216271
C17orf53	147.128	-0.693035	0.277554	-2.49694	0.012527	0.0351723
PGAP1	2196.87	-0.692689	0.144371	-4.79799	1.60266e-06	1.14432e-05
VMA21	1411.87	-0.691733	0.13004	-5.3194	1.0411e-07	9.10016e-07
LRPPRC	10569	-0.691545	0.0899268	-7.69008	1.47039e-14	3.24503e-13
DDX39A	1727.69	-0.690976	0.123154	-5.61066	2.01552e-08	1.94989e-07
IMPACT	1046.49	-0.690912	0.124274	-5.55958	2.70427e-08	2.57379e-07
LCMT2	143.656	-0.690513	0.209662	-3.29346	0.000989616	0.00382916
ERI3	697.984	-0.690471	0.128577	-5.37011	7.86887e-08	6.96523e-07
DPY19L1	4388.87	-0.690048	0.156268	-4.4158	1.00639e-05	6.11585e-05
SLC25A39	2403.49	-0.689424	0.0991783	-6.95137	3.61766e-12	5.83438e-11
TRUB1	777.466	-0.688991	0.145964	-4.72029	2.3551e-06	1.63112e-05
COX8A	2679.64	-0.688929	0.101244	-6.80465	1.01298e-11	1.52633e-10
TMBIM1	8232.24	0.591357	0.100596	5.87855	4.13871e-09	4.44004e-08
NUSAP1	1883.18	-0.688832	0.179541	-3.83663	0.000124736	0.000601983
ANKRD18A	98.3451	-0.68832	0.288328	-2.38728	0.0169735	0.0455065
TMEM160	258.747	-0.688206	0.176404	-3.9013	9.56768e-05	0.000474216
BLMH	1309.98	-0.688188	0.122553	-5.61544	1.96064e-08	1.90181e-07
VWA1	1482.63	-0.687823	0.129374	-5.31656	1.05749e-07	9.22147e-07
MANEA	465.357	-0.687077	0.214242	-3.20702	0.00134118	0.00501739
TXNDC17	503.794	-0.686326	0.145458	-4.71839	2.37714e-06	1.64406e-05
PRDX6	3547.62	-0.686192	0.131421	-5.22134	1.77635e-07	1.488e-06
FKBP3	895.208	-0.685945	0.127532	-5.37859	7.50712e-08	6.66695e-07
TMEM106C	1642.38	-0.685502	0.135156	-5.07195	3.93763e-07	3.10859e-06
PMS1	600.372	-0.685418	0.148808	-4.60606	4.10379e-06	2.72644e-05
SPIN4	603.343	-0.685292	0.193356	-3.5442	0.000393801	0.00169336
ZNF696	178.424	-0.685085	0.215134	-3.18445	0.00145028	0.00536939
MPDU1	999.702	-0.684744	0.123063	-5.56418	2.63393e-08	2.50847e-07
SEC61G	427.453	-0.684384	0.148748	-4.60097	4.20534e-06	2.78452e-05
C17orf51	126.133	-0.683828	0.246768	-2.77114	0.00558605	0.0175699
DOCK9	544.746	-0.68341	0.190976	-3.57851	0.000345558	0.00150532
GCDH	323.925	-0.682626	0.170077	-4.01362	5.9794e-05	0.000309755
PASK	375.231	-0.681761	0.207005	-3.29345	0.000989643	0.00382916
CHD1L	1826.65	-0.68166	0.107241	-6.35634	2.06614e-10	2.65059e-09
UBIAD1	393.413	-0.681558	0.159095	-4.28396	1.83596e-05	0.000105582
PELP1	1272.34	-0.680993	0.110928	-6.13908	8.30006e-10	9.86329e-09
WDR92	214.434	-0.680643	0.196489	-3.46403	0.000532152	0.00220867
GFM1	1013.96	-0.680284	0.125366	-5.42639	5.75059e-08	5.18401e-07
ALDH18A1	9337.27	0.573706	0.0986863	5.81343	6.12054e-09	6.44832e-08
RPUSD3	405.918	-0.679519	0.168028	-4.04408	5.25296e-05	0.000275922
POLR2L	921.751	-0.679305	0.129748	-5.23558	1.64468e-07	1.38244e-06
AMN1	100.321	-0.679222	0.234032	-2.90226	0.00370481	0.0122266
PVRL2	2310.42	0.598181	0.103052	5.80466	6.44959e-09	6.77553e-08
MRPS16	1779.22	-0.678769	0.115037	-5.90045	3.62503e-09	3.93208e-08
MRPL4	931.953	-0.678718	0.131111	-5.17668	2.25872e-07	1.86755e-06
UBA2	2403.26	-0.678694	0.101237	-6.70404	2.02729e-11	2.9634e-10
ARHGEF4	100.844	-0.678454	0.250394	-2.70955	0.00673751	0.0206688
CALR	8944.84	-0.678239	0.111436	-6.08635	1.15514e-09	1.34334e-08
CIB1	2777.89	-0.593927	0.102578	-5.78999	7.03909e-09	7.35795e-08
SMC3	3880.37	-0.677265	0.110892	-6.10743	1.01248e-09	1.18684e-08
TCERG1	1980.87	-0.676683	0.130503	-5.18519	2.15793e-07	1.79026e-06
CALM1	3518.96	-0.675688	0.130686	-5.1703	2.33715e-07	1.92913e-06
KMT2E	3119.41	0.588793	0.101726	5.78805	7.12085e-09	7.42755e-08
FAM173B	331.725	-0.674769	0.170909	-3.94811	7.87708e-05	0.000397128
QSOX2	1981.78	-0.674537	0.111143	-6.06909	1.2864e-09	1.4889e-08
HNRNPA2B1	15194.5	-0.674064	0.102534	-6.57405	4.89649e-11	6.83738e-10
ANAPC7	1931.51	-0.674009	0.113265	-5.95073	2.66956e-09	2.96806e-08
SMYD5	1092.59	-0.673995	0.119869	-5.62278	1.8791e-08	1.83362e-07
PHTF2	901.315	-0.673669	0.152662	-4.41282	1.02035e-05	6.18787e-05
LRP5	6581.53	-0.547573	0.0950189	-5.76278	8.27393e-09	8.58757e-08
DESI1	732.084	-0.673499	0.147504	-4.56599	4.97154e-06	3.23989e-05
UTP14A	1041.77	-0.673305	0.119847	-5.61802	1.93155e-08	1.87731e-07
UQCR11	642.314	-0.672722	0.141276	-4.76176	1.91916e-06	1.35541e-05
RNASEH2C	523.584	-0.672564	0.160854	-4.1812	2.89976e-05	0.000160956
KBTBD6	229.011	-0.672419	0.176844	-3.80232	0.000143347	0.000684149
MLST8	2179.62	-0.671962	0.114551	-5.86606	4.46283e-09	4.78077e-08
PDHB	1155.05	-0.671645	0.115509	-5.81467	6.07542e-09	6.40538e-08
SMARCB1	106.111	-0.671321	0.264011	-2.54278	0.0109975	0.0314497
STIP1	4874.68	-0.671103	0.109688	-6.11827	9.45954e-10	1.11509e-08
LRIG1	592.268	-0.670608	0.144135	-4.65264	3.27717e-06	2.22254e-05
CENPN	858.251	-0.669994	0.131292	-5.10308	3.34167e-07	2.67553e-06
ADAMTS15	590.837	-0.669699	0.201523	-3.32319	0.000889936	0.00348564
COPS7A	920.964	-0.669601	0.117564	-5.69562	1.22925e-08	1.24418e-07
SYT13	580.691	-0.669521	0.19395	-3.45204	0.00055637	0.00230008
AFMID	190.367	-0.669447	0.190721	-3.51009	0.000447949	0.00190223
METTL2B	380.233	-0.669172	0.175889	-3.80452	0.000142082	0.000678775
C14orf105	119.113	-0.668413	0.254721	-2.6241	0.00868791	0.0257583
PTCD3	3148.04	-0.668145	0.105368	-6.34108	2.2816e-10	2.90666e-09
ZMIZ2	3154.61	0.590904	0.103085	5.73218	9.91498e-09	1.01546e-07
ASNSD1	1028.63	-0.668052	0.117016	-5.70908	1.13587e-08	1.15684e-07
CHID1	1924.56	-0.667861	0.106709	-6.25873	3.88115e-10	4.78653e-09
BANF1	2216.23	-0.667772	0.122955	-5.43103	5.60301e-08	5.06029e-07
CD44	9243.77	-0.667696	0.150675	-4.43136	9.36387e-06	5.75237e-05
PVR	362.116	-0.667073	0.164423	-4.05706	4.96937e-05	0.00026234
AXL	2438.68	-0.666998	0.111222	-5.99701	2.00982e-09	2.28122e-08
PDIA3	5999.6	-0.666665	0.104671	-6.36914	1.90094e-10	2.45366e-09
UCHL5	709.049	-0.666606	0.12716	-5.24225	1.58634e-07	1.33831e-06
ESF1	294.668	-0.666582	0.16618	-4.0112	6.04109e-05	0.00031251
PRC1	1566.79	-0.666064	0.189346	-3.51771	0.000435287	0.00185436
TBC1D30	264.822	-0.665976	0.183897	-3.62145	0.000292951	0.00129538
MLH1	754.754	-0.665764	0.140342	-4.74389	2.09656e-06	1.4652e-05
TOPBP1	1640.53	-0.665382	0.162141	-4.10372	4.06558e-05	0.000219362
KIAA1875	149.81	-0.664333	0.209802	-3.16648	0.00154296	0.00567027
ADCY7	688.436	-0.664318	0.159739	-4.15876	3.19982e-05	0.000175948
ATP6V0E2	228.735	-0.663908	0.213753	-3.10597	0.00189658	0.00681209
MRPS2	1018.87	-0.663843	0.12603	-5.26736	1.38399e-07	1.17816e-06
COA1	500.914	-0.663554	0.163268	-4.06421	4.81958e-05	0.000255075
UBE2J1	1972.71	0.599799	0.105392	5.69112	1.26212e-08	1.27568e-07
TMEM209	796.325	-0.663225	0.139652	-4.74914	2.04282e-06	1.4331e-05
S100A4	12971.3	-0.663136	0.154952	-4.27963	1.87207e-05	0.00010728
UCHL3	182.636	-0.662725	0.200946	-3.29803	0.000973652	0.00377725
ASTE1	98.1983	-0.662707	0.257009	-2.57854	0.009922	0.0288233
TFB2M	607.719	-0.662392	0.155097	-4.27083	1.9475e-05	0.000111255
TELO2	1428.98	-0.661607	0.107541	-6.15213	7.64472e-10	9.13631e-09
TNFRSF10A	289.975	-0.660548	0.164645	-4.01195	6.02199e-05	0.000311742
BAG2	611.033	-0.660044	0.150916	-4.37358	1.22226e-05	7.29183e-05
R3HDM1	1602.66	-0.659954	0.112103	-5.88703	3.93189e-09	4.23364e-08
TMA7	690.515	-0.659949	0.153936	-4.28716	1.80973e-05	0.000104237
ALG14	163.678	-0.65971	0.221664	-2.97617	0.00291875	0.0099139
MRPL18	931.036	-0.657864	0.116351	-5.65412	1.56646e-08	1.5502e-07
CCNI	5359.87	0.572103	0.100745	5.67871	1.35713e-08	1.35954e-07
NUS1	807.564	-0.65769	0.120273	-5.46832	4.54329e-08	4.1804e-07
IST1	2687.93	0.58491	0.103038	5.67665	1.37361e-08	1.37417e-07
B4GALT2	1003.48	-0.657157	0.135505	-4.84968	1.23663e-06	9.02024e-06
RINT1	521.999	-0.656888	0.137905	-4.76333	1.90426e-06	1.34554e-05
SH2B2	94.2655	-0.656502	0.276813	-2.37165	0.0177089	0.0472109
MAP7D3	624.885	-0.655957	0.129978	-5.04669	4.49528e-07	3.52607e-06
ARPC1B	99774.6	-0.562917	0.0993074	-5.66843	1.44113e-08	1.43682e-07
RNASEH1	511.468	-0.655953	0.157382	-4.1679	3.07417e-05	0.000169675
LOC93622	279.266	-0.655805	0.16855	-3.89086	9.98876e-05	0.000492757
RRP1	642.028	-0.65561	0.126972	-5.16341	2.42486e-07	1.9948e-06
COX7B	1231.51	-0.65529	0.115316	-5.68255	1.327e-08	1.33482e-07
LOC100506127	177.009	-0.655272	0.210607	-3.11135	0.00186235	0.00670555
PPIA	15594.9	-0.596802	0.105438	-5.6602	1.51195e-08	1.50131e-07
TCP1	4481.09	-0.572441	0.101149	-5.65938	1.51924e-08	1.50753e-07
NUP160	2191.54	-0.655248	0.135048	-4.85196	1.22246e-06	8.93022e-06
KRI1	604.519	-0.654192	0.137665	-4.75208	2.01339e-06	1.41448e-05
ALG10	160.275	-0.653898	0.251348	-2.60156	0.00928008	0.0272171
MRE11A	1393.62	-0.653753	0.143095	-4.56865	4.90866e-06	3.20318e-05
GLUD1	4345.79	-0.57604	0.101898	-5.65308	1.57595e-08	1.55853e-07
MRPS17	1079.35	-0.653552	0.135488	-4.82367	1.40939e-06	1.01692e-05
ELOVL1	2162.94	-0.653366	0.115643	-5.64986	1.60576e-08	1.58481e-07
PAQR8	519.22	-0.653064	0.158498	-4.12033	3.78331e-05	0.000205568
ANKEF1	346.032	-0.652531	0.17447	-3.74007	0.000183972	0.000858225
OIP5	249.69	-0.651975	0.226762	-2.87515	0.00403835	0.0131998
ARV1	376.496	-0.651431	0.161872	-4.02436	5.71295e-05	0.000297106
TMX2	1360.63	-0.651184	0.11609	-5.60931	2.03137e-08	1.96392e-07
G3BP1	3413.57	-0.650764	0.13132	-4.95556	7.21236e-07	5.48154e-06
LAPTM4B	5051.11	-0.649523	0.107753	-6.02788	1.6612e-09	1.89725e-08
DOHH	235.361	-0.649278	0.208207	-3.11843	0.00181818	0.00655938
GADD45GIP1	634.659	-0.649064	0.13884	-4.67491	2.94081e-06	2.01115e-05
SOWAHC	932.89	-0.648956	0.160641	-4.03979	5.34991e-05	0.000280311
STARD7	3769.89	-0.555157	0.0984847	-5.63699	1.7305e-08	1.69651e-07
ANGEL1	398.783	-0.648241	0.167516	-3.86973	0.000108958	0.000533555
HMGB1	5032.8	-0.648069	0.10041	-6.45421	1.08781e-10	1.44216e-09
NBR1	4713.97	0.565	0.100322	5.63188	1.78252e-08	1.74402e-07
ATP5F1	2763.63	-0.592436	0.105257	-5.62844	1.81842e-08	1.77796e-07
VCAN	46931.1	-0.64733	0.119685	-5.40863	6.35072e-08	5.7005e-07
NDUFB9	2206.9	-0.647311	0.116564	-5.55324	2.80418e-08	2.66045e-07
MRPL2	517.539	-0.647077	0.163339	-3.96156	7.44603e-05	0.000377341
HDAC1	3934.86	-0.575477	0.102357	-5.62224	1.88495e-08	1.83811e-07
CLUH	3794.09	-0.646985	0.10203	-6.34115	2.28051e-10	2.90666e-09
TRIM65	488.534	-0.646287	0.149231	-4.33079	1.48574e-05	8.7045e-05
MRPL13	1003.18	-0.646236	0.125284	-5.15816	2.49386e-07	2.04631e-06
TMEM167A	2875.22	-0.646142	0.145039	-4.45494	8.3915e-06	5.20509e-05
NASP	3189.63	-0.645598	0.105308	-6.13055	8.75772e-10	1.03652e-08
ATG4C	193.756	-0.645586	0.220775	-2.92418	0.00345367	0.0114934
HIRA	1313.93	-0.644753	0.111163	-5.80006	6.62898e-09	6.95403e-08
NUP85	1235.03	-0.644717	0.116812	-5.51929	3.40374e-08	3.18579e-07
HSP90B1	11679.8	-0.643977	0.107056	-6.01536	1.79492e-09	2.04362e-08
FAM57A	717.274	-0.643605	0.131656	-4.88852	1.01596e-06	7.53042e-06
HSPA5	7436.02	-0.64266	0.132052	-4.86671	1.13473e-06	8.35169e-06
MMS22L	485.494	-0.64247	0.201126	-3.19436	0.00140141	0.00520026
ALDOA	31031.5	-0.642362	0.112674	-5.70107	1.19059e-08	1.20837e-07
SRP72	2704.94	-0.641864	0.10066	-6.37659	1.81078e-10	2.34141e-09
NUPL1	864.501	-0.641657	0.157413	-4.07626	4.57649e-05	0.000243791
UAP1	1015.78	-0.641411	0.114902	-5.58224	2.37446e-08	2.27762e-07
BCL10	1044.86	-0.64128	0.138771	-4.62114	3.81632e-06	2.55279e-05
SRBD1	493.699	-0.641263	0.152519	-4.20447	2.61689e-05	0.000146307
ADAP1	2157.05	-0.640977	0.114157	-5.61488	1.96702e-08	1.90674e-07
INPP1	1472.14	-0.640145	0.139546	-4.58735	4.48917e-06	2.9544e-05
F12	581.863	-0.639956	0.13127	-4.87511	1.08746e-06	8.01583e-06
MRPL46	382.94	-0.639464	0.149139	-4.28769	1.80537e-05	0.000104068
DRAP1	2035.99	-0.639016	0.11759	-5.4343	5.5013e-08	4.98377e-07
PRDX1	6067.87	-0.638197	0.117266	-5.44229	5.25992e-08	4.78103e-07
YIF1B	534.443	-0.637853	0.142223	-4.48487	7.29569e-06	4.58551e-05
ATP5B	18255.8	-0.635965	0.0929855	-6.8394	7.95268e-12	1.21198e-10
LETM1	944.455	-0.635371	0.127821	-4.97078	6.66842e-07	5.09717e-06
TAX1BP1	5741.74	0.562104	0.100801	5.57638	2.45577e-08	2.351e-07
GPATCH11	197.188	-0.634412	0.19077	-3.32553	0.000882498	0.00346205
MRPL30	942.849	-0.633925	0.137541	-4.60898	4.04645e-06	2.69323e-05
WBSCR22	1760.64	-0.63387	0.103924	-6.09934	1.06508e-09	1.24452e-08
COPRS	381.511	-0.633839	0.153136	-4.13905	3.48748e-05	0.000191192
PINX1	322.945	-0.633625	0.164808	-3.84463	0.000120735	0.000585175
NDUFB7	757.937	-0.63355	0.129526	-4.89131	1.00168e-06	7.42981e-06
MARS	2448.14	-0.633394	0.154959	-4.08751	4.36036e-05	0.000233464
PDCD6	2330.16	-0.632957	0.109003	-5.80678	6.3687e-09	6.70015e-08
METRN	825.957	-0.63275	0.129656	-4.88024	1.05957e-06	7.82598e-06
CCDC124	894.665	-0.632706	0.133291	-4.74679	2.06669e-06	1.44915e-05
MTAP	956.879	-0.632037	0.122763	-5.14843	2.62673e-07	2.14404e-06
CHST10	350.206	-0.631889	0.17104	-3.69439	0.000220415	0.00100836
TNFRSF10B	3552.88	-0.63178	0.106593	-5.92704	3.0844e-09	3.40095e-08
PSMG4	223.513	-0.631778	0.21108	-2.99308	0.00276178	0.00945406
SDHB	1558.47	-0.63153	0.113064	-5.58561	2.32876e-08	2.23671e-07
DEPDC1B	511.588	-0.631448	0.237716	-2.65631	0.00790007	0.023739
HSPA14	1107.67	-0.631379	0.140465	-4.49492	6.95946e-06	4.40436e-05
EIF2B1	1680.81	-0.591179	0.106608	-5.54536	2.93344e-08	2.77724e-07
TGFBI	7323.83	-0.630791	0.0979582	-6.43939	1.19958e-10	1.58386e-09
METAP1	1888.12	-0.630218	0.119069	-5.29288	1.20406e-07	1.03885e-06
DENND5A	1990.76	0.572594	0.103319	5.54202	2.99e-08	2.82376e-07
CD109	773.526	-0.629798	0.133842	-4.70554	2.53191e-06	1.74616e-05
SIVA1	625.246	-0.629344	0.12865	-4.89193	9.98542e-07	7.41254e-06
NECAP1	403.97	-0.628806	0.153014	-4.10946	3.96593e-05	0.000214665
PRDX3	7486.35	-0.544897	0.0984142	-5.53677	3.08105e-08	2.90228e-07
IPPK	187.809	-0.628797	0.194724	-3.22917	0.00124151	0.00468633
SLC9B2	109.603	-0.628545	0.2504	-2.51016	0.0120677	0.0340653
CEP152	372.301	-0.628237	0.248459	-2.52853	0.0114541	0.0325741
C21orf59	785.111	-0.628237	0.141245	-4.44785	8.67336e-06	5.36057e-05
CENPA	326.062	-0.627624	0.177078	-3.54434	0.000393603	0.001693
ADSL	1979.14	-0.627425	0.117384	-5.34508	9.03785e-08	7.94724e-07
NCAPH2	929.374	-0.627383	0.122494	-5.12174	3.02731e-07	2.44518e-06
TPX2	5547.9	-0.627101	0.180604	-3.47225	0.000516118	0.00214881
UBA5	717.79	-0.626583	0.139698	-4.48526	7.28263e-06	4.58122e-05
PMM2	2107.87	-0.626408	0.105872	-5.91667	3.28532e-09	3.59548e-08
COX18	206.957	-0.626251	0.184433	-3.39555	0.000684919	0.00277228
TXNRD2	434.255	-0.625474	0.15457	-4.04655	5.19783e-05	0.000273417
FAS	416.086	-0.625442	0.174203	-3.59031	0.00033029	0.00144524
INTS2	578.773	-0.625439	0.177473	-3.52413	0.000424869	0.00181639
SLC35G2	215.312	-0.625377	0.198634	-3.14839	0.0016417	0.00599342
HOXA-AS2	180.596	-0.624661	0.190038	-3.28703	0.00101249	0.00390418
CUTC	312.767	-0.624492	0.170106	-3.67118	0.000241429	0.00109224
DHX35	551.509	-0.624265	0.136359	-4.57809	4.69252e-06	3.07719e-05
GAL3ST1	827.356	-0.624247	0.144574	-4.31784	1.57563e-05	9.1762e-05
GCAT	588.309	-0.624209	0.141156	-4.42212	9.77351e-06	5.95912e-05
SPAG5	1235.92	-0.623654	0.177922	-3.50521	0.000456241	0.00193185
ICMT	1709.88	-0.62349	0.122353	-5.09583	3.47223e-07	2.76347e-06
PMS2P1	171.654	-0.623409	0.204672	-3.04589	0.00231992	0.00814135
MDFIC	1251.51	-0.623321	0.134185	-4.64522	3.39711e-06	2.29301e-05
FLII	4365.91	0.547259	0.0995833	5.4955	3.89615e-08	3.61212e-07
NUFIP1	203.413	-0.623113	0.215299	-2.89418	0.00380153	0.012512
DKK1	5377.01	-0.622924	0.171751	-3.62691	0.000286835	0.00127025
CFAP20	396.707	-0.622747	0.152593	-4.08111	4.48214e-05	0.000239461
MRPS23	663.3	-0.622702	0.129996	-4.79017	1.66637e-06	1.18372e-05
TAF1A	140.129	-0.622472	0.227659	-2.73423	0.00625264	0.0193676
ILF3	8162.48	-0.622274	0.0890965	-6.98427	2.86344e-12	4.67972e-11
TRMT10C	377.421	-0.621984	0.180792	-3.44033	0.000580996	0.00239044
SSBP1	462.24	-0.621762	0.143713	-4.32641	1.51562e-05	8.85832e-05
SP100	1585.07	0.584783	0.106886	5.4711	4.47256e-08	4.12307e-07
JAK1	5159.88	0.57305	0.104765	5.46988	4.50335e-08	4.14885e-07
SUPV3L1	823.945	-0.621738	0.131536	-4.72674	2.28156e-06	1.58618e-05
CARS2	400.654	-0.620779	0.148785	-4.17232	3.01512e-05	0.000166604
ACAT2	619.441	-0.620408	0.199754	-3.10586	0.00189725	0.00681283
FBXL6	825.543	-0.620305	0.127801	-4.85366	1.21202e-06	8.86276e-06
PKP3	3011.57	-0.575	0.1052	-5.46576	4.60926e-08	4.23314e-07
SKIV2L2	2782.41	-0.580697	0.106248	-5.46548	4.61644e-08	4.23708e-07
EIF2B5	892.083	-0.619861	0.122462	-5.06167	4.15598e-07	3.27568e-06
MTSS1L	582.727	-0.619307	0.146607	-4.22425	2.39734e-05	0.000134957
SGPL1	1987.91	0.558233	0.102211	5.46157	4.71938e-08	4.32344e-07
PXN	7500.43	-0.51994	0.0952713	-5.45746	4.82982e-08	4.42104e-07
HSPG2	22439.6	-0.61877	0.102484	-6.03771	1.56315e-09	1.79085e-08
DFFB	112.673	-0.618362	0.227069	-2.72324	0.00646457	0.0199357
ISOC2	649.335	-0.617932	0.132256	-4.67225	2.97913e-06	2.03452e-05
SETD6	168.1	-0.617618	0.233212	-2.64831	0.00808961	0.0242292
RRP8	222.748	-0.617607	0.20222	-3.05414	0.00225709	0.00794776
HSPA8	42813.1	-0.617195	0.10095	-6.11385	9.72585e-10	1.14464e-08
NIF3L1	844.393	-0.617068	0.153638	-4.01638	5.90997e-05	0.000306483
SMIM13	147.389	-0.61671	0.22177	-2.78086	0.00542155	0.0171222
TUFM	7149.14	-0.615932	0.107155	-5.74806	9.02744e-09	9.32348e-08
THSD4	539.572	-0.615777	0.184055	-3.34561	0.000821032	0.00324085
RBM14	1218.1	-0.615593	0.124601	-4.94053	7.79124e-07	5.88191e-06
WBSCR16	2503.47	-0.540474	0.0993108	-5.44225	5.26122e-08	4.78103e-07
PFKL	3987.66	-0.615477	0.0992904	-6.19876	5.69114e-10	6.90274e-09
GPAM	439.87	-0.615411	0.150106	-4.09984	4.13441e-05	0.000222666
ICT1	393.27	-0.615134	0.163611	-3.75974	0.000170088	0.00079802
NOMO1	126.975	-0.614873	0.242697	-2.5335	0.0112929	0.0321814
GALK2	379.593	-0.614444	0.157302	-3.90614	9.37831e-05	0.000465458
CIDEC	674.189	-0.61379	0.150372	-4.08181	4.4686e-05	0.000238912
UQCR10	628.334	-0.613625	0.144188	-4.25572	2.08374e-05	0.000118301
ATIC	3738.43	-0.61361	0.102454	-5.98912	2.10983e-09	2.37454e-08
CRLF3	296.711	-0.613462	0.162472	-3.7758	0.000159494	0.000754104
RRP7A	777.029	-0.61344	0.126746	-4.83992	1.2989e-06	9.41595e-06
MKKS	1034.99	-0.61341	0.114388	-5.36252	8.20681e-08	7.24688e-07
ATP5D	1054.59	-0.613274	0.131345	-4.66919	3.02384e-06	2.06217e-05
PREB	1574.02	-0.612881	0.132739	-4.61718	3.8899e-06	2.59846e-05
MRPL42	917.787	-0.61283	0.137066	-4.47106	7.78334e-06	4.85046e-05
PRMT7	417.479	-0.612807	0.15139	-4.04787	5.1685e-05	0.000271972
REEP4	1236.89	-0.612205	0.137305	-4.45872	8.24516e-06	5.11869e-05
HIP1R	2441.99	0.580695	0.107195	5.4172	6.05405e-08	5.4442e-07
QPCTL	282.52	-0.612138	0.170777	-3.58443	0.000337821	0.00147555
KDM2A	5534.79	0.528644	0.0976291	5.41482	6.13505e-08	5.51028e-07
ANKRD16	197.982	-0.612121	0.206557	-2.96344	0.0030422	0.0102852
DBF4	1118.67	-0.612001	0.177974	-3.43872	0.000584474	0.00240206
FASTKD2	1102.82	-0.61188	0.11726	-5.21814	1.80732e-07	1.51308e-06
INTS7	1047.31	-0.611823	0.119987	-5.09907	3.41327e-07	2.72275e-06
EI24	3615.42	-0.611208	0.0995852	-6.13754	8.38083e-10	9.94318e-09
ZC3H8	137.404	-0.611079	0.246485	-2.47917	0.0131688	0.0367286
ATP5A1	11261.3	-0.611044	0.10556	-5.78858	7.09835e-09	7.41462e-08
DNAJC2	988.221	-0.611041	0.131115	-4.66034	3.15685e-06	2.14789e-05
PSMB2	1456.03	-0.592988	0.110004	-5.39062	7.02155e-08	6.27196e-07
ALDH2	9538.61	-0.611022	0.163759	-3.73123	0.000190544	0.000885503
RBX1	595.968	-0.610947	0.138109	-4.42366	9.7041e-06	5.92912e-05
RBM19	1559.26	-0.563204	0.104573	-5.38577	7.21364e-08	6.4318e-07
DDX49	711.665	-0.610856	0.131152	-4.65763	3.19875e-06	2.17438e-05
IRAK2	1147.17	-0.610708	0.167622	-3.64337	0.000269089	0.00120291
IMMT	5015.51	-0.610274	0.0935197	-6.52562	6.77207e-11	9.2539e-10
CLPP	834.54	-0.610041	0.136153	-4.48057	7.44428e-06	4.6669e-05
ARHGEF12	7607.64	0.589386	0.109561	5.37951	7.46899e-08	6.63931e-07
TGS1	650.687	-0.609937	0.128848	-4.73379	2.20371e-06	1.53569e-05
RABGGTB	1175.14	-0.609911	0.115015	-5.30289	1.13981e-07	9.8923e-07
LARS2	610.438	-0.609756	0.140237	-4.34804	1.3736e-05	8.12209e-05
POLDIP2	1723.37	-0.550946	0.102473	-5.37652	7.59404e-08	6.73415e-07
NABP2	1079.2	-0.609734	0.124582	-4.89424	9.86887e-07	7.34088e-06
KDM1B	1040.64	-0.609675	0.148361	-4.1094	3.96683e-05	0.000214665
COPE	1806.72	-0.609328	0.111259	-5.47664	4.33474e-08	4.00105e-07
CHD3	4309.16	0.514559	0.0958356	5.36919	7.90915e-08	6.99667e-07
LOC389602	353.998	-0.609305	0.183894	-3.31336	0.00092183	0.00359235
CCNH	520.124	-0.609163	0.146458	-4.15929	3.19234e-05	0.000175602
RBBP8	1520.39	-0.6082	0.117704	-5.16719	2.37645e-07	1.95937e-06
HIVEP3	106.441	-0.607512	0.251093	-2.41947	0.0155431	0.042235
HSP90AA1	15925.8	-0.607502	0.137282	-4.42522	9.63448e-06	5.89886e-05
FIBP	1847.89	-0.607038	0.111719	-5.43363	5.52181e-08	4.99619e-07
ZNF511	433.361	-0.606621	0.149124	-4.0679	4.74388e-05	0.000251612
PSMD2	3693.75	-0.606242	0.102496	-5.91477	3.32347e-09	3.63181e-08
DCN	13.8183	2.52075	0.471518	5.34603	8.99061e-08	7.91044e-07
PPFIA3	316.408	-0.606234	0.158963	-3.81368	0.000136913	0.000656003
POLR2E	3145.67	-0.60587	0.0980215	-6.181	6.36986e-10	7.68152e-09
USP5	1904.49	-0.60552	0.106145	-5.70466	1.16575e-08	1.18645e-07
CYB561A3	1389.83	-0.571965	0.107257	-5.33263	9.67988e-08	8.49652e-07
PTPMT1	649.78	-0.605047	0.138481	-4.36915	1.24729e-05	7.43487e-05
CCDC18	323.058	-0.604069	0.218297	-2.76719	0.0056541	0.0177725
DYNLT3	1131.82	-0.60361	0.139531	-4.32601	1.51838e-05	8.8709e-05
PRSS23	6225.41	0.532004	0.0999063	5.32503	1.00935e-07	8.83841e-07
TMEM126A	300.063	-0.603592	0.173416	-3.48061	0.000500271	0.00209352
UBE2G2	777.01	-0.603444	0.122002	-4.94618	7.56852e-07	5.72554e-06
CCDC77	318.463	-0.603439	0.17083	-3.53239	0.000411822	0.00176516
HRSP12	750.404	-0.60339	0.125053	-4.82509	1.39943e-06	1.01023e-05
DDX19A	583.934	-0.603071	0.157468	-3.82981	0.000128241	0.000617474
DIMT1	793.376	-0.602844	0.138357	-4.35715	1.31765e-05	7.81326e-05
GOT2	2236.12	-0.602709	0.10874	-5.54266	2.97914e-08	2.81531e-07
NARS	1895.97	-0.602567	0.102319	-5.88909	3.88319e-09	4.18426e-08
NIPAL3	1058.1	-0.601557	0.126515	-4.75482	1.9862e-06	1.39805e-05
SNRPD3	1463.03	-0.60155	0.142094	-4.23347	2.30115e-05	0.000129841
EFHD1	11.9894	2.54703	0.479986	5.30646	1.11772e-07	9.72357e-07
TUBA1C	12089.9	-0.536768	0.101179	-5.30513	1.12595e-07	9.78935e-07
CETN3	364.443	-0.601373	0.168894	-3.56064	0.000369946	0.00160441
SIRPA	248.215	-0.601153	0.242065	-2.48343	0.0130122	0.0363401
ADGRL1	282.865	-0.60053	0.218466	-2.74885	0.00598056	0.0186152
GNA15	359.791	-0.600512	0.159582	-3.76302	0.000167873	0.000788387
ARHGDIA	4262.85	-0.600444	0.117635	-5.10429	3.32033e-07	2.66134e-06
QTRTD1	536.576	-0.600404	0.160738	-3.73529	0.000187499	0.000873012
FAM83D	1561.22	-0.600109	0.205057	-2.92654	0.00342751	0.0114219
KCNC4	595.289	-0.600062	0.14404	-4.16594	3.10076e-05	0.000171014
CNKSR1	198.049	0.600164	0.201376	2.98031	0.00287956	0.00980746
RSRP1	1081.23	0.600714	0.163471	3.67474	0.000238094	0.00107948
CARD6	549.978	0.600901	0.15355	3.91339	9.10094e-05	0.000453521
SPATA13	1798.69	0.600919	0.137851	4.3592	1.3054e-05	7.74688e-05
ADPRHL1	151.535	0.601508	0.230433	2.61034	0.00904526	0.0266402
DAB2IP	2339.92	0.601976	0.103761	5.80156	6.56989e-09	6.89698e-08
RAD23A	1716.33	-0.549052	0.103759	-5.29162	1.21237e-07	1.04479e-06
ZSCAN30	186.205	0.60226	0.190232	3.16593	0.0015459	0.005679
CLN3	1219.76	0.602817	0.118664	5.08002	3.77402e-07	2.98907e-06
ZNF140	327.372	0.602862	0.174409	3.4566	0.000547033	0.00226467
DTX4	1838.55	0.572849	0.108308	5.28908	1.22931e-07	1.05691e-06
MVP	18244.5	0.536939	0.101526	5.28869	1.23197e-07	1.05857e-06
FAM20C	980.12	0.603149	0.123508	4.88349	1.04222e-06	7.70563e-06
CTDSPL	1890.79	0.603205	0.137031	4.40197	1.07274e-05	6.47618e-05
NCOA4	5769.89	0.495976	0.0938484	5.28486	1.258e-07	1.07904e-06
NELFCD	3817.58	-0.5343	0.101108	-5.28444	1.26089e-07	1.08089e-06
SRRT	3303.77	-0.552138	0.104504	-5.2834	1.26809e-07	1.08642e-06
SLFN12	206.117	0.603348	0.193068	3.12505	0.00177777	0.00643258
IL6R	1322.67	0.604096	0.16168	3.73637	0.000186696	0.000870103
LRRC75A	311.851	0.604711	0.187789	3.22017	0.00128115	0.00481613
CD82	3298.56	0.604767	0.12375	4.887	1.02383e-06	7.58112e-06
TBL3	2361.17	-0.527776	0.100072	-5.27395	1.33516e-07	1.14056e-06
RAB5B	3946.78	0.571008	0.108299	5.27254	1.3455e-07	1.14872e-06
SCART1	230.343	0.604778	0.183476	3.29623	0.000979922	0.00379823
IGSF3	1149.25	0.605613	0.151579	3.99536	6.45951e-05	0.000332281
CLSTN3	744.985	0.605753	0.166987	3.62756	0.000286116	0.00126821
NSUN2	2570.93	-0.562555	0.106771	-5.26882	1.373e-07	1.16948e-06
NBPF11	212.166	0.606007	0.185201	3.27216	0.00106729	0.0040972
TMEM57	691.832	0.606093	0.132878	4.56127	5.08462e-06	3.30478e-05
PYROXD2	327.887	0.606354	0.174563	3.47355	0.000513616	0.00214021
FAM89B	1174.36	0.606419	0.157851	3.84171	0.000122181	0.000591399
KIF16B	2549.32	0.607061	0.102818	5.90425	3.54245e-09	3.85389e-08
LSR	2585.15	0.51352	0.0977171	5.25517	1.47891e-07	1.25459e-06
TRAM1	7629.33	0.607339	0.116279	5.2231	1.75956e-07	1.47477e-06
ANKRD46	520.97	0.608041	0.153102	3.97149	7.14254e-05	0.000363467
STK17A	570.722	0.608836	0.161481	3.77034	0.000163028	0.000768585
EPRS	5618.85	-0.507134	0.0965725	-5.25133	1.51004e-07	1.27805e-06
CHCHD2	22317.5	-0.567431	0.108054	-5.25138	1.50964e-07	1.27805e-06
LINC00174	350.136	0.608958	0.200541	3.03658	0.00239278	0.00835907
GSR	3558.82	-0.566207	0.107869	-5.24902	1.52908e-07	1.29268e-06
PPDPF	3622.68	0.555296	0.105797	5.2487	1.53175e-07	1.29418e-06
TMEM187	409.15	0.609056	0.171524	3.55086	0.000383981	0.00165842
SNX33	424.01	0.609252	0.144707	4.21025	2.55084e-05	0.000142886
PCNX	2738.21	0.609259	0.155819	3.91005	9.22785e-05	0.000459078
BAZ2B	2115.88	0.563212	0.107481	5.24013	1.60466e-07	1.35211e-06
MEX3D	1479.53	0.60929	0.126982	4.79823	1.6007e-06	1.14372e-05
TUBB2A	168.775	0.609486	0.20506	2.97224	0.0029564	0.0100296
PTGER4	504.103	0.609843	0.175062	3.48358	0.000494747	0.00207395
SDHAP3	129.298	0.609897	0.230996	2.64029	0.00828355	0.0247293
MXI1	1453.17	0.609915	0.131371	4.6427	3.43891e-06	2.3183e-05
LPIN2	3236.08	0.610061	0.124066	4.91724	8.7773e-07	6.57558e-06
CREBBP	4566.37	0.572187	0.109315	5.23428	1.65625e-07	1.39057e-06
FAM21A	3219.82	0.610747	0.106944	5.71093	1.12359e-08	1.14512e-07
STK38L	1510.12	0.611367	0.134817	4.53479	5.76603e-06	3.705e-05
CIPC	592.527	0.611641	0.150827	4.05524	5.00824e-05	0.000264203
CHRNB1	179.291	0.611716	0.219711	2.78418	0.00536626	0.0169694
KIAA1522	8094.67	0.611826	0.100647	6.07893	1.20986e-09	1.40363e-08
ZFP36L2	3618.45	0.612061	0.12066	5.07262	3.9237e-07	3.09926e-06
CDH24	653.195	0.612408	0.165462	3.70119	0.000214591	0.000984782
FOXP2	484.429	0.613754	0.136527	4.49547	6.9417e-06	4.40222e-05
PLOD3	4012.91	-0.54137	0.103831	-5.21396	1.8485e-07	1.54403e-06
ZDHHC6	1906.22	-0.536707	0.102962	-5.21265	1.86165e-07	1.55324e-06
CRTC3	809.564	0.613923	0.131073	4.68382	2.81583e-06	1.93379e-05
NINL	724.847	0.614014	0.128129	4.79217	1.64988e-06	1.17428e-05
SLC38A1	7950.13	-0.513399	0.0985597	-5.20902	1.89843e-07	1.58213e-06
CELSR3	1404.08	0.614392	0.11344	5.416	6.09454e-08	5.47725e-07
FGD6	1381.49	0.615228	0.115662	5.31919	1.04232e-07	9.10539e-07
DCTN2	2531.58	0.615232	0.123061	4.9994	5.75102e-07	4.43754e-06
MYL6	8514.47	0.615397	0.130328	4.72193	2.33618e-06	1.61878e-05
APH1B	169.046	0.615672	0.202332	3.04287	0.0023433	0.00820966
OSR2	300.732	0.616069	0.194823	3.1622	0.00156582	0.00574498
C9orf9	87.1712	0.616558	0.257276	2.39648	0.0165533	0.0445688
ZNF266	264.47	0.616615	0.183879	3.35336	0.000798355	0.00316239
TMEM127	4302.05	0.537469	0.103688	5.18352	2.17738e-07	1.80538e-06
ZNF337	565.446	0.61689	0.15064	4.09513	4.21937e-05	0.000226577
GPRC5C	1641.33	0.563693	0.10878	5.18194	2.19585e-07	1.81864e-06
SP110	372.504	0.617337	0.159263	3.87621	0.000106097	0.000520587
TKFC	1460.88	-0.583036	0.112607	-5.17764	2.24716e-07	1.85903e-06
SMIM5	189.217	0.617596	0.206345	2.99303	0.00276227	0.00945406
TP53I3	719.263	0.618345	0.137536	4.49587	6.92871e-06	4.39945e-05
LDB1	1511.2	0.6191	0.117608	5.2641	1.4088e-07	1.19719e-06
GJD3	113.34	0.61932	0.237734	2.6051	0.00918472	0.0270022
EPS8	6137.92	0.619785	0.101778	6.08961	1.13189e-09	1.31838e-08
GABARAP	3475.17	0.619899	0.139887	4.43144	9.36074e-06	5.75237e-05
HEXA	1043.1	0.620214	0.120945	5.12805	2.9276e-07	2.36855e-06
MLLT4	3761.89	0.620233	0.121813	5.09168	3.54899e-07	2.8215e-06
FAM21C	2799.8	0.621437	0.103891	5.98162	2.20929e-09	2.48076e-08
TSPAN33	352.617	0.621684	0.170569	3.64476	0.000267644	0.00119718
TSSC1	1327.14	-0.5951	0.115266	-5.16282	2.4326e-07	2.00004e-06
TPGS1	231.005	0.623058	0.205479	3.03222	0.00242759	0.00845995
SNX21	690.266	0.623192	0.128565	4.84728	1.25167e-06	9.11636e-06
SLC44A1	4380.28	0.623621	0.108516	5.74681	9.09425e-09	9.37929e-08
VAT1	9816.13	0.623674	0.132705	4.6997	2.60542e-06	1.79517e-05
TBC1D1	1748.04	0.623872	0.124165	5.02455	5.04603e-07	3.91828e-06
TMEM106B	5543.38	0.623872	0.180897	3.44876	0.000563168	0.00232164
MAGED2	1182.85	0.624665	0.130056	4.80305	1.56271e-06	1.11765e-05
CTDSP2	6882.49	0.534973	0.103823	5.15273	2.56724e-07	2.10133e-06
AFF4	4539.17	0.625474	0.123171	5.07809	3.81247e-07	3.0179e-06
LRRC27	322.153	0.626141	0.182625	3.42855	0.000606805	0.00248132
IQCD	136.236	0.626177	0.245631	2.54926	0.0107952	0.0309676
SLC17A5	794.667	0.626253	0.141477	4.42652	9.57645e-06	5.86999e-05
EPB41L4A	223.409	0.626307	0.224708	2.7872	0.00531658	0.0168305
MFSD6	2007.2	0.626866	0.137217	4.56844	4.91367e-06	3.20502e-05
CAPN5	4353.82	0.626935	0.147992	4.23627	2.27264e-05	0.00012838
CDK19	1420.85	0.627025	0.154415	4.06064	4.89379e-05	0.000258722
ADGRF1	8095.91	0.628509	0.104182	6.0328	1.6114e-09	1.84325e-08
MYH9	40167.4	0.629489	0.0967864	6.5039	7.82651e-11	1.06059e-09
CACNB3	1197.62	0.630701	0.124972	5.04675	4.49382e-07	3.52607e-06
NLRP6	90.7885	0.631316	0.26331	2.39761	0.0165023	0.0444462
AMIGO2	7876.49	0.631329	0.118731	5.31732	1.05308e-07	9.18848e-07
DDX54	3404.44	-0.55919	0.108885	-5.13562	2.81217e-07	2.28397e-06
SRP68	1711.85	-0.558707	0.108797	-5.13532	2.81659e-07	2.28575e-06
LOC729218	183.561	0.632321	0.205294	3.08007	0.0020695	0.00736113
AIFM1	1844.07	-0.563075	0.109705	-5.13262	2.85734e-07	2.31682e-06
PCM1	9851.28	0.462209	0.0900979	5.13007	2.89629e-07	2.3471e-06
OTX1	123.364	0.633279	0.260244	2.4334	0.0149577	0.0409169
PTK6	685.39	0.634446	0.143261	4.42861	9.48408e-06	5.82134e-05
FNBP1L	2565.12	0.63489	0.114642	5.53804	3.05876e-08	2.88313e-07
SLC45A4	1541.61	0.574872	0.112116	5.12749	2.93623e-07	2.37422e-06
OS9	6760.23	0.571289	0.111507	5.12333	3.00179e-07	2.4259e-06
AMDHD2	1835.63	0.635228	0.126213	5.03299	4.82878e-07	3.76352e-06
MTCL1	747.936	0.635597	0.125649	5.05853	4.22511e-07	3.32838e-06
DENND4C	2027.17	0.635919	0.147108	4.32282	1.54049e-05	8.98938e-05
RNF38	2395.4	0.636263	0.111705	5.69591	1.22716e-08	1.24291e-07
IQSEC2	436.84	0.636393	0.155853	4.08329	4.44018e-05	0.000237565
MISP	5989.6	0.637067	0.129177	4.93172	8.15085e-07	6.12817e-06
MTERF2	326.971	0.637147	0.205351	3.10272	0.0019175	0.00688218
ZNF160	415.063	0.637567	0.150921	4.22452	2.3945e-05	0.000134849
CHMP4C	464.15	0.637664	0.149228	4.27308	1.9279e-05	0.000110222
HOOK3	1413.83	0.637728	0.156733	4.06889	4.72374e-05	0.000250726
CASKIN2	548.91	0.638198	0.142803	4.46907	7.85589e-06	4.89152e-05
MAP3K12	470.671	0.639061	0.146729	4.35537	1.32844e-05	7.86771e-05
ZNF362	363.618	0.639416	0.158161	4.04282	5.28111e-05	0.000277004
PUS10	326.865	0.639456	0.178299	3.58643	0.000335241	0.00146472
UBE2D1	759.232	0.63989	0.142685	4.48462	7.30448e-06	4.58907e-05
TTBK2	258.289	0.640334	0.248132	2.58062	0.00986237	0.0286955
CASK	2343.77	0.640413	0.119226	5.37143	7.81167e-08	6.91878e-07
CARD10	2222.1	0.552353	0.108252	5.10245	3.35283e-07	2.683e-06
SNRNP70	2054.53	-0.56813	0.111355	-5.10199	3.36099e-07	2.68806e-06
MIEF2	303.346	0.641003	0.208443	3.07519	0.00210367	0.00746095
KLHDC9	185.724	0.641311	0.224435	2.85745	0.00427064	0.0138786
KANSL1L	570.094	0.641511	0.149046	4.30411	1.67662e-05	9.71418e-05
ADGRL3	226.495	0.641598	0.198832	3.22684	0.00125166	0.00472341
PCDHGC3	94.1293	0.641713	0.260004	2.46809	0.0135836	0.0376991
SUV420H2	373.423	0.641981	0.164269	3.9081	9.30256e-05	0.00046258
FN3KRP	1498.12	0.558308	0.109504	5.09851	3.4233e-07	2.72749e-06
KIDINS220	2861.88	0.520154	0.10205	5.09706	3.44961e-07	2.74696e-06
PROX1	165.687	0.642015	0.211712	3.03249	0.00242545	0.0084551
DLGAP4	2687.2	0.642302	0.125077	5.13526	2.81747e-07	2.28575e-06
ERMAP	339.15	0.642484	0.178318	3.60301	0.000314549	0.00138421
HK1	2031	-0.567371	0.111514	-5.08788	3.62081e-07	2.87704e-06
UBN2	1653.5	0.64259	0.12	5.35493	8.55915e-08	7.54439e-07
POF1B	4247.62	0.643206	0.144573	4.449	8.62718e-06	5.33554e-05
WDTC1	1264.8	0.593638	0.116751	5.08466	3.68294e-07	2.92167e-06
CPT1A	8493.23	0.6437	0.130006	4.95133	7.37092e-07	5.58758e-06
DMTF1	2245.68	0.644441	0.109276	5.89737	3.69332e-09	3.99434e-08
TACC2	2216.14	0.644637	0.128252	5.02635	4.99903e-07	3.88981e-06
OFD1	848.323	0.644888	0.132661	4.86118	1.16688e-06	8.5626e-06
PLEKHG4	328.378	0.646266	0.192004	3.36589	0.000762963	0.00303778
TNIP1	4560.44	0.646312	0.0940249	6.87384	6.2495e-12	9.74683e-11
NDUFV1	3945.31	-0.533252	0.105111	-5.07321	3.91164e-07	3.0914e-06
BRWD1	1897.68	0.646466	0.125198	5.16354	2.42318e-07	1.99454e-06
ZNF10	107.114	0.646647	0.268359	2.40964	0.0159684	0.0431508
C15orf39	596.892	0.646787	0.152486	4.24163	2.21905e-05	0.000125547
AHNAK2	10721.8	0.590003	0.116475	5.06548	4.07372e-07	3.21257e-06
DMXL1	1292.97	0.646857	0.152906	4.23042	2.33256e-05	0.000131411
IFT20	121.073	0.648003	0.232696	2.78476	0.00535678	0.0169431
BDH2	610.596	0.648054	0.149419	4.33716	1.44333e-05	8.46955e-05
SNN	1573.88	0.648276	0.125264	5.17526	2.27592e-07	1.88071e-06
GSKIP	2184.68	0.648704	0.145617	4.45486	8.39496e-06	5.20509e-05
TUBB3	2107.67	0.648921	0.129233	5.02134	5.13125e-07	3.98235e-06
ALS2	1496.66	0.648951	0.123486	5.25527	1.47807e-07	1.25459e-06
FBXO31	1636.37	0.649524	0.142763	4.54967	5.37304e-06	3.47072e-05
ZBTB34	407.845	0.649562	0.14633	4.43901	9.03725e-06	5.57272e-05
F3	1533.06	0.64957	0.16152	4.02161	5.78026e-05	0.000300394
B4GALT5	8668.63	0.519475	0.102977	5.04457	4.54532e-07	3.56341e-06
TCAIM	583.429	0.650896	0.147847	4.40248	1.07021e-05	6.4647e-05
CCT8	6460.69	-0.51947	0.103062	-5.04036	4.64648e-07	3.63883e-06
WDR75	1717.39	-0.548042	0.108743	-5.0398	4.66008e-07	3.64754e-06
IARS2	6166.86	-0.517211	0.102637	-5.03922	4.67442e-07	3.65681e-06
FGF11	263.502	0.650954	0.172581	3.77187	0.000162028	0.000764953
XPO6	2959.56	-0.540393	0.107246	-5.03881	4.68446e-07	3.66087e-06
PTGES2	2106.32	-0.521121	0.103428	-5.03847	4.69257e-07	3.66515e-06
FRAT1	83.6109	0.65104	0.265577	2.45142	0.0142295	0.0392098
SUMO3	2346.71	-0.517538	0.102778	-5.03552	4.76562e-07	3.71825e-06
TMEM176A	3737.88	0.651721	0.115428	5.64614	1.64086e-08	1.61511e-07
GPT	94.1934	0.651915	0.259006	2.51699	0.0118363	0.0334766
RNF43	745.318	0.652134	0.127627	5.10968	3.22712e-07	2.59371e-06
JMJD1C	3949.43	0.482689	0.0959552	5.03036	4.89565e-07	3.8116e-06
DUSP22	402.348	0.652277	0.146848	4.44187	8.91815e-06	5.5039e-05
ZBTB48	495.671	0.652327	0.170976	3.8153	0.000136016	0.000652555
DNAJC1	535.034	0.652526	0.16437	3.96986	7.19156e-05	0.000365582
WASH2P	160.634	0.652581	0.236914	2.75451	0.00587808	0.0183546
NEIL1	144.013	0.652819	0.229409	2.84565	0.00443206	0.0143492
KIAA0355	334.596	0.652838	0.192502	3.39133	0.00069554	0.0028051
ANO9	2338.32	0.5622	0.11197	5.02098	5.14088e-07	3.98771e-06
COASY	1829.6	-0.509734	0.101545	-5.0198	5.17256e-07	4.01017e-06
ABHD12	3682.88	0.653588	0.0964967	6.77316	1.25997e-11	1.86782e-10
PRR15	1709.59	0.596754	0.1191	5.0105	5.42874e-07	4.20434e-06
CAPN15	2221.48	-0.542237	0.108249	-5.00916	5.46678e-07	4.23156e-06
LIFR	269.716	0.653598	0.167258	3.90773	9.31658e-05	0.000462864
TRAPPC6A	292.437	0.653966	0.212774	3.07352	0.00211548	0.00749921
ZNRF1	729.737	0.653967	0.129557	5.04771	4.47147e-07	3.51114e-06
TMEM54	2961.6	0.500227	0.0999879	5.00287	5.64818e-07	4.36277e-06
MOV10	2472.82	0.654565	0.108637	6.02523	1.68872e-09	1.92719e-08
LPIN3	1099.9	0.654577	0.127408	5.13764	2.78204e-07	2.26326e-06
KDM4B	655.942	0.654856	0.133826	4.89335	9.91332e-07	7.36648e-06
FN3K	327.458	0.654902	0.173424	3.7763	0.000159177	0.000752845
CDHR2	5853.93	0.655184	0.104271	6.28346	3.31115e-10	4.12516e-09
VGLL4	717.884	0.655412	0.150173	4.36437	1.27487e-05	7.57797e-05
IVNS1ABP	9171.96	0.590468	0.118431	4.98575	6.17217e-07	4.74752e-06
GADD45B	894.443	0.655945	0.152535	4.3003	1.70569e-05	9.87094e-05
TPCN1	9260.26	0.514688	0.103242	4.98527	6.1876e-07	4.7569e-06
OSBPL2	1202.34	0.656007	0.120227	5.45643	4.85815e-08	4.44226e-07
GSPT1	5557.27	-0.484713	0.0972674	-4.9833	6.25094e-07	4.80057e-06
HNRNPC	8085.09	-0.49111	0.09857	-4.98235	6.28168e-07	4.82165e-06
DOPEY2	685.383	0.656015	0.159265	4.11902	3.80492e-05	0.000206665
OGDH	3770.26	0.657646	0.105255	6.24811	4.15442e-10	5.11067e-09
BMP1	2830.33	0.657895	0.103792	6.33861	2.31853e-10	2.9486e-09
MAN2B1	1430.37	0.658554	0.129925	5.06871	4.00513e-07	3.16018e-06
ICK	662.817	0.658744	0.139505	4.72201	2.33525e-06	1.61878e-05
NUP107	2433.06	-0.574793	0.115607	-4.97197	6.6275e-07	5.07118e-06
SYNJ2BP	574.377	0.658821	0.161601	4.07685	4.56503e-05	0.000243358
MYLK	5305.14	0.659316	0.147204	4.47893	7.50175e-06	4.69291e-05
KIFC3	1288.75	-0.547679	0.110195	-4.97007	6.69287e-07	5.1132e-06
RAPGEF2	852.128	0.659581	0.165911	3.97551	7.02292e-05	0.000357857
LOC153684	138.12	0.659744	0.240704	2.74089	0.00612731	0.0190155
SPSB3	2426.25	0.659907	0.129005	5.11537	3.13123e-07	2.52494e-06
CDKN1B	1852.79	0.660144	0.165156	3.9971	6.4123e-05	0.000330084
ZNF611	199.456	0.660242	0.224785	2.93721	0.00331176	0.0110916
SNRPC	1059.63	-0.596234	0.120182	-4.96109	7.0099e-07	5.33872e-06
BCL2L1	1710.17	-0.583276	0.117587	-4.96038	7.03542e-07	5.35539e-06
EIF3I	3255.12	-0.506823	0.10218	-4.96012	7.045e-07	5.3599e-06
ZKSCAN1	1707.26	0.57023	0.114968	4.95991	7.05253e-07	5.36284e-06
ARHGEF10L	2018.79	0.660374	0.107585	6.13813	8.34964e-10	9.91418e-09
STK17B	1511.55	0.661068	0.159739	4.13842	3.497e-05	0.0001915
CBLC	110.927	0.661097	0.254138	2.60133	0.00928622	0.0272243
NOL4L	2040.56	0.587495	0.118637	4.95203	7.34432e-07	5.5703e-06
NDFIP1	3539.52	0.473222	0.09556	4.95209	7.34216e-07	5.5703e-06
NFRKB	2556.55	0.661343	0.110525	5.98364	2.1821e-09	2.4521e-08
SLC44A2	86.4957	0.661475	0.255554	2.5884	0.00964232	0.0281333
HNRNPA3	5272.74	-0.564916	0.114152	-4.94881	7.4667e-07	5.65435e-06
PLEKHH2	703.613	0.661635	0.150288	4.40244	1.0704e-05	6.4647e-05
ERBB3	16243.6	0.661734	0.122153	5.41725	6.05224e-08	5.4442e-07
LOC285074	209.715	0.662619	0.208334	3.18055	0.00146994	0.0054326
AP4S1	84.4526	0.663009	0.259372	2.55621	0.010582	0.0304169
KIAA0556	1656.62	0.532545	0.107707	4.9444	7.63769e-07	5.76895e-06
MICAL3	2625.8	0.66305	0.101297	6.54563	5.92467e-11	8.1567e-10
FAM32A	2222.42	-0.51456	0.104167	-4.93975	7.82217e-07	5.90222e-06
DPP4	14108.2	0.66306	0.120623	5.49699	3.86338e-08	3.58627e-07
CSNK2A2	830.271	0.663855	0.130609	5.08275	3.72008e-07	2.94953e-06
SLC4A11	244.123	0.664111	0.186609	3.55884	0.000372496	0.001615
ABLIM1	7269.72	0.525512	0.106462	4.93617	7.96732e-07	5.99941e-06
RRAGC	987.404	0.66424	0.138254	4.80451	1.55131e-06	1.11005e-05
SOS2	1134.07	0.664689	0.130522	5.09254	3.53298e-07	2.8103e-06
CSNK1G3	2169.49	0.664744	0.113781	5.84231	5.14806e-09	5.47088e-08
CLK4	422.984	0.66508	0.212017	3.13692	0.00170735	0.00620686
MYO15B	1729.97	0.516607	0.10485	4.92711	8.34535e-07	6.26798e-06
ERN1	311.986	0.665127	0.207534	3.20491	0.00135105	0.00504785
WDR90	1273.75	-0.590001	0.11985	-4.92281	8.53087e-07	6.40077e-06
A1CF	2293	0.665663	0.122066	5.4533	4.9443e-08	4.5126e-07
MED12	2340.88	0.665717	0.126861	5.2476	1.54097e-07	1.30123e-06
OPHN1	391.94	0.665946	0.191143	3.48401	0.000493959	0.00207302
ETV3	327.646	0.666212	0.228338	2.91766	0.00352673	0.0117034
GCN1	7092.27	-0.59217	0.120474	-4.91534	8.86288e-07	6.63293e-06
C11orf54	2007.06	0.666759	0.145061	4.59641	4.29837e-06	2.83646e-05
LINC00176	125.026	0.666931	0.251539	2.6514	0.00801578	0.0240522
PLCE1	1754.18	0.55864	0.113903	4.90452	9.36556e-07	6.99842e-06
PARP10	2128.9	0.666957	0.10148	6.5723	4.95437e-11	6.91163e-10
ZNF189	163.738	0.667422	0.208097	3.20727	0.00134001	0.00501543
SERAC1	248.61	0.668399	0.197298	3.38777	0.000704641	0.00283634
MROH1	2406.96	0.668528	0.128407	5.20631	1.92629e-07	1.60262e-06
SOWAHB	152.148	0.669117	0.284595	2.35112	0.0187172	0.0494319
LRRC37B	251.504	0.669168	0.173811	3.84998	0.000118127	0.000573858
CACNA1F	12.5778	2.35484	0.481097	4.89474	9.84365e-07	7.32955e-06
RMND5A	3986.37	0.669451	0.110376	6.06518	1.31802e-09	1.52309e-08
HARS	1724.76	-0.582998	0.119119	-4.89425	9.86791e-07	7.34088e-06
ANKRD36C	166.347	0.670266	0.236431	2.83493	0.00458353	0.0148008
ZNF354A	156.102	0.671858	0.204318	3.28829	0.00100798	0.00389088
ADCY9	2687.31	0.672609	0.122114	5.50803	3.62876e-08	3.38777e-07
RPS6KA3	3958.14	0.672645	0.138683	4.85025	1.23307e-06	9.00323e-06
DPP9	3353.76	-0.515594	0.105411	-4.89127	1.00188e-06	7.42981e-06
RALGPS1	125.657	0.673095	0.233547	2.88206	0.00395088	0.0129485
KIAA1217	1377.97	0.67319	0.114668	5.8708	4.33695e-09	4.64931e-08
EIF4EBP2	6912.18	0.67338	0.102342	6.57968	4.71476e-11	6.61509e-10
PKDCC	8069.42	0.673671	0.149831	4.49621	6.91756e-06	4.3968e-05
TMEM59	4183.73	0.533373	0.109172	4.88563	1.03097e-06	7.63009e-06
SLC26A11	368.074	0.674163	0.173178	3.89289	9.90562e-05	0.000489148
WBSCR27	144.24	0.674336	0.227552	2.96344	0.00304226	0.0102852
VDAC3	2848.92	-0.502806	0.10302	-4.88064	1.05741e-06	7.81401e-06
GPSM1	542.22	0.67464	0.148625	4.53921	5.64659e-06	3.63622e-05
AKAP13	4167.61	0.559902	0.114771	4.87844	1.06928e-06	7.89371e-06
CREG2	425.858	0.674769	0.171469	3.93523	8.31163e-05	0.000417173
TAF1D	1846.41	0.674821	0.146253	4.61405	3.94899e-06	2.63434e-05
MUC17	2254	0.674947	0.192978	3.49753	0.000469593	0.00198381
SH3BGRL	3002.64	0.675011	0.12144	5.55839	2.72268e-08	2.58963e-07
GOLGB1	3504.7	0.675657	0.106392	6.35063	2.14436e-10	2.74374e-09
RAB30	354.151	0.67567	0.166861	4.0493	5.13714e-05	0.000270418
WNK1	4126.25	0.55207	0.113442	4.86655	1.13564e-06	8.35423e-06
LBR	3873.21	-0.593067	0.121875	-4.86618	1.13777e-06	8.36572e-06
ARID5A	125.192	0.675893	0.26241	2.57571	0.0100035	0.0290016
ZER1	971.945	0.676281	0.139436	4.8501	1.23399e-06	9.00552e-06
HPSE	359.327	0.676695	0.184595	3.66583	0.00024654	0.00111296
[truncated: 24,486 more rows]

## Sheet: PM_vs_D
Gene name	Baseline mean	Log2FC	Std Err	Wald	pval	padj
UGT2B17	47.9236	4.7891	0.448481	10.6785	1.28338e-26	1.05089e-24
SERPINI1	57.2032	3.92714	0.385089	10.198	2.02355e-24	1.36457e-22
TMOD1	29.6409	3.89236	0.468638	8.3057	9.92327e-17	2.96961e-15
CSDC2	171.61	3.7699	0.318708	11.8287	2.77487e-32	3.44616e-30
TRIM22	48.5732	3.69427	0.413327	8.93787	3.96735e-19	1.54374e-17
EFHD1	22.1223	3.67208	0.484222	7.58347	3.36443e-14	7.45023e-13
C6orf222	552.306	3.63817	0.192282	18.921	7.66086e-80	1.90283e-76
TPTE2P1	29.1314	3.43253	0.452723	7.58197	3.40346e-14	7.52548e-13
LGALS9	968.245	3.29818	0.208761	15.7989	3.16739e-56	2.14562e-53
SEPP1	255.045	3.27398	0.224119	14.6083	2.48817e-48	9.75821e-46
ABCA9	99.1587	3.26587	0.34906	9.35621	8.26501e-21	3.80165e-19
CYP2C9	85.4877	3.20137	0.360965	8.86892	7.38563e-19	2.79746e-17
C10orf10	347.649	3.15813	0.233204	13.5424	8.79094e-42	2.33949e-39
ALPPL2	397.501	3.14639	0.409544	7.68267	1.55809e-14	3.58337e-13
RNF186	90.2382	3.1244	0.322369	9.69201	3.26057e-22	1.74792e-20
SPTBN5	32.4351	3.08988	0.431946	7.1534	8.46571e-13	1.56726e-11
TP53INP1	948.907	3.04978	0.149643	20.3803	2.49894e-92	9.31044e-89
NTN4	355.464	3.01818	0.249452	12.0992	1.06583e-33	1.40566e-31
ANKRD29	64.5437	3.00437	0.333871	8.9986	2.2862e-19	9.08565e-18
ATP10B	67.9984	2.99671	0.37212	8.05307	8.07415e-16	2.19578e-14
PDE5A	121.916	2.98948	0.314938	9.49227	2.26056e-21	1.12673e-19
FILIP1L	1151.98	2.98243	0.139489	21.381	2.00647e-101	9.96746e-98
ADGRF5	74.9169	2.92977	0.370365	7.9105	2.56356e-15	6.53073e-14
BMF	783.915	2.88902	0.180117	16.0397	6.7511e-58	4.79103e-55
SI	17.3394	2.84846	0.515578	5.52478	3.29899e-08	3.25811e-07
SLC17A4	98.8644	2.84624	0.326105	8.72798	2.59252e-18	9.24314e-17
N4BP2L1	137.175	2.84111	0.267447	10.6231	2.3274e-26	1.84496e-24
PGM2L1	168.701	2.83394	0.260293	10.8875	1.322e-27	1.15215e-25
C1orf228	27.1723	2.80743	0.465477	6.0313	1.62644e-09	1.99826e-08
IL32	337.922	2.77363	0.189336	14.6492	1.36257e-48	5.48822e-46
SAMD9L	749.668	2.76532	0.179154	15.4354	9.46467e-54	5.64208e-51
ECM2	296.573	2.71261	0.193087	14.0486	7.85737e-45	2.43955e-42
CYP3A4	140.926	2.67606	0.284617	9.4023	5.33846e-21	2.54183e-19
TNFSF10	875.105	2.66523	0.188789	14.1175	2.96204e-45	9.59636e-43
TMEM217	18.1968	2.64899	0.476463	5.55969	2.70255e-08	2.71219e-07
COL16A1	104.135	2.63775	0.3297	8.00045	1.23966e-15	3.29905e-14
HIST1H2AC	269.533	2.6336	0.252336	10.4369	1.68246e-25	1.25368e-23
XAF1	26.8102	2.63138	0.439424	5.98826	2.12103e-09	2.56138e-08
MFAP3L	781.833	2.61799	0.171435	15.2711	1.19168e-52	6.12402e-50
TMPRSS3	176.563	2.61637	0.239754	10.9127	1.00217e-27	8.89007e-26
SHC2	176.955	2.61559	0.237159	11.0288	2.7741e-28	2.60015e-26
HIST1H2BD	220.923	2.61241	0.245067	10.6599	1.56686e-26	1.26221e-24
LOC105747689	177.179	2.58847	0.268621	9.63616	5.62555e-22	2.95202e-20
NABP1	4155.46	2.54098	0.167538	15.1666	5.8867e-52	2.82998e-49
TP53INP2	1999.63	2.53988	0.172412	14.7315	4.04496e-49	1.72235e-46
GBP4	36.0467	2.52189	0.415615	6.06786	1.29629e-09	1.62069e-08
ALPP	287.322	2.51263	0.456476	5.50441	3.704e-08	3.62685e-07
KIZ	1240.47	2.48043	0.144468	17.1695	4.49618e-66	5.58389e-63
LOXL4	375.904	2.47809	0.462331	5.35999	8.32283e-08	7.71363e-07
TSPAN1	8469.46	2.45999	0.186766	13.1715	1.28031e-39	2.68738e-37
GUCA2B	29.9746	2.45799	0.463587	5.30211	1.14474e-07	1.03898e-06
LY75	27.168	2.443	0.422588	5.78105	7.42344e-09	8.15266e-08
GUCA2A	19.8069	2.4264	0.461624	5.25622	1.47046e-07	1.30287e-06
PRKG1	269.228	2.39151	0.201532	11.8667	1.76355e-32	2.2273e-30
TRANK1	1017.7	2.38565	0.186797	12.7714	2.36997e-37	4.10693e-35
CYP2C19	60.5564	2.3693	0.354877	6.67639	2.44907e-11	3.85819e-10
NEURL1B	61.8651	2.35844	0.358104	6.58589	4.52174e-11	6.86227e-10
SPHK1	147.613	2.33878	0.281993	8.29373	1.09748e-16	3.25165e-15
HIST1H1C	192.742	2.32857	0.272353	8.54983	1.23275e-17	4.13775e-16
AQP7	648.712	2.3171	0.200831	11.5376	8.53133e-31	9.78019e-29
ABAT	127.914	2.30693	0.268974	8.57677	9.75743e-18	3.31241e-16
FBXO32	970.832	2.3059	0.194678	11.8447	2.29276e-32	2.87135e-30
SLC15A3	197.347	2.30323	0.240898	9.56101	1.16613e-21	5.97213e-20
DRD2	21.9898	2.30316	0.467817	4.92321	8.51349e-07	6.64623e-06
ZNF117	77.2096	2.30149	0.310813	7.40474	1.31412e-13	2.70502e-12
TMEM178A	22.6332	2.2967	0.442756	5.18727	2.13394e-07	1.8404e-06
AFP	58.6411	2.29584	0.338112	6.79018	1.1199e-11	1.84215e-10
CYP1A1	116.293	2.29567	0.293532	7.82086	5.24643e-15	1.28598e-13
CD72	39.3881	2.29384	0.411919	5.56868	2.56679e-08	2.59694e-07
TNNC1	54.1397	2.29268	0.378264	6.06106	1.35228e-09	1.68644e-08
KLF3-AS1	33.8848	2.29264	0.404455	5.66845	1.44094e-08	1.5187e-07
LINC01207	45.883	2.29153	0.371249	6.17248	6.72278e-10	8.75783e-09
JSRP1	18.641	2.28254	0.467087	4.88675	1.02515e-06	7.90776e-06
BDKRB2	224.692	2.27894	0.26952	8.45557	2.7773e-17	8.99785e-16
PCDHB9	76.9743	2.26839	0.328022	6.91538	4.66612e-12	7.95642e-11
NUPR1	117.834	2.25521	0.33544	6.72313	1.77856e-11	2.83789e-10
TM4SF20	2725.39	2.25147	0.17101	13.1657	1.38265e-39	2.86189e-37
HIST1H4H	18.6601	2.2449	0.459555	4.88494	1.03458e-06	7.96815e-06
ASPA	16.983	2.24322	0.497476	4.5092	6.50733e-06	4.26843e-05
KCNJ13	1493.54	2.24012	0.488631	4.58448	4.55117e-06	3.0816e-05
HIST2H2BE	182.567	2.23951	0.225337	9.93848	2.83118e-23	1.67433e-21
SYNPO	428.612	2.23719	0.209529	10.6772	1.30071e-26	1.05926e-24
POU6F1	38.7732	2.23543	0.379571	5.88936	3.87704e-09	4.4583e-08
GBP1	1209.63	2.23157	0.150639	14.8141	1.18856e-49	5.20972e-47
RTP4	283.832	2.22535	0.201747	11.0304	2.72664e-28	2.57185e-26
GSDMB	445.879	2.2228	0.189146	11.7518	6.91522e-32	8.24461e-30
PLA2G4C	52.0855	2.21973	0.34146	6.5007	7.99478e-11	1.17967e-09
RGCC	156.792	2.21813	0.22666	9.78615	1.29124e-22	7.04886e-21
RNA5-8S5	18.1512	2.20253	0.477872	4.60904	4.04536e-06	2.77186e-05
CDKN2B	1913.7	2.20182	0.140943	15.6221	5.14775e-55	3.33552e-52
GLCCI1	888.643	2.19564	0.230332	9.53249	1.53557e-21	7.75751e-20
PIK3R3	1162.96	2.19246	0.165109	13.2789	3.06869e-40	7.0358e-38
YPEL1	154.417	2.17975	0.231504	9.41563	4.70255e-21	2.26071e-19
ATP2C2	42.646	2.171	0.380042	5.71255	1.11299e-08	1.19159e-07
RARRES1	5872.66	2.16596	0.180755	11.9829	4.36936e-33	5.56552e-31
SLC5A12	16.7517	2.16332	0.485742	4.45364	8.44262e-06	5.42329e-05
TLR3	361.326	2.16182	0.193989	11.144	7.66008e-29	7.66162e-27
RAG1	46.2686	2.12453	0.372717	5.70012	1.19724e-08	1.27628e-07
SPINK1	15.0468	2.11911	0.487656	4.34551	1.38953e-05	8.50786e-05
HPGD	2139.61	2.11664	0.347609	6.08912	1.13532e-09	1.43634e-08
LOC100506548	506.61	2.11407	0.204795	10.3228	5.55541e-25	3.94249e-23
CCDC146	62.0492	2.09488	0.317949	6.58875	4.43558e-11	6.73838e-10
TRHDE	22.7804	2.09359	0.457617	4.57499	4.76238e-06	3.21294e-05
SLC6A16	22.1108	2.0902	0.453282	4.61126	4.00242e-06	2.74496e-05
LOC388942	19.8747	2.08532	0.468986	4.44645	8.73013e-06	5.58871e-05
SRP14-AS1	25.6547	2.08219	0.436758	4.76738	1.8664e-06	1.36885e-05
DNAH12	66.022	2.08178	0.346878	6.00149	1.95519e-09	2.37481e-08
LINC00854	15.679	2.08173	0.482025	4.31873	1.56932e-05	9.44954e-05
FAM228B	53.3391	2.07921	0.359028	5.79123	6.98743e-09	7.7079e-08
TUBA1A	887.42	2.07819	0.220241	9.43599	3.87331e-21	1.88026e-19
WDR78	37.1611	2.0741	0.403962	5.1344	2.83041e-07	2.38989e-06
TCEA3	40.6425	2.06441	0.417513	4.94454	7.63255e-07	6.01522e-06
SCTR	351.199	2.05866	0.200271	10.2793	8.73204e-25	6.08101e-23
C5orf56	117.165	2.05444	0.27651	7.42992	1.08661e-13	2.2744e-12
RBM24	132.241	2.04471	0.244088	8.37694	5.43226e-17	1.66578e-15
HSD17B3	25.4558	2.04216	0.482947	4.22853	2.3522e-05	0.000136294
SOX4	5441.1	2.0374	0.149827	13.5983	4.09608e-42	1.10989e-39
ANKRD53	19.7987	2.028	0.463535	4.37507	1.21393e-05	7.52158e-05
BCO1	283.522	2.0218	0.187354	10.7913	3.7835e-27	3.22203e-25
PRR15L	871.342	2.02024	0.139477	14.4844	1.52135e-47	5.4669e-45
KRT16	71.3129	2.01199	0.292717	6.87349	6.26492e-12	1.05499e-10
CCL28	90.7747	2.00762	0.391201	5.13195	2.86752e-07	2.41986e-06
HIST1H3H	30.0183	2.00707	0.455393	4.40733	1.04654e-05	6.59198e-05
TSPAN12	43.0136	2.00351	0.388276	5.16001	2.46938e-07	2.10292e-06
CYTH3	1616.51	1.99892	0.157068	12.7265	4.2152e-37	7.13854e-35
RHOB	4374.32	1.99761	0.175252	11.3985	4.25264e-30	4.72964e-28
DAPK2	175.944	1.99488	0.271341	7.35195	1.95336e-13	3.93922e-12
KDM7A	182.004	1.98044	0.242064	8.1815	2.80339e-16	7.88283e-15
TRIM29	51.939	1.97809	0.364949	5.42017	5.95438e-08	5.66293e-07
PTPN22	21.0371	1.97702	0.450496	4.38853	1.14117e-05	7.12477e-05
SCN3B	16.6047	1.97615	0.490918	4.02542	5.68742e-05	0.000301073
ADHFE1	94.6724	1.97124	0.281988	6.99051	2.7388e-12	4.81893e-11
PPAP2A	1132.55	1.96104	0.145177	13.5079	1.40388e-41	3.54611e-39
ARHGAP4	61.2561	1.95818	0.342609	5.71549	1.09391e-08	1.172e-07
HDAC9	1220.08	1.95604	0.197011	9.92855	3.12775e-23	1.84241e-21
DFNA5	222.659	1.95075	0.232611	8.38631	5.01619e-17	1.55096e-15
CYP2B7P	78.8211	1.94605	0.329782	5.90102	3.61262e-09	4.18004e-08
CAPN3	115.108	1.94562	0.332845	5.84543	5.05264e-09	5.70083e-08
MDGA1	28.748	1.94273	0.428528	4.53351	5.80127e-06	3.84593e-05
SCARF2	23.5115	1.94202	0.447228	4.34236	1.40961e-05	8.62727e-05
TENM2	30.4218	1.94115	0.396839	4.89153	1.00054e-06	7.73397e-06
GADD45G	21.1822	1.94031	0.471775	4.11278	3.90923e-05	0.000214425
AK9	29.3248	1.9306	0.404901	4.76807	1.85998e-06	1.36616e-05
GABARAPL1	658.858	1.92806	0.150477	12.813	1.38678e-37	2.49002e-35
TMPRSS2	1628.85	1.92412	0.206507	9.31744	1.19182e-20	5.34993e-19
RBM44	24.2691	1.92253	0.462033	4.16104	3.16806e-05	0.000178181
GUCA1B	20.0971	1.91725	0.465015	4.12298	3.74002e-05	0.00020613
STX19	92.4988	1.90637	0.282985	6.73664	1.62095e-11	2.60593e-10
MAP1LC3A	145.701	1.90575	0.340626	5.59484	2.20829e-08	2.26342e-07
ATF3	436.72	1.90377	0.470576	4.04561	5.2188e-05	0.000277969
IFITM10	119.592	1.90034	0.23677	8.0261	1.00623e-15	2.70196e-14
CASP10	1738.27	1.89422	0.129917	14.5802	3.75302e-48	1.43413e-45
PDZK1	32.2062	1.88871	0.444609	4.24803	2.1566e-05	0.000125841
DOCK4	49.5572	1.88299	0.336801	5.5908	2.26024e-08	2.31031e-07
ACHE	59.0975	1.88198	0.314671	5.98079	2.22057e-09	2.66665e-08
MFNG	42.6454	1.87983	0.36752	5.11491	3.13899e-07	2.63166e-06
C2orf54	44.5671	1.87828	0.366622	5.1232	3.00399e-07	2.52786e-06
POU2F3	24.8117	1.87434	0.456998	4.10142	4.10627e-05	0.00022416
DUOX1	23.2663	1.87425	0.432139	4.33715	1.44341e-05	8.79085e-05
PIK3IP1	736.99	1.87389	0.184849	10.1374	3.77061e-24	2.41173e-22
KLHL24	1586.52	1.86887	0.138897	13.4551	2.87248e-41	7.13476e-39
FOXN3	614.989	1.86705	0.169131	11.0391	2.47437e-28	2.34876e-26
PLEKHO1	38.8643	1.86474	0.422184	4.4169	1.00129e-05	6.33101e-05
ACE2	1116.73	1.85862	0.21065	8.82323	1.11206e-18	4.15365e-17
GKAP1	41.291	1.85703	0.355094	5.22968	1.69803e-07	1.48507e-06
PELI2	564.555	1.8556	0.158695	11.6929	1.38639e-31	1.63979e-29
GSTA4	193.565	1.85272	0.216169	8.57066	1.0289e-17	3.46917e-16
MYL9	127.621	1.85265	0.355869	5.20597	1.92983e-07	1.67699e-06
SSUH2	21.6223	1.84882	0.445963	4.14568	3.38811e-05	0.000188759
CDHR5	201.872	1.8457	0.213523	8.64405	5.42526e-18	1.88908e-16
NEXN	18.89	1.83473	0.464831	3.9471	7.9104e-05	0.000405394
APLF	44.8421	1.83381	0.366821	4.99918	5.75731e-07	4.64041e-06
RHOBTB1	37.7848	1.82977	0.417364	4.38411	1.16461e-05	7.25894e-05
RNA45S5	80.183	1.8292	0.306488	5.96826	2.39797e-09	2.87044e-08
SECTM1	2631.03	1.82885	0.1552	11.7838	4.73345e-32	5.78218e-30
ZSCAN31	340.071	1.82772	0.193459	9.44759	3.46707e-21	1.69409e-19
COL12A1	29.946	1.82546	0.419809	4.34831	1.37188e-05	8.40672e-05
CLDN16	67.9873	1.82112	0.304266	5.9853	2.15985e-09	2.60213e-08
P2RX4	796.817	1.81983	0.170384	10.6807	1.25261e-26	1.03136e-24
CRIP3	26.666	1.81405	0.420277	4.31633	1.58648e-05	9.53743e-05
BARX2	15.1815	1.80501	0.485337	3.71908	0.000199949	0.000930038
CXCL3	43.6781	1.79956	0.373763	4.81471	1.47414e-06	1.10899e-05
RARRES3	459.606	1.79601	0.190684	9.41877	4.56416e-21	2.20128e-19
MEX3B	64.3778	1.78992	0.348338	5.13847	2.76991e-07	2.34412e-06
GBP2	1917.56	1.78783	0.127511	14.021	1.16002e-44	3.5281e-42
IGSF1	22.2649	1.78572	0.425757	4.19421	2.7382e-05	0.00015659
MACC1	17.5698	1.78495	0.45777	3.89922	9.65024e-05	0.00048456
PCDHB14	115.322	1.78488	0.29445	6.06173	1.34663e-09	1.68081e-08
GPR37L1	44.3547	1.78119	0.354966	5.01794	5.22293e-07	4.2372e-06
AOC2	16.1047	1.77963	0.489273	3.63729	0.000275517	0.00123638
ABCA6	614.448	1.77806	0.192847	9.22008	2.96881e-20	1.27873e-18
POU5F1	43.4445	1.77657	0.396351	4.48232	7.38368e-06	4.7843e-05
YPEL2	319.229	1.77077	0.178103	9.94236	2.72297e-23	1.62322e-21
TMEM136	400.906	1.76581	0.171296	10.3086	6.44466e-25	4.53041e-23
STAG3	80.0924	1.76385	0.306524	5.75436	8.69696e-09	9.41254e-08
MX1	80.5401	1.76318	0.294535	5.9863	2.14664e-09	2.5883e-08
DHRS2	49.2424	1.76037	0.333134	5.28428	1.26203e-07	1.13233e-06
RNASE4	251.87	1.7545	0.228262	7.68637	1.51373e-14	3.48672e-13
LEPR	291.472	1.7544	0.206762	8.48512	2.15503e-17	7.05855e-16
PDZK1IP1	1283.08	1.75293	0.411915	4.25556	2.08528e-05	0.000122062
TTC21A	98.6583	1.75074	0.271622	6.44552	1.15207e-10	1.6637e-09
BDNF-AS	16.4459	1.74291	0.488822	3.56552	0.000363129	0.00158655
CALCOCO1	2569.03	1.73982	0.131042	13.2768	3.15405e-40	7.12195e-38
CFI	1401.91	1.73758	0.209247	8.30397	1.00693e-16	3.00125e-15
DNAH7	73.8932	1.73732	0.2825	6.14983	7.75684e-10	1.00435e-08
CSF1	147.057	1.73447	0.222753	7.78651	6.88865e-15	1.65851e-13
LRRC37A3	53.5371	1.7336	0.361457	4.79616	1.61739e-06	1.2058e-05
PPL	505.438	1.73285	0.248824	6.96417	3.30343e-12	5.75129e-11
GUCY1B2	31.8248	1.73232	0.40883	4.23726	2.26269e-05	0.000131516
WNT5B	26.5414	1.7323	0.42335	4.09188	4.27888e-05	0.00023273
ABCA5	204.371	1.73222	0.23204	7.46517	8.31952e-14	1.7687e-12
FANK1	121.52	1.72141	0.241941	7.115	1.11911e-12	2.03889e-11
PTPRR	1100.12	1.72008	0.159109	10.8107	3.06303e-27	2.63863e-25
ADH1C	52.7189	1.71656	0.361245	4.7518	2.01617e-06	1.46857e-05
PCDHB10	40.8076	1.71613	0.391031	4.38874	1.1401e-05	7.12107e-05
FAM83E	70.0642	1.71542	0.288235	5.95146	2.65759e-09	3.14591e-08
FAAH2	20.2559	1.70955	0.441688	3.87049	0.000108619	0.000537968
FAM134B	186.747	1.70948	0.208862	8.18471	2.72954e-16	7.68967e-15
CNGA1	153.172	1.70673	0.227045	7.51714	5.59877e-14	1.21453e-12
YPEL5	1962.8	1.70586	0.128882	13.2358	5.44829e-40	1.17675e-37
IRF1	1770.09	1.69514	0.141365	11.9912	3.95153e-33	5.12084e-31
PPP2R5B	462.562	1.69497	0.170985	9.91296	3.65631e-23	2.11202e-21
SNPH	71.3988	1.69443	0.348647	4.86002	1.17373e-06	8.9565e-06
CXCL5	211.606	1.69393	0.480498	3.52535	0.000422917	0.00182055
PTPRB	244.46	1.69327	0.199696	8.47924	2.26676e-17	7.39203e-16
POU5F1P4	17.2374	1.67914	0.466155	3.6021	0.000315653	0.00139922
THBS1	5055.6	1.67585	0.446114	3.75654	0.000172278	0.000812742
SSPO	61.8934	1.67524	0.329573	5.08304	3.71433e-07	3.07579e-06
NAT1	273.464	1.67047	0.180075	9.27654	1.75067e-20	7.78813e-19
EPSTI1	322.631	1.66751	0.169948	9.81188	1.00086e-22	5.54259e-21
PDK4	8267.54	1.66326	0.374834	4.43734	9.10789e-06	5.80809e-05
TSC22D3	768.57	1.65727	0.435544	3.80507	0.000141764	0.000684391
RASSF4	334.956	1.65586	0.226192	7.32057	2.46916e-13	4.89985e-12
RARRES2	43.8392	1.65571	0.410153	4.03681	5.41833e-05	0.000287261
TSSK3	60.3787	1.65557	0.351869	4.70507	2.53773e-06	1.81651e-05
ZNF862	712.923	1.65521	0.172744	9.58187	9.53066e-22	4.91472e-20
HIST1H2AE	20.8377	1.65479	0.45637	3.62598	0.000287873	0.00128641
TAS2R38	30.4956	1.65275	0.403026	4.10086	4.11624e-05	0.000224622
C1orf115	412.422	1.64929	0.223674	7.37365	1.66023e-13	3.38473e-12
PBLD	880.115	1.64841	0.151308	10.8944	1.22565e-27	1.08082e-25
XRN1	1742.73	1.64237	0.173126	9.48651	2.38888e-21	1.18277e-19
CLIC3	130.05	1.63086	0.283016	5.76244	8.29067e-09	9.00552e-08
MUC13	20920.9	1.63009	0.163915	9.94473	2.65903e-23	1.59788e-21
LINC01559	100.783	1.62717	0.299018	5.4417	5.27743e-08	5.06436e-07
HMOX1	340.485	1.62636	0.208625	7.7956	6.41055e-15	1.55092e-13
ATL1	47.6065	1.62276	0.3604	4.50267	6.71046e-06	4.39394e-05
PGAM2	76.0224	1.62263	0.283888	5.71575	1.09222e-08	1.17103e-07
PPP1R32	50.5797	1.62193	0.375325	4.32141	1.55035e-05	9.35419e-05
ANXA3	784.618	1.61964	0.176516	9.17559	4.49106e-20	1.90143e-18
RCAN1	1259.61	1.61855	0.218427	7.41003	1.26272e-13	2.61003e-12
CATSPERG	29.489	1.61705	0.430524	3.75599	0.000172655	0.000814005
TMEM45B	7983.65	1.61455	0.109816	14.7024	6.22502e-49	2.57699e-46
CFAP221	20.0611	1.60934	0.474738	3.38997	0.000699014	0.00283159
BEST1	28.3073	1.60776	0.424782	3.78491	0.000153764	0.000735885
CNKSR3	878.554	1.60608	0.158604	10.1264	4.22106e-24	2.68831e-22
TRIM36	655.789	1.60458	0.16144	9.93917	2.8117e-23	1.66943e-21
LINC00886	23.1415	1.60431	0.427001	3.75717	0.000171847	0.000811481
FOXC1	1710.88	1.60132	0.137122	11.6781	1.65007e-31	1.9363e-29
RNF138P1	27.8536	1.60089	0.423532	3.77985	0.000156923	0.000749081
CYP4F12	318.6	1.60018	0.193999	8.24841	1.60511e-16	4.65388e-15
HIST1H3E	40.4098	1.59993	0.399284	4.007	6.14949e-05	0.000322696
BTN3A3	223.521	1.59939	0.198344	8.06374	7.39931e-16	2.01594e-14
IFNE	25.5354	1.59833	0.426525	3.74733	0.000178724	0.000840758
OSER1-AS1	19.4883	1.59658	0.438652	3.63975	0.000272901	0.00122612
PLEKHB1	73.9472	1.59146	0.32143	4.95118	7.37635e-07	5.83491e-06
PCK1	162.709	1.58967	0.47052	3.37854	0.000728723	0.00293862
OTUD1	676.969	1.58753	0.141167	11.2458	2.42956e-29	2.49709e-27
UBE2L6	277.054	1.58419	0.195068	8.12123	4.61484e-16	1.28072e-14
CUBN	95.0161	1.58083	0.256156	6.17135	6.77086e-10	8.81276e-09
CCDC126	186.479	1.5783	0.219626	7.1863	6.65691e-13	1.25105e-11
TTLL6	550.149	1.57716	0.16607	9.49694	2.16148e-21	1.0846e-19
IL15	208.488	1.57614	0.198807	7.92798	2.22733e-15	5.77286e-14
LGI4	16.9063	1.57322	0.46176	3.407	0.000656807	0.00267882
IMPG1	24.8875	1.56999	0.447887	3.50533	0.000456045	0.00194239
GRAMD1C	94.259	1.56666	0.351007	4.46332	8.07001e-06	5.19289e-05
MARC2	620.012	1.56309	0.1487	10.5117	7.63062e-26	5.81107e-24
PRRG4	22.2242	1.56221	0.436178	3.58158	0.000341525	0.00149875
GSN	5711.69	1.5619	0.139933	11.1618	6.2725e-29	6.31615e-27
NATD1	253.054	1.56161	0.201665	7.74357	9.66643e-15	2.27581e-13
SDCBP2-AS1	52.7676	1.56145	0.331784	4.70624	2.52322e-06	1.80786e-05
CD7	33.0996	1.55948	0.400304	3.89573	9.7905e-05	0.000490776
SAMD4A	565.746	1.55852	0.188799	8.25492	1.52003e-16	4.43308e-15
GAS2	17.6556	1.55541	0.465054	3.34459	0.000824057	0.00327753
TAGLN	318.124	1.55474	0.276862	5.61557	1.95912e-08	2.01914e-07
LINC01268	60.9644	1.55274	0.336152	4.61915	3.8531e-06	2.656e-05
CLIC5	79.1871	1.55273	0.390883	3.97238	7.11582e-05	0.000368603
TM6SF2	31.5901	1.55037	0.39566	3.91845	8.91197e-05	0.000450832
SEC31B	306.611	1.54754	0.205229	7.54057	4.67912e-14	1.02098e-12
SRRM2-AS1	22.7803	1.54661	0.433878	3.56462	0.000364387	0.00159111
SLC25A29	804.869	1.54198	0.160758	9.5919	8.64789e-22	4.49057e-20
RASSF6	411.502	1.53887	0.236208	6.5149	7.27388e-11	1.07756e-09
SLC23A3	103.584	1.53796	0.278493	5.52244	3.34322e-08	3.29742e-07
RBPMS	2176.56	1.5334	0.119791	12.8006	1.62685e-37	2.8863e-35
KLF2	637.552	1.53117	0.210547	7.27235	3.53283e-13	6.88233e-12
PSCA	40.6407	1.52827	0.355793	4.29538	1.74394e-05	0.000103628
AKR1C1	9474.13	1.52603	0.122955	12.4113	2.26998e-35	3.31661e-33
FAM171A2	67.1093	1.52568	0.33009	4.62201	3.80033e-06	2.62692e-05
UBA7	890.429	1.52285	0.146333	10.4068	2.30967e-25	1.67907e-23
AK8	26.7372	1.52185	0.431108	3.5301	0.000415405	0.00179235
FAM214A	207.048	1.52135	0.192172	7.91659	2.44111e-15	6.27239e-14
LOC100131289	104.14	1.52033	0.264667	5.7443	9.23001e-09	9.96053e-08
SORBS1	34.9168	1.5188	0.369057	4.11536	3.86581e-05	0.000212513
KIAA1107	59.6096	1.51865	0.35669	4.25761	2.06621e-05	0.000121041
PNPLA7	412.397	1.51637	0.160425	9.45218	3.31834e-21	1.63212e-19
LINC01252	18.0968	1.51614	0.482771	3.1405	0.00168659	0.00618639
LDLRAD1	29.9862	1.51134	0.421286	3.58745	0.000333927	0.0014693
ATG14	1329.66	1.51111	0.130132	11.6121	3.57857e-31	4.13422e-29
CEACAM5	787.197	1.50954	0.205476	7.34655	2.03392e-13	4.0851e-12
MFAP2	267.071	1.50611	0.178467	8.43912	3.19739e-17	1.01818e-15
FADS3	1889.3	1.50548	0.169215	8.89686	5.74469e-19	2.20652e-17
RNF19A	11466.4	1.50491	0.145876	10.3164	5.9432e-25	4.1977e-23
TMEM140	385.816	1.49516	0.161796	9.24097	2.44284e-20	1.07391e-18
GRHL1	53.6158	1.49403	0.328339	4.55026	5.35805e-06	3.58077e-05
ARMCX1	15.3888	1.49349	0.467464	3.19488	0.00139888	0.00525524
TCP11L2	224.238	1.49326	0.189601	7.87583	3.3849e-15	8.47819e-14
APOBEC1	117.926	1.4918	0.279993	5.328	9.93027e-08	9.06806e-07
ATP10D	170.337	1.4912	0.25837	5.77157	7.85367e-09	8.58089e-08
DCST2	46.0996	1.488	0.345147	4.31122	1.62359e-05	9.74058e-05
AVIL	82.7341	1.48767	0.360963	4.12138	3.76615e-05	0.000207417
ADCY10P1	194.08	1.48752	0.281793	5.27879	1.30043e-07	1.16328e-06
MAP2	24.142	1.48665	0.448227	3.31673	0.000910779	0.00358041
PDE8A	1778.75	1.48619	0.12883	11.5361	8.67703e-31	9.87129e-29
PKIB	261.995	1.48604	0.189809	7.82913	4.91271e-15	1.21416e-13
CEACAM18	19.0139	1.48294	0.507758	2.92057	0.00349389	0.0116852
ASS1	1455.01	1.47609	0.15737	9.37969	6.61673e-21	3.10091e-19
FOSL2	2843.86	1.47507	0.17244	8.55411	1.1878e-17	3.9959e-16
C1orf54	21.573	1.4744	0.444403	3.31772	0.00090755	0.0035696
VWA5A	277.105	1.46818	0.22199	6.61373	3.74747e-11	5.75758e-10
RAB40B	1583.89	1.46751	0.124781	11.7607	6.2223e-32	7.53911e-30
GNG7	26.0449	1.46709	0.424289	3.45777	0.000544671	0.00226928
PCDHGA6	66.1325	1.46678	0.321809	4.55791	5.16656e-06	3.46366e-05
TNRC6C	71.7314	1.46126	0.318639	4.58593	4.5196e-06	3.06441e-05
CSPG4	19.1681	1.45906	0.471892	3.09195	0.00198849	0.00713568
ZNF396	41.4484	1.45838	0.356589	4.08981	4.31734e-05	0.000234576
SLC26A3	53.7042	1.45829	0.43872	3.32397	0.000887444	0.00350066
SAMD9	1321.91	1.45728	0.167177	8.71697	2.85746e-18	1.01392e-16
GIMAP2	121.175	1.45722	0.244707	5.95494	2.60162e-09	3.09273e-08
ENPP1	507.61	1.45321	0.41449	3.50602	0.000454866	0.00193959
SLC16A8	22.3985	1.45269	0.439161	3.30788	0.00094006	0.00368192
DRAM1	18.516	1.44699	0.461737	3.1338	0.00172556	0.00630294
ARHGEF37	162.569	1.44691	0.261498	5.53317	3.145e-08	3.11015e-07
CYP4F3	138.287	1.44556	0.30051	4.81036	1.50656e-06	1.12996e-05
KLHDC1	73.2225	1.44497	0.343824	4.20263	2.63829e-05	0.000151167
OCLN	137.819	1.44434	0.269598	5.35738	8.44385e-08	7.79369e-07
LOC100499489	17.7455	1.44375	0.451403	3.19836	0.00138213	0.00520019
ABHD8	189.484	1.44333	0.248762	5.80204	6.55118e-09	7.27513e-08
GAS6	298.068	1.44246	0.233642	6.1738	6.667e-10	8.70037e-09
ZBTB10	160.143	1.44246	0.244937	5.88909	3.88339e-09	4.46216e-08
TUBB2B	24.818	1.44171	0.431863	3.33834	0.000842791	0.00334401
FAM179A	16.8979	1.44047	0.454582	3.16878	0.00153082	0.00568831
APOBEC3F	86.0623	1.43866	0.295011	4.87664	1.07908e-06	8.28945e-06
PSORS1C3	36.3445	1.4374	0.366624	3.92063	8.83175e-05	0.000447685
AMY2B	97.882	1.43512	0.281225	5.10311	3.34114e-07	2.79109e-06
TNFAIP2	6012.45	1.435	0.153217	9.36581	7.54711e-21	3.493e-19
LINC01057	33.3179	1.43208	0.395055	3.62501	0.00028895	0.00129045
NEAT1	26953.3	1.43121	0.127153	11.2558	2.16888e-29	2.24464e-27
SCIN	343.161	1.42558	0.277983	5.12831	2.92356e-07	2.46436e-06
MUC12	85.3743	1.42399	0.312168	4.56162	5.07604e-06	3.40758e-05
LINC00672	48.8802	1.42267	0.333684	4.26354	2.01215e-05	0.000118059
SMIM14	654.033	1.42218	0.157892	9.00734	2.11122e-19	8.45793e-18
PNRC1	1385.5	1.42123	0.176813	8.03804	9.12904e-16	2.46915e-14
MMP24	112.21	1.41695	0.245445	5.773	7.78734e-09	8.5209e-08
LINC00342	56.9262	1.41238	0.351583	4.01719	5.8895e-05	0.000310805
PATL2	22.4827	1.41146	0.450185	3.13528	0.00171691	0.00628211
MST1	190.807	1.40813	0.214451	6.56619	5.16175e-11	7.80178e-10
CDHR3	18.8926	1.40684	0.468245	3.00448	0.00266033	0.0092342
BTG2	651.688	1.40407	0.20001	7.02	2.21863e-12	3.93623e-11
PADI2	193.484	1.40377	0.304984	4.60276	4.16932e-06	2.8502e-05
SUSD6	1327.88	1.40151	0.15544	9.01636	1.94445e-19	7.83192e-18
SNHG7	2562.62	1.39927	0.167815	8.33814	7.54652e-17	2.29522e-15
LOC100129550	207.177	1.39604	0.216879	6.43695	1.219e-10	1.75016e-09
DNAJB2	1278.04	1.39556	0.159002	8.77703	1.67841e-18	6.10082e-17
ATP8A1	609.852	1.39467	0.240334	5.80305	6.51211e-09	7.23714e-08
TESK2	129.004	1.39404	0.240673	5.79225	6.94486e-09	7.67799e-08
GAL3ST4	58.0187	1.394	0.340542	4.09347	4.24956e-05	0.000231305
THSD7A	60.2066	1.39211	0.409621	3.39854	0.000677463	0.00275327
IQCH-AS1	84.5006	1.3897	0.291062	4.77458	1.80085e-06	1.32534e-05
ACSF2	818.768	1.38964	0.163435	8.50271	1.85221e-17	6.12052e-16
SLC30A4	25.0546	1.38888	0.431713	3.21714	0.00129476	0.00490619
KDM5B	1668.37	1.38736	0.135448	10.2428	1.27486e-24	8.79597e-23
SPON2	280.484	1.38611	0.256343	5.40723	6.40086e-08	6.06049e-07
TMC5	5677.71	1.38521	0.107404	12.8973	4.6636e-38	8.58045e-36
PRICKLE1	81.7788	1.38052	0.34585	3.99169	6.5605e-05	0.000341857
CENPJ	1276.94	1.38011	0.153489	8.99163	2.43601e-19	9.65526e-18
TPTE2P6	22.3158	1.37782	0.426727	3.2288	0.00124311	0.00473085
LOC100652768	71.6765	1.37778	0.300468	4.58544	4.53023e-06	3.06882e-05
KDM6B	1087.52	1.37424	0.190841	7.20097	5.97879e-13	1.13073e-11
CHAD	21.4138	1.37342	0.431825	3.18051	0.00147016	0.0054898
CDX2	2792.89	1.37304	0.140173	9.79533	1.17911e-22	6.46042e-21
MUC1	370.742	1.37141	0.24746	5.54197	2.99087e-08	2.97947e-07
ARVCF	285.269	1.37088	0.19194	7.14226	9.18074e-13	1.69332e-11
ZNF254	37.4293	1.36934	0.379905	3.60441	0.000312859	0.00138849
C1QTNF9B	32.1517	1.36899	0.394755	3.46794	0.000524464	0.00219924
CDK14	18.5636	1.36797	0.448255	3.05178	0.00227491	0.00803579
CNN3	628.511	1.36784	0.177164	7.72073	1.15664e-14	2.71223e-13
PARP12	624.451	1.36648	0.18449	7.40679	1.29391e-13	2.6671e-12
FABP3	1004.13	1.36603	0.140001	9.75731	1.71654e-22	9.26872e-21
GATS	278.557	1.3646	0.204531	6.67185	2.52597e-11	3.97094e-10
BTN2A2	82.5822	1.36388	0.314152	4.34148	1.41525e-05	8.65825e-05
C10orf54	1920.82	1.36353	0.125198	10.891	1.27172e-27	1.11485e-25
YPEL3	836.928	1.36281	0.179072	7.6104	2.73254e-14	6.11456e-13
ZNF493	28.6407	1.35996	0.402531	3.37851	0.000728788	0.00293862
ABHD4	733.821	1.35864	0.192131	7.07143	1.53345e-12	2.76002e-11
VWF	28.1455	1.35822	0.392189	3.46318	0.000533831	0.00223161
RERGL	19.7682	1.35667	0.446488	3.03853	0.00237732	0.0083599
FBXO34	1663.94	1.35507	0.136688	9.91358	3.63369e-23	2.10712e-21
ST14	9894.48	1.35506	0.121977	11.1091	1.13283e-28	1.09627e-26
HDAC5	1615.03	1.3541	0.172849	7.83397	4.72693e-15	1.17019e-13
BDKRB1	18.7445	1.35328	0.462654	2.92504	0.00344414	0.0115474
CD36	630.785	1.35141	0.482577	2.8004	0.00510395	0.0162391
TRPV1	216.591	1.35135	0.211715	6.38287	1.73795e-10	2.45039e-09
SEMA6C	220.526	1.35074	0.215098	6.27966	3.3931e-10	4.6096e-09
TP53I11	78.3917	1.34798	0.400425	3.36636	0.000761659	0.00305381
LINC00950	15.0444	1.34739	0.481385	2.79899	0.00512632	0.0162964
EVX1	32.3476	1.34643	0.414846	3.24562	0.00117196	0.00448759
KLHL41	21.1914	1.34545	0.453297	2.96815	0.00299599	0.0102289
NLGN3	25.6764	1.3432	0.425989	3.15314	0.00161525	0.00596138
C2orf66	30.1444	1.34319	0.397511	3.37901	0.00072748	0.00293493
DUOX2	2136.44	1.34161	0.448991	2.98805	0.00280764	0.00967899
CAV2	1950.56	1.3401	0.135237	9.90926	3.79439e-23	2.18331e-21
TAC3	99.5404	1.33902	0.291782	4.58909	4.45174e-06	3.02389e-05
DOCK10	56.1146	1.33898	0.344826	3.88306	0.000103148	0.000514121
MYH14	4146.86	1.3386	0.105214	12.7226	4.42609e-37	7.41147e-35
IFIH1	106.483	1.33832	0.265717	5.03662	4.73822e-07	3.86925e-06
EIF2AK3	492.024	1.33826	0.155941	8.58189	9.33269e-18	3.17546e-16
DUSP1	1232.36	1.33808	0.414857	3.22539	0.00125799	0.00478017
LINC00106	16.6889	1.33694	0.47214	2.83166	0.0046307	0.0149311
LINC01279	26.4942	1.33505	0.408859	3.26532	0.00109341	0.00422028
CCT6B	24.2698	1.33406	0.425307	3.1367	0.00170861	0.00625901
STAT5A	425.502	1.33283	0.183584	7.26008	3.86863e-13	7.50705e-12
EXD3	402.308	1.33111	0.184183	7.22709	4.93461e-13	9.4162e-12
HGD	244.768	1.32692	0.186682	7.10791	1.17812e-12	2.14116e-11
MTMR9LP	153.095	1.32623	0.225932	5.87003	4.35709e-09	4.97958e-08
MMP25-AS1	48.4248	1.32585	0.36338	3.64867	0.000263598	0.00119042
GABRE	3749.19	1.32376	0.337649	3.92052	8.83582e-05	0.00044774
ALDH1A1	6033.35	1.32278	0.106966	12.3664	3.97446e-35	5.75062e-33
PROC	633.639	1.32225	0.164389	8.04342	8.73658e-16	2.36729e-14
ZFAND5	4978.69	1.32223	0.135472	9.76012	1.66965e-22	9.08131e-21
SPTLC3	68.4891	1.32217	0.319301	4.14084	3.4603e-05	0.000192421
TPM1	1578.76	1.32097	0.133088	9.92553	3.22383e-23	1.89153e-21
CREBRF	1169.61	1.31916	0.136971	9.63095	5.9181e-22	3.09465e-20
SLC26A6	1097.38	1.31914	0.129031	10.2234	1.55757e-24	1.06479e-22
ZNF814	43.22	1.31414	0.349933	3.75542	0.000173052	0.00081562
RBMS2	2153.02	1.31314	0.135675	9.67861	3.71746e-22	1.97862e-20
PVRIG	90.8342	1.30904	0.313915	4.17006	3.04518e-05	0.000172099
APOBEC3D	88.0736	1.30872	0.272282	4.80649	1.53599e-06	1.14972e-05
ACVR1C	27.7256	1.30701	0.403557	3.23873	0.00120061	0.00458906
POU2F2	16.1508	1.30622	0.48562	2.6898	0.00714957	0.0217938
LSMEM1	34.0256	1.3054	0.412347	3.16577	0.00154671	0.0057397
NCMAP	17.0811	1.30413	0.45843	2.84479	0.00444414	0.0144137
C5orf42	1723.88	1.30247	0.206654	6.30264	2.92625e-10	4.01934e-09
MOXD1	16.3411	1.30195	0.462075	2.81763	0.00483799	0.0155022
SH3BP5-AS1	62.7065	1.3005	0.37072	3.50804	0.000451413	0.00192698
SPATA7	162.072	1.30039	0.221228	5.87807	4.15066e-09	4.75826e-08
HIST1H2BH	17.9032	1.298	0.491442	2.64122	0.0082609	0.0247511
CTSF	185.393	1.29694	0.24472	5.2997	1.15993e-07	1.05085e-06
C1orf116	849.515	1.29679	0.174075	7.4496	9.36217e-14	1.97627e-12
ACYP2	50.0754	1.29574	0.332523	3.89668	9.75215e-05	0.000489215
ZFYVE1	676.504	1.29486	0.153448	8.43844	3.21606e-17	1.02194e-15
GAB2	674.419	1.29411	0.152338	8.49504	1.97865e-17	6.52387e-16
CARF	360.511	1.2901	0.228399	5.64844	1.6191e-08	1.69032e-07
FTH1	198717	1.28936	0.112182	11.4934	1.42343e-30	1.60708e-28
CCDC80	490.771	1.28896	0.206008	6.25683	3.92878e-10	5.27958e-09
TMEM9B-AS1	23.1811	1.28802	0.437539	2.94379	0.00324222	0.0109492
NCK2	570.906	1.2876	0.193007	6.67127	2.53591e-11	3.98237e-10
SNRK	567.962	1.28711	0.182539	7.05119	1.77399e-12	3.16241e-11
GPC2	101.469	1.28678	0.283223	4.54335	5.53674e-06	3.68696e-05
ZCWPW1	157.76	1.28631	0.239998	5.35966	8.33782e-08	7.72272e-07
PTGES	727.703	1.28419	0.150344	8.54167	1.32296e-17	4.43057e-16
ABCB11	17.5302	1.28128	0.46045	2.78267	0.00539132	0.017001
WLS	2906.83	1.27867	0.129484	9.87506	5.3402e-23	3.02604e-21
RRN3P1	402.544	1.27865	0.193686	6.60163	4.06652e-11	6.203e-10
C5AR1	47.2788	1.27808	0.387814	3.2956	0.000982108	0.00383251
BIRC3	1141.63	1.27787	0.153174	8.34259	7.26835e-17	2.21968e-15
ZPLD1	21.8371	1.27679	0.464754	2.74724	0.00600988	0.0186945
TTC22	286.603	1.27668	0.184372	6.92448	4.37576e-12	7.47843e-11
IRF7	23.6994	1.27609	0.420809	3.03246	0.00242571	0.00851199
RSPH14	33.9157	1.27409	0.365294	3.48786	0.000486912	0.00206032
SLC10A5	34.4253	1.27367	0.430513	2.95849	0.00309152	0.0105141
CTSS	1786.76	1.27327	0.157237	8.0978	5.5962e-16	1.54159e-14
SVIL	2644.63	1.27253	0.163	7.80695	5.8589e-15	1.42207e-13
ADCY4	17.0783	1.27178	0.493891	2.57502	0.0100236	0.0293197
ENTPD8	421.468	1.27169	0.187961	6.76572	1.3265e-11	2.15112e-10
CASZ1	342.269	1.26895	0.187841	6.75546	1.42382e-11	2.29894e-10
SIM2	89.2729	1.26854	0.258415	4.90893	9.15738e-07	7.1265e-06
FGL1	831.42	1.26832	0.150184	8.44514	3.03683e-17	9.73288e-16
AIFM3	53.3907	1.26827	0.320487	3.95731	7.5797e-05	0.000390595
NR6A1	704.584	1.26719	0.166574	7.60735	2.79765e-14	6.25088e-13
GS1-259H13.2	15.1374	1.26568	0.496416	2.54963	0.0107837	0.0311633
MBNL1-AS1	32.1323	1.26515	0.386851	3.27037	0.00107406	0.00415218
SESN3	70.8236	1.26437	0.289209	4.37183	1.23207e-05	7.62208e-05
DDX58	633.313	1.2627	0.143053	8.82676	1.07753e-18	4.03477e-17
ARMCX3	321.474	1.26259	0.181488	6.9569	3.47854e-12	6.04203e-11
NEURL3	28.7423	1.26238	0.410224	3.07729	0.00208895	0.00745666
DENND6B	276.899	1.2614	0.20002	6.30638	2.85632e-10	3.92691e-09
C1R	21.0332	1.25939	0.483223	2.60623	0.00915439	0.0270798
HMGCS2	79.5075	1.25908	0.410848	3.06458	0.00217975	0.00773816
APOL3	76.0322	1.25865	0.294382	4.27557	1.90645e-05	0.000112256
MAST2	3393.48	1.25808	0.125329	10.0382	1.0354e-23	6.45632e-22
ASAP3	15.7546	1.25776	0.461539	2.72513	0.00642754	0.0198281
CYP2E1	236.79	1.25534	0.187869	6.68201	2.35687e-11	3.72081e-10
GK	96.2458	1.2553	0.298171	4.21	2.55373e-05	0.000146716
CCDC176	114.043	1.25426	0.254143	4.93525	8.00502e-07	6.28219e-06
POU5F1P3	27.9962	1.25349	0.406659	3.08241	0.00205329	0.0073417
CD37	18.7575	1.25247	0.4684	2.67394	0.00749649	0.0226944
AKR1C2	6892.04	1.25027	0.156545	7.98661	1.38698e-15	3.67143e-14
RELB	551.53	1.24956	0.215244	5.80529	6.42533e-09	7.15136e-08
MAP3K8	843.788	1.24946	0.174351	7.16635	7.70254e-13	1.44029e-11
KCNF1	256.067	1.2488	0.197321	6.32876	2.47139e-10	3.41345e-09
CFAP43	22.083	1.24666	0.444064	2.80739	0.00499447	0.015935
GPT	118.108	1.24429	0.289952	4.29136	1.77583e-05	0.000105355
TOX3	775.016	1.24302	0.143905	8.63778	5.73177e-18	1.98191e-16
HERC6	183.918	1.24222	0.266742	4.65702	3.20812e-06	2.25735e-05
LINC00893	72.0061	1.24142	0.296842	4.1821	2.8883e-05	0.000164166
SATB1	792.66	1.24043	0.154369	8.03552	9.31832e-16	2.50669e-14
HOXB13	671.917	1.23836	0.161614	7.66244	1.8244e-14	4.151e-13
CITED2	2937.89	1.23807	0.150566	8.22281	1.98794e-16	5.70834e-15
SULT1A2	170.45	1.23776	0.213739	5.791	6.99696e-09	7.7127e-08
ABCB1	48.9423	1.23681	0.414223	2.98586	0.00282784	0.00973556
SMPD3	72.5197	1.23639	0.318882	3.87725	0.000105643	0.00052515
MYH7B	56.2334	1.23507	0.31445	3.92772	8.57546e-05	0.00043588
PTPRH	2140.45	1.23476	0.150821	8.1869	2.68046e-16	7.58006e-15
APOBEC3G	57.1018	1.23325	0.32321	3.81564	0.000135828	0.000658291
ENPP4	78.7335	1.23207	0.338573	3.63901	0.000273692	0.0012293
FBLIM1	4003.81	1.23152	0.134207	9.17626	4.46335e-20	1.89508e-18
CCDC183	64.059	1.23028	0.311432	3.9504	7.80206e-05	0.000400459
LAMB2	4969.31	1.22922	0.113803	10.8012	3.39611e-27	2.90875e-25
AOAH	733.695	1.22481	0.145617	8.41121	4.058e-17	1.27051e-15
NUAK2	186.825	1.22374	0.223917	5.46517	4.62457e-08	4.47533e-07
SPATA6L	144.253	1.2235	0.251395	4.86686	1.13385e-06	8.67891e-06
TSGA10	102.974	1.22321	0.288663	4.23752	2.26004e-05	0.000131414
ZMYND15	141.046	1.22253	0.255372	4.78727	1.69064e-06	1.25476e-05
REC8	96.0985	1.22043	0.280285	4.35423	1.33536e-05	8.19975e-05
COBLL1	1346.01	1.21914	0.129533	9.41182	4.87605e-21	2.3291e-19
RBPMS-AS1	27.1963	1.21665	0.404842	3.00526	0.00265353	0.0092138
SHBG	19.8374	1.21622	0.455849	2.66802	0.00762995	0.0230554
MOSPD1	475.807	1.21609	0.185546	6.55412	5.597e-11	8.38312e-10
DNHD1	335.748	1.21415	0.174932	6.94069	3.90193e-12	6.69718e-11
PHYKPL	880.305	1.21403	0.158795	7.64524	2.08554e-14	4.71636e-13
CCDC17	38.5083	1.21393	0.392568	3.09228	0.00198625	0.00713281
LCN12	97.4989	1.21185	0.270475	4.48044	7.4491e-06	4.82459e-05
TP53TG1	117.385	1.21184	0.232915	5.20293	1.96175e-07	1.70274e-06
IFRD1	1945.29	1.21007	0.354518	3.4133	0.000641819	0.00262343
POLN	30.9111	1.20838	0.38329	3.15266	0.00161792	0.00596975
HIST1H2BK	234.22	1.20765	0.242473	4.98057	6.33957e-07	5.08223e-06
PLEKHG6	1375.92	1.20696	0.138838	8.6933	3.52057e-18	1.24036e-16
SLC23A1	18.6791	1.2069	0.443246	2.72286	0.00647188	0.0199443
SOX6	41.6527	1.20443	0.413909	2.90989	0.00361555	0.0120435
HECA	620.492	1.20381	0.140056	8.59521	8.31142e-18	2.84747e-16
CCDC39	127.866	1.20214	0.261811	4.59163	4.39795e-06	2.99145e-05
WNT11	226.563	1.20129	0.246467	4.87406	1.09326e-06	8.38971e-06
RAB37	18.856	1.19897	0.451621	2.65481	0.00793538	0.0238429
EPPK1	603.045	1.19807	0.163576	7.32427	2.40194e-13	4.77281e-12
TLR9	15.3172	1.19601	0.493377	2.42412	0.0153455	0.0421478
DNAJB4	229.196	1.19548	0.206855	5.77929	7.50175e-09	8.23259e-08
NR5A2	2149.63	1.19443	0.144625	8.25882	1.47117e-16	4.30743e-15
TRPM6	1178.82	1.19319	0.399939	2.98343	0.00285033	0.00980122
AKR1C4	182.781	1.19264	0.213297	5.59146	2.25174e-08	2.30637e-07
MIR21	23.701	1.19249	0.43636	2.73282	0.00627954	0.0194198
RBKS	166.94	1.19248	0.230169	5.1809	2.20817e-07	1.89783e-06
ZFAS1	3327.29	1.19241	0.184631	6.45832	1.05873e-10	1.53784e-09
C2orf82	2169.26	1.19221	0.428738	2.78075	0.00542343	0.0170878
LGR4	9208.52	1.19064	0.112943	10.5419	5.53808e-26	4.25433e-24
LOC100268168	30.2132	1.18894	0.389577	3.05188	0.00227416	0.00803579
IL17RD	59.516	1.18863	0.309927	3.8352	0.00012546	0.000612424
KMO	376.97	1.18704	0.170921	6.94498	3.78508e-12	6.52882e-11
PRDM6	34.5767	1.18588	0.371155	3.19511	0.00139776	0.00525501
PDCD4	2600.53	1.18581	0.12964	9.14699	5.85442e-20	2.4577e-18
SAP25	27.9502	1.1857	0.406859	2.91427	0.00356526	0.0119054
C8orf44	44.2421	1.18472	0.362386	3.26923	0.00107842	0.0041669
KRT80	836.688	1.1847	0.225303	5.25825	1.45429e-07	1.29085e-06
MARCKS	8266.59	1.18409	0.114669	10.3261	5.36905e-25	3.82847e-23
RAB9A	522.793	1.18295	0.170044	6.95671	3.48311e-12	6.04293e-11
SH3BGRL2	1735.65	1.17886	0.142167	8.29207	1.11295e-16	3.28442e-15
SLC30A10	365.001	1.17872	0.205994	5.72207	1.05233e-08	1.12989e-07
NEK11	246.121	1.17742	0.219152	5.37261	7.7605e-08	7.23747e-07
MALAT1	6930.43	1.17689	0.163629	7.19241	6.36596e-13	1.19939e-11
ADPRM	108.349	1.17667	0.238339	4.93698	7.93413e-07	6.22984e-06
NT5C3A	3297.02	1.17453	0.139687	8.4083	4.15985e-17	1.29695e-15
THNSL2	87.4313	1.17271	0.276637	4.23918	2.24335e-05	0.000130545
GPRC5B	49.897	1.17063	0.416688	2.80937	0.00496381	0.015844
TFPI	4307.87	1.16659	0.129607	9.00095	2.23776e-19	8.91692e-18
AOX1	39.6298	1.1652	0.469381	2.48241	0.0130497	0.0367636
ZNF84	456.831	1.16463	0.151786	7.67286	1.68201e-14	3.84091e-13
SPOCD1	50.2873	1.16323	0.34108	3.41042	0.000648622	0.00264906
TMCC3	1071.41	1.16147	0.171156	6.78606	1.1524e-11	1.89143e-10
TP63	416.734	1.16128	0.187088	6.20715	5.39555e-10	7.12854e-09
FAM229A	24.8466	1.16064	0.415698	2.79204	0.00523774	0.016594
ZNF713	164.272	1.16045	0.205493	5.64714	1.63141e-08	1.70132e-07
CSRNP2	991.268	1.16043	0.149362	7.76928	7.8934e-15	1.88217e-13
BTBD9	101.511	1.15945	0.248172	4.67196	2.98339e-06	2.10978e-05
DSG1	19.3579	1.15648	0.477983	2.4195	0.0155419	0.0426087
ZNF846	60.4454	1.15557	0.335511	3.44422	0.000572716	0.00237291
EPHA10	708.055	1.15546	0.183672	6.29091	3.1561e-10	4.31121e-09
ASMTL-AS1	68.6914	1.15324	0.305322	3.77711	0.000158658	0.000755907
CCNG2	1265.16	1.15287	0.140486	8.20633	2.2806e-16	6.49861e-15
BCL2L11	1775.05	1.15126	0.130115	8.84802	8.90821e-19	3.3525e-17
B3GNT8	135.127	1.15124	0.247123	4.65854	3.18454e-06	2.24181e-05
NAV1	696.994	1.15083	0.173028	6.65115	2.90805e-11	4.51915e-10
SNAP23	1976.95	1.15005	0.122446	9.39226	5.87238e-21	2.7695e-19
MARVELD2	54.5603	1.14874	0.326853	3.51455	0.000440499	0.00188426
PLA2G6	469.102	1.14731	0.15739	7.28961	3.1086e-13	6.0877e-12
CBLB	314.313	1.14685	0.181011	6.3358	2.36119e-10	3.27033e-09
PNCK	15.9326	1.14547	0.461678	2.4811	0.0130976	0.0368568
CDKL3	36.7241	1.1452	0.408518	2.8033	0.00505819	0.0161108
BTN3A1	545.824	1.14458	0.189097	6.05288	1.42282e-09	1.76703e-08
LIG4	105.074	1.14339	0.268411	4.25986	2.04554e-05	0.000119924
LAMB3	795.91	1.14222	0.168623	6.77382	1.25427e-11	2.04512e-10
TNFSF15	2546.75	1.14182	0.330174	3.45823	0.000543742	0.00226668
ZBTB20	947.374	1.14146	0.154967	7.36584	1.76031e-13	3.57409e-12
CAV1	1485.18	1.141	0.207206	5.5066	3.65836e-08	3.58924e-07
SLC15A2	101.127	1.13952	0.274438	4.1522	3.29297e-05	0.000184423
C4BPA	97.173	1.13918	0.305886	3.72419	0.000195944	0.000913978
SLC25A36	2141.62	1.13867	0.164045	6.94124	3.88681e-12	6.6811e-11
GBP3	2232.37	1.13843	0.131258	8.67323	4.2002e-18	1.46938e-16
KRCC1	714.18	1.13826	0.191261	5.95133	2.65976e-09	3.14591e-08
LZTS3	562.146	1.13588	0.150365	7.55416	4.21556e-14	9.26615e-13
LOC155060	146.823	1.13572	0.252346	4.50067	6.77409e-06	4.42695e-05
UMAD1	884.535	1.13433	0.143237	7.91928	2.38885e-15	6.17003e-14
LOC728743	122.213	1.13356	0.259014	4.37644	1.20635e-05	7.48606e-05
NDRG1	8236.59	1.13286	0.147647	7.67279	1.68293e-14	3.84091e-13
EFCAB6	25.0462	1.1325	0.441402	2.56569	0.010297	0.0299836
GPR161	208.797	1.13227	0.209473	5.40534	6.46847e-08	6.11285e-07
FLT3LG	60.9278	1.13204	0.313438	3.61168	0.000304224	0.00135501
MALRD1	18.1884	1.13093	0.458554	2.4663	0.0136516	0.0381995
UCN	20.0478	1.12977	0.435117	2.59648	0.0094184	0.0277946
FOXP1	42.1495	1.12928	0.379281	2.97742	0.00290685	0.0099634
RBM5-AS1	76.4664	1.12796	0.299112	3.77104	0.000162566	0.000772435
NUDT4	6736.16	1.12742	0.118012	9.55341	1.25492e-21	6.38295e-20
CBLN3	120.786	1.12717	0.230691	4.88609	1.02861e-06	7.93034e-06
MAP1LC3B2	65.9694	1.12684	0.29514	3.81797	0.000134552	0.000653167
CXCL2	68.6886	1.12631	0.38151	2.95224	0.00315482	0.0106977
HID1	16.5523	1.1258	0.459275	2.45126	0.0142357	0.0395029
SLC34A3	37.4259	1.12557	0.373801	3.01115	0.00260258	0.00905164
MR1	84.2135	1.12192	0.282237	3.9751	7.03492e-05	0.00036492
FER1L4	184.083	1.12117	0.244637	4.583	4.58345e-06	3.10065e-05
WBP5	78.8557	1.12113	0.378522	2.96186	0.00305786	0.0104234
LMBR1L	703.031	1.12075	0.168063	6.66866	2.58153e-11	4.04666e-10
RABL2A	132.039	1.1206	0.232265	4.82465	1.40247e-06	1.05935e-05
PHF11	249.356	1.12049	0.191085	5.86384	4.52283e-09	5.15714e-08
CYLD	441.393	1.12047	0.156928	7.14004	9.33011e-13	1.71662e-11
ZNF821	106.716	1.12018	0.262748	4.26331	2.01423e-05	0.000118135
TUFT1	1269.42	1.12005	0.161377	6.94057	3.90515e-12	6.69718e-11
ELF3	10383.4	1.1194	0.113516	9.86113	6.13569e-23	3.45057e-21
ZDHHC11	71.121	1.11853	0.291136	3.84193	0.000122071	0.000597642
SLC39A5	56.5825	1.1176	0.347071	3.22009	0.00128148	0.004862
EML5	40.1872	1.1152	0.353214	3.1573	0.00159239	0.00588574
ELL2	50.0828	1.1128	0.322635	3.44911	0.000562439	0.00233613
FMNL1	89.6334	1.11195	0.286504	3.8811	0.000103983	0.000517935
ZNF83	301.223	1.11101	0.181058	6.13622	8.45095e-10	1.08854e-08
AGBL2	243.903	1.11055	0.181937	6.10406	1.03407e-09	1.31603e-08
TTLL1	80.8013	1.10938	0.300505	3.69171	0.000222754	0.0010246
JUN	3340.46	1.10922	0.156888	7.07014	1.54775e-12	2.7824e-11
CHST2	112.662	1.10727	0.304316	3.63857	0.000274155	0.00123101
PPP1R14D	48.1649	1.10278	0.341152	3.23251	0.00122709	0.00467706
ADM	248.896	1.10031	0.185854	5.92031	3.21333e-09	3.74712e-08
IGSF5	28.3699	1.09926	0.410654	2.67685	0.00743183	0.022539
ADAMTS17	214.348	1.0963	0.206797	5.30132	1.14966e-07	1.04281e-06
KCNK5	1700.44	1.09498	0.124962	8.76252	1.90927e-18	6.87292e-17
SYNGR3	99.4962	1.09384	0.284954	3.83867	0.000123703	0.000604441
CLDN1	3521.11	1.09379	0.140093	7.80761	5.82833e-15	1.41905e-13
PSMB10	1310.89	1.09194	0.159905	6.82868	8.57018e-12	1.42546e-10
LATS2	695.826	1.0912	0.166458	6.55539	5.54971e-11	8.32903e-10
TJP3	3060.3	1.09099	0.116497	9.36495	7.60847e-21	3.5105e-19
PIP5K1B	417.452	1.0908	0.240602	4.53362	5.79814e-06	3.84556e-05
SLC12A2	4532.07	1.09016	0.137816	7.91028	2.5681e-15	6.53113e-14
STAT3	1899.7	1.08976	0.121646	8.95845	3.29265e-19	1.28794e-17
TBC1D9	722.277	1.08945	0.231256	4.71099	2.46519e-06	1.76884e-05
MAP1LC3B	2248.73	1.08873	0.150332	7.2422	4.41456e-13	8.50002e-12
PLXNA3	2529.38	1.08767	0.13038	8.34233	7.28397e-17	2.2199e-15
PLEKHA4	596.749	1.0874	0.173194	6.27853	3.41787e-10	4.63903e-09
PODNL1	20.1998	1.08721	0.453016	2.39994	0.0163978	0.0445618
AGO4	583.724	1.08673	0.177255	6.13087	8.73984e-10	1.12381e-08
SLC44A3	860.208	1.08653	0.150925	7.19913	6.05976e-13	1.1446e-11
NPHP1	103.526	1.08635	0.25977	4.18195	2.89016e-05	0.000164209
PRKCG	28.3548	1.08625	0.40891	2.65646	0.00789655	0.0237406
RIOK3	4828.88	1.08603	0.126639	8.57583	9.83722e-18	3.33191e-16
LOC103611081	129.26	1.08541	0.241969	4.48575	7.2657e-06	4.72017e-05
PDP1	1680.67	1.08381	0.145484	7.44972	9.354e-14	1.97627e-12
SIK1	474.444	1.08092	0.223266	4.8414	1.28928e-06	9.76327e-06
ZFP36L1	11338.2	1.08011	0.131642	8.20497	2.30657e-16	6.56008e-15
TMEM44	1120.21	1.08004	0.138723	7.78556	6.94054e-15	1.6683e-13
MEF2C-AS1	21.6952	1.0788	0.422774	2.55171	0.0107196	0.0310083
AATK	41.2973	1.07836	0.3573	3.01808	0.0025438	0.0088762
ALOX5	69.1192	1.07801	0.401796	2.68297	0.0072971	0.02218
IFIT3	927.714	1.07758	0.158923	6.78049	1.19766e-11	1.9571e-10
INADL	803.918	1.07722	0.17728	6.07638	1.22922e-09	1.54461e-08
TRIM38	537.39	1.07652	0.158719	6.78258	1.18048e-11	1.93326e-10
JUP	25935.5	1.07622	0.142266	7.56482	3.88399e-14	8.56258e-13
PCDHB15	20.5659	1.07573	0.439741	2.44628	0.0144338	0.0399531
SP140L	328.24	1.07566	0.216192	4.97548	6.50855e-07	5.20649e-06
MSLN	6018.86	1.07468	0.142486	7.54238	4.6147e-14	1.00988e-12
OPTN	5673.37	1.07446	0.127703	8.41378	3.97014e-17	1.24562e-15
PSMG3-AS1	60.2178	1.07396	0.302446	3.5509	0.000383915	0.00166807
ERMN	21.6393	1.07341	0.443376	2.42099	0.0154782	0.0424732
SMCHD1	4537.21	1.07223	0.176369	6.07947	1.20577e-09	1.5177e-08
ZSWIM6	393.718	1.07145	0.171067	6.26333	3.76831e-10	5.07768e-09
CCDC186	811.851	1.07137	0.219371	4.88382	1.04053e-06	8.00152e-06
SEMA3B	3317.97	1.07125	0.153201	6.99244	2.70153e-12	4.76461e-11
MPP7	26.8299	1.07099	0.423652	2.52801	0.0114712	0.0329204
RNF103	2802.83	1.07084	0.123345	8.68166	3.90029e-18	1.36767e-16
HELZ2	2010.09	1.0707	0.1441	7.4303	1.08353e-13	2.27116e-12
ATP2B4	5749.32	1.06938	0.120818	8.85115	8.66221e-19	3.26817e-17
VEGFA	1844.69	1.06864	0.175811	6.07834	1.21433e-09	1.52718e-08
PCDHGA4	35.3572	1.06827	0.384349	2.77942	0.00544564	0.0171433
SLC7A7	1997.58	1.06575	0.162604	6.55428	5.59128e-11	8.38298e-10
LINC01133	304.881	1.06479	0.176076	6.04733	1.47263e-09	1.82584e-08
SLC40A1	6893.82	1.06264	0.187988	5.65271	1.5794e-08	1.65178e-07
PCSK4	276.415	1.06251	0.204258	5.2018	1.97366e-07	1.71108e-06
TDRD7	1022.85	1.06099	0.136306	7.78389	7.03297e-15	1.6878e-13
CDKN2B-AS1	40.4351	1.06033	0.365862	2.89818	0.00375335	0.0124552
RAB3IL1	641.733	1.05995	0.177317	5.97769	2.2632e-09	2.71347e-08
CDKN2A	3336.63	1.05975	0.128637	8.23826	1.74731e-16	5.03679e-15
NAGK	1167.22	1.05828	0.127349	8.31009	9.56325e-17	2.87921e-15
SHISA4	235.807	1.0578	0.199714	5.29659	1.17982e-07	1.06693e-06
PAXIP1-AS2	35.5425	1.05661	0.369423	2.86015	0.00423442	0.0138177
ZNFX1	4026.04	1.05533	0.134915	7.82224	5.1892e-15	1.27615e-13
EXOC3L4	378.276	1.05413	0.173316	6.08213	1.186e-09	1.49661e-08
PPP2R3A	372.776	1.05333	0.191904	5.48883	4.04604e-08	3.95138e-07
DISP1	151.081	1.05277	0.234104	4.497	6.89196e-06	4.495e-05
ACOXL	20.4715	1.05238	0.447183	2.35335	0.018605	0.0494596
PRAP1	558.181	1.05082	0.149166	7.04465	1.85932e-12	3.31057e-11
ARFGAP3	2486.87	1.05056	0.113339	9.26913	1.87671e-20	8.32398e-19
CYP1B1	720.305	1.04736	0.198893	5.26594	1.39472e-07	1.24019e-06
ZNF260	140.727	1.04584	0.251118	4.16476	3.11678e-05	0.000175545
ANKAR	115.029	1.04421	0.262654	3.97561	7.01979e-05	0.000364261
WHAMMP3	47.8521	1.04411	0.363454	2.87273	0.00406936	0.0133669
KLF7	769.312	1.04331	0.152846	6.82592	8.73629e-12	1.44985e-10
CEBPD	510.066	1.043	0.173365	6.01621	1.78552e-09	2.18112e-08
LOC729603	42.9792	1.04249	0.436392	2.38888	0.0168999	0.0456267
C4orf19	103.387	1.04217	0.295162	3.53083	0.000414251	0.00178893
DHX58	224.809	1.04054	0.1958	5.31428	1.07082e-07	9.76049e-07
PKN2	4828.95	1.04038	0.142198	7.31644	2.5464e-13	5.03971e-12
FLVCR2	60.7148	1.03998	0.31212	3.33198	0.000862295	0.0034105
PPP1R3B	1926.66	1.03962	0.157021	6.62092	3.56978e-11	5.49024e-10
SHTN1	1231.89	1.03745	0.159424	6.50748	7.64226e-11	1.13101e-09
FBXO36	40.2617	1.03742	0.362485	2.86196	0.00421026	0.013757
EFNA1	643.543	1.03682	0.198153	5.23244	1.67288e-07	1.46738e-06
C7orf60	252.165	1.03677	0.195867	5.29325	1.20163e-07	1.08392e-06
RPGRIP1	39.2419	1.03478	0.389168	2.65896	0.00783832	0.0235941
IDNK	88.2979	1.03358	0.266392	3.87992	0.000104492	0.000519773
FUCA1	1044.87	1.03298	0.13697	7.54169	4.63911e-14	1.01373e-12
ZNF211	22.8311	1.03295	0.430053	2.40192	0.0163091	0.044337
ABHD11-AS1	83.9144	1.03234	0.28778	3.58727	0.000334162	0.0014699
GPR68	38.4445	1.03215	0.392187	2.63177	0.00849408	0.025358
ZEB2	51.9557	1.032	0.349811	2.95015	0.00317616	0.0107578
CD164	12206.2	1.03122	0.144618	7.13064	9.99041e-13	1.83359e-11
PBXIP1	2573.44	1.03096	0.152498	6.76051	1.37502e-11	2.22739e-10
FAM13A	628.847	1.02918	0.168633	6.1031	1.04033e-09	1.32286e-08
TMEM91	34.3666	1.02716	0.386634	2.65666	0.00789181	0.0237312
ST3GAL4-AS1	57.8479	1.02672	0.335636	3.05904	0.0022205	0.00787345
FMO5	849.465	1.0251	0.1383	7.41219	1.24228e-13	2.57924e-12
ALOX12	51.4673	1.02387	0.327639	3.12501	0.00177801	0.00647389
PRAF2	69.9469	1.02366	0.303264	3.37548	0.000736871	0.00296639
AGAP1-IT1	49.9015	1.02297	0.383826	2.6652	0.00769433	0.0232123
ODF3B	179.531	1.02285	0.227703	4.49203	7.05491e-06	4.59525e-05
SAT2	971.529	1.02238	0.19862	5.1474	2.64121e-07	2.24029e-06
CDK5RAP3	6046.2	1.02207	0.112977	9.04677	1.47266e-19	5.99645e-18
ZNF266	294.883	1.02139	0.18995	5.37715	7.56732e-08	7.07501e-07
DHRS12	141.504	1.02109	0.218928	4.66406	3.10031e-06	2.18872e-05
RGS5	33.0243	1.02045	0.371268	2.74854	0.00598613	0.0186284
JUND	2422.38	1.02016	0.191321	5.33218	9.70394e-08	8.88296e-07
TPT1-AS1	59.3345	1.01915	0.348895	2.92108	0.00348815	0.0116687
PCDHB13	72.375	1.01914	0.310049	3.28703	0.00101251	0.00393979
PRKG2	69.6381	1.01895	0.294678	3.45785	0.000544509	0.00226924
MST1P2	71.489	1.01619	0.294674	3.44851	0.000563679	0.00233998
NFKBIZ	3002.44	1.01571	0.348748	2.91246	0.00358593	0.0119555
MT1F	25.7618	1.01499	0.430009	2.36039	0.0182559	0.0486864
FAM122C	69.5831	1.01488	0.317874	3.19273	0.00140935	0.00528923
CYBRD1	8184.97	1.01442	0.122794	8.26115	1.44271e-16	4.23242e-15
ERAP2	186.661	1.01435	0.227921	4.45043	8.56969e-06	5.49781e-05
ATP2A1	47.0872	1.01284	0.356406	2.84181	0.00448586	0.0145269
FBP1	1813.22	1.01242	0.134529	7.52563	5.24683e-14	1.14151e-12
FAXDC2	271.22	1.01186	0.204514	4.94765	7.51133e-07	5.9291e-06
PCDHGB7	109.518	1.01167	0.259986	3.89127	9.97224e-05	0.000498824
GLIS3	234.191	1.01049	0.188777	5.35279	8.66093e-08	7.97737e-07
ANG	57.4408	1.01027	0.329279	3.06813	0.00215406	0.00765607
FNIP2	474.832	1.00989	0.174548	5.78571	7.2205e-09	7.94148e-08
LYG1	30.6089	1.00978	0.418312	2.41394	0.0157811	0.0431374
ZYX	3665.02	1.00935	0.156956	6.43076	1.26965e-10	1.81938e-09
ALS2CL	660.492	1.00888	0.200952	5.0205	5.15377e-07	4.18565e-06
CAPS	123.486	1.0084	0.265771	3.79425	0.000148092	0.00071217
MLXIP	1525.32	1.00834	0.178363	5.65327	1.57422e-08	1.64751e-07
IGFBP3	51342.5	1.00733	0.155092	6.49506	8.30015e-11	1.2223e-09
ARR3	21.5853	1.00637	0.420931	2.39083	0.0168105	0.0454182
IMPA1	1614.77	1.00551	0.140527	7.1553	8.3489e-13	1.54949e-11
PCDHGB1	51.0609	1.00522	0.319698	3.14428	0.00166498	0.00611615
LINC00869	133.853	1.00476	0.230636	4.35648	1.32172e-05	8.12606e-05
FCGRT	3760.16	1.00441	0.195268	5.14376	2.69298e-07	2.28031e-06
ZBTB18	63.772	1.00248	0.32403	3.0938	0.00197608	0.00710483
KTN1	14090.2	1.00179	0.120565	8.30911	9.64213e-17	2.89215e-15
LHX4	61.5645	1.00161	0.310868	3.22198	0.0012731	0.00483513
C1RL	367.835	1.00093	0.170745	5.86213	4.56981e-09	5.20672e-08
AAMDC	147.604	1.00083	0.230723	4.33781	1.4391e-05	8.78232e-05
ANK3	240.47	0.99964	0.283943	3.52057	0.00043062	0.0018489
C16orf71	24.7964	0.999464	0.414766	2.4097	0.0159654	0.0435854
TIGD2	290.624	0.998378	0.178945	5.57926	2.41543e-08	2.46051e-07
AAK1	1371.5	0.997559	0.150264	6.63872	3.16412e-11	4.90686e-10
BDNF	164.356	0.997429	0.23258	4.28854	1.7985e-05	0.000106552
TVP23C	51.3926	0.99736	0.336657	2.96254	0.00305114	0.0104029
ATP1A1-AS1	48.2494	0.996914	0.372082	2.67928	0.00737797	0.0223984
ULK1	1604.72	0.996546	0.179837	5.54138	3.00099e-08	2.98556e-07
KIAA1324L	320.981	0.996541	0.242812	4.10416	4.05784e-05	0.00022176
BTG1	3089.8	0.994261	0.142293	6.98744	2.79945e-12	4.90825e-11
PCOLCE	235.911	0.994106	0.184661	5.3834	7.3092e-08	6.83798e-07
DSE	29.1917	0.994017	0.406328	2.44634	0.0144315	0.0399531
GLCE	935.326	0.993928	0.178966	5.55373	2.79645e-08	2.79731e-07
NEDD4L	1037.76	0.993533	0.125469	7.91857	2.40265e-15	6.18422e-14
METTL7A	82.5338	0.993463	0.303672	3.2715	0.00106977	0.00413776
NEURL2	109.804	0.991287	0.314496	3.15199	0.00162161	0.00597519
INSR	1511.43	0.99127	0.131599	7.53253	4.97655e-14	1.08429e-12
PNPLA2	4799.9	0.989085	0.173942	5.68629	1.29826e-08	1.37708e-07
DNAH3	178.62	0.988995	0.237201	4.16943	3.0536e-05	0.000172444
TRAPPC2B	56.4055	0.988846	0.312618	3.16311	0.00156091	0.00578519
RAB11FIP1	9497.21	0.988483	0.12154	8.13295	4.18953e-16	1.16704e-14
PCGF5	604.297	0.988335	0.248365	3.97936	6.91002e-05	0.000358815
PITRM1-AS1	102.775	0.987553	0.268042	3.68432	0.000229314	0.00105165
MICAL1	844.18	0.986933	0.153862	6.41438	1.41393e-10	2.01643e-09
ZNF182	62.6941	0.985938	0.2948	3.34443	0.000824519	0.0032785
TCAIM	628.365	0.98568	0.155635	6.33327	2.4002e-10	3.32128e-09
TBC1D32	234.966	0.985506	0.212915	4.62864	3.68077e-06	2.55375e-05
EPB41L4A-AS1	939.57	0.984476	0.199704	4.92967	8.23674e-07	6.45384e-06
SSH2	797.04	0.983795	0.163972	5.99977	1.97593e-09	2.39799e-08
PARP14	2521.84	0.983557	0.158972	6.187	6.13188e-10	8.04431e-09
GCH1	43.9	0.983331	0.341142	2.88247	0.00394576	0.0130212
MXRA7	286.033	0.983142	0.219832	4.47223	7.74066e-06	4.99823e-05
IGSF9	882.733	0.983079	0.15108	6.50699	7.66713e-11	1.13356e-09
RIPK3	201.77	0.982966	0.215023	4.57145	4.84353e-06	3.26177e-05
PLB1	58.7189	0.982451	0.332758	2.95245	0.0031526	0.0106926
GULP1	4017.16	0.981968	0.123732	7.93625	2.08388e-15	5.41991e-14
DFNB59	80.2193	0.980145	0.298995	3.27813	0.00104498	0.00405238
RAB11FIP4	517.894	0.977552	0.19112	5.11486	3.1397e-07	2.63166e-06
LINC00894	98.572	0.977092	0.2566	3.80784	0.000140187	0.000677432
CTSD	9509.67	0.976666	0.133531	7.31415	2.59011e-13	5.11263e-12
FBXO10	102.352	0.975706	0.243811	4.0019	6.28361e-05	0.00032904
ABCC5	1146.2	0.97479	0.154526	6.30825	2.82201e-10	3.88333e-09
TAF1D	1954.81	0.974691	0.144739	6.73415	1.64896e-11	2.6481e-10
PAX8-AS1	1192.39	0.974136	0.142789	6.82222	8.96454e-12	1.48443e-10
KLF6	8997.8	0.9737	0.175628	5.54411	2.95454e-08	2.94525e-07
APOL2	855.115	0.973583	0.205121	4.74637	2.07095e-06	1.5048e-05
PCGF2	90.1368	0.97324	0.293639	3.31441	0.000918362	0.00360642
KIAA0895	553	0.973178	0.181653	5.35734	8.44583e-08	7.79369e-07
ZSWIM8	1317.92	0.972428	0.133268	7.29677	2.94761e-13	5.79527e-12
TET1	30.1734	0.971998	0.408684	2.37836	0.0173899	0.0467295
CXorf23	264.433	0.97101	0.197898	4.90661	9.26659e-07	7.20772e-06
THRB	812.476	0.970581	0.130581	7.43279	1.06331e-13	2.2319e-12
HECTD3	1962.02	0.969719	0.115673	8.38326	5.14794e-17	1.58512e-15
IFIT1	415.034	0.969548	0.181515	5.34141	9.2225e-08	8.46844e-07
PAQR6	73.8836	0.968575	0.328105	2.95203	0.00315697	0.0107001
C19orf66	369.331	0.967887	0.183662	5.26994	1.36466e-07	1.21709e-06
NFKB2	1214.84	0.967731	0.187464	5.16221	2.44049e-07	2.07951e-06
ZSWIM3	196.422	0.967647	0.244951	3.95036	7.80335e-05	0.000400459
PNPLA8	752.808	0.967143	0.13468	7.18106	6.91754e-13	1.29839e-11
LLGL2	2010.57	0.965442	0.12351	7.81668	5.42329e-15	1.32497e-13
ASAH1	4271.6	0.964794	0.105004	9.18812	3.99766e-20	1.70708e-18
LRRC39	29.9076	0.963132	0.400955	2.40209	0.0163015	0.0443243
PTPN21	990.887	0.961264	0.136772	7.0282	2.09212e-12	3.72063e-11
C14orf93	358.498	0.958861	0.181289	5.28912	1.22905e-07	1.10516e-06
LAMA3	1095.32	0.958362	0.13706	6.99226	2.70499e-12	4.76506e-11
LOC100286922	33.6555	0.957895	0.385525	2.48465	0.0129678	0.0365951
ARID5B	423.647	0.956583	0.169355	5.64838	1.61965e-08	1.69032e-07
GDPD3	30.2536	0.955849	0.399339	2.39358	0.016685	0.0451609
IGBP1P1	46.8108	0.955794	0.342843	2.78785	0.00530591	0.0167636
RAD51-AS1	35.0659	0.95566	0.385442	2.47939	0.0131607	0.0369925
DOCK3	41.7714	0.955081	0.353499	2.7018	0.0068966	0.0211351
LMBRD1	1131.24	0.953612	0.132062	7.22095	5.16261e-13	9.8261e-12
LRRFIP2	1072.87	0.953304	0.13	7.33312	2.2485e-13	4.48587e-12
MYOM1	99.5294	0.95323	0.244958	3.8914	9.96686e-05	0.000498778
VPS9D1	274.987	0.95304	0.221819	4.29648	1.73532e-05	0.000103198
YJEFN3	42.6736	0.95237	0.335046	2.8425	0.00447612	0.0145017
MAATS1	186.97	0.952052	0.228954	4.15827	3.2067e-05	0.000179998
MYLK4	108.836	0.951744	0.278966	3.41168	0.00064564	0.0026376
ABCA10	76.3745	0.95157	0.300962	3.16177	0.00156815	0.0058048
FAM53B	3504.88	0.950529	0.170713	5.568	2.57686e-08	2.60536e-07
ZNF189	172.529	0.948654	0.216457	4.38265	1.17245e-05	7.30475e-05
HES4	142.673	0.948469	0.228122	4.15773	3.21426e-05	0.000180354
SYT17	933.006	0.947123	0.145137	6.52571	6.76818e-11	1.00564e-09
MYO6	3878.53	0.946615	0.116997	8.09095	5.92012e-16	1.62482e-14
PDLIM1	9602.01	0.946332	0.119128	7.94382	1.96053e-15	5.108e-14
DAB2	1008.27	0.944742	0.150958	6.25833	3.89133e-10	5.23398e-09
TNFAIP1	1099.7	0.943804	0.132993	7.09665	1.27821e-12	2.31179e-11
UBL3	779.639	0.943766	0.144608	6.52639	6.73724e-11	1.00205e-09
ZNF33B	648.954	0.943122	0.148003	6.37231	1.86203e-10	2.60562e-09
IGBP1	3471.19	0.942729	0.130343	7.23266	4.73627e-13	9.06093e-12
ECHDC2	551.831	0.942617	0.175941	5.35757	8.4348e-08	7.79317e-07
FUT2	35.1268	0.941756	0.398423	2.36371	0.018093	0.0483225
SPATA25	45.2394	0.940357	0.344311	2.73113	0.00631182	0.0195156
ZNF277	855.545	0.938617	0.161743	5.80313	6.5088e-09	7.23714e-08
KLF4	2732.18	0.938574	0.164359	5.7105	1.12642e-08	1.20424e-07
TEC	36.4547	0.938435	0.38059	2.46574	0.0136732	0.0382382
C11orf74	30.178	0.937939	0.394156	2.37961	0.0173308	0.046596
MXD4	1785.38	0.937583	0.154845	6.05496	1.40448e-09	1.7457e-08
MLF1	210.619	0.937041	0.225152	4.16181	3.1574e-05	0.000177766
ZNF627	111.9	0.936451	0.252168	3.7136	0.000204331	0.000946283
NYNRIN	101.757	0.935302	0.295533	3.1648	0.00155192	0.00575473
VILL	278.045	0.934366	0.194351	4.80763	1.52732e-06	1.1438e-05
IRF9	569.088	0.934027	0.156798	5.95687	2.57117e-09	3.06056e-08
PALLD	621.711	0.932959	0.148512	6.28206	3.34124e-10	4.54744e-09
DNAH1	779.25	0.932837	0.156741	5.95145	2.65778e-09	3.14591e-08
DHRS9	1504.85	0.932076	0.189027	4.93092	8.1843e-07	6.41951e-06
DGKH	1759.63	0.932051	0.200505	4.64851	3.34343e-06	2.33791e-05
RCN3	269.07	0.931569	0.23455	3.97172	7.13551e-05	0.000369366
GPM6B	34.1896	0.929662	0.393364	2.36336	0.01811	0.0483506
TRIM21	764.871	0.929399	0.145113	6.40466	1.50703e-10	2.1451e-09
DSC2	4576.95	0.929128	0.109798	8.46215	2.62491e-17	8.52266e-16
IFIT5	310.794	0.928191	0.18599	4.99055	6.02071e-07	4.84747e-06
CYP2U1	53.019	0.928079	0.366864	2.52976	0.011414	0.0327942
IQCK	209.464	0.927821	0.205135	4.52298	6.09751e-06	4.0173e-05
TAPBPL	349.964	0.926972	0.198152	4.67809	2.89563e-06	2.05395e-05
ITM2B	6954.11	0.925047	0.110332	8.38419	5.10752e-17	1.57593e-15
DTX3L	1309.25	0.924816	0.155544	5.9457	2.75279e-09	3.24307e-08
STARD10	183.833	0.924691	0.198783	4.65176	3.29115e-06	2.30814e-05
SLC9A3	809.859	0.924031	0.156658	5.89841	3.67018e-09	4.23677e-08
RUFY3	588.851	0.923449	0.138928	6.64698	2.99166e-11	4.64424e-10
ADGRF1	8538.1	0.923277	0.115285	8.00867	1.15953e-15	3.09133e-14
GAA	1567.97	0.921719	0.135843	6.7852	1.15927e-11	1.90061e-10
CIR1	689.739	0.921121	0.143022	6.44042	1.19142e-10	1.71553e-09
AJUBA	2651.56	0.920761	0.177538	5.18629	2.14529e-07	1.84912e-06
MASP2	108.755	0.920731	0.25509	3.60944	0.000306862	0.00136553
FBXL20	668.002	0.91898	0.137339	6.69131	2.21183e-11	3.50296e-10
STK38	1944.23	0.917689	0.113095	8.1143	4.88589e-16	1.35343e-14
SPAG1	935.781	0.917108	0.213111	4.30342	1.68178e-05	0.000100294
MYH10	42.8239	0.916551	0.35062	2.61409	0.00894666	0.026526
PCDHGB3	50.0956	0.916262	0.321714	2.84806	0.00439861	0.0142847
STARD4-AS1	61.5562	0.916106	0.322822	2.8378	0.00454252	0.0146848
CKB	732.277	0.915871	0.165132	5.54631	2.91762e-08	2.9104e-07
MAP3K13	513.685	0.915762	0.158847	5.76505	8.16345e-09	8.88029e-08
ADAM22	57.5135	0.915488	0.35297	2.59367	0.00949575	0.0279885
CHMP4C	486.321	0.91502	0.1531	5.9766	2.27838e-09	2.72948e-08
RNASEL	66.6381	0.914437	0.295372	3.09588	0.00196228	0.00705861
TTLL3	59.9956	0.913794	0.315073	2.90026	0.00372858	0.0123812
C11orf54	2070.88	0.913543	0.138279	6.60652	3.93452e-11	6.02013e-10
C2orf72	417.829	0.913177	0.258668	3.53031	0.00041508	0.00179199
AMN	129.701	0.910243	0.224206	4.05985	4.91045e-05	0.000263428
C9orf9	92.4408	0.910238	0.262727	3.46458	0.000531061	0.00222127
MYD88	1952.05	0.909679	0.119644	7.60323	2.88837e-14	6.42468e-13
CLDN3	1428.94	0.90967	0.180112	5.05057	4.40497e-07	3.61693e-06
GATA6-AS1	57.4521	0.90956	0.305506	2.97722	0.00290875	0.00996761
GPR153	472.905	0.909137	0.148755	6.11166	9.86028e-10	1.25811e-08
LIMS1	3194.04	0.907999	0.128359	7.07391	1.50626e-12	2.71437e-11
IL7	46.4848	0.907734	0.368915	2.46055	0.0138724	0.0386792
STOM	2407.82	0.907269	0.118137	7.67983	1.59303e-14	3.65807e-13
MAPKBP1	1466.6	0.905953	0.151046	5.99785	1.99951e-09	2.42463e-08
SCNN1D	128.73	0.904755	0.265571	3.40683	0.000657226	0.00267979
LOC100131564	71.5595	0.904436	0.302167	2.99316	0.00276104	0.00953377
PLEKHF2	1258.84	0.904328	0.161744	5.59109	2.25646e-08	2.30961e-07
TAS2R5	33.7669	0.903573	0.372321	2.42687	0.0152299	0.0418688
RAI14	896.165	0.903337	0.164287	5.49852	3.83003e-08	3.74533e-07
FGD4	904.92	0.902919	0.177858	5.07662	3.84211e-07	3.17576e-06
DHRS7	792.324	0.902751	0.132302	6.82342	8.88955e-12	1.47365e-10
ATG16L2	299.934	0.901566	0.183618	4.91001	9.10725e-07	7.09119e-06
PCMTD1	1472.88	0.900895	0.14315	6.29336	3.10668e-10	4.2515e-09
BEND7	365.066	0.899821	0.164708	5.46314	4.67779e-08	4.52096e-07
ALDH6A1	573.631	0.898744	0.152135	5.90754	3.47246e-09	4.02724e-08
CDNF	78.8561	0.897774	0.341162	2.63152	0.0085005	0.0253721
FOXO4	388.418	0.897754	0.155982	5.75551	8.6381e-09	9.35564e-08
TESK1	1216.8	0.896344	0.131167	6.83362	8.2801e-12	1.38184e-10
PMM1	2757.23	0.896076	0.148427	6.03714	1.56873e-09	1.93213e-08
CATSPER3	34.5395	0.894293	0.364825	2.45129	0.0142344	0.0395029
RALGPS1	129.888	0.892804	0.267931	3.33222	0.000861564	0.00340852
METTL12	87.4967	0.892754	0.349291	2.5559	0.0105913	0.030704
ZNF596	40.8892	0.892688	0.352991	2.52893	0.0114411	0.032853
AP4S1	86.97	0.892521	0.263417	3.38824	0.000703421	0.00284789
ZNF425	190.381	0.892214	0.215292	4.14421	3.40982e-05	0.000189898
SAP30L	948.283	0.891417	0.152158	5.8585	4.67065e-09	5.31349e-08
SIDT2	1170	0.891048	0.14866	5.99385	2.04925e-09	2.4809e-08
WSB1	2715.24	0.890742	0.203315	4.38108	1.18092e-05	7.35138e-05
KLHDC8B	107.907	0.889424	0.251271	3.53971	0.00040057	0.00173437
AHRR	2981.44	0.888087	0.12311	7.21379	5.44167e-13	1.0344e-11
PAQR7	493.601	0.886691	0.172618	5.13673	2.79559e-07	2.36451e-06
PTK6	709.311	0.886317	0.146817	6.03689	1.57114e-09	1.9335e-08
CADM4	181.128	0.88562	0.204183	4.33739	1.44183e-05	8.7848e-05
SLC22A4	93.5669	0.884977	0.330375	2.6787	0.00739078	0.0224282
ANKRD36C	171.319	0.883905	0.270983	3.26185	0.00110688	0.00426801
MMP14	1967.73	0.88377	0.133798	6.60526	3.96832e-11	6.06291e-10
CSNK2A2	847.14	0.883608	0.138884	6.36222	1.98856e-10	2.78006e-09
PDCL3P4	119.77	0.883579	0.269723	3.27587	0.00105337	0.00408282
UBN2	1708.85	0.883054	0.161735	5.45989	4.76417e-08	4.59848e-07
GRN	9486.87	0.88297	0.134491	6.56528	5.19336e-11	7.8416e-10
GPR160	1728.01	0.882652	0.134695	6.55298	5.63991e-11	8.43891e-10
KRAS	1714.77	0.882419	0.145244	6.07542	1.23662e-09	1.55129e-08
PAX8	495.063	0.882104	0.151944	5.80545	6.41938e-09	7.15008e-08
TSPAN3	4651.89	0.881597	0.115278	7.64758	2.04794e-14	4.64543e-13
SLC22A20	40.4817	0.88106	0.352209	2.50152	0.012366	0.0351364
ABCC6	111.84	0.880958	0.253661	3.47297	0.000514731	0.00216329
FAM198B	551.817	0.8806	0.223587	3.93851	8.19884e-05	0.000418163
RHBDL2	112.144	0.88051	0.281025	3.1332	0.00172909	0.0063143
PLAGL2	1587.94	0.880077	0.124708	7.05708	1.70041e-12	3.03851e-11
FABP2	111.191	0.879928	0.324102	2.71498	0.00662803	0.0203875
LOC440434	111.209	0.879692	0.249295	3.52872	0.00041758	0.00180121
ZNF137P	102.892	0.874598	0.285014	3.06862	0.00215053	0.00764537
ZNF555	35.4283	0.874462	0.360613	2.42493	0.0153113	0.0420772
CEP95	921.007	0.873982	0.134622	6.4921	8.46453e-11	1.24283e-09
CA13	151.51	0.872854	0.234449	3.72301	0.000196863	0.000917403
SERPINB9P1	42.6648	0.872783	0.358321	2.43576	0.0148607	0.0409804
KIAA1109	2388.46	0.872615	0.147476	5.917	3.27858e-09	3.82023e-08
SLC35B3	552.596	0.871542	0.154638	5.63603	1.74019e-08	1.80725e-07
C16orf87	414.656	0.871466	0.180665	4.82367	1.40943e-06	1.06407e-05
ETS1	1542.54	0.870731	0.145303	5.99253	2.06602e-09	2.49716e-08
MB21D2	158.723	0.870013	0.225743	3.85399	0.000116209	0.000572138
IP6K2	3213.15	0.86981	0.132836	6.54802	5.83055e-11	8.70668e-10
C1QTNF6	679.983	0.868938	0.155978	5.5709	2.53422e-08	2.57272e-07
KBTBD3	206.454	0.867853	0.201036	4.31691	1.58229e-05	9.51611e-05
PCDHGA5	39.8705	0.866295	0.350061	2.47469	0.013335	0.037433
PEX11A	267.075	0.866119	0.185842	4.6605	3.15439e-06	2.22269e-05
ZDHHC17	1110.82	0.865773	0.152485	5.67776	1.36474e-08	1.44246e-07
NFIL3	595.462	0.865727	0.196503	4.40566	1.05463e-05	6.63451e-05
BTN3A2	584.824	0.865089	0.144631	5.98136	2.21276e-09	2.65942e-08
ZC3H6	342.178	0.864827	0.183503	4.71287	2.44246e-06	1.75337e-05
AADAC	210.664	0.864404	0.20054	4.31038	1.62973e-05	9.76986e-05
C15orf62	166.602	0.864016	0.235984	3.66134	0.000250904	0.00114001
SOS2	1147.5	0.862766	0.148361	5.81531	6.05215e-09	6.75114e-08
ETS2	1938.05	0.862681	0.11567	7.4581	8.77759e-14	1.86077e-12
IFIT2	660.375	0.862583	0.177456	4.86083	1.16893e-06	8.92903e-06
CLSTN3	772.991	0.862405	0.176319	4.89117	1.00239e-06	7.74024e-06
SOCS2	109.075	0.862346	0.28789	2.9954	0.00274082	0.00947053
GAS5	2398.07	0.861774	0.176454	4.88385	1.04034e-06	8.00152e-06
TEAD2	527.964	0.859754	0.187819	4.57758	4.70393e-06	3.17638e-05
CTSK	150.754	0.85878	0.286207	3.00056	0.00269483	0.00933326
NDFIP2	1483.8	0.858574	0.142701	6.01659	1.78129e-09	2.17773e-08
PPP3CB-AS1	79.5206	0.85747	0.278749	3.07614	0.002097	0.00748004
VPS13C	671.488	0.856665	0.222362	3.85257	0.000116885	0.000575254
UGT1A1	3397.09	0.856067	0.114319	7.48842	6.97062e-14	1.49903e-12
ALX3	45.2629	0.856061	0.344775	2.48295	0.0130298	0.0367352
RNF146	465.453	0.855617	0.153083	5.58924	2.28071e-08	2.32964e-07
DPP4	14212.3	0.855386	0.12827	6.66862	2.58228e-11	4.04666e-10
SMPDL3A	1303.1	0.85414	0.201033	4.24876	2.14954e-05	0.000125478
MYH3	54.1527	0.8533	0.317708	2.6858	0.00723571	0.0220339
HEXDC	399.983	0.852764	0.195951	4.35192	1.34949e-05	8.28314e-05
ZSCAN2	67.3756	0.851875	0.305608	2.78748	0.00531205	0.0167795
PRR26	206.449	0.851763	0.221745	3.84118	0.000122442	0.00059908
ABCC6P1	139.646	0.851323	0.255509	3.33187	0.000862648	0.00341099
ARSA	1058.64	0.851261	0.140108	6.07576	1.234e-09	1.5493e-08
BTNL8	64.5163	0.851235	0.334334	2.54606	0.0108946	0.0314291
ALDH3B1	3089.53	0.85083	0.138788	6.13045	8.7633e-10	1.1254e-08
LYZ	317.471	0.849808	0.265297	3.20323	0.00135894	0.00512587
DKFZP586I1420	285.806	0.848694	0.205088	4.1382	3.50039e-05	0.000194288
FRK	239.459	0.848212	0.261064	3.24906	0.00115786	0.00444412
ARL15	80.4646	0.847972	0.311689	2.72057	0.00651694	0.0200748
IL11RA	96.5789	0.847742	0.298975	2.8355	0.00457546	0.0147881
SYNE2	1306.23	0.847348	0.187293	4.52418	6.06306e-06	3.99637e-05
LMNTD2	38.7807	0.846731	0.35121	2.4109	0.0159132	0.0434588
ITGB6	983.063	0.846236	0.210842	4.0136	5.9799e-05	0.000314684
MCOLN1	398.455	0.845512	0.194138	4.3552	1.32943e-05	8.16672e-05
MYO7A	77.1118	0.844875	0.297325	2.84159	0.00448897	0.0145307
TIA1	3419.1	0.844234	0.122653	6.88311	5.85579e-12	9.88322e-11
ZSCAN26	269.631	0.843685	0.193615	4.35753	1.31536e-05	8.09363e-05
CNOT6L	1247.22	0.843404	0.167677	5.02993	4.90672e-07	3.99808e-06
MBOAT1	1279.88	0.842855	0.120986	6.96657	3.24773e-12	5.66755e-11
SDHAP3	132.483	0.841162	0.224729	3.74301	0.00018183	0.000853486
HNF4G	1498.86	0.840894	0.176607	4.76137	1.9228e-06	1.40813e-05
OSER1	1905.96	0.839869	0.162533	5.16737	2.37408e-07	2.02873e-06
CDH1	2598.88	0.839333	0.137841	6.08912	1.13534e-09	1.43634e-08
WASH2P	161.201	0.838087	0.233616	3.58746	0.000333921	0.0014693
TMEM198B	650.579	0.83803	0.150477	5.56917	2.55959e-08	2.59141e-07
CYP26B1	152.359	0.838009	0.300755	2.78635	0.00533046	0.0168305
AK3	853.82	0.836829	0.156837	5.33567	9.51912e-08	8.73006e-07
KIAA1407	232.262	0.836753	0.19331	4.32854	1.50098e-05	9.10055e-05
ZNF10	108.552	0.835822	0.282928	2.95419	0.00313491	0.0106447
MAN2B1	1432.85	0.835044	0.155376	5.37436	7.6857e-08	7.17669e-07
FAM195B	384.209	0.834691	0.22899	3.6451	0.000267285	0.00120488
SWT1	293.438	0.833731	0.176559	4.7221	2.33419e-06	1.68131e-05
ANKRD24	58.3868	0.833659	0.335624	2.48391	0.0129948	0.0366576
LTBP4	1411.87	0.833431	0.163869	5.08597	3.65759e-07	3.03503e-06
CHKA	3295	0.831864	0.175157	4.74924	2.04183e-06	1.48581e-05
CTNS	636.202	0.831426	0.147454	5.63854	1.71499e-08	1.78357e-07
PLD2	1895.24	0.831245	0.154685	5.37378	7.71039e-08	7.19524e-07
BIRC7	279.909	0.830745	0.268405	3.09512	0.00196735	0.00707514
ACCS	564.518	0.830216	0.156816	5.29419	1.19548e-07	1.07912e-06
EEF1A2	170.52	0.829495	0.229561	3.6134	0.000302203	0.00134721
ANPEP	12083.7	0.828997	0.134333	6.17121	6.77678e-10	8.81277e-09
ZNF358	670.852	0.826735	0.212165	3.89666	9.75278e-05	0.000489215
ZNF587	286.837	0.825969	0.201624	4.09659	4.19287e-05	0.000228386
CDHR2	5837.46	0.824202	0.12233	6.7375	1.61131e-11	2.59324e-10
CLK4	420.242	0.824131	0.2176	3.78737	0.000152248	0.000728862
TRPM4	916.382	0.824013	0.135916	6.06266	1.33892e-09	1.67259e-08
SP110	378.145	0.82393	0.171917	4.79259	1.64641e-06	1.22499e-05
ZNF12	345.146	0.823855	0.196929	4.18352	2.87032e-05	0.000163206
N4BP2L2	1458.88	0.822763	0.136105	6.04505	1.49359e-09	1.84569e-08
MTERF2	327.568	0.821118	0.196923	4.16975	3.04938e-05	0.00017227
APH1B	171.345	0.819609	0.206546	3.96816	7.24283e-05	0.000374531
PDGFA	615.838	0.819167	0.158116	5.18079	2.2095e-07	1.89788e-06
SLC17A5	799.594	0.818946	0.138512	5.91246	3.37037e-09	3.91799e-08
CAMK1D	1833.98	0.81894	0.12969	6.31459	2.7088e-10	3.73443e-09
PMEL	124.808	0.818904	0.228529	3.58336	0.000339196	0.00148984
MT1E	88.1757	0.818902	0.325073	2.51913	0.0117645	0.0336841
CLK1	1732.78	0.818453	0.209378	3.90898	9.26857e-05	0.000466969
TBC1D8B	437.291	0.817896	0.263819	3.10022	0.00193376	0.00697118
C11orf71	264.587	0.817484	0.208565	3.91957	8.87082e-05	0.00044936
SLC44A2	85.8805	0.817297	0.25841	3.16279	0.00156264	0.00578788
HIVEP2	277.948	0.817152	0.234029	3.49167	0.00048001	0.00203236
TRAF6	593.844	0.81616	0.147748	5.52401	3.31356e-08	3.27033e-07
EIF4EBP2	6811.1	0.815804	0.116539	7.00028	2.55452e-12	4.51602e-11
ANKRD10	1051.71	0.815624	0.150773	5.40962	6.31569e-08	5.98745e-07
CRELD1	300.537	0.815618	0.172985	4.71496	2.41753e-06	1.73715e-05
CAB39L	76.3238	0.815216	0.276552	2.94778	0.00320063	0.0108308
USP9X	6029.13	0.814906	0.120633	6.75527	1.42565e-11	2.2994e-10
PRKCZ	673.529	0.812033	0.135305	6.00148	1.95524e-09	2.37481e-08
SLC12A6	1353.98	0.811845	0.129936	6.24802	4.15697e-10	5.57617e-09
NMRK1	303.57	0.811484	0.173029	4.68987	2.73374e-06	1.95026e-05
SH3PXD2B	499.005	0.81102	0.210678	3.84958	0.000118322	0.00058171
HBP1	1816.56	0.81101	0.116424	6.96599	3.26112e-12	5.68426e-11
HERC3	176.264	0.810123	0.247439	3.27403	0.00106024	0.00410515
TRPC1	279.4	0.809317	0.192218	4.21042	2.54897e-05	0.000146499
IRGQ	272.21	0.808681	0.196517	4.11508	3.87052e-05	0.000212693
ABRACL	529.784	0.807596	0.149931	5.38645	7.18635e-08	6.7315e-07
TMEM27	143.154	0.807462	0.322681	2.50236	0.012337	0.0350807
CTTNBP2NL	1181.07	0.80741	0.131113	6.15811	7.3618e-10	9.54025e-09
OTUD7B	1047.16	0.806284	0.13572	5.94077	2.83689e-09	3.33162e-08
ANKRA2	512.079	0.806189	0.154958	5.20263	1.96492e-07	1.70449e-06
ZNF160	414.572	0.805823	0.169499	4.75415	1.99286e-06	1.45301e-05
BRSK1	80.4519	0.805106	0.324767	2.47903	0.0131742	0.0370234
TLR1	281.879	0.805051	0.173837	4.63106	3.63799e-06	2.52524e-05
TNFAIP3	1419.89	0.804869	0.157416	5.113	3.17079e-07	2.65474e-06
ARHGEF17	1240.79	0.80446	0.122698	6.55643	5.51118e-11	8.27955e-10
SCART1	234.165	0.803713	0.216072	3.71965	0.0001995	0.000928529
ZFYVE26	1304.01	0.803673	0.151313	5.31134	1.0882e-07	9.90679e-07
TDRD3	366.45	0.803364	0.167894	4.78495	1.71027e-06	1.26807e-05
VMAC	63.1866	0.803207	0.302603	2.65432	0.00794676	0.0238723
TOM1	724.464	0.803048	0.159459	5.03608	4.7515e-07	3.87797e-06
ZSCAN9	116.447	0.801859	0.268386	2.9877	0.00281082	0.00968322
ZSCAN30	188.944	0.801615	0.212467	3.7729	0.000161364	0.000767572
LRRC75A	314.994	0.800724	0.206062	3.88584	0.000101976	0.000508618
CHFR	654.126	0.800346	0.154463	5.18147	2.20149e-07	1.89318e-06
TMEM106B	5553.17	0.799827	0.196821	4.06372	4.8296e-05	0.000259559
FEM1C	1740.88	0.79968	0.129406	6.1796	6.42631e-10	8.40099e-09
PRKAB2	991.78	0.799382	0.148301	5.39026	7.03552e-08	6.60267e-07
LOC344887	160.399	0.799252	0.227241	3.51721	0.000436113	0.00186837
TBX19	82.0567	0.79916	0.292762	2.72972	0.00633881	0.0195909
ACSS2	2426.58	0.798922	0.12934	6.1769	6.53732e-10	8.53862e-09
SQSTM1	44669	0.798196	0.166194	4.80279	1.56471e-06	1.16828e-05
MUC3A	335.155	0.798088	0.214689	3.71741	0.000201275	0.000935038
ETV6	977.644	0.797946	0.166075	4.80474	1.54953e-06	1.15869e-05
A1CF	2252	0.797818	0.144129	5.53545	3.10436e-08	3.072e-07
SMIM5	191.176	0.797465	0.245585	3.24721	0.00116543	0.00446728
HMGCL	1060.04	0.797119	0.132433	6.01905	1.75438e-09	2.14836e-08
ZNF449	254.392	0.796899	0.192742	4.13454	3.55659e-05	0.000196748
FLII	4497.39	0.796822	0.108456	7.347	2.02712e-13	4.07695e-12
OPLAH	2113.27	0.79675	0.127817	6.23353	4.56027e-10	6.08431e-09
SMTN	266.19	0.796607	0.201847	3.94659	7.9273e-05	0.000406121
AMIGO2	7833.54	0.796561	0.127732	6.23619	4.48365e-10	5.98744e-09
TXNRD1	16468.9	0.796338	0.132277	6.02022	1.7418e-09	2.13471e-08
HIST3H2A	201.268	0.795352	0.234288	3.39476	0.000686899	0.00278554
TGFB1I1	758.751	0.795165	0.137253	5.79341	6.89722e-09	7.63098e-08
BMP1	2781.76	0.794065	0.122373	6.48889	8.64737e-11	1.26593e-09
SORT1	219.158	0.793948	0.256424	3.09623	0.00196	0.0070521
ZNF841	87.7518	0.793227	0.283739	2.79562	0.00517997	0.0164392
LIFR	266.688	0.792563	0.200903	3.945	7.97995e-05	0.000408397
ZNF581	633.823	0.792481	0.231766	3.41931	0.000627806	0.0025718
HERC2P2	203.659	0.792267	0.216459	3.66012	0.000252098	0.00114474
CCDC122	73.2762	0.791778	0.302114	2.62079	0.0087725	0.0261003
AIM1L	118.286	0.7917	0.312208	2.53581	0.0112188	0.0323019
PDX1	520.124	0.791323	0.219745	3.60109	0.000316884	0.00140301
BMPR2	3663.87	0.791096	0.151161	5.23348	1.66348e-07	1.4616e-06
DUSP22	395.803	0.791068	0.153556	5.15166	2.58197e-07	2.19379e-06
CTSA	18896.5	0.79097	0.123953	6.38123	1.75677e-10	2.47234e-09
KDM1A	5556.47	0.790952	0.134885	5.86388	4.52165e-09	5.15714e-08
KLF11	1098	0.790721	0.177445	4.45616	8.34419e-06	5.36238e-05
PLXNB1	4451.39	0.790173	0.115738	6.82723	8.65692e-12	1.43828e-10
TBC1D23	904.472	0.790129	0.13925	5.67419	1.39343e-08	1.47174e-07
MIR600HG	54.3149	0.790069	0.322526	2.44963	0.0143003	0.0396276
SYNJ2BP	563.395	0.788485	0.174178	4.52689	5.9858e-06	3.95769e-05
CDADC1	113.227	0.787605	0.237094	3.32191	0.00089403	0.00352293
PARP10	2077.27	0.787456	0.121664	6.4724	9.646e-11	1.4066e-09
OFD1	836.246	0.787379	0.145468	5.41274	6.2068e-08	5.89172e-07
HOOK3	1400.27	0.787377	0.177721	4.43041	9.4053e-06	5.98493e-05
TCN2	654.084	0.78621	0.153709	5.11493	3.13856e-07	2.63166e-06
CLEC2B	453.468	0.786091	0.166216	4.72934	2.25248e-06	1.6261e-05
JAG2	120.763	0.785898	0.297164	2.64466	0.00817725	0.0245153
HOXC12	265.747	0.785729	0.227842	3.44857	0.000563573	0.00233998
APOLD1	58.0415	0.785155	0.307824	2.55066	0.0107518	0.0310879
SLC8B1	711.206	0.784417	0.147194	5.32914	9.86776e-08	9.01651e-07
TRIM4	709.311	0.783348	0.136409	5.74263	9.32191e-09	1.00451e-07
PLEKHH2	686.552	0.782744	0.155263	5.0414	4.62135e-07	3.78209e-06
LUM	2469.09	0.782265	0.13119	5.96284	2.47898e-09	2.96503e-08
DAPK3	923.2	0.78207	0.187237	4.17691	2.95495e-05	0.000167444
CDC42EP5	131.659	0.78186	0.263708	2.96487	0.00302807	0.010329
MARCH8	128.284	0.781726	0.251038	3.11398	0.00184585	0.00669638
VPS54	1023.56	0.779614	0.148945	5.23424	1.65665e-07	1.45658e-06
PHLPP2	2613.76	0.779573	0.133179	5.85355	4.81187e-09	5.45748e-08
CHRNB1	178.599	0.7785	0.221342	3.51718	0.000436158	0.00186837
RRAGC	960.165	0.778179	0.14964	5.20035	1.98916e-07	1.72051e-06
ASXL1	4083.65	0.777197	0.10558	7.36121	1.82248e-13	3.6953e-12
PLD1	1067.8	0.776753	0.16146	4.8108	1.50327e-06	1.12806e-05
LINC00174	348.465	0.775483	0.2055	3.77363	0.000160887	0.000765551
STRN3	1026.71	0.774977	0.131054	5.9134	3.35116e-09	3.8987e-08
SPSB3	2365.44	0.774453	0.162293	4.77193	1.82468e-06	1.34089e-05
STAP2	947.581	0.774333	0.156113	4.96007	7.04677e-07	5.59201e-06
FAM65C	481.058	0.773871	0.184624	4.19161	2.76978e-05	0.000158153
PIWIL2	51.7647	0.773638	0.32686	2.36688	0.0179387	0.0479793
GLTPD2	369.759	0.772521	0.188677	4.0944	4.23262e-05	0.000230467
CCNI	5405.45	0.771799	0.112292	6.87313	6.28083e-12	1.05647e-10
IFI16	1147.23	0.771061	0.147525	5.22665	1.7261e-07	1.50735e-06
GATSL2	599.871	0.770591	0.165002	4.67018	3.00933e-06	2.12651e-05
CALCOCO2	3222.64	0.770579	0.125509	6.13962	8.27183e-10	1.06824e-08
UBE2D1	743.348	0.770267	0.143548	5.36591	8.05407e-08	7.48316e-07
MEGF6	448.949	0.769717	0.260373	2.95621	0.0031145	0.0105899
LCAT	90.187	0.769541	0.278236	2.76578	0.00567865	0.0177866
SESN1	193.454	0.769361	0.212177	3.62604	0.0002878	0.00128641
DNAJC15	1504.29	0.769027	0.143254	5.36829	7.94882e-08	7.38997e-07
A4GALT	120.89	0.767175	0.23468	3.26903	0.00107917	0.00416869
RGS3	1004.28	0.766737	0.154271	4.97008	6.69269e-07	5.3366e-06
EFEMP2	132.77	0.766275	0.253674	3.0207	0.00252188	0.0088059
ARMCX4	209.612	0.766087	0.216245	3.54269	0.000396075	0.0017164
NRIP1	2045.09	0.765683	0.184017	4.16093	3.16954e-05	0.000178181
FAM160B1	613.111	0.764907	0.163555	4.67677	2.91436e-06	2.06429e-05
MTHFR	542.924	0.764487	0.15538	4.92012	8.64896e-07	6.74846e-06
PCMTD2	943.82	0.764402	0.160332	4.76761	1.86425e-06	1.36795e-05
MNX1	201.142	0.76372	0.236637	3.2274	0.00124922	0.00474806
NLRC5	355.415	0.763159	0.168225	4.53653	5.71864e-06	3.80129e-05
HOTAIR	1174.4	0.763105	0.157117	4.85691	1.19233e-06	9.08447e-06
BBS1	712.328	0.762566	0.160293	4.75733	1.96168e-06	1.43308e-05
EPB41L4A	219.921	0.761973	0.231379	3.29318	0.000990611	0.00386165
SH3BGRL	2882.25	0.761712	0.117425	6.48677	8.7694e-11	1.28128e-09
SAMD12	663.534	0.76088	0.202571	3.75613	0.000172564	0.000813834
ZNF286A	78.414	0.760841	0.281771	2.70021	0.00692954	0.021208
GTF2IP20	72.4487	0.760637	0.279188	2.72446	0.00644071	0.0198605
DNMT3A	203.065	0.760033	0.213502	3.55984	0.000371085	0.00161799
KIF27	88.1362	0.759684	0.289547	2.6237	0.00869812	0.0258997
TMEM106A	120.786	0.759615	0.24637	3.08322	0.0020477	0.00732699
NPEPPS	3008	0.759531	0.126839	5.98814	2.1226e-09	2.56138e-08
AGAP5	127.772	0.759344	0.263408	2.88277	0.00394191	0.0130143
MAPK8IP3	3924.36	0.758259	0.144283	5.25535	1.47743e-07	1.30827e-06
DUSP16	62.5483	0.758154	0.310332	2.44304	0.0145641	0.0402988
SLC29A3	366.139	0.757546	0.177024	4.27934	1.87448e-05	0.000110679
CABLES1	3806.97	0.757487	0.127712	5.93123	3.00682e-09	3.51732e-08
DLGAP4	2613.96	0.755939	0.143157	5.28048	1.28845e-07	1.15395e-06
MEF2C	1255.96	0.755472	0.145403	5.19571	2.03944e-07	1.76195e-06
ZKSCAN1	1714.11	0.755155	0.145194	5.201	1.98216e-07	1.71745e-06
IL6ST	3834.94	0.754816	0.138316	5.4572	4.83695e-08	4.66268e-07
MARK4	444.17	0.753658	0.174214	4.32604	1.51816e-05	9.19348e-05
CHMP1B	1278.97	0.752146	0.140796	5.34208	9.18856e-08	8.44248e-07
CSNK1G3	2086.6	0.751521	0.132032	5.69197	1.25581e-08	1.3349e-07
IPP	336.939	0.751489	0.211049	3.56073	0.000369832	0.001613
SLC26A2	364.565	0.751225	0.224714	3.34303	0.000828683	0.00329417
MMAA	112.77	0.751144	0.251045	2.99206	0.00277097	0.00956364
NPNT	16454.4	0.74956	0.116248	6.44795	1.1337e-10	1.63876e-09
ZFX	534.646	0.749204	0.144054	5.20086	1.98364e-07	1.71745e-06
TMEM37	4500.98	0.748035	0.136417	5.48346	4.17088e-08	4.06265e-07
STS	268.546	0.747839	0.197269	3.79096	0.000150067	0.000720504
ZNF761	132.154	0.747835	0.257097	2.90877	0.00362854	0.0120841
IL20RB	385.788	0.747815	0.197035	3.79534	0.00014744	0.000709264
DMTF1	2172.8	0.74742	0.117893	6.33982	2.30037e-10	3.19204e-09
FAM46A	236.486	0.747332	0.180589	4.1383	3.49894e-05	0.00019428
CRNDE	332.022	0.747248	0.170999	4.36989	1.2431e-05	7.68393e-05
DUSP3	987.814	0.747162	0.141946	5.26369	1.41195e-07	1.25476e-06
ZNF608	1323.55	0.746192	0.122388	6.09694	1.08119e-09	1.37132e-08
KRBA2	58.1194	0.746165	0.308325	2.42006	0.0155181	0.0425513
GOLPH3L	1133.11	0.746128	0.143078	5.21484	1.83974e-07	1.60244e-06
RAMP1	2468.12	0.746012	0.183163	4.07295	4.64219e-05	0.000250661
MTURN	260.286	0.745365	0.235375	3.16671	0.00154175	0.00572271
AP1G2	1462.26	0.744834	0.139093	5.35492	8.55938e-08	7.89359e-07
MAP2K5	328.723	0.743708	0.18562	4.00662	6.1594e-05	0.000323103
EFHC1	1127.57	0.743579	0.156942	4.73792	2.15922e-06	1.56588e-05
KCNMB3	82.758	0.742778	0.28849	2.57471	0.0100324	0.0293394
TSPAN33	343.336	0.74128	0.166598	4.44951	8.60659e-06	5.51673e-05
FBXO31	1574.92	0.740967	0.14974	4.94835	7.48438e-07	5.91096e-06
DCAF5	713.595	0.74088	0.13791	5.37218	7.77903e-08	7.25022e-07
FAM149B1	962.522	0.740754	0.133098	5.5655	2.61404e-08	2.63218e-07
EAPP	683.071	0.740164	0.148011	5.00074	5.71099e-07	4.60557e-06
NPR2	229.364	0.738963	0.204308	3.61691	0.000298144	0.00133031
AOC1	558.684	0.738946	0.243782	3.03117	0.00243605	0.00854623
ZNF140	321.51	0.737985	0.182774	4.03769	5.39793e-05	0.000286384
FNBP1L	2485.54	0.73791	0.138919	5.31181	1.0854e-07	9.88734e-07
PI4KAP2	259.999	0.736963	0.193179	3.81493	0.000136223	0.00065999
COL7A1	234.624	0.7365	0.204858	3.59516	0.000324189	0.00143152
MEF2D	1680.07	0.735975	0.149475	4.92374	8.49069e-07	6.63191e-06
GOLGB1	3330.33	0.735952	0.120947	6.08493	1.16541e-09	1.47313e-08
SH3YL1	793.201	0.735832	0.158109	4.65394	3.25646e-06	2.28653e-05
PRRT2	155.702	0.734787	0.238184	3.08495	0.00203587	0.0072899
WASH1	101.767	0.733707	0.25099	2.92326	0.00346392	0.0116025
MXI1	1417.5	0.733589	0.132843	5.52223	3.34722e-08	3.29919e-07
RHBDF1	2426.48	0.733171	0.131184	5.58887	2.28551e-08	2.33295e-07
ZNF3	551.018	0.732513	0.164867	4.44304	8.86965e-06	5.67315e-05
LOC101927550	229.562	0.731717	0.187267	3.90734	9.33179e-05	0.000469837
HERC4	2461.97	0.731356	0.124939	5.85372	4.80709e-09	5.45621e-08
RPS6KA2	350.729	0.730635	0.222758	3.27996	0.00103823	0.00402936
BBS12	212.391	0.729885	0.186758	3.9082	9.29878e-05	0.000468333
TNS3	8669.55	0.729677	0.108696	6.71303	1.90618e-11	3.03503e-10
KPNA7	506.051	0.729426	0.190669	3.82562	0.000130444	0.000635295
VGLL3	409.27	0.729329	0.228457	3.19241	0.00141091	0.00529243
SEL1L3	370.594	0.729188	0.218772	3.3331	0.000858842	0.00339956
DMXL1	1244.06	0.72906	0.185658	3.9269	8.60478e-05	0.000437221
PPAPDC1B	849.47	0.728499	0.145386	5.01078	5.42087e-07	4.38823e-06
USP43	134.799	0.728406	0.257402	2.82984	0.00465715	0.0150066
TMEM132A	726.416	0.727102	0.150921	4.81776	1.45177e-06	1.09272e-05
HSPBAP1	195.429	0.726937	0.214664	3.38639	0.00070818	0.0028656
FAM89B	1145.06	0.726139	0.174543	4.16023	3.1793e-05	0.000178662
PLXNA2	1055.91	0.725069	0.126067	5.75144	8.84872e-09	9.55597e-08
FGF11	251.739	0.724636	0.18735	3.86781	0.000109818	0.000543364
MESP1	135.263	0.722994	0.239222	3.02227	0.00250884	0.00876243
CFH	134.213	0.722767	0.269474	2.68215	0.00731517	0.0222304
TRAF1	75.0032	0.722302	0.295799	2.44187	0.0146115	0.0404148
GLS	18020	0.72193	0.126917	5.68822	1.28371e-08	1.36261e-07
ING4	514.319	0.721864	0.16536	4.36542	1.26881e-05	7.82658e-05
TTC14	879.636	0.721165	0.173406	4.15881	3.19906e-05	0.000179704
BBC3	313.207	0.720231	0.266802	2.69949	0.0069445	0.0212385
MROH1	2277.23	0.719819	0.136923	5.25712	1.46332e-07	1.29809e-06
RSRP1	1052.04	0.718367	0.166142	4.32382	1.53348e-05	9.26525e-05
ARID5A	117.11	0.718226	0.245328	2.92761	0.00341578	0.0114703
CRBN	620.358	0.718206	0.144928	4.95559	7.21098e-07	5.70713e-06
NUB1	4179.33	0.718121	0.105818	6.78641	1.1496e-11	1.88891e-10
RFNG	449.376	0.718106	0.197257	3.64046	0.000272155	0.00122388
TRIM62	150.15	0.71763	0.21216	3.3825	0.000718302	0.00290104
ZNF91	126.982	0.716569	0.256955	2.7887	0.00529206	0.0167308
CHST4	516.245	0.716447	0.216059	3.31597	0.000913244	0.00358915
RHOU	2546.74	0.715775	0.110689	6.46654	1.00275e-10	1.46081e-09
TRIM66	1363.47	0.715728	0.117947	6.06825	1.29315e-09	1.61812e-08
ALPK1	505.632	0.71522	0.162747	4.39467	1.10942e-05	6.94403e-05
TNIP1	4347.99	0.714809	0.113499	6.29794	3.01627e-10	4.13918e-09
DCTN2	2444.17	0.714643	0.131629	5.42923	5.65975e-08	5.40687e-07
FAM110C	1205.93	0.714428	0.141414	5.05202	4.37153e-07	3.59343e-06
HOXA13	1472.88	0.713371	0.13221	5.39574	6.82399e-08	6.42438e-07
C1orf106	3744.11	0.712659	0.136176	5.23339	1.66431e-07	1.4616e-06
CASP4	1512.59	0.712204	0.152157	4.68071	2.85889e-06	2.03079e-05
STAT2	959.521	0.712047	0.128985	5.5204	3.38227e-08	3.33152e-07
MAPKAPK2	2027.51	0.710823	0.143013	4.97034	6.68339e-07	5.33204e-06
CIPC	572.141	0.71052	0.154057	4.61207	3.98677e-06	2.73801e-05
LOC100288152	898.304	0.710194	0.199242	3.56447	0.000364593	0.00159154
RDH5	94.6894	0.710186	0.270371	2.62671	0.00862139	0.025702
SUV420H1	1638.61	0.70995	0.128829	5.51081	3.57184e-08	3.51129e-07
TRAPPC6A	276.964	0.709852	0.219328	3.23648	0.00121012	0.00462183
ZSCAN12	104.858	0.708995	0.275042	2.57777	0.00994409	0.029121
ODF2L	172.316	0.708791	0.280663	2.52541	0.0115562	0.0331388
MAPRE2	1141.07	0.70868	0.194555	3.64257	0.000269925	0.00121531
MTCL1	714.696	0.708141	0.151035	4.6886	2.75082e-06	1.96057e-05
TRIB1	3260.18	0.708102	0.168325	4.20675	2.59071e-05	0.000148669
INSIG1	2646.02	0.708003	0.17973	3.93926	8.17319e-05	0.00041714
ISG20	277.016	0.707748	0.202522	3.49468	0.00047463	0.0020135
ADPRHL1	146.815	0.707155	0.241746	2.92519	0.00344243	0.0115474
MED12	2204.45	0.706947	0.135562	5.21494	1.8388e-07	1.60244e-06
USP54	2111.11	0.706517	0.124688	5.66628	1.45935e-08	1.53484e-07
ZNF33A	350.876	0.706065	0.194518	3.62983	0.000283611	0.00126965
ZXDB	219.67	0.704829	0.196637	3.58442	0.000337824	0.00148444
NINL	697.7	0.704769	0.139814	5.04076	4.6368e-07	3.79058e-06
TRMT10B	126.547	0.704683	0.226838	3.10654	0.00189289	0.00684703
JPH2	107.332	0.704671	0.285775	2.46583	0.0136697	0.0382356
SULT1A1	1878.36	0.703777	0.130631	5.38753	7.14327e-08	6.69957e-07
HS1BP3	899.797	0.703001	0.152091	4.62223	3.79641e-06	2.62542e-05
ZNF710	409.95	0.702737	0.166226	4.2276	2.36196e-05	0.000136753
WASH3P	201.091	0.702484	0.242274	2.89955	0.00373704	0.0124038
P3H2	877.467	0.701832	0.165847	4.2318	2.31824e-05	0.000134536
PHLPP1	331.435	0.700897	0.186249	3.76323	0.00016773	0.000794809
TRAM1	7346.13	0.700578	0.123122	5.69013	1.26945e-08	1.34844e-07
DNAJC1	504.985	0.700454	0.167216	4.18893	2.80278e-05	0.000159854
ZBTB48	467.407	0.69978	0.166957	4.19137	2.7728e-05	0.000158265
SPAG9	3001.57	0.699263	0.11916	5.86826	4.40398e-09	5.02932e-08
SMG1P3	148.601	0.698847	0.237353	2.94434	0.00323649	0.0109348
FAM83B	1194.27	0.698628	0.142833	4.89121	1.00217e-06	7.74024e-06
IST1	2610.23	0.69848	0.111411	6.2694	3.6244e-10	4.90149e-09
EFNA4	231.624	0.698177	0.243259	2.8701	0.00410345	0.0134581
RCBTB1	792.172	0.697657	0.150098	4.64801	3.35154e-06	2.34168e-05
ERMAP	321.477	0.696912	0.187595	3.71498	0.000203221	0.000942607
IFT20	114.486	0.696716	0.239925	2.9039	0.0036855	0.0122546
CENPT	687.542	0.696672	0.187344	3.71867	0.000200274	0.000931257
CFAP70	80.6902	0.696527	0.272946	2.55188	0.0107143	0.0310006
FN3K	308.307	0.696376	0.186144	3.74106	0.000183246	0.000859591
MOB3C	243.3	0.696004	0.185225	3.75762	0.000171537	0.000810533
GTF2IRD2B	151.651	0.69579	0.217945	3.19251	0.00141044	0.00529199
RERE	5163.14	0.695428	0.120067	5.792	6.95523e-09	7.68375e-08
LRRC27	307.521	0.694989	0.213756	3.25133	0.00114868	0.0044166
SP100	1539.04	0.693913	0.134012	5.17798	2.24299e-07	1.92332e-06
MLLT4	3595.81	0.69252	0.147303	4.70132	2.58488e-06	1.84938e-05
BRWD1	1793.62	0.692114	0.150763	4.59074	4.41673e-06	3.00285e-05
NPIPB4	176.206	0.692081	0.224474	3.08313	0.00204839	0.00732707
ZNF552	151.924	0.692061	0.239876	2.88507	0.00391324	0.0129396
BNIP3L	3427.31	0.691822	0.12988	5.32665	1.00043e-07	9.13003e-07
SLC44A1	4173.58	0.691749	0.118815	5.82207	5.81239e-09	6.49828e-08
TMEM263	1276.99	0.691539	0.130915	5.28235	1.27536e-07	1.14361e-06
IVNS1ABP	8880.13	0.691505	0.152758	4.5268	5.98849e-06	3.95771e-05
ENTPD2	265.594	0.691457	0.217268	3.18251	0.00146005	0.00545616
CDK19	1353.61	0.691247	0.174962	3.95084	7.78777e-05	0.000399935
RAPGEF2	799.753	0.69078	0.179911	3.83957	0.000123248	0.000602615
SVBP	112.558	0.690774	0.254038	2.71918	0.00654448	0.0201513
STK17A	548.279	0.69074	0.182351	3.78796	0.000151887	0.000727601
RALGDS	2332.24	0.690687	0.156748	4.40634	1.0513e-05	6.61916e-05
ISYNA1	2036.89	0.689695	0.186373	3.70061	0.000215081	0.000992371
PDK2	1367.16	0.689002	0.16883	4.08103	4.48361e-05	0.000242802
SAT1	743.96	0.688972	0.159313	4.32463	1.52787e-05	9.24473e-05
SLFN12	198.595	0.688634	0.220872	3.1178	0.00182207	0.00661976
FOXQ1	434.705	0.688585	0.186898	3.68429	0.000229341	0.00105165
ATHL1	1900.32	0.688202	0.167275	4.11419	3.88543e-05	0.000213355
MIR5047	305.597	0.688046	0.182142	3.77752	0.000158401	0.000754924
ERBB3	15193.9	0.688012	0.129033	5.33207	9.70969e-08	8.88296e-07
MEX3D	1418.82	0.687614	0.167749	4.09907	4.14814e-05	0.000226115
SIK2	1913.28	0.687479	0.126114	5.45125	5.00178e-08	4.81534e-07
CDR2L	633.438	0.687437	0.148767	4.6209	3.82086e-06	2.63622e-05
GADD45B	839.057	0.687094	0.169094	4.06339	4.83656e-05	0.000259838
TNK1	343.69	0.687051	0.169552	4.05215	5.07484e-05	0.000271174
AKR1C3	18777.3	0.686875	0.125718	5.46361	4.66561e-08	4.51211e-07
KRT15	358.515	0.686842	0.165463	4.15104	3.30964e-05	0.000184987
JAK1	5010.23	0.686134	0.115839	5.92315	3.15824e-09	3.68865e-08
NFATC1	151.619	0.686063	0.245493	2.79464	0.00519575	0.0164787
PINK1	562.115	0.685251	0.163902	4.18086	2.90413e-05	0.000164877
LRCH4	834.9	0.684485	0.138526	4.9412	7.76429e-07	6.11258e-06
STK38L	1439.23	0.684237	0.121217	5.6447	1.65465e-08	1.72322e-07
USP30	562.472	0.683801	0.146074	4.68118	2.85221e-06	2.02702e-05
RNF38	2261.72	0.683376	0.121985	5.60215	2.11712e-08	2.17147e-07
CCDC34	1076.79	0.682592	0.152271	4.48273	7.36943e-06	4.77715e-05
SENP7	284.008	0.682573	0.227771	2.99675	0.00272871	0.00943524
ZNF655	1709.95	0.682383	0.122246	5.58207	2.37678e-08	2.42279e-07
F11R	2615.91	0.6818	0.110056	6.19503	5.82723e-10	7.67845e-09
CCNB1IP1	1150.86	0.681318	0.187156	3.64037	0.00027225	0.00122393
NREP	286.682	0.680785	0.189795	3.58695	0.000334573	0.00147127
ATXN3	403.379	0.680011	0.179124	3.79631	0.000146866	0.000706729
ALS2	1406.31	0.67978	0.154732	4.39327	1.11659e-05	6.98592e-05
NFRKB	2381.41	0.679	0.109072	6.22525	4.80795e-10	6.38617e-09
STK17B	1410.23	0.678921	0.173245	3.91886	8.89701e-05	0.000450381
ZNF611	185.912	0.678902	0.227314	2.98663	0.0028207	0.00971501
LINC00674	1160.15	0.678374	0.151841	4.46765	7.90849e-06	5.09556e-05
MFSD6	1899.61	0.678154	0.150856	4.49537	6.94484e-06	4.52553e-05
KCTD7	639.878	0.678121	0.174902	3.87714	0.000105692	0.000525218
TAX1BP1	5578.96	0.677685	0.108124	6.26768	3.66478e-10	4.95161e-09
MGLL	3538.57	0.67672	0.137415	4.92465	8.45124e-07	6.60455e-06
NR1D2	1098.34	0.676685	0.177644	3.80922	0.000139407	0.000673885
PDE4D	693.957	0.67668	0.153385	4.41166	1.02583e-05	6.47249e-05
CCDC14	2698.31	0.676641	0.152201	4.44571	8.76013e-06	5.6055e-05
PPP1R15A	1144.77	0.67658	0.191273	3.53726	0.000404304	0.0017485
RAB8B	749.548	0.676503	0.16938	3.99401	6.49665e-05	0.0003388
USP53	897.534	0.676171	0.148316	4.55898	5.14036e-06	3.44765e-05
CXCL16	869.796	0.675836	0.14153	4.77521	1.79521e-06	1.32184e-05
PLAG1	587.281	0.675224	0.156762	4.30732	1.65243e-05	9.88331e-05
SPATA13	1717.99	0.674945	0.145952	4.62443	3.75635e-06	2.60014e-05
PLCL2	575.625	0.674392	0.166289	4.05555	5.00175e-05	0.000268037
KIF16B	2427.26	0.674188	0.111979	6.02065	1.7372e-09	2.13082e-08
ANXA2R	155.761	0.673907	0.215937	3.12085	0.00180328	0.00655631
OTUD3	639.516	0.673187	0.155688	4.32396	1.53254e-05	9.26525e-05
CLDN4	13025.8	0.673122	0.149577	4.50017	6.78985e-06	4.43229e-05
ZSCAN29	468.468	0.672263	0.159498	4.21488	2.49914e-05	0.000143857
TMBIM1	7884.85	0.671367	0.120603	5.56677	2.59501e-08	2.61958e-07
GPSM1	501.202	0.670558	0.165384	4.05456	5.02292e-05	0.000268785
SYF2	1299.21	0.670519	0.144051	4.65473	3.24401e-06	2.27937e-05
LRRC37B	232.477	0.669737	0.183315	3.65348	0.000258707	0.00117046
EPS8	5801.28	0.669305	0.115459	5.79689	6.75566e-09	7.49104e-08
KANSL1L	534.35	0.668917	0.161599	4.13937	3.48254e-05	0.000193513
ZNF516	233.599	0.668523	0.1941	3.44421	0.000572727	0.00237291
MIEF2	284.355	0.667388	0.23468	2.84383	0.00445755	0.0144509
LPIN3	1022.91	0.667105	0.133975	4.97931	6.38101e-07	5.10995e-06
NBPF12	272.004	0.667083	0.190952	3.49346	0.000476797	0.00202154
CDC14B	1668.04	0.667042	0.119769	5.56942	2.55581e-08	2.58935e-07
TACC2	2071.5	0.666981	0.152453	4.375	1.21431e-05	7.52158e-05
SULT2B1	144.745	0.666734	0.219971	3.03101	0.00243736	0.00854881
CD2AP	4060.76	0.666727	0.159267	4.18621	2.83647e-05	0.00016159
DSG3	752.251	0.666538	0.215513	3.0928	0.00198276	0.00712542
NADK2	1698.91	0.666461	0.14692	4.53623	5.727e-06	3.80515e-05
AFF4	4277.62	0.666263	0.143488	4.64333	3.42837e-06	2.392e-05
MYO7B	4382.31	0.666033	0.113941	5.84541	5.05321e-09	5.70083e-08
ZER1	894.529	0.665599	0.150528	4.42175	9.79046e-06	6.20618e-05
BAG1	1217.91	0.664502	0.136551	4.86633	1.13689e-06	8.69769e-06
EXOC3	3076.51	0.664301	0.122482	5.42366	5.83924e-08	5.56052e-07
HDAC11	172.817	0.664131	0.230049	2.88692	0.00389036	0.0128726
INPP5K	839.889	0.664119	0.153078	4.33845	1.43494e-05	8.76429e-05
ADCY9	2475.17	0.663663	0.125338	5.29497	1.19035e-07	1.07514e-06
TMEM74B	102.346	0.663275	0.257176	2.57907	0.00990667	0.0290457
RALGAPA2	4159.32	0.662128	0.106086	6.2414	4.3366e-10	5.80089e-09
CRTC3	763.75	0.660529	0.135895	4.86059	1.17036e-06	8.9354e-06
PCDHGB2	222.142	0.660002	0.209687	3.14755	0.00164643	0.00605545
SERAC1	229.005	0.659928	0.204194	3.23186	0.00122986	0.00468522
SNX16	280.245	0.659745	0.195798	3.36952	0.000752987	0.00302392
NEIL1	133.47	0.65905	0.24876	2.64934	0.0080648	0.0242025
SECISBP2L	806.994	0.658929	0.184007	3.58099	0.000342293	0.00150123
POF1B	3954.46	0.658336	0.151904	4.33389	1.46499e-05	8.90404e-05
MGEA5	4686.8	0.657823	0.14218	4.62669	3.7156e-06	2.57432e-05
LFNG	870.523	0.657601	0.169763	3.87365	0.000107218	0.00053209
WBSCR27	132.232	0.657082	0.244832	2.68381	0.0072788	0.0221425
ITPKC	254.845	0.656486	0.234041	2.80501	0.00503154	0.0160362
HIVEP1	749.278	0.655738	0.13257	4.94636	7.56158e-07	5.96561e-06
DENND4C	1895.91	0.655331	0.180428	3.6321	0.000281124	0.00125965
ANKRD46	491.778	0.655077	0.169011	3.87595	0.000106209	0.000527437
PLEKHA8	749.152	0.65488	0.16567	3.95291	7.72052e-05	0.000397303
PLEKHM3	297.555	0.654775	0.190115	3.44411	0.000572953	0.00237318
QKI	2201.34	0.654466	0.122439	5.34523	9.03021e-08	8.30723e-07
LITAF	2337.49	0.654274	0.130558	5.01135	5.40499e-07	4.37775e-06
UBE2J1	1867.44	0.654145	0.113365	5.77026	7.91484e-09	8.63506e-08
TMEM57	653.078	0.653824	0.135972	4.80851	1.52062e-06	1.13935e-05
ZNF337	530.961	0.653475	0.154179	4.23842	2.25094e-05	0.000130936
ZFHX3	821.901	0.653472	0.175346	3.72675	0.000193963	0.00090587
HOXC4	263.209	0.653109	0.212747	3.06989	0.00214136	0.00762186
MUC17	2061.71	0.652433	0.19615	3.32619	0.000880423	0.00347483
C20orf96	493.263	0.651866	0.169605	3.84343	0.000121326	0.000594582
VAT1	9196.87	0.651479	0.153661	4.23971	2.23812e-05	0.000130292
RNF130	1781.73	0.651407	0.136168	4.78384	1.71974e-06	1.27319e-05
LINC01004	277.602	0.651317	0.183153	3.55613	0.000376353	0.00163904
C15orf52	395.818	0.650431	0.197408	3.29486	0.000984709	0.00384065
MAGED2	1106.65	0.650406	0.140132	4.64138	3.46094e-06	2.41133e-05
C4orf33	265.664	0.649661	0.202077	3.21492	0.00130479	0.00494161
AGFG1	2973.04	0.59952	0.107896	5.55645	2.7531e-08	2.75921e-07
GEMIN8	152.012	0.649563	0.225469	2.88094	0.00396497	0.0130715
CSGALNACT1	239.585	0.649009	0.209886	3.0922	0.00198681	0.00713286
FAM127C	221.138	0.648536	0.208188	3.11515	0.00183851	0.00667299
SERPINH1	6359.32	-0.580457	0.104521	-5.55348	2.80032e-08	2.79901e-07
ACVR2B	266.321	0.648502	0.187674	3.45547	0.00054934	0.00228618
KIAA0232	1084.4	0.648314	0.145091	4.46832	7.88355e-06	5.08388e-05
C5orf45	169.734	0.648134	0.219794	2.94882	0.00318989	0.0107969
AHNAK2	10162.4	0.64806	0.119784	5.41022	6.29473e-08	5.97138e-07
TRIM16	308.732	0.647584	0.16385	3.9523	7.74044e-05	0.000397779
LTB4R	209.488	0.647077	0.227339	2.84632	0.00442284	0.014354
PDE7A	2030.33	0.646716	0.140419	4.60563	4.1122e-06	2.81378e-05
STXBP5	749.029	0.646299	0.207822	3.10987	0.00187167	0.00678015
RPS6KA3	3619.85	0.646111	0.149046	4.33497	1.45779e-05	8.86394e-05
FSD1L	680.603	0.645877	0.193589	3.33633	0.000848926	0.00336656
NLK	285.226	0.645856	0.194617	3.3186	0.000904706	0.00355935
IRF2	544.195	0.644827	0.145581	4.42933	9.45274e-06	6.00999e-05
NOTUM	14.511	-2.78193	0.502471	-5.5365	3.08584e-08	3.05774e-07
PARP9	629.026	0.642955	0.164953	3.8978	9.70709e-05	0.000487251
FAM50A	1270.33	0.642777	0.149498	4.29957	1.71129e-05	0.000101851
CHD2	2835.27	0.642325	0.138093	4.65138	3.29728e-06	2.31136e-05
GABARAP	3247.38	0.642274	0.158949	4.04074	5.32821e-05	0.00028319
SOS1	2498.32	0.641991	0.130866	4.90573	9.30821e-07	7.23632e-06
PP7080	1029.17	0.641946	0.125362	5.12072	3.0437e-07	2.55839e-06
SAV1	526.691	0.641766	0.18261	3.51441	0.000440735	0.00188473
MYRIP	184.16	0.640962	0.201636	3.17881	0.00147882	0.00551663
CTDSPL	1775.95	0.640604	0.137614	4.65508	3.23859e-06	2.27664e-05
BAZ2B	2025.62	0.640455	0.137026	4.67397	2.95432e-06	2.09061e-05
CCDC6	6812.78	0.583522	0.105771	5.51684	3.45159e-08	3.39532e-07
CDH24	611.012	0.640332	0.17099	3.74486	0.000180498	0.000848033
STK31	535.968	0.639596	0.166348	3.84492	0.000120591	0.000591564
DENND3	1523.19	0.638896	0.141957	4.50061	6.77573e-06	4.42695e-05
CASK	2167.14	0.638841	0.129671	4.92662	8.36644e-07	6.54859e-06
RMND5A	3638.23	0.638714	0.114521	5.57726	2.44339e-08	2.48729e-07
NBR1	4497.57	0.638529	0.105017	6.08027	1.19983e-09	1.51151e-08
STAT5B	892.926	0.637818	0.134069	4.75739	1.96111e-06	1.43308e-05
PRDX3	6893.55	-0.561105	0.102007	-5.50063	3.78446e-08	3.70321e-07
LNX2	904.189	0.637058	0.132167	4.82011	1.43481e-06	1.08049e-05
USP3	600.454	0.636933	0.145922	4.3649	1.27182e-05	7.83867e-05
FAM21A	3011.09	0.636575	0.116024	5.4866	4.09735e-08	3.99888e-07
CAPN5	4040.78	0.636291	0.149475	4.25683	2.0735e-05	0.00012142
PLEKHA5	654.669	0.636056	0.142662	4.4585	8.25361e-06	5.30645e-05
ARHGEF12	7181.07	0.635708	0.125052	5.08356	3.70428e-07	3.07035e-06
MOV10	2268.62	0.635685	0.115376	5.50968	3.59486e-08	3.53159e-07
NCOA4	5476.41	0.558184	0.101851	5.48042	4.24319e-08	4.13039e-07
MISP	5541.49	0.635541	0.151703	4.18937	2.79728e-05	0.000159601
TOR1AIP2	1230.42	0.635492	0.12473	5.09493	3.48875e-07	2.90625e-06
THBS3	1541.15	0.635402	0.130073	4.88495	1.03453e-06	7.96815e-06
C19orf71	81.8167	0.635295	0.267734	2.37286	0.0176509	0.0472997
ARG2	228.71	0.635255	0.193166	3.28865	0.0010067	0.00392129
RAB30	321.589	0.634913	0.168805	3.76121	0.000169091	0.00080024
ARHGEF10L	1848.22	0.634231	0.134107	4.72928	2.25317e-06	1.6261e-05
SLC35E2	1935.22	0.634075	0.124744	5.08301	3.71497e-07	3.07579e-06
ARHGAP17	2148.56	0.634072	0.149212	4.24947	2.14274e-05	0.00012513
ZNF585B	142.769	0.634047	0.224693	2.82184	0.00477489	0.0153263
UBE2Q2	550.602	0.633928	0.156017	4.0632	4.84041e-05	0.000259952
SMG1P2	88.5629	0.633907	0.266212	2.38121	0.017256	0.0464366
STARD13	285.437	0.633767	0.169146	3.74686	0.000179063	0.000841823
FXYD3	136.701	0.63321	0.245506	2.57921	0.00990271	0.0290398
TCIRG1	4610.29	0.632996	0.125211	5.05543	4.29433e-07	3.53387e-06
MOB2	561.822	0.632734	0.160074	3.95275	7.72567e-05	0.000397306
SPAG4	191.078	0.632684	0.213468	2.96384	0.0030383	0.0103615
DIP2A	1387.73	0.632519	0.132972	4.7568	1.96685e-06	1.43616e-05
ZNF524	294.116	0.632009	0.230749	2.73895	0.00616364	0.019109
HSPB1	12056.8	0.631869	0.148119	4.26595	1.99053e-05	0.000116929
ARHGEF34P	119.954	0.631729	0.236748	2.66836	0.00762222	0.0230367
TBC1D1	1622.32	0.631665	0.132627	4.76273	1.90996e-06	1.39941e-05
NUDT12	930.547	0.631551	0.19398	3.25575	0.00113094	0.00435338
EPS8L2	5235.24	0.631421	0.132108	4.77957	1.7567e-06	1.29798e-05
PCED1B	482.616	0.630944	0.17772	3.55021	0.00038492	0.00167195
ZFP36L2	3373.21	0.63085	0.128699	4.90175	9.49883e-07	7.37681e-06
TP53I3	668.547	0.629656	0.154349	4.07942	4.51481e-05	0.000244051
NPIPB5	203.806	0.6294	0.203653	3.09055	0.00199785	0.00716754
KNDC1	131.813	0.628609	0.257182	2.44422	0.0145166	0.0401748
MYL6	7925.36	0.628422	0.150308	4.1809	2.90353e-05	0.000164877
CACNA1F	13.0883	2.73902	0.504638	5.42769	5.70888e-08	5.44682e-07
KDM2A	5239.93	0.584089	0.107616	5.42751	5.71459e-08	5.44879e-07
COMMD3	217.909	0.628003	0.234638	2.67648	0.00743998	0.0225545
DBN1	2850.88	0.627812	0.159609	3.93343	8.37437e-05	0.00042624
MYLIP	358.094	0.627528	0.221511	2.83294	0.00461214	0.0148776
ELMOD2	712.548	0.627518	0.183528	3.4192	0.00062806	0.00257213
KIAA1841	783.922	0.62734	0.175182	3.58108	0.000342172	0.00150115
IRAK4	267.882	0.627112	0.20202	3.10421	0.00190785	0.0068911
YBEY	214.603	0.627054	0.219082	2.86219	0.00420727	0.0137502
LACTB	265.918	0.626722	0.189495	3.30733	0.00094191	0.0036882
STX17	429.28	0.625382	0.195804	3.19392	0.00140354	0.0052701
NBPF1	324.679	0.625159	0.178963	3.49324	0.000477203	0.00202268
CCNL1	1654.54	0.625139	0.159795	3.91213	9.14839e-05	0.000462008
EIF1	9411.88	0.624888	0.163941	3.81166	0.000138039	0.000667704
PLD3	2359.28	0.624549	0.155278	4.02214	5.76727e-05	0.000304678
FOXP2	451.554	0.624495	0.169578	3.68264	0.000230829	0.00105745
STX12	846.463	0.623832	0.135305	4.61056	4.01578e-06	2.75286e-05
IRX5	119.419	0.623534	0.251091	2.4833	0.0130172	0.0367068
IDS	3188.5	0.621602	0.128024	4.85537	1.20162e-06	9.14982e-06
FGD6	1284.76	0.62151	0.154959	4.0108	6.05137e-05	0.000317996
JAK2	189.174	0.621476	0.249882	2.48708	0.0128796	0.0363958
PCGF3	978.323	0.620885	0.127681	4.86279	1.15743e-06	8.85027e-06
OSBPL2	1095.23	0.620811	0.127386	4.87345	1.09667e-06	8.40728e-06
PARP6	577.421	0.620726	0.167056	3.71568	0.000202659	0.00094088
GPC1	4426.92	0.620127	0.118788	5.22047	1.7847e-07	1.55632e-06
C5	508.334	0.620052	0.177297	3.49725	0.000470084	0.00199819
TMEM150A	697.062	0.619864	0.207456	2.98793	0.00280873	0.0096805
ABTB1	750.814	0.619452	0.145646	4.25312	2.10813e-05	0.000123206
ZNF506	155.197	0.619358	0.223985	2.76517	0.00568926	0.0178124
KIF3B	4630.49	0.618368	0.119702	5.16591	2.39278e-07	2.04336e-06
LPXN	142.582	0.618344	0.258882	2.38852	0.0169164	0.0456547
ERBB2IP	7061.4	0.618266	0.125841	4.91308	8.96568e-07	6.98461e-06
ZNF274	276.042	0.617141	0.176535	3.49585	0.000472548	0.00200638
PRDM11	185.394	0.61648	0.223966	2.75256	0.00591312	0.0184397
FAM13B	832.627	0.616196	0.14895	4.13693	3.51983e-05	0.000195294
ICK	602.022	0.616148	0.144048	4.27738	1.89108e-05	0.000111527
ZFAND3	1452.91	0.615384	0.124167	4.95609	7.19258e-07	5.69559e-06
RNF170	813.76	0.61456	0.150968	4.07081	4.68502e-05	0.000252791
C1RL-AS1	172.215	0.614334	0.20892	2.94053	0.00327654	0.0110474
LPIN2	2997.03	0.614257	0.123653	4.9676	6.77876e-07	5.39945e-06
SRI	4954.04	0.613939	0.12348	4.97197	6.6277e-07	5.29328e-06
PIAS1	361.459	0.613867	0.179494	3.41999	0.000626238	0.00256608
LUC7L	1254.07	0.613601	0.128239	4.78483	1.71132e-06	1.26822e-05
ZNF394	403.064	0.613154	0.156209	3.92521	8.66532e-05	0.000439998
F3	1397.4	0.612764	0.181851	3.3696	0.000752766	0.00302385
ZFP62	605.02	0.612747	0.160658	3.81398	0.000136744	0.0006623
RHOF	162.124	0.611831	0.252986	2.41844	0.0155873	0.042694
CYTH2	2858.87	0.611822	0.142685	4.28793	1.80347e-05	0.000106782
ACOX3	511.073	0.61145	0.154874	3.94805	7.8792e-05	0.000403934
FAM161A	375.625	0.611391	0.165974	3.68366	0.000229907	0.00105392
FAM21C	2578.09	0.610715	0.11524	5.29952	1.16109e-07	1.05126e-06
C11orf95	804.608	0.609558	0.179557	3.39479	0.000686811	0.00278554
GRB7	1420.41	0.609479	0.144373	4.22157	2.42606e-05	0.000140083
WDR48	855.591	0.609301	0.133078	4.57854	4.68235e-06	3.16324e-05
SPINT1	1128.41	0.60902	0.160639	3.79123	0.000149901	0.000719942
MTMR3	1153.4	0.608805	0.130913	4.65046	3.31195e-06	2.32054e-05
TPGS1	212.184	0.607891	0.233259	2.60607	0.00915868	0.0270871
PROS1	2517.93	0.58381	0.109138	5.34926	8.83132e-08	8.12929e-07
TMEM187	378.019	0.607825	0.182241	3.33528	0.000852132	0.00337586
ZNF32	155.462	0.607578	0.227828	2.66683	0.00765711	0.0231328
KCTD21	133.137	0.606816	0.242022	2.50728	0.0121665	0.0346554
RFX3	235.101	0.606812	0.197822	3.06747	0.00215878	0.00766922
TMEM139	1459.54	0.606633	0.119004	5.09758	3.44023e-07	2.87065e-06
PAOX	228.976	0.606439	0.193114	3.14032	0.00168765	0.00618875
LOC642852	211.003	0.605723	0.20028	3.02438	0.0024914	0.0087155
JOSD1	2797.58	0.605404	0.134394	4.5047	6.6467e-06	4.3541e-05
SLC35F3	178.173	0.604882	0.224593	2.69323	0.00707627	0.0216013
KLF3	4519.37	0.604674	0.139617	4.33093	1.48479e-05	9.01338e-05
FOXO3	1415.4	0.604424	0.126078	4.79405	1.63447e-06	1.21671e-05
MEX3C	623.867	0.603952	0.143361	4.21281	2.52208e-05	0.000145122
USF1	859.006	0.603918	0.157222	3.84118	0.000122445	0.00059908
GNB5	624.067	0.603825	0.143844	4.19779	2.69533e-05	0.000154257
PPDPF	3429.54	0.603805	0.154599	3.90561	9.39879e-05	0.000472731
ZNF302	495.608	0.60349	0.150262	4.01624	5.91341e-05	0.000311742
PLEKHM2	1297.99	0.603255	0.133333	4.52441	6.05644e-06	3.99377e-05
CORO1B	5764.65	0.601357	0.14737	4.08059	4.49224e-05	0.000243093
TRAF3IP2	1190.05	0.601324	0.159837	3.76211	0.000168488	0.000797896
ZNF490	106.891	0.601259	0.252278	2.38332	0.0171571	0.0461873
LPAR6	385.635	0.601224	0.200219	3.00283	0.00267484	0.00927696
MKRN1	3938.85	0.600978	0.10796	5.56669	2.5962e-08	2.61958e-07
ZC2HC1A	497.041	0.600839	0.173162	3.46981	0.000520827	0.00218644
PEAK1	838.591	0.600828	0.170444	3.52507	0.000423374	0.00182199
TOB1	2139.18	0.600677	0.135304	4.43945	9.01877e-06	5.76091e-05
CPT1A	7712.83	0.600262	0.143158	4.19301	2.75282e-05	0.000157305
ALKBH2	324.712	-0.60001	0.188311	-3.18628	0.00144116	0.00538961
ABHD12	3288.46	0.570125	0.107607	5.29822	1.16938e-07	1.05812e-06
PDE9A	359.423	-0.600267	0.177718	-3.37764	0.000731103	0.00294476
LSM11	296.09	-0.600361	0.173299	-3.46431	0.000531593	0.00222288
C19orf24	583.456	-0.600674	0.180095	-3.33532	0.000851998	0.00337586
NDUFA4	2022.6	-0.600724	0.128227	-4.68485	2.80168e-06	1.99396e-05
NAT14	258.949	-0.600769	0.226127	-2.65678	0.00788912	0.0237279
NUDT19	269.97	-0.60078	0.197499	-3.04194	0.00235055	0.00827943
DRAP1	1900.54	-0.601024	0.146293	-4.10835	3.9849e-05	0.000218254
MTPAP	701.845	-0.601262	0.135873	-4.42519	9.63574e-06	6.11851e-05
NELFCD	3462.08	-0.601528	0.123891	-4.85529	1.20213e-06	9.14982e-06
LOC100130872	156.781	-0.601576	0.21425	-2.80782	0.00498775	0.015917
ITM2C	655.823	-0.601755	0.215047	-2.79825	0.00513803	0.0163267
NUDCD2	656.903	-0.603668	0.150671	-4.00652	6.16207e-05	0.000323129
CCDC18	298.829	-0.603874	0.24403	-2.47459	0.0133388	0.0374365
UST	523.298	-0.60443	0.149225	-4.05047	5.11147e-05	0.00027274
ELOVL5	1757.31	-0.604804	0.149761	-4.03846	5.38042e-05	0.000285761
C14orf1	438.763	-0.604822	0.163825	-3.69189	0.000222597	0.0010242
GMPS	1507.51	-0.604904	0.121378	-4.98363	6.2402e-07	5.00795e-06
LRFN4	1133.43	-0.605428	0.147185	-4.11338	3.89914e-05	0.000214029
LRRCC1	376.37	-0.605515	0.188459	-3.21299	0.00131362	0.00497254
PHC2	2290.04	-0.605857	0.149916	-4.04131	5.31528e-05	0.000282704
UBA2	2267.19	-0.605893	0.11226	-5.39723	6.76772e-08	6.37946e-07
ACADVL	8814.4	0.531028	0.100677	5.27457	1.33069e-07	1.18821e-06
ANTXR2	3750.8	-0.606287	0.136696	-4.4353	9.19441e-06	5.86075e-05
SLC25A4	262.838	-0.606381	0.199609	-3.03785	0.00238272	0.00837296
SNU13	1862.56	-0.606655	0.140928	-4.30471	1.67207e-05	9.97952e-05
ITGB1	28945.8	-0.60697	0.117571	-5.16258	2.43564e-07	2.07657e-06
EIF4A3	1422.17	-0.607705	0.138561	-4.38582	1.1555e-05	7.20521e-05
TBC1D7	231.271	-0.608069	0.193091	-3.14913	0.00163758	0.00602707
SLC52A2	4128.97	-0.608133	0.122893	-4.94845	7.48054e-07	5.91096e-06
POLR3E	837.316	-0.608283	0.148138	-4.1062	4.02229e-05	0.000220059
STRA6	284.376	-0.608531	0.196116	-3.10292	0.00191624	0.00691804
NEMP2	294.361	-0.60901	0.1811	-3.36283	0.000771479	0.00308819
GEMIN7	192.526	-0.609061	0.211623	-2.87805	0.00400142	0.0131728
TGFBI	6812.72	-0.609474	0.10879	-5.60232	2.115e-08	2.17147e-07
SSB	1995.44	-0.609502	0.130318	-4.67705	2.91034e-06	2.06341e-05
UBE2G2	717.255	-0.609731	0.145688	-4.18517	2.8495e-05	0.00016227
XPO6	2683.86	-0.610566	0.113381	-5.38507	7.2415e-08	6.7789e-07
GM2A	732.862	-0.610583	0.133499	-4.57369	4.7921e-06	3.23153e-05
MRPS2	954.309	-0.611229	0.159796	-3.82506	0.000130741	0.000636534
NAA10	994.02	-0.61147	0.161829	-3.77848	0.000157787	0.000752479
SMC3	3653.45	-0.611519	0.125468	-4.87389	1.09423e-06	8.39288e-06
GCN1	6527.84	-0.611625	0.115233	-5.30772	1.11004e-07	1.0081e-06
SRSF3	4993.71	-0.57998	0.110606	-5.24368	1.57409e-07	1.38809e-06
SPICE1	205.072	-0.61168	0.225375	-2.71406	0.00664643	0.0204399
POLH	258.837	-0.611846	0.230927	-2.64952	0.00806067	0.024195
TIMP4	219.274	-0.61203	0.216975	-2.82074	0.00479132	0.0153692
TWISTNB	603.748	-0.612805	0.194495	-3.15074	0.00162857	0.00599569
NOP10	688.146	-0.613544	0.162461	-3.77655	0.000159017	0.000757376
GRK5	988.132	-0.613807	0.131162	-4.67975	2.87222e-06	2.03929e-05
PPM1G	3696.39	-0.614129	0.120305	-5.10478	3.31181e-07	2.76814e-06
GALK2	351.135	-0.614148	0.168253	-3.65015	0.000262083	0.00118394
CEP76	257.018	-0.614227	0.188379	-3.26059	0.00111181	0.0042859
GCNT3	3458.53	-0.614999	0.175314	-3.50798	0.00045152	0.00192698
NANS	647.092	-0.615682	0.134985	-4.56111	5.08833e-06	3.41429e-05
ATP5B	16971.5	-0.615833	0.111016	-5.54723	2.90227e-08	2.89702e-07
PITPNM3	281.028	-0.616521	0.207514	-2.97098	0.00296853	0.0101495
IBA57	234.965	-0.616609	0.196951	-3.13077	0.00174346	0.0063621
MRPL42	847.787	-0.617077	0.159907	-3.85897	0.000113867	0.000561534
PPA2	968.18	-0.617124	0.133723	-4.61495	3.93185e-06	2.70653e-05
LSM5	717.827	-0.61717	0.152345	-4.05113	5.09718e-05	0.000272172
CHCHD1	447.713	-0.617846	0.170077	-3.63274	0.000280422	0.00125688
BMP4	7289.57	-0.618236	0.121333	-5.09538	3.48043e-07	2.90094e-06
FEZ2	2247.84	-0.618346	0.113291	-5.45802	4.8147e-08	4.64424e-07
KPNA2	2397.27	-0.618372	0.152527	-4.05417	5.03118e-05	0.00026913
PVRL1	2371.06	-0.618649	0.12939	-4.78129	1.74177e-06	1.28886e-05
GAR1	195.678	-0.618885	0.223404	-2.77024	0.00560143	0.017578
WBSCR16	2262.52	-0.618905	0.129583	-4.77613	1.78701e-06	1.3171e-05
OIP5-AS1	179.876	-0.619097	0.253691	-2.44036	0.0146728	0.0405768
MAP7	646.061	-0.619307	0.173472	-3.57007	0.000356887	0.00156157
SRRD	146.905	-0.619646	0.236705	-2.6178	0.00884987	0.0263043
MKKS	955.401	-0.619712	0.125032	-4.95641	7.18071e-07	5.69224e-06
PIGK	418.041	-0.619761	0.172535	-3.59209	0.000328035	0.00144693
SSBP1	427.38	-0.620073	0.168176	-3.68705	0.00022687	0.00104224
MYH9	36226.1	0.569132	0.109432	5.20079	1.98447e-07	1.71745e-06
TMC7	605.854	-0.620383	0.152451	-4.0694	4.71345e-05	0.000253957
UCHL3	170.802	-0.620679	0.211348	-2.93677	0.00331652	0.0111672
UTP14A	977.091	-0.621206	0.13069	-4.75329	2.00137e-06	1.45851e-05
ZDHHC6	1720.1	-0.621213	0.130054	-4.77658	1.78299e-06	1.31479e-05
SNRPD3	1345.46	-0.621768	0.147136	-4.22581	2.38081e-05	0.000137684
MDH1	3915.4	-0.586547	0.113048	-5.1885	2.11995e-07	1.82939e-06
NASP	2969.4	-0.622295	0.1118	-5.56614	2.60449e-08	2.62616e-07
ATP5A1	10383.3	-0.622371	0.112141	-5.54988	2.85864e-08	2.85538e-07
DUS1L	1054.13	-0.622413	0.140711	-4.42334	9.71866e-06	6.16591e-05
MICAL3	2351.42	0.586631	0.113147	5.18466	2.16404e-07	1.86313e-06
TGFBR2	14259.8	-0.622436	0.106498	-5.84458	5.07859e-09	5.71217e-08
ELP6	325.17	-0.622887	0.171502	-3.63195	0.000281291	0.00126002
TRMT6	580.681	-0.623183	0.148536	-4.1955	2.7227e-05	0.000155764
RFT1	438.421	-0.623391	0.163228	-3.81914	0.00013392	0.000650947
TMEM59	3969.33	0.594006	0.114691	5.17918	2.22858e-07	1.91316e-06
TELO2	1335.08	-0.623397	0.119797	-5.20378	1.95276e-07	1.69592e-06
MRPL51	945.807	-0.624035	0.154336	-4.04334	5.26944e-05	0.000280466
ECT2	2206.61	-0.624472	0.17323	-3.60486	0.000312316	0.00138649
C6orf141	1062.91	-0.625168	0.178205	-3.50814	0.000451252	0.00192693
WDR74	1132.74	-0.625895	0.153038	-4.0898	4.31753e-05	0.000234576
PTGIS	4082.88	0.589759	0.11411	5.16834	2.36185e-07	2.02059e-06
CMC2	265.942	-0.626702	0.178281	-3.51524	0.000439358	0.00188045
DNTTIP1	2007.02	-0.626702	0.171485	-3.65456	0.000257619	0.00116625
LGALS3BP	6583.02	-0.626881	0.111898	-5.60224	2.11604e-08	2.17147e-07
CETN3	334.005	-0.626892	0.196904	-3.18374	0.00145384	0.00543565
MRPL13	932.247	-0.62752	0.133722	-4.69272	2.69594e-06	1.92606e-05
ZAK	1537.27	-0.627798	0.1245	-5.04256	4.59356e-07	3.76142e-06
TRMT11	326.602	-0.628403	0.173247	-3.6272	0.000286513	0.0012811
ARHGAP19	227.77	-0.628571	0.200358	-3.13724	0.00170544	0.00624937
CIB1	2543.51	-0.628798	0.118826	-5.29177	1.21137e-07	1.09082e-06
ARF6	2356.96	-0.629139	0.127227	-4.94501	7.61416e-07	6.0039e-06
TRNT1	326.357	-0.629168	0.186232	-3.3784	0.00072908	0.00293893
TP53RK	340.965	-0.629398	0.180688	-3.48334	0.000495198	0.00209063
TUFM	6584.38	-0.629508	0.124727	-5.04709	4.48595e-07	3.67532e-06
PHTF2	843.527	-0.629922	0.172046	-3.66136	0.000250879	0.00114001
PEAR1	156.026	-0.630052	0.228025	-2.76308	0.00572582	0.0179043
FAS	384.692	-0.630272	0.172118	-3.66185	0.000250399	0.00113841
TTC27	781.577	-0.630336	0.135966	-4.63598	3.55243e-06	2.47045e-05
KIFC3	1163.61	-0.630551	0.130796	-4.82087	1.42931e-06	1.0769e-05
CARS2	369.584	-0.630729	0.160694	-3.92504	8.67146e-05	0.000440159
TRMT2A	499.799	-0.630813	0.142748	-4.41907	9.91266e-06	6.2783e-05
YARS2	589.287	-0.631007	0.154987	-4.07136	4.67399e-05	0.000252287
NDUFB7	700.308	-0.631097	0.161622	-3.90478	9.43111e-05	0.000474037
UCP2	112.888	-0.63148	0.24559	-2.57128	0.0101325	0.0295882
PSMD8	1607.87	-0.631586	0.130104	-4.85449	1.20699e-06	9.18213e-06
SLC35A4	1852.54	-0.59615	0.116191	-5.1308	2.88512e-07	2.43333e-06
TFAM	1187.2	-0.631783	0.166759	-3.78861	0.000151492	0.00072618
CSRP1	1195.36	-0.632071	0.141403	-4.47001	7.82157e-06	5.04828e-05
PTPN1	1592.08	-0.593546	0.115833	-5.12416	2.98867e-07	2.51639e-06
C7orf50	850.114	-0.632272	0.144819	-4.36594	1.26579e-05	7.81121e-05
STOML2	2235.77	-0.632417	0.145185	-4.35594	1.32494e-05	8.14254e-05
LDLRAD3	256.413	-0.633526	0.231529	-2.73627	0.00621406	0.0192373
DPH6	132.873	-0.634006	0.234548	-2.7031	0.00686959	0.0210697
MPHOSPH9	1379.53	-0.634025	0.191711	-3.30719	0.000942378	0.00368906
POLR2L	861.932	-0.634309	0.152228	-4.16685	3.08842e-05	0.000174146
METTL2B	355.444	-0.634966	0.174552	-3.6377	0.000275087	0.00123482
NUP93	913.028	-0.634986	0.134951	-4.70532	2.53468e-06	1.8152e-05
IPO5	2887.56	-0.553943	0.108316	-5.11415	3.15163e-07	2.64018e-06
CARNMT1	340.656	-0.635353	0.249338	-2.54816	0.0108293	0.031277
HYLS1	717.097	-0.636216	0.171577	-3.70805	0.000208858	0.000965152
PAFAH1B1	3396.13	0.593011	0.11609	5.10819	3.25263e-07	2.7202e-06
IMMT	4605.02	-0.636511	0.103681	-6.13916	8.29606e-10	1.07044e-08
MRPL14	445.615	-0.636881	0.175506	-3.62883	0.000284705	0.00127416
MLST8	2034.48	-0.636955	0.127255	-5.00536	5.57572e-07	4.50379e-06
NIPAL3	969.081	-0.637434	0.136968	-4.65389	3.25727e-06	2.28653e-05
SH2D4A	1401.58	-0.637683	0.127905	-4.98561	6.17657e-07	4.96491e-06
NMUR2	865.338	-0.637873	0.152452	-4.18409	2.86305e-05	0.000162855
TMEM209	741.911	-0.637983	0.148766	-4.2885	1.79887e-05	0.000106552
WDR90	1162.71	-0.638305	0.12563	-5.08082	3.75813e-07	3.1098e-06
SRSF9	1270.72	-0.638474	0.128649	-4.96292	6.94405e-07	5.52226e-06
SLC4A2	5668.54	-0.57827	0.113584	-5.09114	3.55923e-07	2.96e-06
MAPK11	286.152	-0.638497	0.167028	-3.8227	0.000132	0.000642245
ISG20L2	608.158	-0.638686	0.147602	-4.32708	1.511e-05	9.15382e-05
AHSA2	2206.1	0.582219	0.11447	5.08623	3.65248e-07	3.03248e-06
TCERG1	1851.04	-0.638717	0.146527	-4.35904	1.30636e-05	8.04162e-05
SRP72	2562.6	-0.555444	0.10926	-5.08369	3.70176e-07	3.06997e-06
CCDC88C	796.947	-0.639168	0.14048	-4.54988	5.36772e-06	3.58562e-05
PDXP	308.915	-0.639185	0.183417	-3.48487	0.00049238	0.00208169
ENG	358.808	-0.63966	0.165199	-3.87207	0.000107915	0.000535017
G3BP1	3166.85	-0.639943	0.140699	-4.5483	5.40811e-06	3.60936e-05
QSOX2	1850.38	-0.640169	0.118577	-5.39874	6.71087e-08	6.32988e-07
CCT6A	30912.2	-0.640365	0.10642	-6.01733	1.77318e-09	2.1696e-08
NDUFS1	151.435	-0.640378	0.227801	-2.81112	0.00493687	0.0157817
DDX28	213.459	-0.640777	0.22633	-2.83117	0.0046378	0.0149507
AHCY	8566.28	-0.552959	0.109025	-5.07184	3.9399e-07	3.25118e-06
LRPPRC	10175	-0.544954	0.107477	-5.07044	3.96907e-07	3.27344e-06
ITGA6	7684.23	-0.641115	0.127391	-5.03264	4.83767e-07	3.94397e-06
POLR2E	2936.87	-0.57094	0.112816	-5.06082	4.17452e-07	3.43718e-06
FIBP	1690.17	-0.641266	0.148889	-4.30701	1.65472e-05	9.89184e-05
MCCC2	1399.42	-0.641394	0.134295	-4.77601	1.78809e-06	1.31725e-05
DDX54	3076.73	-0.641745	0.117175	-5.47681	4.33059e-08	4.20997e-07
MZT1	261.857	-0.64186	0.256945	-2.49804	0.0124882	0.0354162
ODF2	685.43	-0.64197	0.175557	-3.65676	0.000255423	0.00115779
HMGN2	1982.4	-0.642249	0.118168	-5.43503	5.47867e-08	5.24061e-07
NDUFS7	794.254	-0.642267	0.138397	-4.64075	3.47152e-06	2.41757e-05
GRAMD4	788.885	-0.642313	0.133775	-4.80144	1.57532e-06	1.17561e-05
ORAI1	688.262	-0.642814	0.146126	-4.39903	1.08738e-05	6.81465e-05
SCLT1	180.138	-0.642954	0.260871	-2.46464	0.0137149	0.0383262
BORA	146.712	-0.643025	0.273292	-2.35289	0.0186283	0.049495
CHST14	201.967	-0.643079	0.223293	-2.87998	0.00397701	0.0131007
PUF60	140.155	-0.643157	0.230534	-2.78986	0.00527315	0.0166884
SHQ1	283.552	-0.644264	0.215113	-2.99501	0.00274437	0.00947843
CSTF2T	460.903	-0.644438	0.16557	-3.89224	9.93224e-05	0.000497213
ADAP1	1993.32	-0.644849	0.11602	-5.55808	2.72762e-08	2.73551e-07
TGDS	173.723	-0.644926	0.228877	-2.81779	0.00483555	0.0155004
RIF1	2175.59	-0.645259	0.187675	-3.43818	0.000585645	0.0024197
CRIP1	1542.14	-0.646142	0.161489	-4.00114	6.30369e-05	0.000329975
PDCD6	2146.1	-0.646187	0.126897	-5.0922	3.5393e-07	2.94671e-06
GALNT2	2075.79	-0.646314	0.129104	-5.00613	5.5534e-07	4.4882e-06
ZC3HAV1L	157.213	-0.646447	0.2495	-2.59097	0.00957055	0.0281822
TYSND1	934.748	-0.646496	0.17228	-3.75259	0.000175017	0.000824099
ATIC	3425.81	-0.646996	0.111122	-5.82237	5.80176e-09	6.49126e-08
HAUS6	717.315	-0.647169	0.163162	-3.96641	7.29625e-05	0.000377032
ASUN	1120.8	-0.647315	0.129996	-4.97949	6.37513e-07	5.10799e-06
DENND5A	1843.67	0.57504	0.114571	5.01905	5.19264e-07	4.21492e-06
ALG6	283.275	-0.647373	0.202902	-3.19057	0.00141992	0.00531847
ALDOA	28639.4	-0.647411	0.138576	-4.6719	2.98425e-06	2.10978e-05
ELAVL1	1575.49	-0.647412	0.13132	-4.93002	8.22208e-07	6.44575e-06
GADD45GIP1	585.178	-0.648032	0.190418	-3.40321	0.000665989	0.00271255
XXYLT1	135.539	-0.648218	0.232977	-2.78233	0.005397	0.0170117
PXN	6901.94	-0.537214	0.107232	-5.00983	5.44775e-07	4.40759e-06
DOHH	217.478	-0.650516	0.2177	-2.98813	0.00280693	0.00967879
ABCB10	811.424	-0.650562	0.165228	-3.93735	8.23865e-05	0.000419906
NCAPD2	3917.7	-0.65066	0.13961	-4.66055	3.15371e-06	2.22269e-05
NOL4L	1867.88	0.564736	0.112896	5.00226	5.66612e-07	4.57433e-06
DOLPP1	325.701	-0.650695	0.170921	-3.807	0.000140664	0.000679517
HMGCR	2057.58	-0.65099	0.117469	-5.54181	2.9936e-08	2.9802e-07
AIMP2	555.735	-0.651312	0.147097	-4.42778	9.52101e-06	6.04824e-05
NDUFS5	1233.26	-0.651878	0.157441	-4.14045	3.46629e-05	0.000192682
SGCB	495.843	-0.65218	0.157174	-4.14942	3.33326e-05	0.000186051
MGME1	953.262	-0.652342	0.129732	-5.02837	4.94672e-07	4.02847e-06
HTATIP2	1815.54	0.581619	0.116634	4.9867	6.14209e-07	4.93985e-06
MALSU1	445.343	-0.652517	0.156121	-4.17955	2.92087e-05	0.000165638
PPP1CC	5672.62	-0.535741	0.107493	-4.98397	6.22923e-07	5.00454e-06
CHST11	1421.84	-0.652569	0.163539	-3.9903	6.59903e-05	0.000343625
COA6	267.965	-0.652808	0.178453	-3.65814	0.00025405	0.00115254
CEP152	342.642	-0.653023	0.253362	-2.57743	0.00995387	0.0291382
NUP85	1139.08	-0.653196	0.12939	-5.04827	4.45818e-07	3.65659e-06
ORC5	462.82	-0.653433	0.161141	-4.05504	5.01248e-05	0.000268419
TXNDC17	469.832	-0.653496	0.158173	-4.13152	3.60376e-05	0.000199209
PFKL	3753.7	-0.551747	0.110859	-4.977	6.45773e-07	5.16861e-06
ARMC7	387.134	-0.653774	0.17278	-3.78386	0.000154413	0.00073828
C9orf142	743.194	-0.653911	0.141084	-4.63492	3.57073e-06	2.48087e-05
PTRH2	289.247	-0.653974	0.173726	-3.7644	0.000166947	0.000791857
PTTG1	1255.12	-0.65442	0.148596	-4.40401	1.06268e-05	6.67951e-05
PGAP1	2051.53	-0.65447	0.172958	-3.78399	0.000154334	0.00073814
TMEM129	781.277	-0.654986	0.142907	-4.58329	4.57725e-06	3.09785e-05
CHST10	321.281	-0.655305	0.193348	-3.38925	0.000700836	0.0028382
SLC41A1	443.8	-0.655716	0.152613	-4.2966	1.7344e-05	0.000103184
TRNP1	3153.68	-0.6562	0.169556	-3.8701	0.000108791	0.000538643
ACBD5	4543.1	0.578287	0.116507	4.96355	6.92146e-07	5.50723e-06
UCHL5	657.572	-0.65671	0.146389	-4.48605	7.25557e-06	4.71565e-05
B3GALT6	439.771	-0.657532	0.179849	-3.65603	0.000256156	0.00116033
MB21D1	233.832	-0.657705	0.203714	-3.22857	0.0012441	0.00473342
HSP90AA1	14529	-0.65794	0.144791	-4.54407	5.51794e-06	3.67608e-05
NCAPH2	851.112	-0.658162	0.149111	-4.41392	1.01518e-05	6.41067e-05
BCL7C	315.021	-0.65864	0.192351	-3.42415	0.00061672	0.00253334
S100A11	6448.31	-0.659117	0.148409	-4.44123	8.94455e-06	5.71615e-05
ATG4C	178.977	-0.660004	0.216424	-3.04958	0.00229158	0.00808946
MRPS35	3367.53	-0.58189	0.117407	-4.95616	7.18997e-07	5.69559e-06
C21orf33	302.227	-0.660069	0.178391	-3.70013	0.000215491	0.000993954
GEMIN2	161.497	-0.660175	0.244375	-2.70148	0.00690315	0.0211465
PRDX6	3301.93	-0.660769	0.149024	-4.43398	9.25074e-06	5.8891e-05
CREBBP	4205.05	0.562114	0.113567	4.94964	7.43521e-07	5.87835e-06
STX2	795.445	-0.662239	0.138396	-4.7851	1.70898e-06	1.26774e-05
ELK1	670.015	-0.662824	0.159026	-4.16803	3.07249e-05	0.000173379
C19orf48	1405.65	-0.662854	0.152059	-4.35918	1.30551e-05	8.03965e-05
PPCDC	100.539	-0.663445	0.254936	-2.60239	0.00925754	0.0273577
GNL2	857.565	-0.663984	0.126656	-5.24241	1.58494e-07	1.396e-06
HPS5	960.264	-0.664089	0.150312	-4.41807	9.95868e-06	6.29941e-05
MTRR	855.867	-0.664424	0.143111	-4.64273	3.43842e-06	2.39789e-05
CENPF	4033.05	-0.665146	0.198179	-3.35629	0.000789946	0.00315112
NEMP1	1215.53	-0.665264	0.179113	-3.71422	0.000203833	0.000944564
DCUN1D4	2123.96	0.577545	0.116913	4.93996	7.81372e-07	6.145e-06
C14orf169	259.803	-0.665543	0.181352	-3.6699	0.000242647	0.00110586
ADSL	1855.84	-0.578477	0.11716	-4.93748	7.91367e-07	6.21705e-06
TRAPPC2L	668.386	-0.6656	0.150915	-4.41043	1.03166e-05	6.50647e-05
PSMD12	691.788	-0.665682	0.162896	-4.08654	4.37846e-05	0.000237713
SLC39A3	292.422	-0.666166	0.185021	-3.60049	0.000317622	0.00140586
TSFM	813.34	-0.66655	0.160581	-4.15087	3.31216e-05	0.000185012
NOC4L	565.483	-0.666754	0.160052	-4.16585	3.10197e-05	0.000174778
RGS19	232.277	-0.666788	0.203046	-3.28393	0.00102369	0.00398019
TRIB2	1198.22	-0.666965	0.220845	-3.02006	0.00252726	0.00882263
LRP5	5887.95	-0.667229	0.106593	-6.2596	3.8597e-10	5.19612e-09
DEAF1	644.319	-0.667587	0.153942	-4.33662	1.44692e-05	8.80501e-05
DMTN	1047.42	-0.667655	0.138148	-4.83289	1.34566e-06	1.01747e-05
CDC42EP1	1104.34	-0.66772	0.1788	-3.73445	0.000188129	0.00088111
SLC25A39	2235.57	-0.66785	0.110475	-6.04523	1.49195e-09	1.84519e-08
ANAPC11	771.066	-0.669012	0.16388	-4.08232	4.45878e-05	0.000241546
ILF3	7449.8	-0.669629	0.106357	-6.29608	3.05271e-10	4.18313e-09
PTCD3	2910.14	-0.669647	0.120577	-5.55371	2.79675e-08	2.79731e-07
METTL8	513.44	-0.66984	0.167882	-3.98993	6.60925e-05	0.000344037
ACYP1	139.416	-0.669866	0.216963	-3.08747	0.00201869	0.00723532
INO80C	464.605	-0.670031	0.18693	-3.58439	0.000337867	0.00148444
TNIK	951.711	-0.670371	0.140323	-4.77733	1.77639e-06	1.31122e-05
TMEM17	114.22	-0.670833	0.232477	-2.88558	0.00390688	0.0129215
GFM1	939.638	-0.670919	0.156213	-4.29489	1.74781e-05	0.000103817
TXNRD2	395.859	-0.671062	0.180817	-3.71129	0.000206209	0.000954388
C19orf47	154.753	-0.671388	0.212261	-3.16303	0.00156137	0.00578544
DDX18	2772.04	-0.671862	0.145304	-4.62384	3.76691e-06	2.60624e-05
DDX17	8100.82	0.496476	0.101299	4.90112	9.52929e-07	7.38786e-06
ALDH7A1	1728.29	-0.599531	0.122327	-4.90104	9.53288e-07	7.38786e-06
RRP12	1455.53	-0.671922	0.139331	-4.82249	1.41775e-06	1.06927e-05
UGT2B15	10.3871	2.51807	0.514304	4.89607	9.77724e-07	7.56936e-06
TM7SF3	2439.22	-0.565419	0.115504	-4.89522	9.81945e-07	7.59809e-06
CTDSP2	6447.62	0.565249	0.115497	4.89405	9.87832e-07	7.63968e-06
DPY19L1	4079.48	-0.672845	0.165308	-4.07024	4.69647e-05	0.000253317
SLC35E4	260.186	-0.673283	0.187128	-3.59798	0.000320697	0.00141778
MDFIC	1142.25	-0.673699	0.139488	-4.82979	1.36677e-06	1.03291e-05
VDAC3	2573.63	-0.584273	0.119514	-4.88872	1.01494e-06	7.83304e-06
TIMM23	1133.22	-0.674292	0.126988	-5.3099	1.09683e-07	9.97925e-07
FKBP11	343.429	-0.675195	0.175278	-3.85214	0.00011709	0.000575904
DESI1	676.711	-0.675249	0.156708	-4.30896	1.64028e-05	9.82913e-05
NDUFB9	2023.57	-0.677218	0.131868	-5.13556	2.8131e-07	2.37797e-06
DOLK	280.107	-0.67763	0.188668	-3.59165	0.000328591	0.00144882
MRPS34	2248.45	-0.678124	0.149477	-4.53664	5.71581e-06	3.8011e-05
KLHL42	656.049	-0.678246	0.162973	-4.1617	3.15891e-05	0.000177784
TMEM14A	409.917	-0.678632	0.164094	-4.13563	3.53987e-05	0.000196041
PRDX1	5549.83	-0.67872	0.128526	-5.28081	1.28612e-07	1.15256e-06
SUV39H2	345.101	-0.678981	0.168766	-4.02322	5.7409e-05	0.0003035
TRUB1	720.742	-0.679008	0.17192	-3.94957	7.82918e-05	0.000401508
ANKRD18A	91.4865	-0.679124	0.285734	-2.37677	0.0174649	0.0468777
HACD3	1202.97	-0.679203	0.161946	-4.194	2.74074e-05	0.000156675
SLC2A4RG	1537.92	-0.59841	0.122922	-4.86822	1.12606e-06	8.62809e-06
IPPK	171.086	-0.679388	0.211178	-3.21713	0.00129478	0.00490619
HSPA14	1011.36	-0.679443	0.151539	-4.48363	7.33853e-06	4.75919e-05
RAD1	490.707	-0.679565	0.174457	-3.89533	9.80657e-05	0.000491417
ELK3	789.638	-0.680459	0.146607	-4.64139	3.46075e-06	2.41133e-05
GTPBP3	304.304	-0.680789	0.181767	-3.74539	0.000180113	0.00084649
KBTBD6	210.377	-0.680971	0.23253	-2.92854	0.00340563	0.0114388
MEIS2	628.252	-0.681492	0.163306	-4.17311	3.00473e-05	0.000170006
ACTL6A	1178.96	-0.681647	0.138674	-4.91546	8.8572e-07	6.90732e-06
DONSON	465.888	-0.682146	0.159965	-4.26434	2.00491e-05	0.000117727
HARS	1551.55	-0.683527	0.126358	-5.40945	6.3217e-08	5.98934e-07
FTSJ2	470.106	-0.683537	0.1597	-4.28014	1.86777e-05	0.000110327
KLHDC4	587.238	-0.683681	0.148568	-4.6018	4.18855e-06	2.85815e-05
TRIAP1	486.27	-0.68369	0.154048	-4.43816	9.073e-06	5.7891e-05
TTC39A	207.967	-0.683866	0.222499	-3.07356	0.00211518	0.00753948
RPL22L1	253.121	-0.684096	0.241475	-2.83299	0.00461146	0.0148776
ELAC2	1495.37	-0.68433	0.125845	-5.43788	5.39171e-08	5.16737e-07
SIRPA	223.977	-0.684439	0.282719	-2.42091	0.0154816	0.0424747
NBEAL2	2284.05	-0.684681	0.117702	-5.8171	5.98784e-09	6.6844e-08
HSP90AB1	27460.6	-0.509048	0.105001	-4.84803	1.2469e-06	9.46162e-06
FKBP14	215.668	-0.685218	0.21415	-3.19971	0.00137567	0.00518204
U2AF2	2687.16	-0.686597	0.123259	-5.57038	2.54187e-08	2.57872e-07
ERCC2	489.046	-0.686776	0.155292	-4.42248	9.75722e-06	6.18774e-05
IVD	856.607	-0.687019	0.131092	-5.24072	1.59948e-07	1.40797e-06
AARS2	260.577	-0.688475	0.175479	-3.9234	8.73093e-05	0.000442725
EML4	6310.24	-0.552385	0.114272	-4.83397	1.33838e-06	1.01248e-05
MANEA	430.341	-0.688951	0.231569	-2.97515	0.00292845	0.0100282
CLUH	3468.04	-0.689125	0.116356	-5.92254	3.16997e-09	3.69946e-08
SGOL2	634.76	-0.68925	0.243459	-2.83108	0.00463916	0.0149519
UTP18	841.263	-0.689522	0.139545	-4.94122	7.76344e-07	6.11258e-06
DDX56	1656.77	-0.690011	0.139196	-4.95712	7.1547e-07	5.67464e-06
HSD3B7	2541.96	-0.690058	0.160392	-4.30231	1.69027e-05	0.00010076
KIAA1217	1235.52	0.599701	0.12439	4.82116	1.42728e-06	1.07591e-05
CBX5	2677.83	-0.690244	0.166917	-4.13525	3.54571e-05	0.000196219
GNA15	324.183	-0.690698	0.182492	-3.7848	0.000153829	0.000735961
APEH	2399.89	-0.691104	0.116513	-5.93155	3.00083e-09	3.51307e-08
POLD3	803.537	-0.691285	0.142296	-4.85809	1.18521e-06	9.03491e-06
REEP4	1120.11	-0.691401	0.133842	-5.16581	2.39395e-07	2.04336e-06
STOML1	104.756	-0.69151	0.249662	-2.76978	0.00560939	0.0175993
ALDH9A1	1570.93	-0.558965	0.116148	-4.81251	1.49046e-06	1.11957e-05
TMX2	1244.06	-0.691673	0.132749	-5.21037	1.88461e-07	1.6396e-06
PKP3	2695.86	-0.692214	0.12571	-5.50645	3.66135e-08	3.58981e-07
HDAC1	3523.33	-0.69241	0.117669	-5.8844	3.9949e-09	4.58675e-08
MTCH2	2170.11	-0.558317	0.116086	-4.8095	1.51306e-06	1.13426e-05
GLA	775.209	-0.692729	0.158572	-4.36854	1.25081e-05	7.72835e-05
PIM2	153.457	-0.692846	0.236478	-2.92986	0.00339115	0.0113979
PPIB	347.998	-0.693098	0.164348	-4.21727	2.47279e-05	0.000142616
NABP2	974.813	-0.694509	0.137813	-5.03951	4.6673e-07	3.81342e-06
ARHGEF16	507.188	-0.69471	0.192793	-3.6034	0.00031408	0.00139349
IARS2	5745.59	-0.492697	0.102552	-4.80435	1.55257e-06	1.16038e-05
MAP7D3	571.375	-0.694965	0.149471	-4.6495	3.32745e-06	2.32922e-05
LAGE3	548.713	-0.695385	0.184874	-3.7614	0.000168965	0.000799898
CYB561A3	1241.13	-0.695458	0.135928	-5.11637	3.11466e-07	2.61646e-06
PTPMT1	585.092	-0.695851	0.166635	-4.1759	2.96809e-05	0.00016806
MRGBP	1106.01	-0.695901	0.136741	-5.08919	3.59601e-07	2.98892e-06
[truncated: 24,486 more rows]

## Sheet: PM_vs_P
Gene name	Baseline mean	Log2FC	Std Err	Wald	pval	padj
NLRP3	84.6849	-4.87863	0.391829	-12.4509	1.38278e-35	2.46726e-33
TNS4	118.57	-4.53465	0.379878	-11.9371	7.57868e-33	1.10884e-30
ETV1	473.112	-4.17161	0.214596	-19.4394	3.58667e-84	5.83073e-81
ETV5	439.92	-4.1248	0.268041	-15.3887	1.94814e-53	9.19458e-51
SH3TC2	527.891	-3.67648	0.252014	-14.5884	3.33006e-48	1.13307e-45
ETV4	1413.62	-3.54645	0.157236	-22.5549	1.20175e-112	8.79143e-109
VGF	1220.69	-3.43831	0.170305	-20.1891	1.22065e-90	3.57186e-87
ACTL8	39.11	-3.4205	0.429971	-7.95518	1.78866e-15	5.3408e-14
MYEOV	478.271	-3.3888	0.204008	-16.6111	5.79262e-62	4.70843e-59
PTHLH	109.992	-3.25185	0.308007	-10.5577	4.67887e-26	3.7408e-24
ANXA10	437.785	-3.19919	0.196024	-16.3204	7.06727e-60	4.92387e-57
KIAA0040	2537.04	-3.1743	0.125035	-25.3874	3.47678e-142	5.08688e-138
DCLK1	34.3586	-3.16098	0.425851	-7.42275	1.14716e-13	2.81613e-12
IL1B	53.8182	-3.14859	0.358855	-8.774	1.72434e-18	7.12677e-17
WNT10B	42.1378	-3.11037	0.401446	-7.74791	9.34165e-15	2.62e-13
DUSP6	2735.97	-3.01191	0.343066	-8.77939	1.64357e-18	6.8122e-17
STEAP3	574.576	-2.99934	0.153628	-19.5234	6.94773e-85	1.45217e-81
ELFN1	90.3253	-2.9789	0.296492	-10.0472	9.45534e-24	6.40468e-22
LOC101927229	23.9865	-2.94431	0.443662	-6.63639	3.21467e-11	5.79949e-10
SYTL5	1141.97	-2.94013	0.160778	-18.2869	1.05266e-74	1.40013e-71
ASIC1	110.524	-2.88838	0.302055	-9.56245	1.15e-21	6.52158e-20
NTSR1	3758.72	-2.87993	0.152493	-18.8857	1.49522e-79	2.18766e-76
LRP8	319.397	-2.86159	0.181994	-15.7236	1.04293e-55	6.10364e-53
NME1	266.869	-2.8572	0.222061	-12.8667	6.92761e-38	1.31634e-35
SHC3	88.8573	-2.85129	0.290201	-9.82523	8.76707e-23	5.45834e-21
COL13A1	127.199	-2.82484	0.297874	-9.48334	2.46277e-21	1.32473e-19
MYH15	620.019	-2.82282	0.156358	-18.0536	7.39255e-73	8.32003e-70
LINC00941	177.012	-2.80132	0.222774	-12.5747	2.90854e-36	5.31936e-34
PHLDA1	3468.52	-2.77736	0.13151	-21.119	5.31771e-99	1.94509e-95
FOXL1	1686.91	-2.70429	0.160824	-16.8153	1.88564e-63	1.7243e-60
CGREF1	314.093	-2.68234	0.179308	-14.9593	1.35347e-50	5.50073e-48
PSAT1	371.987	-2.65851	0.182159	-14.5944	3.04814e-48	1.06184e-45
ELFN1-AS1	85.5362	-2.64582	0.307751	-8.59729	8.16214e-18	3.11802e-16
AQP3	1578.9	-2.61164	0.193126	-13.523	1.144e-41	2.83692e-39
SKAP1	132.495	-2.57644	0.256603	-10.0406	1.01105e-23	6.81688e-22
LRRC66	381.104	-2.53481	0.193362	-13.1092	2.91736e-39	6.27705e-37
SPRY4	929.577	-2.49754	0.228009	-10.9537	6.38073e-28	5.83478e-26
ANXA13	3937.51	-2.49581	0.116594	-21.4059	1.17647e-101	5.73763e-98
CCND1	4500.58	-2.492	0.145247	-17.157	5.56834e-66	5.43136e-63
CA9	587.235	-2.46544	0.264174	-9.33263	1.0328e-20	5.17496e-19
MTTP	252.198	-2.42804	0.313913	-7.73473	1.03625e-14	2.88239e-13
SDF2L1	120.375	-2.40431	0.249526	-9.63549	5.66194e-22	3.2873e-20
FJX1	158.501	-2.39796	0.256819	-9.33718	9.89386e-21	4.97447e-19
CLDN2	776.476	-2.38912	0.485077	-4.92523	8.42603e-07	7.60057e-06
SCFD2	174.574	-2.38827	0.248687	-9.6035	7.72729e-22	4.43365e-20
GATA2	168.538	-2.37623	0.29801	-7.97365	1.54057e-15	4.62837e-14
LAMA2	407.571	-2.37312	0.179349	-13.2318	5.74706e-40	1.31383e-37
SLC14A1	288.305	-2.34596	0.480872	-4.87856	1.06866e-06	9.44745e-06
MYC	3981.16	-2.32665	0.151283	-15.3795	2.24791e-53	1.02779e-50
HAS2	884.272	-2.32255	0.16375	-14.1836	1.15831e-45	3.45863e-43
HS3ST1	518.375	-2.31639	0.211111	-10.9724	5.18733e-28	4.86512e-26
LOC101929371	20.6469	-2.31465	0.450402	-5.13907	2.76104e-07	2.71301e-06
ANK1	1208.41	-2.31003	0.148644	-15.5407	1.84023e-54	8.9748e-52
FAM216A	319.652	-2.30764	0.20624	-11.1891	4.61157e-29	4.68554e-27
CABP1	21.0505	-2.29487	0.442643	-5.18447	2.16629e-07	2.1676e-06
GOLGA7B	160.776	-2.29285	0.316773	-7.23816	4.54807e-13	1.03973e-11
SLC28A3	26.7388	-2.2395	0.455339	-4.91831	8.72932e-07	7.84995e-06
FGFR4	1663.6	-2.23245	0.163766	-13.6319	2.58657e-42	6.63931e-40
LYPD3	212.905	-2.23179	0.262401	-8.50527	1.81167e-17	6.57729e-16
TESC	225.391	-2.22325	0.280921	-7.91417	2.48917e-15	7.34254e-14
ELOVL6	949.086	-2.21997	0.141755	-15.6606	2.81252e-55	1.46964e-52
SYTL2	1266.69	-2.20534	0.234658	-9.39809	5.55619e-21	2.8325e-19
LINC00173	224.356	-2.19844	0.197356	-11.1395	8.05807e-29	7.96606e-27
ICAM5	46.6097	-2.18629	0.352918	-6.1949	5.83227e-10	8.7971e-09
SH2D5	71.8578	-2.13733	0.313465	-6.8184	9.20602e-12	1.80071e-10
JAG1	2752.57	-2.13208	0.135811	-15.6989	1.54001e-55	8.66614e-53
THBD	776.658	-2.12564	0.381473	-5.57219	2.51558e-08	2.95389e-07
SHB	772.11	-2.11872	0.145751	-14.5366	7.10683e-48	2.31067e-45
MALL	477.993	-2.11466	0.1809	-11.6896	1.44041e-31	1.91588e-29
SYT12	164.384	-2.0914	0.290301	-7.20423	5.83714e-13	1.31795e-11
FAM84B	6375.81	-2.09076	0.161005	-12.9856	1.47639e-38	3.00015e-36
CD14	38.4192	-2.06316	0.388815	-5.30628	1.11885e-07	1.17515e-06
FKBP10	49.3539	-2.0612	0.362487	-5.68628	1.29833e-08	1.60302e-07
RAB7B	35.1955	-2.04715	0.420512	-4.86822	1.12607e-06	9.8869e-06
C6orf1	278.776	-2.03285	0.183224	-11.0948	1.32888e-28	1.2876e-26
SRM	841.844	-2.01584	0.138365	-14.569	4.4255e-48	1.47158e-45
KANK1	59.9749	-2.01519	0.360856	-5.58448	2.34398e-08	2.76571e-07
CD320	560.219	-1.9843	0.15392	-12.8917	5.01057e-38	9.77462e-36
TNC	1041.29	-1.98326	0.232153	-8.54291	1.30882e-17	4.86023e-16
EGR2	48.8935	-1.98234	0.418396	-4.73796	2.15883e-06	1.78149e-05
WNK4	1218.55	-1.98113	0.145204	-13.6438	2.19844e-42	5.74381e-40
IMPDH1	879.635	-1.97852	0.140643	-14.0677	6.0018e-45	1.72181e-42
AGMAT	507.515	-1.95991	0.161102	-12.1656	4.73695e-34	7.61608e-32
SLC25A15	180.084	-1.95728	0.265428	-7.37407	1.65501e-13	3.99578e-12
GALNT5	2272.39	-1.94593	0.230948	-8.42585	3.5813e-17	1.27489e-15
POLR3G	260.714	-1.93966	0.212441	-9.13036	6.82744e-20	3.18128e-18
DDN	21.193	-1.93782	0.439655	-4.40759	1.04528e-05	7.63526e-05
EVPL	2084.29	-1.93748	0.117314	-16.5153	2.84554e-61	2.19122e-58
FOSL1	1205.02	-1.93727	0.240441	-8.05714	7.80987e-16	2.42604e-14
LOC100130238	86.5207	-1.93671	0.292196	-6.62812	3.39988e-11	6.11629e-10
FERMT1	2807.45	-1.93126	0.166204	-11.6198	3.26842e-31	4.15829e-29
NAT8L	25.575	-1.92812	0.432337	-4.45975	8.20539e-06	6.14082e-05
FGFR3	115.339	-1.91711	0.261354	-7.33532	2.21185e-13	5.27063e-12
PPIL1	364.92	-1.91448	0.17804	-10.7531	5.72949e-27	4.90224e-25
MGAT5B	25.8374	-1.90846	0.427838	-4.4607	8.16927e-06	6.11692e-05
ANKRD22	36.7199	-1.90577	0.376237	-5.06534	4.07662e-07	3.88314e-06
ZNF469	244.266	-1.90406	0.217139	-8.76886	1.80477e-18	7.39653e-17
ADAT2	191.307	-1.90108	0.215531	-8.82047	1.13978e-18	4.80578e-17
NRP1	2616.73	-1.89778	0.118376	-16.0318	7.66439e-58	4.87555e-55
LINC00961	106.676	-1.88872	0.264491	-7.14098	9.26712e-13	2.04198e-11
ULBP3	44.1901	-1.88511	0.341188	-5.52515	3.29205e-08	3.82114e-07
ZHX3	516.843	-1.87157	0.206734	-9.053	1.39096e-19	6.30067e-18
ATP5G1	596.119	-1.87091	0.161109	-11.6127	3.55166e-31	4.40376e-29
ACOX2	24.1946	-1.86267	0.428373	-4.34824	1.37232e-05	9.69507e-05
TRABD2A	71.6578	-1.86101	0.320219	-5.81168	6.1849e-09	8.12309e-08
SLC37A2	502.226	-1.85987	0.151171	-12.3031	8.71392e-35	1.49992e-32
SLC45A3	367.598	-1.85805	0.164473	-11.297	1.35752e-29	1.43926e-27
FCHO1	123.649	-1.85432	0.238809	-7.76488	8.17253e-15	2.30834e-13
VPS9D1-AS1	179.747	-1.84859	0.223059	-8.28743	1.15724e-16	3.96525e-15
LGR6	1659.55	-1.83566	0.17765	-10.333	4.99533e-25	3.76735e-23
DUSP7	485.16	-1.82979	0.18198	-10.0549	8.74164e-24	5.94879e-22
FABP5	232.806	-1.82858	0.199797	-9.15221	5.57809e-20	2.62421e-18
ARSG	56.7785	-1.82242	0.343293	-5.30865	1.10438e-07	1.16079e-06
PHLDB2	592.646	-1.81677	0.250714	-7.24637	4.28096e-13	9.83277e-12
EGR1	1608.9	-1.8167	0.423064	-4.29415	1.75365e-05	0.000121428
KREMEN2	211.97	-1.80819	0.218501	-8.27541	1.28017e-16	4.34575e-15
BOLA3	108.88	-1.80624	0.260943	-6.92196	4.45437e-12	9.12772e-11
FAM86B3P	68.1709	-1.80213	0.316951	-5.68583	1.30178e-08	1.60593e-07
MRAP2	190.88	-1.79869	0.197715	-9.09738	9.25382e-20	4.24428e-18
TLDC2	134.254	-1.78514	0.238694	-7.47878	7.50173e-14	1.88587e-12
WDR4	370.07	-1.78313	0.181534	-9.82256	9.00258e-23	5.58122e-21
ALDH1B1	178.48	-1.78085	0.206032	-8.64356	5.44875e-18	2.12023e-16
ZBED2	86.6459	-1.77421	0.357478	-4.96313	6.93667e-07	6.35905e-06
KLHL32	62.919	-1.77027	0.323798	-5.46721	4.57178e-08	5.17322e-07
ZNF512B	471	-1.76867	0.208418	-8.4862	2.13507e-17	7.73223e-16
FAM104B	60.579	-1.76175	0.316406	-5.56801	2.57668e-08	3.0232e-07
ECE2	86.505	-1.75826	0.269293	-6.52916	6.61396e-11	1.1398e-09
TSPAN11	195.265	-1.74452	0.326548	-5.3423	9.17764e-08	9.81203e-07
RAC3	140.567	-1.74413	0.284734	-6.12546	9.04236e-10	1.32299e-08
IL1A	22.0405	-1.74039	0.438321	-3.97058	7.16978e-05	0.000431514
RRS1	442.185	-1.73038	0.161575	-10.7095	9.18943e-27	7.72704e-25
ONECUT3	51.6693	-1.73031	0.358078	-4.8322	1.35032e-06	1.16283e-05
RXFP4	18.22	-1.72766	0.461269	-3.74544	0.000180078	0.000977994
SLC9A2	450.259	-1.72409	0.1757	-9.81267	9.93009e-23	6.13026e-21
LOC100129940	30.0195	-1.72381	0.402908	-4.27841	1.88231e-05	0.000129357
THBS2	8824.55	-1.72282	0.130695	-13.182	1.11339e-39	2.46819e-37
B4GALT6	409.459	-1.72191	0.249545	-6.90019	5.19347e-12	1.05683e-10
TMIGD1	249.813	-1.72119	0.20861	-8.25077	1.57371e-16	5.25683e-15
SLC25A19	61.9035	-1.71809	0.306634	-5.60306	2.10603e-08	2.51127e-07
CACNA2D4	399.536	-1.71594	0.170219	-10.0808	6.71882e-24	4.61517e-22
CAMKK1	103.533	-1.71512	0.262072	-6.54448	5.97036e-11	1.03867e-09
UFSP1	25.5615	-1.71075	0.398737	-4.29043	1.7833e-05	0.000123073
DHODH	150.333	-1.70618	0.212579	-8.02611	1.00611e-15	3.09903e-14
C11orf86	55.5953	-1.70165	0.37142	-4.58147	4.61726e-06	3.60102e-05
BHLHA15	20.1633	-1.70119	0.451419	-3.76854	0.000164203	0.000901146
CCDC85B	1315.85	-1.70112	0.178567	-9.5265	1.6267e-21	8.98125e-20
CDCA7	414.519	-1.69609	0.189667	-8.94243	3.80703e-19	1.6828e-17
EFNB2	1674.33	-1.68541	0.178148	-9.46073	3.05792e-21	1.61518e-19
ST3GAL5	1876.14	-1.68304	0.159705	-10.5384	5.74547e-26	4.56858e-24
LDLR	2040.31	-1.67922	0.204237	-8.22192	2.00272e-16	6.56992e-15
HES1	395.777	-1.67748	0.267882	-6.26204	3.79976e-10	5.89547e-09
SIGMAR1	2751.21	-1.67587	0.10589	-15.8265	2.04283e-56	1.24536e-53
PC	602.979	-1.67545	0.200798	-8.34394	7.18554e-17	2.50314e-15
SSFA2	17805.7	-1.67232	0.12173	-13.738	6.0136e-43	1.62935e-40
FAM3C	9538.98	-1.67159	0.122857	-13.606	3.6886e-42	9.30482e-40
CNNM1	54.2119	-1.67066	0.37539	-4.45047	8.56825e-06	6.39276e-05
SNORD110	15.5066	-1.669	0.449715	-3.71124	0.00020625	0.00110053
ADAM19	273.77	-1.66892	0.195694	-8.52823	1.48599e-17	5.47645e-16
TCF4	23.9177	-1.66789	0.429251	-3.88558	0.000102084	0.000590623
FASN	4338.48	-1.66419	0.194902	-8.53859	1.35872e-17	5.02007e-16
METAP1D	145.39	-1.65425	0.238834	-6.92634	4.3186e-12	8.92449e-11
BOP1	1978.23	-1.6462	0.130245	-12.6392	1.2828e-36	2.37577e-34
C1QBP	1993.29	-1.64195	0.152198	-10.7883	3.91035e-27	3.4055e-25
RBP1	40.4642	-1.63503	0.43236	-3.78165	0.000155795	0.000860813
DUSP5	16.096	-1.6298	0.444508	-3.66652	0.000245875	0.00128433
MOGAT3	210.902	-1.62495	0.201986	-8.04489	8.63208e-16	2.67576e-14
LINC01116	159.472	-1.61928	0.249127	-6.49981	8.04225e-11	1.373e-09
CCDC86	712.791	-1.61697	0.14229	-11.3639	6.32849e-30	7.01455e-28
COL17A1	20998.5	-1.61259	0.103129	-15.6366	4.10172e-55	2.06939e-52
SCG2	128.901	-1.61222	0.285532	-5.64638	1.6386e-08	1.99953e-07
HOXB4	174.278	-1.61222	0.224663	-7.17618	7.16881e-13	1.60133e-11
UHRF1	238.182	-1.61041	0.204504	-7.87472	3.41508e-15	9.93361e-14
LYAR	260.287	-1.60843	0.184925	-8.69772	3.38605e-18	1.34623e-16
MARS2	250.469	-1.60781	0.210517	-7.63743	2.216e-14	5.90569e-13
ITGBL1	31.6385	-1.60255	0.439532	-3.64603	0.000266327	0.00137983
LONRF2	577.861	-1.60004	0.179363	-8.92065	4.6355e-19	2.01851e-17
ARL4C	2141.18	-1.59969	0.17656	-9.06033	1.30055e-19	5.94635e-18
UBASH3B	462.933	-1.59571	0.238876	-6.68007	2.38824e-11	4.42309e-10
VDR	400.02	-1.59534	0.230302	-6.92714	4.2944e-12	8.88704e-11
GAL	19.0173	-1.59116	0.460024	-3.45886	0.000542464	0.00258527
CCDC78	231.257	-1.5908	0.203741	-7.80793	5.81344e-15	1.66126e-13
SPON1	3528.52	-1.58208	0.142023	-11.1396	8.04913e-29	7.96606e-27
P2RX5	21.2698	-1.57891	0.452712	-3.48767	0.000487253	0.0023528
PLEKHN1	210.63	-1.57813	0.209971	-7.51593	5.65065e-14	1.43782e-12
WDR3	891.988	-1.5776	0.147051	-10.7283	7.49848e-27	6.37851e-25
PKM	14191.4	-1.57603	0.137645	-11.4499	2.35419e-30	2.75553e-28
AXIN2	361.846	-1.57587	0.19117	-8.24328	1.67555e-16	5.58427e-15
LDHA	30172.6	-1.57459	0.130468	-12.0688	1.54413e-33	2.35334e-31
PROCR	2904.25	-1.56986	0.143417	-10.9461	6.93551e-28	6.3027e-26
LPAR5	71.7067	-1.5641	0.30448	-5.13695	2.79237e-07	2.73828e-06
CLMP	4038.02	-1.56316	0.121471	-12.8687	6.75626e-38	1.30067e-35
NOP16	635.817	-1.56156	0.140335	-11.1274	9.23054e-29	9.0639e-27
TFR2	158.627	-1.55382	0.210589	-7.37847	1.6012e-13	3.88511e-12
POLR3K	268.579	-1.55051	0.18987	-8.16615	3.18396e-16	1.02835e-14
PNPLA1	23.8402	-1.54856	0.403773	-3.83523	0.000125449	0.000709761
C1orf233	400.262	-1.54809	0.17883	-8.65677	4.85306e-18	1.89853e-16
KIAA1549L	1071.81	-1.54658	0.167128	-9.25389	2.16466e-20	1.06279e-18
NOS3	395.862	-1.54574	0.16753	-9.22663	2.79289e-20	1.35307e-18
SPRED1	757.764	-1.54361	0.157479	-9.80202	1.10358e-22	6.78424e-21
DPF1	19.1299	-1.54147	0.430877	-3.57753	0.000346861	0.00174817
CIDEC	811.237	-1.541	0.188983	-8.1542	3.51508e-16	1.12536e-14
IFRD2	1129.63	-1.5408	0.127424	-12.0919	1.16491e-33	1.79409e-31
MAOB	953.863	-1.54019	0.161922	-9.51194	1.87137e-21	1.02164e-19
LINC01091	92.0529	-1.53818	0.260386	-5.90731	3.47732e-09	4.75039e-08
FXN	115.658	-1.53666	0.234685	-6.54776	5.84077e-11	1.01855e-09
PARVB	648.252	-1.53238	0.135601	-11.3007	1.30173e-29	1.3902e-27
SERPINE2	26645	-1.52783	0.147184	-10.3804	3.045e-25	2.32039e-23
PRMT3	680.336	-1.52694	0.159945	-9.54666	1.33948e-21	7.48011e-20
TOMM40L	133.284	-1.5267	0.238794	-6.39338	1.62259e-10	2.64957e-09
MILR1	22.0605	-1.52225	0.412768	-3.6879	0.000226114	0.00119519
MFSD3	717.468	-1.52043	0.182655	-8.32403	8.50245e-17	2.94785e-15
MIR100HG	233.205	-1.5175	0.268626	-5.64914	1.61256e-08	1.97269e-07
FAM86C2P	154.603	-1.51598	0.229687	-6.60021	4.10579e-11	7.30801e-10
CHAC2	87.0534	-1.51598	0.271903	-5.57543	2.46916e-08	2.90404e-07
NAV3	3126.07	-1.51321	0.145236	-10.419	2.03124e-25	1.55597e-23
EXOSC5	249.467	-1.50361	0.202367	-7.43014	1.08481e-13	2.68104e-12
TTLL12	2388.48	-1.50359	0.12208	-12.3165	7.38718e-35	1.28669e-32
SULF2	10929.9	-1.49753	0.126262	-11.8605	1.89727e-32	2.66913e-30
MYBBP1A	1278.09	-1.49518	0.142598	-10.4853	1.00943e-25	7.81429e-24
EEF2KMT	164.855	-1.49516	0.204503	-7.31117	2.64819e-13	6.2192e-12
HMGA2	1605.99	-1.49442	0.128465	-11.633	2.80197e-31	3.62793e-29
HMGA1	16934.3	-1.49392	0.152808	-9.77644	1.42119e-22	8.66393e-21
STRIP2	1487.17	-1.49305	0.14141	-10.5583	4.6502e-26	3.7383e-24
FAM86HP	58.5561	-1.49211	0.317092	-4.70562	2.53095e-06	2.06758e-05
CMSS1	287.333	-1.49164	0.167432	-8.90894	5.1525e-19	2.20428e-17
DRD1	27.7187	-1.49047	0.39397	-3.78321	0.000154818	0.000857686
HRCT1	97.896	-1.48936	0.273617	-5.44323	5.23219e-08	5.85262e-07
ITGB5	4319.22	-1.4879	0.140916	-10.5588	4.62608e-26	3.7383e-24
SH3BGRL3	4566.87	-1.4861	0.146761	-10.126	4.23746e-24	2.9523e-22
TMEM158	56.53	-1.48316	0.370234	-4.00602	6.17512e-05	0.000377079
LINC01117	35.2441	-1.48143	0.365031	-4.05837	4.9416e-05	0.000310169
PFAS	1156.35	-1.48082	0.124752	-11.8701	1.6922e-32	2.42731e-30
PYCR1	1274.05	-1.47645	0.128842	-11.4594	2.11082e-30	2.4906e-28
HOMER1	415.579	-1.47576	0.200364	-7.36541	1.7661e-13	4.24996e-12
EIF2B3	175.286	-1.47451	0.212074	-6.95283	3.58036e-12	7.46215e-11
PRDX4	555.397	-1.47139	0.152642	-9.63945	5.44799e-22	3.17568e-20
ADA	219.871	-1.47134	0.185234	-7.94314	1.97121e-15	5.86196e-14
MRPL12	1096.1	-1.47008	0.142618	-10.3078	6.49472e-25	4.77509e-23
[truncated: 26,247 more rows]

## Sheet: PM_vs_M
Gene name	Baseline mean	Log2FC	Std Err	Wald	pval	padj
[truncated: 26,485 more rows]

[truncated: 2 more sheets: M_vs_P, Normcounts]
