# Supplementary material for: Simultaneous targeting of KRAS and CDK4 synergistically induces durable growth arrest in pancreatic cancer cells
Source: Cell Death Dis. 2025 Dec 23;17(1):129. doi: 10.1038/s41419-025-08362-w (PMC12847887; doi:10.1038/s41419-025-08362-w)
Supplement: Supplementary file 4 — Supplementary Table 3 [file 41419_2025_8362_MOESM4_ESM.xlsx]

## Sheet: PalbovsCtrl_all
	p_val	avg_log2FC	pct.1	pct.2	p_val_adj
Cd81	0	1.57438	0.704	0.236	0
Hspa1b	0	2.54304	0.621	0.185	0
Hspa1a	0	2.4767	0.587	0.167	0
Fos	0	2.21749	0.72	0.31	0
Ubb	0	1.46521	0.634	0.225	0
Nfkbia	0	1.86709	0.797	0.388	0
Jun	0	1.87356	0.796	0.406	0
Cp	0	1.62916	0.708	0.318	0
Palld	0	1.30004	0.552	0.168	0
Gadd45b	0	1.97498	0.587	0.207	0
Tacc1	0	1.52186	0.57	0.192	0
Tshz2	0	0.829165	0.658	0.282	0
Btg2	0	1.76809	0.562	0.188	0
Notch1	0	1.68898	0.561	0.192	0
Jup	0	1.12365	0.652	0.286	0
Clic4	0	1.4046	0.733	0.375	0
Fstl1	0	2.01469	0.408	0.05	0
Kansl1l	0	1.71582	0.543	0.188	0
Smarca2	0	1.19142	0.571	0.218	0
Rbms3	0	1.35784	0.629	0.279	0
Fgfr1	0	1.60894	0.492	0.144	0
Atf4	0	1.19945	0.728	0.381	0
Rhoq	0	1.68426	0.516	0.169	0
Bhlhe40	0	1.10812	0.632	0.286	0
Adamts1	0	2.0204	0.49	0.145	0
Dusp1	0	1.71743	0.717	0.372	0
Ahdc1	0	1.34589	0.557	0.216	0
2900026A02Rik	0	1.19907	0.657	0.316	0
Stat3	0	1.37792	0.778	0.437	0
Tmem176a	0	1.67836	0.734	0.394	0
H2-K1	0	1.983	0.614	0.275	0
Lcn2	0	4.15846	0.391	0.053	0
Ablim1	0	1.72922	0.543	0.206	0
Ifitm3	0	1.8713	0.419	0.082	0
Bcl6	0	1.80324	0.496	0.162	0
Bag3	0	1.43931	0.642	0.309	0
Kalrn	0	1.30233	0.575	0.242	0
Ppp1r15a	0	1.89997	0.455	0.125	0
Lrch1	0	1.60993	0.546	0.217	0
Clk1	0	1.05786	0.749	0.42	0
Tns1	0	2.29986	0.455	0.126	0
Aopep	0	1.17451	0.636	0.307	0
Tob2	0	1.53232	0.57	0.242	0
Klf4	0	2.33694	0.454	0.127	0
Mgst1	0	2.79795	0.411	0.087	0
Id1	0	1.75631	0.462	0.139	0
C3	0	3.75765	0.401	0.078	0
Mmp7	0	4.01374	0.371	0.049	0
Shb	0	1.36766	0.632	0.311	0
Eif2ak3	0	1.66474	0.472	0.155	0
Cldn3	0	2.84922	0.355	0.04	0
Ddit4	0	1.31169	0.708	0.393	0
Xist	0	3.17093	0.344	0.029	0
Prom1	0	1.66351	0.427	0.114	0
Ddx3x	0	1.0942	0.777	0.466	0
Ctsc	0	0.998085	0.423	0.113	0
Ccn1	0	1.68107	0.697	0.389	0
Mcam	0	1.47138	0.409	0.102	0
Epcam	0	1.9634	0.404	0.101	0
Timp3	0	3.53303	0.349	0.046	0
Slc44a3	0	1.60903	0.449	0.148	0
Sort1	0	1.66257	0.458	0.158	0
Csrnp1	0	2.69803	0.387	0.088	0
Celsr2	0	1.60746	0.417	0.118	0
Cxxc5	0	1.73628	0.397	0.101	0
Tgfb2	0	2.12346	0.394	0.099	0
Epas1	0	2.31695	0.366	0.071	0
Ehf	0	2.40161	0.374	0.08	0
Igfbp7	0	1.19278	0.876	0.587	0
Sqstm1	0	0.835007	0.815	0.529	0
Fry	0	1.95849	0.375	0.09	0
Zfp791	0	-3.041	0.36	0.64	0
Dynap	0	-3.19387	0.163	0.442	0
Sema3f	0	1.89776	0.348	0.07	0
Gstt1	0	2.3507	0.342	0.066	0
Rhoj	0	2.329	0.348	0.073	0
Tmem176b	0	1.44536	0.821	0.548	0
App	0	1.09671	0.898	0.626	0
Pawr	0	2.26373	0.338	0.067	0
Gas6	0	4.0275	0.297	0.03	0
Ccnl1	0	0.976493	0.83	0.57	0
Rgs5	0	2.67893	0.299	0.04	0
Hes1	0	1.25738	0.841	0.59	0
B2m	0	1.18572	0.86	0.611	0
Zfp36l1	0	0.997543	0.878	0.633	0
Zswim6	0	1.12001	0.816	0.572	0
Brd2	0	0.931025	0.894	0.66	0
Slc38a2	0	0.928161	0.895	0.668	0
Wfdc18	0	4.02455	0.243	0.019	0
mt-Nd6	0	0.695481	0.939	0.718	0
Krt20	0	-1.6989	0.439	0.659	0
Mmd	0	-2.12689	0.491	0.703	0
Msln	0	-1.71008	0.545	0.757	0
Plac8	0	-1.19949	0.659	0.866	0
Itga9	0	-2.83378	0.481	0.685	0
Rbpms	0	0.785825	0.865	0.691	0
Nfib	0	0.983836	0.872	0.714	0
mt-Nd2	0	0.380701	0.974	0.856	0
Efemp2	0	-1.20395	0.696	0.775	0
mt-Nd4	0	0.782177	0.988	0.91	0
Cystm1	0	-1.19024	0.759	0.817	0
Tm4sf1	0	-1.06447	0.823	0.879	0
Lgals1	0	-1.11197	0.892	0.942	0
Tmem258	0	-1.37481	0.768	0.813	0
mt-Cytb	0	0.563588	0.995	0.953	0
Pfn1	0	-0.81381	0.951	0.91	0
mt-Nd1	0	0.53397	0.994	0.959	0
Tpi1	0	-1.3623	0.88	0.912	0
Lmna	0	-1.06491	0.906	0.879	0
Rps20	0	-1.07068	0.969	0.944	0
Rpl8	0	-0.704641	0.973	0.95	0
S100a6	0	-1.19611	0.958	0.979	0
Ldha	0	-0.924386	0.882	0.902	0
Flna	0	-0.854596	0.914	0.898	0
Sh3glb1	0	-1.06718	0.836	0.851	0
Cavin1	0	-1.05082	0.798	0.812	0
Arhgdia	0	-1.413	0.9	0.886	0
Eef1d	0	-1.39553	0.844	0.856	0
Calr	0	-1.04736	0.895	0.884	0
Actb	0	-0.620369	0.996	0.988	0
Anxa5	0	-0.860541	0.907	0.9	0
S100a11	0	-0.701575	0.951	0.944	0
Ubl5	0	-0.930821	0.86	0.853	0
Ndufa4	0	-1.19727	0.87	0.864	0
Lrba	0	-1.41722	0.935	0.941	0
Atp5j2	0	-0.945032	0.886	0.883	0
Serpinb6a	0	-0.997199	0.825	0.824	0
Ddb1	0	-0.95986	0.839	0.838	0
Fosb	4.94065645841247e-323	1.82053	0.702	0.421	1.44237524646894e-318
Eef1g	3.12249488171668e-321	-0.788115	0.86	0.855	9.11581155768367e-317
Cldn4	3.33000245297e-321	3.01647	0.277	0.038	9.72160916120062e-317
Bcl2l11	6.28451501510066e-321	1.39073	0.542	0.226	1.83470131350849e-316
Elf1	2.51084161216521e-320	1.00459	0.728	0.415	7.33015100255513e-316
Apoe	4.09382794144057e-320	0.760868	0.339	0.072	1.19515212922416e-315
Zfp703	4.55429712336461e-320	1.35577	0.586	0.273	1.32958150219506e-315
Tgm2	8.48113087651084e-320	1.21369	0.709	0.398	2.47598134808857e-315
Enah	2.03031336502002e-319	0.95788	0.659	0.341	5.92729683783944e-315
Gm43942	3.18879849138857e-319	-2.52683	0.253	0.504	9.3093783157598e-315
Jmjd1c	1.26172508372354e-318	1.04709	0.749	0.461	3.68348020942251e-314
Pcf11	4.67255667635317e-318	1.56768	0.514	0.203	1.36410619609454e-313
Rbp1	6.08373661794369e-318	1.64446	0.404	0.116	1.77608606824248e-313
Etv6	7.02343761875824e-317	0.804111	0.793	0.525	2.05042237842028e-312
Osbpl8	7.05044917574767e-317	1.39049	0.538	0.222	2.05830813236778e-312
Bicc1	8.21489372193637e-317	0.998642	0.817	0.567	2.3982560731821e-312
Atp13a3	1.46100735129177e-316	1.25332	0.636	0.328	4.2652648613612e-312
St14	1.60976784930008e-316	2.74859	0.311	0.06	4.69955625924666e-312
Ckb	4.84857161402241e-316	2.22057	0.327	0.068	1.4154919969977e-311
Ptp4a3	3.97514712831974e-315	1.63374	0.359	0.084	1.16050445264166e-310
Gm28872	6.24055407170893e-315	-2.96891	0.249	0.505	1.82186735569471e-310
mt-Te	6.66382450768538e-315	1.30417	0.497	0.18	1.94543692677367e-310
Slco3a1	6.69624457758468e-314	2.16185	0.294	0.047	0
Chd3	1.49219258750758e-313	-0.918982	0.818	0.854	0
Myof	1.36597577568576e-312	-0.812233	0.811	0.841	3.98783e-308
Edn1	3.31679813619818e-312	2.15161	0.296	0.049	9.68306e-308
Arid5b	3.83598834112859e-311	0.661537	0.753	0.444	1.11988e-306
Spty2d1	4.65384415224382e-311	1.29926	0.561	0.242	1.35864e-306
Son	9.83474097441435e-311	0.745257	0.917	0.725	2.87115e-306
Herpud1	0	1.14919	0.601	0.278	3.50497e-305
Cdkn1a	0	1.784	0.441	0.152	4.12046e-305
Eef2	0	-0.726269	0.98	0.94	7.78076e-305
Pdha1	0	-1.40955	0.745	0.788	3.36547e-304
Tiparp	0	1.49205	0.557	0.248	6.48888e-304
Gadd45g	4.49338e-308	1.36068	0.541	0.233	1.3118e-303
Atp5a1	8.76863e-308	-0.737399	0.904	0.867	2.55991e-303
Atf3	2.12179e-306	1.82271	0.487	0.192	6.19437e-302
Tut4	8.90348e-306	1.12842	0.544	0.229	2.59928e-301
Nr4a1	1.14074e-305	1.77017	0.487	0.188	3.33029e-301
S100a4	1.36654e-304	-1.45785	0.532	0.734	3.98947e-300
Fbxo11	7.22553e-304	0.930914	0.733	0.449	2.10942e-299
Zbtb11	9.82456e-304	1.23802	0.576	0.263	2.86818e-299
Fus	1.38266e-301	0.755811	0.878	0.635	4.03652e-297
Rgs2	1.49844e-301	1.3677	0.368	0.097	4.37453e-297
Garre1	1.7151e-301	1.30421	0.491	0.188	5.00707e-297
Zfp36	4.2109e-300	1.63519	0.541	0.239	1.22933e-295
Ly6e	2.36595e-299	0.777614	0.931	0.786	6.90714e-295
Stox2	5.02958e-298	3.07523	0.265	0.039	1.46834e-293
Fscn1	6.98149e-297	-0.979122	0.641	0.784	2.03818e-292
Trim8	9.93992e-297	-0.981448	0.817	0.815	2.90186e-292
Icam1	6.98913e-296	1.98397	0.52	0.235	2.04041e-291
Tob1	3.32903e-295	1.46826	0.545	0.241	9.71876e-291
Ly6a	3.72716e-294	0.752356	0.759	0.417	1.08811e-289
Cd74	2.61154e-293	2.09249	0.261	0.037	7.62414e-289
Hnrnph1	7.03026e-293	1.07004	0.587	0.271	2.05241e-288
Nedd9	4.81926e-292	0.979094	0.601	0.29	1.40694e-287
Rassf3	1.22543e-291	1.14361	0.556	0.245	3.57753e-287
Lrg1	1.60099e-291	2.33745	0.262	0.036	4.67393e-287
Nedd4l	6.0247e-291	1.21	0.642	0.344	1.75885e-286
Egr1	8.59391e-291	1.5706	0.787	0.53	2.50891e-286
Tmsb4x	3.8097e-289	-0.599665	0.992	0.977	1.11221e-284
Plk2	1.49795e-288	1.55201	0.536	0.242	4.37311e-284
Chd9	2.05968e-288	0.931206	0.572	0.253	6.01304e-284
Arhgap29	1.41601e-287	2.44125	0.251	0.032	4.13391e-283
Ucp2	2.37649e-287	1.73307	0.361	0.102	6.93791e-283
Txnip	4.78444e-287	1.27622	0.697	0.404	1.39677e-282
Slpi	8.35119e-287	2.52051	0.302	0.064	2.43805e-282
Tagln2	1.07333e-285	-0.660043	0.947	0.91	3.13347e-281
Ier5	5.44356e-285	1.48995	0.581	0.282	1.58919e-280
Lsmem1	2.36196e-284	2.06387	0.382	0.119	6.89551e-280
Creb5	2.39135e-283	1.18746	0.468	0.174	6.98131e-279
S100a10	1.95236e-282	-0.871851	0.887	0.883	5.69971e-278
Kcnq1	3.30562e-282	2.37333	0.275	0.048	9.65043e-278
Vcl	2.98099e-280	1.13252	0.634	0.343	8.7027e-276
Plat	3.2104e-280	1.01568	0.651	0.366	9.37245e-276
Sema4a	6.69921e-280	1.60531	0.358	0.099	1.95577e-275
Tgfbr2	8.13814e-280	1.56338	0.518	0.221	2.37585e-275
Cldn7	1.53836e-279	2.28992	0.303	0.066	4.49109e-275
Gabrp	7.418e-279	2.05629	0.302	0.065	2.16561e-274
Emp1	1.55011e-278	-0.929655	0.742	0.844	4.52538e-274
Rps16	2.09116e-278	0.32459	0.747	0.447	6.10493e-274
Spry1	2.48911e-278	2.10183	0.343	0.091	7.2667e-274
Csrp1	3.29529e-278	1.35968	0.566	0.276	9.62027e-274
Rapgef6	3.88383e-278	1.00497	0.715	0.441	1.13385e-273
Marchf3	8.20604e-278	2.35845	0.311	0.071	2.39567e-273
Junb	1.46145e-277	0.858014	0.926	0.743	4.26655e-273
Akap13	5.84152e-276	0.828473	0.81	0.539	1.70537e-271
Trib1	7.9381e-276	1.36953	0.563	0.272	2.31745e-271
Map3k14	8.18549e-276	1.2765	0.489	0.193	2.38967e-271
Nufip2	6.53024e-275	0.828765	0.814	0.587	1.90644e-270
Cpeb4	1.10562e-274	1.57619	0.438	0.159	3.22776e-270
Tmc4	2.47815e-274	2.30135	0.291	0.062	7.2347e-270
Sik1	8.13368e-274	1.32473	0.515	0.222	2.37455e-269
Card10	1.19122e-273	1.195	0.486	0.194	3.47766e-269
Cdk2ap2	1.57944e-273	-1.27429	0.671	0.72	4.61101e-269
Cebpd	2.05213e-273	1.57358	0.433	0.158	5.99099e-269
Hspa9	3.41594e-273	-0.947961	0.816	0.807	9.97251e-269
Btg1	9.31811e-273	0.8899	0.749	0.461	2.72033e-268
Slc44a1	7.92321e-272	1.27173	0.483	0.198	2.3131e-267
Osmr	1.41736e-271	1.73479	0.351	0.099	4.13783e-267
Myo1d	2.03376e-271	0.821197	0.613	0.308	5.93735e-267
Nr3c1	3.56603e-271	1.33273	0.464	0.183	1.04107e-266
Rbm8a	3.74199e-271	-1.27371	0.773	0.802	1.09244e-266
Abtb2	1.14201e-270	1.83292	0.451	0.181	3.33397e-266
Kdm7a	1.84942e-270	1.27844	0.452	0.168	5.39919e-266
Arid4b	4.54266e-270	0.720372	0.822	0.585	1.32618e-265
Serpinh1	1.26799e-269	1.10526	0.326	0.077	3.70178e-265
Baz2b	1.54876e-269	0.712437	0.806	0.547	4.52144e-265
Irf1	8.07057e-269	1.38468	0.48	0.197	2.35612e-264
Rhoc	1.65562e-268	-0.789018	0.81	0.844	4.83343e-264
Fkbp1a	3.31186e-268	-0.785553	0.82	0.823	9.66863e-264
Mier1	5.93433e-268	0.916316	0.562	0.262	1.73247e-263
Atp5j	1.30761e-267	0.710273	0.535	0.231	3.81743e-263
Dcdc2a	1.41634e-267	3.34741	0.219	0.023	4.13487e-263
Cpne8	2.39706e-266	1.16883	0.558	0.271	6.99796e-262
Hpn	2.44533e-266	3.4415	0.22	0.024	7.13891e-262
Arih1	3.53597e-266	0.962706	0.783	0.538	1.03229e-261
Sema6a	1.09062e-265	2.6573	0.243	0.035	3.18394e-261
Sipa1l2	1.57067e-265	1.6134	0.261	0.043	4.58542e-261
Col16a1	2.31951e-265	1.9506	0.274	0.051	6.77156e-261
Ier5l	2.43239e-265	1.22889	0.575	0.28	7.10113e-261
mt-Tm	2.40728e-264	-1.42865	0.721	0.775	7.0278e-260
Epb41l4a	5.26428e-264	2.07622	0.284	0.059	1.53685e-259
Gc	6.86748e-264	1.15465	0.351	0.096	2.00489e-259
Gm17334	7.9063e-264	2.39204	0.271	0.051	2.30816e-259
Krt18	1.13178e-263	-0.711547	0.899	0.917	3.3041e-259
Igfbp4	4.44883e-262	-0.729977	0.784	0.869	1.29879e-257
Cpe	4.58256e-262	-0.811525	0.673	0.835	1.33783e-257
Morn1	6.34078e-262	1.52763	0.449	0.174	1.85113e-257
Hspb1	7.77449e-262	1.48536	0.399	0.135	2.26969e-257
Ptp4a2	9.64127e-262	0.676372	0.851	0.644	2.81467e-257
Nfat5	2.46681e-261	0.814605	0.837	0.675	7.20161e-257
Cirbp	3.42691e-261	1.16858	0.647	0.361	1.00045e-256
Ephx1	3.7412e-261	2.22079	0.298	0.071	1.09221e-256
Pecam1	2.37779e-260	1.83464	0.442	0.173	6.94171e-256
Shroom3	3.27598e-260	1.32075	0.472	0.197	9.56389e-256
Ska3	5.02365e-260	1.50008	0.477	0.197	1.4666e-255
Ubl3	8.65621e-260	0.955585	0.655	0.368	2.52709e-255
Cdc42ep1	1.97475e-259	0.939122	0.626	0.335	5.76508e-255
Map4k3	4.4506e-259	0.700448	0.692	0.406	1.29931e-254
Hoxa3	5.15905e-259	3.6858	0.185	0.009	1.50613e-254
Acan	8.55734e-259	-1.95973	0.245	0.472	2.49823e-254
Lgals9	1.43306e-258	1.04016	0.468	0.183	4.18367e-254
Bcl9l	1.75809e-258	0.897908	0.56	0.256	5.13256e-254
Mylip	2.08282e-258	2.7335	0.232	0.032	6.0806e-254
Mrnip	2.74208e-258	1.34305	0.436	0.164	8.00522e-254
Dock1	6.05017e-258	0.744808	0.728	0.445	1.76629e-253
Ints6	7.06436e-258	1.12774	0.692	0.401	2.06237e-253
Sparc	7.97849e-258	1.17518	0.801	0.619	2.32924e-253
Dsp	6.25983e-257	1.77904	0.311	0.079	1.8275e-252
Tsc22d2	7.27465e-257	0.988904	0.709	0.459	2.12376e-252
Ly6c1	8.87774e-257	2.95382	0.374	0.121	2.59177e-252
Rsrp1	9.37942e-256	0.985775	0.75	0.461	2.73823e-251
Stt3b	1.43723e-254	1.06466	0.703	0.432	4.19584e-250
Ypel2	2.09847e-254	1.30011	0.484	0.206	6.12626e-250
Sub1	3.57875e-254	0.706442	0.736	0.449	1.04478e-249
Rora	5.94274e-254	2.11386	0.297	0.074	1.73492e-249
Id3	1.72784e-253	1.91358	0.292	0.067	5.04426e-249
Efhd2	8.35724e-253	1.44425	0.526	0.252	2.43981e-248
Rps11	1.57679e-252	0.419593	0.754	0.48	4.60327e-248
Mfsd1	1.85735e-252	1.18297	0.393	0.128	5.42234e-248
Nme1	2.1436e-252	-1.01405	0.778	0.793	6.25802e-248
Canx	3.17512e-252	-0.673993	0.901	0.862	9.26945e-248
Osgin1	5.51996e-252	1.66077	0.404	0.147	1.6115e-247
Grb10	1.0057e-251	2.58588	0.233	0.035	2.93604e-247
Hotairm1	1.01901e-251	2.4966	0.199	0.017	2.9749e-247
Kdm6a	2.82705e-250	0.866888	0.626	0.332	8.25329e-246
Snhg18	3.95168e-249	3.00593	0.206	0.022	1.15365e-244
Pamr1	3.1901e-248	2.86641	0.215	0.026	9.31318e-244
Trp53inp1	4.9462e-248	1.43544	0.335	0.1	1.44399e-243
Rps18	5.32969e-248	0.302406	0.882	0.679	1.55595e-243
Kitl	9.66785e-248	1.58429	0.418	0.162	2.82243e-243
Atp9a	1.82009e-247	2.28001	0.267	0.056	5.31356e-243
Rps24	1.07066e-246	-0.485287	0.965	0.949	3.12569e-242
Cdk17	1.30313e-246	1.02002	0.645	0.353	3.80435e-242
Amotl2	1.45228e-246	1.22211	0.53	0.258	4.23979e-242
Rack1	6.2496e-246	-0.446847	0.977	0.944	1.82451e-241
Spns2	9.10135e-246	1.51058	0.289	0.067	2.65705e-241
Nfic	1.32773e-245	1.11057	0.621	0.34	3.87617e-241
Kcnq1ot1	3.73865e-245	3.00158	0.211	0.025	1.09146e-240
Fabp4	4.38941e-245	3.24693	0.246	0.044	1.28144e-240
Polr2b	9.19083e-245	0.952823	0.676	0.391	2.68317e-240
Med13	1.60679e-244	0.931832	0.711	0.449	4.69087e-240
Brwd1	7.10136e-244	0.882731	0.633	0.343	2.07317e-239
Wfdc2	8.27584e-244	-0.863419	0.749	0.824	2.41605e-239
Ccser2	1.73354e-243	1.12014	0.471	0.197	5.06089e-239
Lncpint	7.11194e-243	0.916112	0.656	0.374	2.07626e-238
Lmcd1	1.00422e-242	2.46446	0.279	0.067	2.93172e-238
Sirt1	1.30235e-242	1.52807	0.404	0.149	3.80208e-238
Qk	1.4311e-242	0.709218	0.813	0.621	4.17795e-238
Eng	1.59561e-242	2.13158	0.347	0.108	4.65823e-238
Fcho2	3.05695e-242	0.772329	0.63	0.34	8.92447e-238
Tmsb10	4.10904e-242	-0.848528	0.887	0.917	1.19959e-237
Manf	4.32961e-242	-1.25023	0.677	0.722	1.26399e-237
Mapkapk2	5.41581e-242	0.754159	0.692	0.42	1.58109e-237
Uvrag	1.01945e-241	1.07054	0.571	0.284	2.97617e-237
Sema5a	1.36271e-241	2.29233	0.289	0.075	3.9783e-237
Ankrd12	1.7619e-241	0.969777	0.632	0.346	5.1437e-237
Ccn2	3.47901e-240	1.03413	0.563	0.282	1.01566e-235
Peli1	7.29999e-240	1.07363	0.592	0.31	2.13116e-235
Zdhhc17	3.50106e-239	1.27301	0.443	0.177	1.0221e-234
Foxo3	6.54208e-239	1.09668	0.515	0.238	1.90989e-234
Ifi27	9.77066e-239	1.34872	0.407	0.154	2.85245e-234
Pabpc1	1.81851e-238	0.265428	0.942	0.825	5.30897e-234
Erbin	3.08985e-238	0.755868	0.71	0.44	9.0205e-234
Crip2	3.74167e-238	1.64772	0.435	0.188	1.09234e-233
Cdc37	4.27777e-238	-0.841661	0.799	0.788	1.24885e-233
Ddah2	5.07217e-238	0.849049	0.665	0.377	1.48077e-233
Cbx4	7.38312e-238	1.36811	0.451	0.187	2.15543e-233
Prdm16	7.9892e-238	3.23892	0.207	0.026	2.33237e-233
Zranb3	9.66742e-238	-0.998081	0.738	0.774	2.82231e-233
Tra2b	2.11755e-237	0.885589	0.716	0.443	6.18196e-233
Tspan14	5.82867e-237	1.19355	0.521	0.248	1.70162e-232
Kdm6b	8.32246e-237	0.83922	0.76	0.495	2.42966e-232
Morf4l1	8.3693e-237	0.612699	0.657	0.351	2.44333e-232
Tmem63b	1.04568e-236	-1.14236	0.708	0.747	3.05276e-232
Klf13	1.23339e-236	0.913634	0.673	0.39	3.60075e-232
mt-Nd5	1.24355e-236	0.539102	0.952	0.83	3.63043e-232
Rps6kb1	1.57045e-236	0.930206	0.62	0.345	4.58476e-232
Grb14	2.70348e-236	1.66941	0.287	0.07	7.89254e-232
Rev3l	4.77094e-236	1.1596	0.456	0.191	1.39283e-231
Scarb2	1.5007e-235	1.25322	0.479	0.216	4.38115e-231
Ahcyl2	1.20549e-234	1.02646	0.569	0.289	3.51931e-230
Ppp2r5a	1.22061e-234	0.88183	0.593	0.309	3.56345e-230
Fam102a	1.97705e-234	1.64499	0.329	0.099	5.7718e-230
Rnf213	2.03768e-234	1.47736	0.414	0.162	5.94879e-230
Tcf7l1	2.36517e-234	1.1264	0.441	0.175	6.90488e-230
Arid4a	4.97322e-234	0.791491	0.713	0.442	1.45188e-229
Dusp16	2.13862e-233	0.909448	0.517	0.24	6.2435e-229
Sorl1	2.2891e-233	2.5157	0.22	0.033	6.68279e-229
Echdc2	2.69609e-233	1.59854	0.329	0.1	7.87096e-229
Tesc	3.16658e-233	2.33998	0.264	0.06	9.24451e-229
Axl	3.44173e-233	-1.04049	0.586	0.724	1.00478e-228
Frrs1	4.93587e-233	-0.911274	0.728	0.802	1.44098e-228
Ephb2	9.68995e-233	1.24608	0.292	0.073	2.82888e-228
Xdh	7.77281e-232	3.05871	0.204	0.026	2.26919e-227
Lnpep	1.01368e-231	0.772772	0.65	0.368	2.95933e-227
Sf3b1	1.5905e-231	0.628255	0.849	0.626	4.64331e-227
Cnksr3	1.81167e-231	1.63731	0.304	0.083	5.289e-227
Morf4l2	1.96461e-231	0.696735	0.494	0.215	5.73549e-227
Bst2	2.04732e-231	1.17335	0.432	0.178	5.97695e-227
Gsta3	2.10998e-231	2.48178	0.211	0.029	6.15988e-227
Pdgfd	4.56734e-231	2.1287	0.324	0.103	1.33339e-226
Smad6	5.08066e-231	1.58697	0.359	0.119	1.48325e-226
mt-Co1	5.35564e-231	0.386283	0.967	0.879	1.56353e-226
Nrbp2	5.62041e-231	3.67914	0.187	0.018	1.64082e-226
Casp12	8.47648e-231	2.67671	0.214	0.031	2.47462e-226
Fgfr3	1.00561e-230	4.3788	0.177	0.014	2.93578e-226
Pp2d1	1.84283e-230	1.57246	0.366	0.127	5.37996e-226
Sphk1	1.17182e-229	1.64259	0.347	0.113	3.42101e-225
Qsox1	1.82297e-229	0.818486	0.679	0.403	5.32198e-225
Mcf2l	2.15251e-229	3.31482	0.207	0.028	6.28404e-225
Rapgef5	2.51201e-229	2.22452	0.246	0.049	7.33355e-225
Ttc39a	3.30383e-229	1.84072	0.276	0.066	9.64521e-225
Camk2b	4.65626e-229	2.90636	0.381	0.149	1.35935e-224
Shank2	4.92616e-229	1.47904	0.379	0.138	1.43814e-224
Plcb3	7.84405e-229	-1.29611	0.599	0.679	2.28999e-224
Sgms1	1.46401e-228	0.774295	0.622	0.336	4.27402e-224
Msrb3	2.31692e-228	1.53753	0.288	0.073	6.76402e-224
Ssbp2	7.93224e-228	0.990315	0.446	0.185	2.31574e-223
Spint2	1.29584e-227	1.17112	0.703	0.441	3.78309e-223
Setd5	1.77627e-227	0.642377	0.685	0.394	5.18565e-223
Rpl7a	2.63129e-227	0.412832	0.841	0.61	7.6818e-223
Ramp1	3.39156e-227	1.10512	0.438	0.176	9.90133e-223
Psmd7	4.63498e-227	-0.851689	0.801	0.81	1.35314e-222
Itpkb	1.22494e-226	1.78704	0.324	0.097	3.5761e-222
Sertad2	3.98096e-226	0.977665	0.648	0.384	1.1622e-221
Lamp1	7.01844e-226	0.374927	0.581	0.283	2.04896e-221
Arhgef3	2.88675e-225	0.84449	0.671	0.402	8.42758e-221
Senp6	4.03148e-225	0.522245	0.706	0.435	1.17695e-220
Psmb8	6.46995e-225	2.08224	0.201	0.025	1.88884e-220
Ets2	1.07331e-224	1.34961	0.541	0.277	3.13342e-220
Dstn	1.1149e-224	0.746613	0.698	0.425	3.25484e-220
Ctsh	1.83282e-224	1.20953	0.484	0.228	5.35074e-220
Pdzk1ip1	2.57039e-224	2.09713	0.231	0.043	7.50399e-220
Zhx3	1.62652e-223	1.37078	0.345	0.113	4.74847e-219
Sars	2.11404e-223	-1.02326	0.787	0.808	6.17172e-219
Fam71a	8.31877e-223	1.68231	0.322	0.098	2.42858e-218
Rpl13	1.55571e-222	-0.482733	0.967	0.946	4.54175e-218
Cops6	1.75495e-222	-0.941479	0.736	0.748	5.12341e-218
Ltbp4	7.08246e-222	1.2916	0.425	0.167	2.06765e-217
Cxcl2	1.62395e-221	1.44956	0.243	0.048	4.74096e-217
Adamts9	2.57338e-221	1.17303	0.531	0.263	7.51272e-217
Zfp654	3.13435e-221	1.57053	0.35	0.118	9.15041e-217
Amd1	3.70735e-221	1.06132	0.533	0.259	1.08232e-216
Nuak2	6.87652e-221	1.57141	0.298	0.082	2.00753e-216
Rps17	9.88483e-221	0.3763	0.818	0.6	2.88578e-216
Mt2	9.88764e-221	1.50577	0.401	0.156	2.8866e-216
Ap1s1	1.06345e-220	-0.939751	0.732	0.766	3.10462e-216
Zbtb20	2.00738e-220	0.6711	0.894	0.738	5.86036e-216
Ltbp2	5.22271e-220	1.51537	0.319	0.095	1.52472e-215
Dlc1	1.11173e-219	1.93382	0.241	0.048	3.24559e-215
Tap2	1.95028e-219	2.74821	0.188	0.021	5.69364e-215
Sting1	7.56967e-219	2.38876	0.196	0.025	2.20989e-214
Add2	1.06813e-218	-1.24792	0.42	0.619	3.11829e-214
Mal	1.13034e-218	1.9439	0.226	0.04	3.29992e-214
Antxr1	1.34947e-218	-1.33315	0.643	0.711	3.93965e-214
Slc27a1	1.58845e-218	1.25698	0.316	0.096	4.63732e-214
Edem3	1.68956e-218	1.08721	0.399	0.152	4.93251e-214
Fbrsl1	4.03357e-218	0.88426	0.565	0.292	1.17756e-213
Prkd1	5.81331e-218	1.21294	0.382	0.141	1.69714e-213
Stat5a	6.25779e-218	1.94956	0.291	0.082	1.8269e-213
Trpm7	7.46809e-218	0.759806	0.696	0.436	2.18023e-213
Ube2h	1.35681e-217	0.701878	0.727	0.467	3.96107e-213
Pnrc1	1.81828e-217	0.919866	0.587	0.309	5.30829e-213
Fgfr4	3.16881e-217	1.9425	0.257	0.06	9.25104e-213
Snrk	5.404e-217	1.97936	0.285	0.077	1.57764e-212
Atxn7	6.85412e-217	0.863985	0.477	0.21	2.00099e-212
Susd6	7.65581e-217	0.749008	0.59	0.31	2.23504e-212
Dsg2	1.23339e-216	2.1053	0.308	0.098	3.60075e-212
Tstd1	1.90472e-216	3.39213	0.186	0.023	5.56065e-212
Tktl1	2.16927e-216	2.07456	0.282	0.076	6.33297e-212
Rpl27	2.28716e-216	0.298229	0.829	0.608	6.67713e-212
Hspb8	2.41871e-216	2.8558	0.181	0.018	7.0612e-212
Wapl	4.99699e-216	0.713438	0.694	0.427	1.45882e-211
Gprc5c	7.52868e-216	2.9555	0.181	0.019	2.19792e-211
Rsbn1l	1.105e-215	0.794737	0.637	0.362	3.22593e-211
Tnfaip3	2.59109e-215	1.66741	0.31	0.094	7.56441e-211
Smagp	3.68413e-215	1.90506	0.241	0.052	1.07555e-210
Serpine2	6.59702e-215	1.62143	0.282	0.073	1.92593e-210
Rcn1	9.37089e-215	1.26499	0.317	0.094	2.73574e-210
Fcgrt	1.67284e-214	1.90305	0.256	0.061	4.88367e-210
Dusp2	2.39828e-214	1.5759	0.246	0.052	7.00154e-210
Gsn	4.35978e-214	-0.982206	0.693	0.76	1.27279e-209
Niban1	7.33231e-214	0.756518	0.485	0.216	2.14059e-209
Lama4	7.55419e-214	1.5342	0.235	0.047	2.20537e-209
Psap	8.32512e-214	0.765625	0.594	0.316	2.43043e-209
Naa15	9.89514e-214	-0.785826	0.86	0.857	2.88879e-209
Prkd2	1.04957e-213	1.39306	0.356	0.125	3.06411e-209
Spin1	2.21891e-213	0.768552	0.483	0.214	6.4779e-209
Nckap5l	7.83684e-213	1.11917	0.384	0.143	2.28789e-208
Gramd3	3.96214e-212	1.06087	0.42	0.172	1.15671e-207
Trf	8.89375e-212	1.44217	0.502	0.262	2.59644e-207
Capn1	1.10226e-211	-1.12403	0.634	0.695	3.21794e-207
Golga4	1.7391e-211	0.632181	0.598	0.316	5.07712e-207
Rapgef2	2.41943e-211	0.810394	0.694	0.448	7.06328e-207
Slc28a3	2.77026e-211	2.59678	0.174	0.017	8.08749e-207
Serinc3	3.13244e-211	1.01391	0.854	0.641	9.14486e-207
Atp11a	4.75861e-211	1.18118	0.487	0.233	1.38923e-206
Iqgap2	6.69494e-211	0.883267	0.369	0.13	1.95452e-206
Serinc2	1.10666e-210	1.36856	0.378	0.148	3.23079e-206
Dnajb9	1.51762e-210	1.15257	0.522	0.258	4.43054e-206
Atl2	1.67173e-210	1.41974	0.354	0.126	4.88044e-206
Ece1	2.98684e-210	0.878649	0.615	0.345	8.71979e-206
Pglyrp1	3.0412e-210	1.79145	0.256	0.06	8.87849e-206
Iffo2	3.67606e-210	0.841382	0.644	0.382	1.07319e-205
Mbnl2	5.19211e-210	0.633262	0.848	0.677	1.51578e-205
Epb41	7.614e-210	1.01754	0.595	0.33	2.22283e-205
Sash1	1.28609e-209	0.883826	0.542	0.271	3.75461e-205
Zdhhc20	1.38703e-209	0.782959	0.687	0.416	4.04929e-205
Smim22	2.73017e-209	2.0007	0.237	0.051	7.97045e-205
Gdf15	3.31188e-209	2.54397	0.222	0.043	9.66871e-205
Tmtc2	7.836e-209	1.2901	0.333	0.111	2.28764e-204
Pde8a	7.87226e-209	2.13178	0.246	0.056	2.29823e-204
Sipa1l1	2.14846e-208	0.778889	0.583	0.315	6.27221e-204
Selenof	3.10857e-208	-0.557998	0.871	0.84	9.07516e-204
Tssc4	5.63006e-208	1.3192	0.329	0.108	1.64364e-203
Ranbp9	5.6986e-208	0.786793	0.507	0.242	1.66365e-203
Nipbl	7.53361e-208	0.651301	0.827	0.619	2.19936e-203
Hnf1b	1.45378e-207	1.12959	0.511	0.263	4.24418e-203
Casp4	2.59701e-207	2.52848	0.182	0.021	7.58171e-203
Rc3h1	3.69727e-207	0.61023	0.716	0.463	1.07938e-202
Hivep2	3.75383e-207	0.672326	0.739	0.478	1.09589e-202
Mdh2	4.00907e-207	-0.783496	0.846	0.81	1.17041e-202
Herc4	4.57779e-207	0.811396	0.552	0.281	1.33644e-202
Map3k1	5.57717e-207	0.809163	0.593	0.322	1.6282e-202
Ski	5.61681e-207	0.711019	0.788	0.556	1.63977e-202
Hsf1	6.49509e-207	1.34377	0.403	0.163	1.89618e-202
Sarnp	7.17547e-207	0.675886	0.532	0.259	2.09481e-202
Gpx2	1.17107e-206	1.48737	0.222	0.041	3.41881e-202
Ecscr	1.40353e-206	1.27416	0.314	0.098	4.09747e-202
Psme2	2.08497e-206	0.710927	0.459	0.201	6.08688e-202
Mycbp2	4.15706e-206	0.666026	0.684	0.415	1.21361e-201
Gcc2	4.9044e-206	0.686551	0.51	0.242	1.43179e-201
Synj1	6.11904e-206	1.34469	0.366	0.135	1.78639e-201
Usp9x	1.11838e-205	0.872779	0.649	0.41	3.26499e-201
Tamalin	1.33734e-205	0.94038	0.49	0.228	3.90424e-201
Snx18	1.64304e-205	1.23665	0.363	0.133	4.79669e-201
Larp4	3.17767e-205	0.817531	0.599	0.334	9.2769e-201
Stk40	5.42336e-205	1.12975	0.415	0.172	1.5833e-200
Ccdc88c	5.48851e-205	1.14732	0.402	0.162	1.60231e-200
Cbx7	5.70093e-205	1.2243	0.435	0.191	1.66433e-200
Macf1	6.51403e-205	0.610156	0.821	0.606	1.9017e-200
Pabpn1	6.59908e-205	-0.821989	0.858	0.838	1.92654e-200
Wdr95	7.00539e-205	1.73596	0.329	0.112	2.04515e-200
Rpl29	8.6106e-205	0.475586	0.56	0.287	2.51378e-200
Sorbs3	1.31042e-204	2.1233	0.238	0.054	3.82565e-200
Dusp5	1.40036e-204	-1.20331	0.637	0.707	4.08821e-200
Rnf122	1.59697e-204	2.26122	0.232	0.049	4.66218e-200
Cd14	2.55749e-204	1.01751	0.551	0.296	7.46635e-200
Rfx7	2.62036e-204	0.948534	0.526	0.266	7.64988e-200
Swt1	2.77011e-204	0.929674	0.591	0.331	8.08706e-200
Etv1	4.05336e-204	2.45273	0.171	0.017	1.18334e-199
Cd38	4.59451e-204	1.15966	0.313	0.096	1.34132e-199
Tmem64	5.41006e-204	1.8316	0.288	0.086	1.57941e-199
Ecm1	6.51632e-204	-0.669075	0.785	0.856	1.90237e-199
Hspa2	8.01852e-204	1.19512	0.448	0.201	2.34093e-199
Pdia3	8.07693e-204	-0.515315	0.894	0.863	2.35798e-199
Slc4a3	8.53527e-204	1.83631	0.223	0.044	2.49179e-199
Skap2	8.89952e-204	0.685256	0.598	0.321	2.59813e-199
Plcb4	9.5972e-204	2.19631	0.228	0.048	2.80181e-199
Prmt1	1.3e-203	-0.910867	0.778	0.776	3.79523e-199
Kif26b	3.27764e-203	1.09898	0.384	0.148	9.56874e-199
Sparcl1	3.81664e-203	1.69789	0.271	0.072	1.11423e-198
Sptan1	2.70348e-202	0.628958	0.871	0.713	7.89253e-198
Fxyd6	2.87182e-202	3.19401	0.153	0.01	8.38398e-198
Phyhd1	2.94074e-202	1.9887	0.256	0.066	8.58519e-198
Suco	4.53843e-202	0.934914	0.546	0.288	1.32495e-197
Meis2	8.81549e-202	0.636072	0.697	0.459	2.5736e-197
Igf2r	1.09266e-201	1.06803	0.441	0.195	3.18992e-197
Ankrd44	3.55215e-201	1.4045	0.364	0.137	1.03701e-196
Usp25	6.57892e-201	0.730316	0.603	0.334	1.92065e-196
Acap2	9.25713e-201	0.891896	0.507	0.248	2.70253e-196
Tmem116	1.37354e-200	1.54429	0.345	0.124	4.00993e-196
Nup153	1.44099e-200	1.15398	0.43	0.189	4.20681e-196
Arid1a	1.50136e-200	0.707923	0.74	0.489	4.38307e-196
Sox9	1.58643e-200	0.992289	0.718	0.508	4.63143e-196
Rps19	2.11993e-200	0.349254	0.92	0.769	6.18894e-196
Pygo2	2.14707e-200	-1.2093	0.639	0.695	6.26816e-196
Ccdc141	3.27226e-200	1.28076	0.322	0.106	9.55304e-196
Il1rn	3.7948e-200	1.24447	0.345	0.121	1.10785e-195
Eva1a	4.0641e-200	1.73048	0.216	0.041	1.18647e-195
Rpn2	7.67459e-200	-0.780959	0.808	0.789	2.24052e-195
Map7	9.70072e-200	2.02973	0.242	0.059	2.83203e-195
Ddhd1	3.32521e-199	0.870528	0.405	0.165	9.70763e-195
Eef1b2	3.54923e-199	-0.538551	0.913	0.881	1.03616e-194
H13	3.96735e-199	-0.727531	0.814	0.819	1.15823e-194
Casz1	4.24354e-199	2.08343	0.255	0.067	1.23886e-194
Rbm26	4.54842e-199	0.772348	0.546	0.277	1.32787e-194
Zc3h13	4.79736e-199	0.716738	0.515	0.25	1.40054e-194
Lgr4	5.76806e-199	1.82524	0.249	0.062	1.68393e-194
Rps6	8.20802e-199	0.630522	0.435	0.184	2.39625e-194
Vezf1	1.20494e-198	0.79471	0.639	0.387	3.5177e-194
Fchsd2	1.9272e-198	0.848817	0.481	0.226	5.62627e-194
Gm37084	2.28874e-198	1.75088	0.217	0.042	6.68176e-194
Gm43361	5.10817e-198	1.52487	0.3	0.093	1.49128e-193
Arhgef16	6.24467e-198	2.9739	0.156	0.012	1.82307e-193
0610040J01Rik	6.25177e-198	1.69417	0.241	0.057	1.82514e-193
Rnf169	9.4536e-198	0.803744	0.556	0.288	2.75988e-193
St6galnac2	1.21914e-197	1.3983	0.307	0.099	3.55914e-193
Znrf3	1.84981e-197	0.774458	0.6	0.34	5.40034e-193
Mmp15	1.95093e-197	2.0966	0.236	0.055	5.69555e-193
Tceal8	2.45363e-197	2.48634	0.173	0.02	7.16314e-193
St3gal1	2.84032e-197	0.950074	0.434	0.188	8.29202e-193
Fbln2	2.97582e-197	-0.601567	0.835	0.89	8.6876e-193
Pkhd1	4.7175e-197	0.9108	0.597	0.363	1.37723e-192
Adk	5.85533e-197	0.947784	0.669	0.435	1.7094e-192
Gpx4	6.24866e-197	0.595988	0.511	0.247	1.82423e-192
Syngr2	8.34292e-197	-1.00964	0.722	0.738	2.43563e-192
Nectin2	1.12819e-196	1.02172	0.566	0.309	3.29363e-192
Jmy	1.62575e-196	1.02144	0.469	0.219	4.7462e-192
Stim1	1.6506e-196	0.942801	0.463	0.212	4.81875e-192
Sbno2	2.57538e-196	0.738164	0.711	0.445	7.51855e-192
Ccdc138	2.97443e-196	1.32542	0.353	0.131	8.68356e-192
Heca	5.56817e-196	0.997165	0.392	0.161	1.62557e-191
Sox5	8.15365e-196	2.10222	0.239	0.057	2.38038e-191
Myh14	1.3742e-195	2.73021	0.181	0.025	4.01183e-191
Foxk1	2.09174e-195	0.879726	0.419	0.177	6.10662e-191
Esrp1	4.46663e-195	3.02355	0.174	0.022	1.30399e-190
Ppm1l	2.79609e-194	0.845931	0.403	0.165	8.16291e-190
Srsf12	3.25061e-194	1.77723	0.282	0.084	9.48982e-190
Sgcd	3.31633e-194	-3.02067	0.082	0.262	9.6817e-190
Mon2	3.65033e-194	0.966756	0.477	0.225	1.06568e-189
Airn	4.92138e-194	0.773608	0.51	0.256	1.43675e-189
Prox1	1.31086e-193	3.77091	0.142	0.007	3.82694e-189
Erbb3	2.14827e-193	2.42185	0.198	0.035	6.27166e-189
Ptpn18	2.74526e-193	1.69741	0.229	0.051	8.0145e-189
Btbd7	2.99582e-193	0.655767	0.622	0.36	8.74601e-189
Sgk1	3.59794e-193	1.37088	0.548	0.304	1.05038e-188
Ankrd28	3.88045e-193	0.698712	0.721	0.496	1.13286e-188
Desi2	4.22985e-193	0.915664	0.553	0.303	1.23486e-188
Septin9	5.80002e-193	-0.84391	0.786	0.77	1.69326e-188
ENSMUSG00000120869	6.06101e-193	1.00171	0.383	0.152	1.76945e-188
Lpp	6.33943e-193	0.539439	0.869	0.718	1.85073e-188
Itprid2	7.8654e-193	1.04956	0.413	0.176	2.29622e-188
Rnf111	9.85621e-193	0.943783	0.445	0.201	2.87742e-188
Rpl9	1.02558e-192	0.234119	0.822	0.59	2.99408e-188
Klf3	1.09016e-192	0.637646	0.64	0.377	3.18261e-188
Sumo1	2.30842e-192	0.716971	0.457	0.205	6.73921e-188
Vasn	4.77148e-192	1.09189	0.418	0.181	1.39299e-187
Nr5a2	4.77912e-192	2.39271	0.209	0.042	1.39522e-187
Nfatc3	5.00727e-192	0.820527	0.596	0.34	1.46182e-187
Zfp445	1.53362e-191	1.41758	0.298	0.096	4.47724e-187
Gch1	2.25354e-191	1.50642	0.289	0.091	6.57898e-187
Prr15l	2.31799e-191	1.66981	0.241	0.059	6.76714e-187
Fpgs	2.3271e-191	1.30531	0.375	0.15	6.79374e-187
Zmym2	2.86564e-191	0.788983	0.551	0.292	8.36594e-187
Gabarapl1	3.54729e-191	0.771371	0.554	0.291	1.03559e-186
Atad2b	3.76039e-191	0.528154	0.578	0.308	1.09781e-186
Atp5l	4.03032e-191	0.236112	0.549	0.272	1.17661e-186
Tjp3	4.16233e-191	2.46623	0.201	0.038	1.21515e-186
Vps4b	5.82394e-191	1.04907	0.411	0.179	1.70024e-186
Xbp1	6.00326e-191	0.894693	0.655	0.401	1.75259e-186
Pex2	6.7876e-191	-1.37554	0.586	0.665	1.98157e-186
Psma5	7.42667e-191	-0.792518	0.755	0.748	2.16814e-186
Necab2	8.32163e-191	2.54543	0.19	0.031	2.42942e-186
Eif3j1	9.6123e-191	0.714866	0.601	0.344	2.80622e-186
Cuedc2	1.08321e-190	-1.12485	0.631	0.675	3.16232e-186
Gsk3b	1.86256e-190	0.577652	0.785	0.555	5.43756e-186
Rps23	2.75527e-190	0.103202	0.725	0.473	8.04374e-186
Lemd3	8.79431e-190	1.12084	0.362	0.139	2.56741e-185
Colgalt1	9.0156e-190	0.558416	0.448	0.195	2.63201e-185
Zfp131	1.08534e-189	0.937516	0.552	0.297	3.16854e-185
Setd2	1.528e-189	0.624617	0.652	0.389	4.46084e-185
Msl2	1.57626e-189	1.0674	0.393	0.161	4.60173e-185
Tns2	2.06513e-189	1.79272	0.262	0.073	6.02893e-185
Phactr2	2.86843e-189	1.34142	0.222	0.048	8.3741e-185
Hipk3	3.52401e-189	0.88144	0.445	0.203	1.0288e-184
Gm43359	4.58701e-189	1.21572	0.288	0.086	1.33913e-184
Acbd5	4.72395e-189	0.803806	0.551	0.293	1.37911e-184
Ifrd1	6.23294e-189	0.844446	0.731	0.507	1.81965e-184
Dennd3	1.21981e-188	1.40456	0.37	0.148	3.56112e-184
Txnl1	1.2668e-188	-0.916305	0.718	0.726	3.69831e-184
Patj	1.4195e-188	0.903429	0.357	0.138	4.14408e-184
Fbxl3	1.45914e-188	0.998732	0.403	0.172	4.25982e-184
5330406M23Rik	1.49873e-188	1.72258	0.227	0.051	4.37539e-184
Rmnd5a	2.46688e-188	0.754871	0.488	0.235	7.20182e-184
Dag1	2.57971e-188	0.78731	0.69	0.449	7.53121e-184
Ccn4	3.08731e-188	1.56452	0.259	0.071	9.0131e-184
Celsr1	8.04977e-188	1.03045	0.374	0.147	2.35005e-183
Smu1	9.62431e-188	0.93605	0.566	0.312	2.80972e-183
Proser2	1.093e-187	1.98681	0.228	0.054	3.1909e-183
Sap18	1.29828e-187	1.04972	0.46	0.219	3.79019e-183
Trpv4	2.47471e-187	2.36225	0.174	0.024	7.22468e-183
Psma3	2.50756e-187	0.443508	0.639	0.374	7.32057e-183
Atp1b1	3.43622e-187	1.5462	0.411	0.189	1.00317e-182
Rell1	3.82712e-187	0.885865	0.636	0.383	1.11729e-182
Spint1	3.94878e-187	2.03093	0.198	0.037	1.15281e-182
Tubb4b	8.68443e-187	1.04167	0.42	0.189	2.53533e-182
Dram1	1.77271e-186	2.01619	0.231	0.058	5.17526e-182
A930015D03Rik	2.10454e-186	1.03734	0.442	0.202	6.14399e-182
Clec2d	2.57104e-186	1.08041	0.468	0.222	7.5059e-182
Mknk2	2.96387e-186	0.99001	0.568	0.315	8.65272e-182
Gpx3	4.61907e-186	1.58044	0.278	0.083	1.34849e-181
Chaserr	5.114e-186	1.20531	0.395	0.167	1.49298e-181
Thoc6	5.84593e-186	0.987522	0.494	0.248	1.70666e-181
Tmem254	5.85175e-186	1.14757	0.506	0.269	1.70836e-181
Magi1	8.74618e-186	0.599159	0.831	0.714	2.55336e-181
Tgfb1i1	8.74771e-186	1.42693	0.227	0.051	2.55381e-181
Plac9	9.47411e-186	1.74913	0.219	0.048	2.76587e-181
Arap2	1.07596e-185	1.05059	0.33	0.119	3.14117e-181
Plekhg2	1.08501e-185	0.938156	0.454	0.211	3.16758e-181
Synrg	1.16577e-185	0.850806	0.519	0.27	3.40334e-181
Spon1	1.43629e-185	1.44053	0.282	0.088	4.1931e-181
Rpl24	1.60456e-185	0.255557	0.824	0.626	4.68435e-181
Rtn4rl1	1.73669e-185	1.0676	0.328	0.116	5.07009e-181
Rps6ka1	1.92256e-185	1.17956	0.322	0.114	5.61273e-181
Sulf2	2.16141e-185	1.87204	0.276	0.088	6.31003e-181
Sfn	3.22548e-185	1.89951	0.24	0.063	9.41645e-181
Bmpr1a	3.42709e-185	0.777715	0.552	0.3	1.00051e-180
Trim47	4.29502e-185	1.21211	0.439	0.211	1.25389e-180
Tafa1	4.57664e-185	-1.57343	0.341	0.523	1.3361e-180
Lifr	5.36276e-185	1.23501	0.391	0.165	1.5656e-180
Ccdc7a	5.82001e-185	1.15626	0.35	0.134	1.69909e-180
Bgn	5.84235e-185	1.42146	0.277	0.083	1.70562e-180
Naxe	7.23458e-185	-1.10291	0.657	0.697	2.11206e-180
Mfsd14b	1.46439e-184	0.982238	0.434	0.194	4.27514e-180
Dnah12	2.7291e-184	2.01171	0.247	0.067	7.96733e-180
Acvr2a	3.10111e-184	0.881747	0.43	0.195	9.05337e-180
Crebbp	3.10945e-184	0.537277	0.812	0.59	9.07772e-180
Tle4	5.89186e-184	1.01191	0.435	0.201	1.72007e-179
Usp16	6.99357e-184	0.956488	0.391	0.162	2.0417e-179
Sesn3	8.2428e-184	0.681399	0.553	0.293	2.4064e-179
Ipmk	8.81425e-184	1.26224	0.357	0.139	2.57323e-179
Prdx1	1.1099e-183	0.266774	0.783	0.561	3.24024e-179
Capg	1.94105e-183	-0.767321	0.749	0.773	5.6667e-179
Gclc	2.32735e-183	0.747786	0.584	0.326	6.79446e-179
Cebpa	2.85371e-183	1.30556	0.31	0.105	8.33112e-179
Grhl2	3.39786e-183	1.98433	0.222	0.052	9.91971e-179
Psmd4	3.41565e-183	-0.715921	0.831	0.812	9.97165e-179
Acer2	4.04901e-183	2.95823	0.192	0.036	1.18207e-178
Dgkh	6.37279e-183	1.78387	0.231	0.056	1.86047e-178
Ap1m2	7.79111e-183	2.95803	0.149	0.013	2.27454e-178
Map1b	8.54066e-183	-0.881909	0.658	0.755	2.49336e-178
Cryab	9.61809e-183	2.22077	0.18	0.028	2.80791e-178
Rps7	2.13508e-182	0.297544	0.856	0.677	6.23315e-178
Tab2	2.28053e-182	0.73758	0.572	0.314	6.65779e-178
Dock6	2.95439e-182	1.72192	0.268	0.08	8.62505e-178
Dlg4	3.11801e-182	0.893212	0.498	0.247	9.10271e-178
Arhgef12	4.20551e-182	0.638563	0.712	0.481	1.22776e-177
Mapk13	5.6713e-182	2.20139	0.196	0.038	1.65568e-177
Znrd2	1.11778e-181	-1.48116	0.466	0.582	3.26325e-177
Tbc1d8	1.29403e-181	1.41628	0.309	0.107	3.7778e-177
Ncam1	1.35928e-181	-0.98037	0.501	0.691	3.96828e-177
Lratd2	1.95771e-181	0.975721	0.393	0.164	5.71535e-177
Akap9	2.06176e-181	0.610006	0.694	0.449	6.01911e-177
Otub1	2.58042e-181	-1.04209	0.658	0.69	7.53327e-177
Jak1	2.7473e-181	0.650278	0.769	0.537	8.02047e-177
Foxo1	3.83237e-181	0.793896	0.623	0.377	1.11882e-176
Dcaf5	5.68775e-181	0.768649	0.585	0.334	1.66048e-176
Arhgap17	6.55233e-181	0.98788	0.368	0.149	1.91289e-176
Fam20a	7.56683e-181	1.42948	0.267	0.079	2.20906e-176
C4b	8.63113e-181	3.31224	0.155	0.017	2.51977e-176
Kcnk1	9.28528e-181	2.35222	0.174	0.026	2.71074e-176
Als2cl	1.04204e-180	1.24565	0.331	0.122	3.04213e-176
Tubb2a	2.21104e-180	1.36256	0.369	0.157	6.45492e-176
Samd1	2.53684e-180	-1.42009	0.541	0.632	7.40606e-176
Slc39a7	4.42576e-180	-0.929082	0.761	0.77	1.29206e-175
Birc2	5.30486e-180	1.05378	0.349	0.135	1.5487e-175
Sesn1	7.95174e-180	1.18276	0.352	0.138	2.32143e-175
Chd1	8.38105e-180	0.624256	0.67	0.424	2.44676e-175
Mgat4a	8.63726e-180	0.984275	0.434	0.202	2.52156e-175
Banf1	9.32551e-180	-1.03157	0.698	0.715	2.72249e-175
Tsc22d1	1.25434e-179	0.552559	0.797	0.591	3.66192e-175
Anxa1	1.30234e-179	-0.833722	0.675	0.726	3.80206e-175
Pld1	3.14002e-179	0.728879	0.559	0.314	9.16698e-175
Rps2	3.98046e-179	0.199505	0.872	0.681	1.16206e-174
Rflnb	4.3692e-179	1.64234	0.352	0.141	1.27555e-174
Slc39a1	7.04991e-179	0.639124	0.616	0.366	2.05815e-174
Homer1	7.08214e-179	1.17725	0.492	0.254	2.06756e-174
Sema4d	8.55677e-179	1.37186	0.301	0.103	2.49806e-174
Adgrl1	1.22875e-178	1.38312	0.276	0.085	3.58723e-174
Tmem88	1.25947e-178	2.20469	0.227	0.057	3.6769e-174
Ddx50	1.62704e-178	0.728245	0.548	0.292	4.74997e-174
Col23a1	1.71379e-178	0.904456	0.419	0.188	5.00324e-174
Piezo1	1.90571e-178	0.77791	0.568	0.317	5.56353e-174
Palmd	2.65495e-178	0.585089	0.58	0.323	7.75086e-174
Bbx	4.52458e-178	0.752262	0.492	0.246	1.32091e-173
Mtus1	4.60646e-178	1.8414	0.221	0.053	1.34481e-173
Pkd2	5.90265e-178	0.491039	0.545	0.286	1.72322e-173
Kctd12	5.93681e-178	1.80413	0.166	0.022	1.73319e-173
Pygm	6.29577e-178	1.55637	0.267	0.081	1.83799e-173
Stap2	1.01746e-177	1.39948	0.373	0.162	2.97037e-173
Fxyd3	1.3355e-177	1.85526	0.191	0.036	3.89885e-173
Atp2b4	2.16014e-177	1.60708	0.231	0.058	6.3063e-173
Efna2	2.28163e-177	2.17366	0.215	0.05	6.66099e-173
Gm47283	2.30669e-177	0.91796	0.493	0.254	6.73414e-173
Stk10	3.35675e-177	1.19958	0.336	0.127	9.7997e-173
Bmyc	4.20249e-177	3.18524	0.152	0.017	1.22687e-172
Ccnyl1	1.19582e-176	1.07775	0.449	0.214	3.49107e-172
Etl4	1.2836e-176	0.681813	0.666	0.429	3.74734e-172
Hdac1	1.48594e-176	0.765069	0.645	0.38	4.33804e-172
Lamtor2	1.98144e-176	-0.771871	0.752	0.748	5.78461e-172
Aldh1a1	2.52303e-176	2.92263	0.201	0.044	7.36574e-172
Slc25a51	2.60881e-176	0.804023	0.53	0.284	7.61616e-172
Hoxa10	2.90351e-176	4.84654	0.12	0.003	8.47651e-172
Rpl34	3.00237e-176	0.208358	0.875	0.703	8.76511e-172
Irs2	3.01126e-176	0.935561	0.542	0.306	8.79108e-172
4930533K18Rik	4.36144e-176	1.5	0.255	0.074	1.27328e-171
Gm2296	5.22718e-176	-2.17779	0.345	0.501	1.52602e-171
Nucb2	5.74858e-176	0.99683	0.483	0.249	1.67824e-171
Zhx2	1.17567e-175	0.708354	0.49	0.243	3.43226e-171
Rybp	1.22907e-175	1.07471	0.391	0.168	3.58814e-171
Slc45a4	1.5846e-175	1.26676	0.29	0.097	4.62608e-171
Emsy	2.10259e-175	0.852076	0.509	0.264	6.13829e-171
Crim1	2.616e-175	0.659396	0.723	0.504	7.63715e-171
Slc25a18	4.27862e-175	1.58715	0.276	0.087	1.2491e-170
Zfp800	4.57454e-175	1.02874	0.38	0.161	1.33549e-170
Pdia4	5.72463e-175	-0.963703	0.686	0.706	1.67125e-170
Hdgf	6.6512e-175	-0.627092	0.858	0.84	1.94175e-170
Pde2a	6.80858e-175	2.07315	0.205	0.044	1.9877e-170
Atrx	7.70746e-175	0.459404	0.854	0.697	2.25012e-170
Rnf38	7.82054e-175	0.657471	0.57	0.315	2.28313e-170
Togaram1	8.10853e-175	0.730949	0.516	0.273	2.36721e-170
Cd200	8.13111e-175	2.44647	0.179	0.03	2.3738e-170
Topors	1.04506e-174	0.828842	0.531	0.287	3.05096e-170
Pdpn	1.07401e-174	2.74955	0.152	0.017	3.13545e-170
Bmpr2	1.16178e-174	0.52559	0.749	0.533	3.39171e-170
Aak1	1.393e-174	0.598163	0.611	0.359	4.06671e-170
Zbtb2	1.39375e-174	1.16583	0.374	0.159	4.06893e-170
Pcnp	1.45038e-174	0.800573	0.505	0.259	4.23424e-170
Tmcc3	1.55442e-174	1.36829	0.315	0.116	4.53796e-170
Cck	1.55808e-174	-4.63796	0.032	0.173	4.54866e-170
Mxd4	1.7449e-174	0.67932	0.698	0.449	5.09406e-170
Trp53i11	1.75172e-174	1.10339	0.195	0.037	5.11397e-170
Ei24	2.09583e-174	0.783731	0.504	0.258	6.11856e-170
Tmem230	2.25787e-174	1.06281	0.408	0.183	6.59162e-170
Rassf1	2.31371e-174	0.796006	0.558	0.304	6.75464e-170
Marcksl1	2.33917e-174	-0.954181	0.743	0.763	6.82896e-170
Rab20	2.34527e-174	1.12059	0.323	0.119	6.84679e-170
Neat1	2.38214e-174	-1.05644	0.811	0.826	6.95442e-170
Lyn	2.55315e-174	1.03471	0.43	0.2	7.45367e-170
Dyrk1a	2.67726e-174	0.721016	0.552	0.303	7.816e-170
Ptprm	3.35883e-174	1.03219	0.433	0.204	9.80578e-170
Trip11	3.45579e-174	0.611578	0.541	0.283	1.00888e-169
Gm21969	4.24391e-174	1.65493	0.272	0.086	1.23897e-169
Ginm1	5.12823e-174	0.99207	0.426	0.196	1.49714e-169
Egfl7	6.31586e-174	2.13023	0.207	0.046	1.84385e-169
Syf2	7.35756e-174	0.827206	0.58	0.33	2.14797e-169
Eps8l2	7.36537e-174	1.63084	0.271	0.088	2.15025e-169
Srsf5	7.54654e-174	0.485393	0.825	0.603	2.20314e-169
Shank3	7.70876e-174	1.78768	0.271	0.085	2.25049e-169
Dennd4c	9.65554e-174	0.782024	0.434	0.2	2.81884e-169
Zc3h12b	1.0285e-173	1.15791	0.36	0.148	3.00261e-169
Unc93b1	1.16505e-173	1.1342	0.294	0.098	3.40124e-169
Scx	1.52959e-173	1.443	0.278	0.089	4.46547e-169
Rab25	2.06992e-173	2.65027	0.166	0.024	6.04293e-169
Map3k21	2.63185e-173	3.18746	0.128	0.007	7.68342e-169
Psme4	2.77805e-173	0.58857	0.725	0.498	8.11023e-169
Cxcl1	3.00007e-173	1.59115	0.245	0.069	8.75842e-169
Ltb	3.04385e-173	2.36795	0.156	0.019	8.88621e-169
Hip1	4.11747e-173	0.975082	0.484	0.245	1.20206e-168
Specc1l	5.00705e-173	0.767182	0.528	0.277	1.46176e-168
Ints1	5.0409e-173	-1.16496	0.617	0.678	1.47164e-168
Osbpl9	5.78222e-173	0.69266	0.573	0.321	1.68806e-168
R3hdm4	9.39029e-173	0.802905	0.536	0.289	2.7414e-168
Wwc1	1.43688e-172	1.15366	0.603	0.395	4.19482e-168
Prkce	1.49932e-172	0.805782	0.385	0.161	4.37711e-168
Pou2f2	1.50468e-172	1.8797	0.236	0.064	4.39277e-168
Sh3bgrl3	2.87515e-172	0.780269	0.462	0.229	8.39371e-168
Sh3gl1	2.98048e-172	0.702056	0.45	0.209	8.7012e-168
Ncald	4.00084e-172	0.713958	0.386	0.164	1.16801e-167
Vmp1	4.04578e-172	-0.477762	0.915	0.904	1.18113e-167
Sf3b2	4.11912e-172	-0.653891	0.826	0.793	1.20254e-167
Evl	4.54539e-172	0.809266	0.521	0.28	1.32698e-167
Uba52	5.4684e-172	0.490082	0.507	0.255	1.59644e-167
Trak2	7.82107e-172	1.05185	0.388	0.169	2.28328e-167
Wsb1	1.10876e-171	0.822205	0.723	0.486	3.23692e-167
Ggct	1.49227e-171	-2.17515	0.277	0.438	4.35652e-167
Ncoa3	2.06241e-171	0.886361	0.496	0.256	6.02099e-167
Gda	2.10087e-171	0.909837	0.359	0.142	6.13327e-167
Bspry	2.18658e-171	2.98075	0.152	0.018	6.38351e-167
Sftpd	2.32297e-171	3.50625	0.138	0.011	6.78167e-167
Ddx58	2.65031e-171	1.21067	0.3	0.105	7.73732e-167
Spag9	3.39894e-171	0.706559	0.781	0.579	9.92288e-167
Zmym1	3.53815e-171	1.06785	0.45	0.22	1.03293e-166
Klf6	3.54398e-171	0.629046	0.837	0.645	1.03463e-166
Rnf185	4.87533e-171	0.904188	0.425	0.197	1.4233e-166
Insig2	5.9546e-171	0.846788	0.372	0.154	1.73839e-166
Plekhb1	7.88609e-171	2.14572	0.192	0.039	2.30226e-166
Atp1a1	9.23961e-171	0.529995	0.912	0.765	2.69741e-166
Epb41l5	1.03181e-170	0.947161	0.445	0.215	3.01226e-166
Per2	1.03611e-170	1.28575	0.313	0.114	3.02483e-166
Arhgef10l	1.24464e-170	0.780126	0.492	0.251	3.63361e-166
Relb	1.45659e-170	0.675969	0.514	0.27	4.25237e-166
Fyn	1.6423e-170	1.78538	0.193	0.038	4.79452e-166
Inhbb	1.65426e-170	1.26412	0.185	0.033	4.82944e-166
Zcchc7	1.65941e-170	0.56246	0.545	0.292	4.84447e-166
Sdc3	1.67991e-170	1.46678	0.334	0.134	4.90433e-166
Il17rd	2.01681e-170	0.800932	0.369	0.151	5.88788e-166
Rbp4	2.37999e-170	-1.21238	0.458	0.621	6.94814e-166
Ggnbp2	2.72778e-170	0.523983	0.765	0.555	7.96348e-166
Shtn1	3.27959e-170	1.22307	0.268	0.084	9.57443e-166
Cab39	5.04192e-170	0.694817	0.574	0.326	1.47194e-165
Numb	6.72696e-170	0.687284	0.665	0.429	1.96387e-165
Ndufb11	7.20744e-170	0.529045	0.57	0.315	2.10414e-165
Il13ra1	1.27678e-169	0.776799	0.451	0.215	3.72744e-165
Ube2q2	1.43366e-169	0.781753	0.373	0.157	4.18542e-165
Nktr	2.11619e-169	0.524188	0.72	0.486	6.17802e-165
Ndufb6	2.34499e-169	0.797988	0.298	0.103	6.84595e-165
Crlf2	2.59035e-169	1.325	0.259	0.078	7.56228e-165
Sh2d4b	3.53398e-169	1.91394	0.189	0.038	1.03171e-164
Hps3	4.5411e-169	0.679726	0.451	0.214	1.32573e-164
Aqp1	5.70592e-169	2.48459	0.295	0.108	1.66578e-164
Plet1	6.92067e-169	3.72265	0.125	0.007	2.02042e-164
Prkch	7.95153e-169	1.77271	0.247	0.072	2.32137e-164
Ftl1	1.07586e-168	0.181161	0.877	0.675	3.14086e-164
Tbc1d4	1.37332e-168	1.13441	0.28	0.092	4.00927e-164
Nbeal1	1.37347e-168	0.52514	0.632	0.377	4.00972e-164
4632427E13Rik	1.71123e-168	0.844849	0.321	0.117	4.99577e-164
Cd2ap	1.76205e-168	0.541633	0.762	0.551	5.14413e-164
Ubr5	2.40372e-168	0.551904	0.743	0.518	7.01741e-164
Sctr	3.29235e-168	3.33294	0.13	0.009	9.61167e-164
Mt1	4.36084e-168	0.719919	0.549	0.308	1.2731e-163
Magi3	4.82969e-168	0.734609	0.674	0.464	1.40998e-163
Bicdl2	9.31652e-168	1.43927	0.251	0.074	2.71986e-163
Slc44a4	1.17798e-167	1.19348	0.297	0.104	3.43899e-163
Sh3d21	1.77952e-167	1.40908	0.232	0.063	5.19514e-163
Plin2	2.46109e-167	-1.05989	0.618	0.674	7.18492e-163
Tpp2	3.27106e-167	0.627423	0.626	0.38	9.54952e-163
Krtcap3	3.81404e-167	2.3269	0.153	0.02	1.11347e-162
Socs3	5.58783e-167	1.04645	0.506	0.274	1.63131e-162
Fblim1	9.12308e-167	0.672139	0.624	0.385	2.66339e-162
Tle1	1.30814e-166	0.912018	0.426	0.2	3.81899e-162
Kif13b	2.13978e-166	1.26378	0.317	0.121	6.24688e-162
Pigf	2.30925e-166	2.14372	0.195	0.043	6.74161e-162
Rb1	2.54393e-166	1.09303	0.389	0.173	7.42675e-162
Lgals3	2.8192e-166	-1.05142	0.583	0.673	8.23037e-162
Malt1	2.95177e-166	1.11051	0.342	0.136	8.6174e-162
Usp38	2.97699e-166	0.90308	0.461	0.228	8.69103e-162
Pycard	3.19972e-166	1.74413	0.171	0.029	9.34126e-162
Resf1	4.03315e-166	0.621242	0.599	0.362	1.17744e-161
Gls	4.10149e-166	0.712921	0.76	0.55	1.19739e-161
Sirpa	4.80679e-166	1.97657	0.152	0.019	1.40329e-161
Gmds	7.78906e-166	0.649339	0.53	0.288	2.27394e-161
Gm2000	8.73519e-166	-1.23859	0.569	0.649	2.55015e-161
Slc38a1	8.75369e-166	1.71245	0.242	0.07	2.55555e-161
Ktn1	9.22648e-166	0.471366	0.755	0.527	2.69358e-161
Pcyt1a	9.97493e-166	1.13065	0.284	0.097	2.91208e-161
Map2k3	1.66128e-165	0.737745	0.663	0.43	4.84994e-161
Slc49a4	1.99629e-165	1.12805	0.332	0.129	5.82797e-161
Mgp	3.31773e-165	1.96758	0.195	0.042	9.68578e-161
Hnrnph3	3.51466e-165	1.01474	0.43	0.206	1.02607e-160
Slc35f5	4.06983e-165	0.887369	0.404	0.182	1.18815e-160
P4hb	4.52655e-165	-0.457723	0.924	0.868	1.32148e-160
Arc	4.95326e-165	2.86757	0.173	0.032	1.44606e-160
Epn3	7.01278e-165	1.7537	0.193	0.042	2.04731e-160
Klf10	8.23271e-165	0.86221	0.599	0.361	2.40346e-160
Cbfa2t3	9.7648e-165	2.19311	0.173	0.031	2.85074e-160
Rgcc	1.00139e-164	2.1598	0.222	0.059	2.92345e-160
Zfand3	1.02006e-164	0.475879	0.805	0.615	2.97796e-160
Fbxo33	1.14521e-164	0.815104	0.577	0.335	3.34333e-160
Stard9	2.25353e-164	1.38373	0.253	0.076	6.57894e-160
Elapor1	2.42779e-164	1.37081	0.237	0.069	7.08769e-160
Senp2	2.87531e-164	0.829445	0.55	0.309	8.39418e-160
Herc1	3.13454e-164	0.597948	0.543	0.293	9.15098e-160
Ptch1	3.20035e-164	0.846238	0.427	0.203	9.34311e-160
Rassf5	3.66293e-164	1.80951	0.228	0.062	1.06935e-159
Camta1	3.73685e-164	0.762458	0.505	0.266	1.09093e-159
Rps27l	3.9831e-164	0.541249	0.678	0.442	1.16283e-159
Cerk	4.30447e-164	0.866655	0.43	0.202	1.25665e-159
Sh2d4a	5.10302e-164	1.11199	0.303	0.111	1.48978e-159
Gab1	6.99507e-164	0.770702	0.451	0.219	2.04214e-159
Arl15	7.23703e-164	0.961663	0.622	0.389	2.11278e-159
Bcl3	8.22088e-164	0.968379	0.387	0.172	2.4e-159
Itga7	1.03257e-163	1.87492	0.198	0.044	3.01447e-159
Perp	1.10109e-163	1.78326	0.193	0.042	3.21452e-159
Ubr1	1.14463e-163	0.893139	0.449	0.219	3.34164e-159
Etv3	1.39625e-163	0.760238	0.389	0.172	4.07621e-159
Ppp2r2b	1.99796e-163	1.60355	0.211	0.054	5.83284e-159
Aldh7a1	2.49853e-163	0.722273	0.497	0.261	7.29421e-159
Slc9a3r2	2.79009e-163	1.31414	0.425	0.202	8.14538e-159
Cers4	2.84376e-163	1.97995	0.169	0.028	8.30208e-159
B930086L07Rik	3.4538e-163	0.926312	0.356	0.146	1.0083e-158
Smoc1	5.25885e-163	1.78905	0.208	0.052	1.53527e-158
Ppp1cb	5.94518e-163	0.544092	0.77	0.557	1.73564e-158
Khdc4	6.11391e-163	0.53861	0.648	0.403	1.7849e-158
Rpl41	6.8776e-163	0.280716	0.908	0.766	2.00785e-158
Numa1	7.55159e-163	0.619126	0.504	0.262	2.20461e-158
Crp	1.1155e-162	2.78666	0.155	0.023	3.25658e-158
Pdpk1	1.17453e-162	0.773185	0.612	0.368	3.42893e-158
B3gnt3	1.18905e-162	-1.22082	0.538	0.631	3.4713e-158
Trp53cor1	2.28583e-162	1.04075	0.364	0.154	6.67325e-158
Lbp	3.10898e-162	1.15733	0.207	0.049	9.07636e-158
Fam222a	3.20763e-162	1.76021	0.212	0.053	9.36434e-158
2610035D17Rik	4.43108e-162	0.864727	0.625	0.4	1.29361e-157
Rps14	5.99447e-162	0.297199	0.943	0.81	1.75002e-157
Tgfbr1	6.16314e-162	0.663827	0.559	0.314	1.79927e-157
Gm47080	7.13113e-162	-2.58036	0.095	0.26	2.08186e-157
Fermt2	7.75457e-162	0.775695	0.599	0.367	2.26387e-157
Asxl1	7.76942e-162	0.505924	0.661	0.413	2.26821e-157
Fgd6	7.86734e-162	0.672527	0.548	0.305	2.29679e-157
Zfp318	8.15707e-162	-1.62521	0.512	0.618	2.38138e-157
Nipal2	9.90698e-162	2.44338	0.144	0.017	2.89224e-157
Sptlc2	1.23132e-161	0.542883	0.691	0.459	3.59471e-157
A530013C23Rik	1.42664e-161	1.58692	0.309	0.115	4.16494e-157
Selenos	1.45609e-161	0.546081	0.522	0.275	4.25092e-157
Klhl24	1.61102e-161	0.828336	0.406	0.186	4.7032e-157
Nfe2l3	1.75351e-161	0.857579	0.433	0.21	5.11918e-157
Epha1	2.09169e-161	1.7785	0.201	0.047	6.10648e-157
Gsto1	2.17753e-161	-0.833976	0.679	0.722	6.35707e-157
Ctsa	2.80647e-161	0.559796	0.516	0.268	8.19321e-157
Anxa2	3.32736e-161	-0.463331	0.948	0.935	9.71389e-157
Cdkn1c	4.02621e-161	2.51646	0.143	0.016	1.17541e-156
Cdyl2	4.02986e-161	0.635487	0.364	0.155	1.17648e-156
Wnt4	4.05522e-161	1.3432	0.234	0.066	1.18388e-156
Tbk1	4.45142e-161	0.89877	0.37	0.158	1.29955e-156
Kirrel3	6.51454e-161	0.126688	0.418	0.191	1.90185e-156
Pdzd2	6.51738e-161	1.31733	0.281	0.097	1.90268e-156
Cplane1	6.77722e-161	0.739722	0.535	0.3	1.97854e-156
Onecut1	8.31676e-161	5.42839	0.116	0.005	2.42799e-156
Arid1b	9.69034e-161	0.453539	0.783	0.576	2.829e-156
Pfkfb4	1.01558e-160	1.57975	0.22	0.058	2.96487e-156
Oaz2	1.28381e-160	0.755011	0.552	0.306	3.74794e-156
Plekhm2	1.46624e-160	0.767779	0.399	0.179	4.28054e-156
Ift172	1.64786e-160	1.11198	0.328	0.13	4.81078e-156
Gm26542	1.69667e-160	1.26425	0.248	0.075	4.95325e-156
Wac	1.93395e-160	0.630313	0.629	0.391	5.64596e-156
Fes	2.63485e-160	1.54169	0.224	0.061	7.69218e-156
Ccdc117	3.83617e-160	1.23638	0.298	0.109	1.11993e-155
Stx3	4.01676e-160	0.943135	0.275	0.093	1.17265e-155
Ddt	4.17181e-160	0.885635	0.346	0.142	1.21792e-155
Adgrg1	4.53087e-160	0.980789	0.561	0.339	1.32274e-155
Relch	4.6727e-160	0.719975	0.461	0.228	1.36415e-155
Crtc3	6.29977e-160	0.701311	0.537	0.297	1.83916e-155
Myo3a	6.70851e-160	0.510461	0.913	0.758	1.95848e-155
Ulk4	1.17611e-159	0.882293	0.45	0.224	3.43355e-155
Kmt2c	1.52408e-159	0.535594	0.66	0.418	4.4494e-155
Srgn	1.72348e-159	1.65702	0.243	0.075	5.03153e-155
Mat2b	1.7567e-159	0.740357	0.453	0.225	5.12852e-155
Cpm	2.57165e-159	1.65448	0.205	0.05	7.50767e-155
Comt	3.40868e-159	0.670727	0.54	0.296	9.95131e-155
Sfxn3	5.11781e-159	-1.15543	0.638	0.675	1.49409e-154
Map2	5.75977e-159	0.874629	0.288	0.101	1.68151e-154
Gcnt2	6.7857e-159	0.583566	0.727	0.506	1.98102e-154
Mef2a	8.63301e-159	0.684251	0.584	0.342	2.52032e-154
Sec24a	1.16477e-158	0.821517	0.529	0.294	3.40044e-154
Bik	1.23445e-158	2.2484	0.157	0.024	3.60385e-154
Lima1	1.32713e-158	0.493185	0.637	0.389	3.87442e-154
Cdc14a	1.99179e-158	0.717696	0.453	0.225	5.81484e-154
Gse1	2.10448e-158	0.648457	0.685	0.474	6.14382e-154
Mir99ahg	2.15825e-158	0.370836	0.351	0.145	6.3008e-154
Abca1	2.22417e-158	1.38498	0.347	0.148	6.49324e-154
Chst8	3.39508e-158	2.87186	0.144	0.019	9.9116e-154
Ep300	5.01485e-158	0.538172	0.651	0.398	1.46404e-153
Rpl35a	5.83433e-158	0.232671	0.896	0.725	1.70327e-153
Kif12	6.57742e-158	2.58206	0.148	0.021	1.92021e-153
Krit1	7.68907e-158	0.68355	0.454	0.225	2.24475e-153
Zfp521	8.15708e-158	1.77553	0.191	0.042	2.38138e-153
Tor1aip1	8.48474e-158	0.673794	0.614	0.369	2.47703e-153
Dab2ip	8.52341e-158	0.69414	0.53	0.29	2.48832e-153
Aco2	9.56131e-158	0.548955	0.456	0.219	2.79133e-153
Igf1	9.62006e-158	3.21506	0.128	0.011	2.80848e-153
Acvrl1	1.00353e-157	2.13755	0.17	0.031	2.9297e-153
Eif3l	1.0979e-157	-0.704076	0.788	0.764	3.2052e-153
Mob3b	1.44292e-157	0.737812	0.357	0.151	4.21245e-153
Scmh1	2.03542e-157	0.72683	0.458	0.23	5.94219e-153
Tmem86a	2.07354e-157	0.971531	0.255	0.081	6.0535e-153
Bnip2	2.08304e-157	0.722809	0.56	0.32	6.08122e-153
Ambp	2.38059e-157	2.80343	0.175	0.036	6.94988e-153
Nmt2	2.89428e-157	-0.906122	0.7	0.728	8.44955e-153
Ildr1	4.05631e-157	3.14259	0.124	0.009	1.1842e-152
Wfdc15b	4.05791e-157	4.30052	0.114	0.005	1.18467e-152
Retreg1	4.4461e-157	1.09762	0.373	0.168	1.29799e-152
Efcab14	4.72331e-157	0.81187	0.486	0.255	1.37892e-152
Lrrc58	5.05044e-157	0.556468	0.592	0.347	1.47443e-152
Rps3a1	5.08607e-157	0.266174	0.825	0.636	1.48483e-152
Tle3	5.09513e-157	0.562752	0.689	0.45	1.48747e-152
Heg1	5.22329e-157	1.38483	0.438	0.235	1.52489e-152
Slc20a1	7.05453e-157	0.92402	0.455	0.23	2.0595e-152
Pak6	7.90401e-157	1.00904	0.324	0.128	2.3075e-152
Glipr2	1.15899e-156	1.39155	0.235	0.068	3.38354e-152
Tbl1xr1	1.17302e-156	0.627133	0.601	0.356	3.42452e-152
St13	1.38957e-156	-0.623959	0.829	0.806	4.05671e-152
Fbxl18	2.19352e-156	0.987623	0.516	0.285	6.40377e-152
Pik3c2a	2.24259e-156	0.505599	0.73	0.504	6.54701e-152
Igf2bp2	2.36108e-156	0.632383	0.409	0.187	6.89294e-152
Eif4g2	2.51309e-156	0.517579	0.789	0.576	7.33672e-152
Gm12940	4.66432e-156	1.23478	0.286	0.103	1.3617e-151
Rsf1	5.90548e-156	0.584697	0.625	0.382	1.72405e-151
Gm41077	6.7499e-156	1.88576	0.211	0.055	1.97056e-151
Tmem45a	6.93809e-156	3.42449	0.124	0.01	2.02551e-151
Zfp467	7.21625e-156	2.68207	0.142	0.018	2.10671e-151
Gm8251	7.468e-156	1.85996	0.171	0.033	2.18021e-151
Scaper	9.59411e-156	0.61962	0.509	0.271	2.80091e-151
4930413G21Rik	1.03011e-155	0.611091	0.595	0.342	3.00729e-151
Fuca2	1.07137e-155	1.72608	0.182	0.039	3.12775e-151
Fndc3a	1.30282e-155	0.465018	0.599	0.354	3.80345e-151
Smarcd1	1.54904e-155	0.395926	0.675	0.428	4.52226e-151
Kdm5a	1.6719e-155	0.44878	0.722	0.494	4.88094e-151
Sertad1	1.73405e-155	1.1084	0.546	0.321	5.06237e-151
Matn4	1.98521e-155	1.607	0.238	0.072	5.79562e-151
Elf3	2.02506e-155	1.08642	0.358	0.159	5.91195e-151
Filip1l	2.2558e-155	0.726048	0.52	0.284	6.58559e-151
Ptbp3	2.46461e-155	0.555077	0.773	0.558	7.19519e-151
Braf	2.93144e-155	0.693856	0.578	0.339	8.55806e-151
Gnl2	3.27953e-155	0.819129	0.419	0.2	9.57426e-151
Adam17	3.5826e-155	0.739278	0.685	0.469	1.0459e-150
Epc2	4.26049e-155	0.620567	0.538	0.296	1.24381e-150
Maco1	4.49072e-155	0.671041	0.58	0.34	1.31102e-150
Chchd10	4.97089e-155	2.42878	0.165	0.03	1.4512e-150
Bach2	4.9984e-155	1.27485	0.278	0.098	1.45923e-150
Fancc	5.06821e-155	0.833924	0.451	0.229	1.47961e-150
Osbpl10	5.55799e-155	1.1923	0.274	0.094	1.6226e-150
Adap1	7.32898e-155	1.1602	0.291	0.106	2.13962e-150
Ino80b	7.44017e-155	0.702401	0.42	0.201	2.17208e-150
Spata13	8.60722e-155	0.604098	0.475	0.241	2.51279e-150
Cemip2	8.80701e-155	0.594319	0.632	0.394	2.57112e-150
Slc10a1	1.10159e-154	0.967016	0.482	0.252	3.21597e-150
Agpat2	1.10907e-154	0.831581	0.355	0.149	3.23781e-150
Arhgap26.1	1.55463e-154	1.31109	0.264	0.089	4.53858e-150
Eif4g3	2.10233e-154	0.538287	0.709	0.472	6.13754e-150
Gnb2	2.1966e-154	-0.482772	0.884	0.848	6.41275e-150
Ifi30	2.29319e-154	1.03831	0.394	0.181	6.69474e-150
Meis1	2.31246e-154	1.44095	0.274	0.098	6.75101e-150
Itga3	2.38372e-154	-0.781464	0.747	0.75	6.95903e-150
Nf1	2.48503e-154	0.55843	0.702	0.48	7.25478e-150
Ddit4l	3.31303e-154	1.6371	0.191	0.043	9.67206e-150
Atp11b	3.62403e-154	0.637134	0.61	0.375	1.058e-149
Uhrf1bp1	4.44558e-154	0.986132	0.307	0.118	1.29784e-149
Dennd2a	4.58515e-154	1.33831	0.211	0.055	1.33859e-149
Psma1	4.71092e-154	-0.822923	0.773	0.755	1.37531e-149
Pkdcc	5.01165e-154	1.2605	0.266	0.09	1.4631e-149
Rsrc2	6.05266e-154	0.491113	0.773	0.542	1.76701e-149
Car9	6.88741e-154	2.28128	0.158	0.027	2.01071e-149
Dennd5b	8.0237e-154	0.53872	0.471	0.241	2.34244e-149
Limk2	8.0721e-154	0.565339	0.593	0.351	2.35657e-149
Setd1a	8.64402e-154	0.860246	0.408	0.193	2.52353e-149
Parp14	9.07803e-154	1.4221	0.237	0.071	2.65024e-149
Cep68	9.25357e-154	0.799977	0.471	0.242	2.70149e-149
Cnbp	9.96613e-154	-0.682294	0.865	0.826	2.90951e-149
F830115B05Rik	1.10846e-153	1.78123	0.167	0.03	3.23604e-149
Stbd1	1.15809e-153	3.74119	0.122	0.009	3.38093e-149
Rplp2	1.17739e-153	0.325015	0.946	0.812	3.43726e-149
Zfp652	1.78694e-153	0.733448	0.452	0.226	5.2168e-149
Camsap3	1.8338e-153	2.0219	0.189	0.044	5.35359e-149
Nsd1	2.19079e-153	0.567179	0.772	0.564	6.39579e-149
Lamb2	3.25143e-153	1.04296	0.42	0.205	9.49222e-149
Gna13	3.99558e-153	0.735275	0.527	0.291	1.16647e-148
Rps27a	4.13876e-153	0.266359	0.799	0.609	1.20827e-148
Pafah1b1	5.7145e-153	0.474411	0.81	0.629	1.66829e-148
Mdk	1.15126e-152	3.07477	0.144	0.02	3.36098e-148
Cramp1	1.49058e-152	0.646372	0.514	0.277	4.3516e-148
Simc1	2.04606e-152	0.922389	0.468	0.25	5.97326e-148
Cyth1	2.59195e-152	0.834765	0.468	0.243	7.56693e-148
Cpped1	4.62468e-152	1.11431	0.249	0.08	1.35013e-147
Cgn	4.63214e-152	0.974045	0.394	0.187	1.35231e-147
Mindy2	5.48735e-152	0.688803	0.473	0.245	1.60198e-147
Nr2c2	5.81086e-152	0.515634	0.458	0.229	1.69642e-147
Nr4a3	6.92146e-152	2.25803	0.164	0.03	2.02065e-147
Raf1	7.07495e-152	0.630534	0.391	0.177	2.06546e-147
Crybb3	9.25857e-152	1.80826	0.183	0.04	2.70295e-147
Dcaf1	1.21813e-151	1.01153	0.339	0.142	3.55622e-147
Sync	1.28039e-151	1.03821	0.321	0.127	3.73796e-147
Ints6l	1.44236e-151	2.9892	0.134	0.015	4.21083e-147
Phaf1	2.30987e-151	0.87335	0.358	0.154	6.74344e-147
Cxcl10	2.35218e-151	2.71032	0.128	0.013	6.86696e-147
Ccnt1	2.80239e-151	0.604837	0.677	0.448	8.18129e-147
Adat1	2.93528e-151	0.994963	0.364	0.162	8.56924e-147
Slc39a4	2.97518e-151	1.22473	0.372	0.177	8.68574e-147
Fmo2	3.08899e-151	3.99454	0.11	0.005	9.01801e-147
Elf2	3.39604e-151	0.484551	0.76	0.556	9.91439e-147
Kmt2e	3.75938e-151	0.492482	0.877	0.711	1.09751e-146
Cdc42ep3	4.22541e-151	1.69333	0.166	0.031	1.23357e-146
Vim	5.23655e-151	-0.517646	0.828	0.885	1.52876e-146
Prss23	5.27477e-151	1.31497	0.209	0.055	1.53992e-146
Med13l	5.79106e-151	0.576905	0.719	0.51	1.69064e-146
Herc2	6.314e-151	0.59832	0.574	0.335	1.84331e-146
Pum1	7.53608e-151	0.468442	0.784	0.579	2.20008e-146
Tcp11l2	1.03404e-150	1.23944	0.279	0.101	3.01878e-146
Rnf181	1.07459e-150	0.438171	0.451	0.22	3.13715e-146
Cnot6l	1.27133e-150	0.626455	0.643	0.411	3.71151e-146
Eif3d	1.49442e-150	-0.945163	0.691	0.711	4.3628e-146
Heatr3	1.83419e-150	-1.11937	0.584	0.659	5.35474e-146
Ranbp2	3.41912e-150	0.60318	0.599	0.362	9.98177e-146
Pld3	4.44823e-150	0.62494	0.382	0.169	1.29862e-145
Ldlrad4	4.79426e-150	0.472086	0.747	0.539	1.39964e-145
Rnd3	5.54501e-150	0.881156	0.445	0.225	1.61881e-145
Nr6a1	5.84547e-150	0.617378	0.599	0.372	1.70653e-145
Ppp1r13b	5.9448e-150	0.692745	0.49	0.261	1.73553e-145
Stat1	6.16742e-150	1.35375	0.284	0.105	1.80052e-145
Cct5	9.4655e-150	-0.581974	0.81	0.79	2.76336e-145
Tjp1	1.22306e-149	0.65561	0.59	0.359	3.5706e-145
Pik3r1	1.39736e-149	0.45861	0.605	0.367	4.07947e-145
Tnfrsf1b	1.40254e-149	1.44008	0.245	0.079	4.09458e-145
Pja1	1.6579e-149	-1.22143	0.595	0.648	4.84007e-145
Chmp2b	1.83517e-149	0.654612	0.46	0.238	5.35759e-145
Mthfr	3.70724e-149	1.58899	0.225	0.066	1.08229e-144
Elob	4.13131e-149	-0.585865	0.841	0.822	1.20609e-144
Rnf215	4.21374e-149	1.39767	0.251	0.083	1.23016e-144
Hnrnpul2	4.59809e-149	-0.702591	0.795	0.754	1.34237e-144
Orc3	6.61788e-149	0.765833	0.411	0.196	1.93203e-144
Endod1	7.10622e-149	0.813639	0.423	0.207	2.07459e-144
Cdh1	7.59512e-149	1.04621	0.598	0.408	2.21732e-144
Mideas	7.71296e-149	0.721685	0.587	0.354	2.25172e-144
Stk25	8.6903e-149	0.422704	0.456	0.225	2.53705e-144
Vps54	1.45144e-148	0.721064	0.523	0.29	4.23733e-144
Map3k5	1.73514e-148	0.566652	0.589	0.354	5.06558e-144
Gm29561	1.9902e-148	2.26687	0.181	0.041	5.81019e-144
Pou3f1	2.00809e-148	2.43291	0.146	0.022	5.86241e-144
Rab32	2.31978e-148	2.28052	0.127	0.013	6.77237e-144
Cd36	3.63565e-148	4.06473	0.149	0.025	1.06139e-143
Tax1bp1	3.71115e-148	0.400554	0.722	0.491	1.08343e-143
Galnt18	4.88682e-148	2.28171	0.14	0.019	1.42666e-143
Ddhd2	6.9536e-148	0.747862	0.528	0.301	2.03003e-143
Cpd	7.21488e-148	0.612919	0.577	0.345	2.10631e-143
Ptpn21	7.94679e-148	0.781603	0.395	0.185	2.31998e-143
Fbxw11	8.03775e-148	0.535987	0.698	0.469	2.34654e-143
Eea1	9.05945e-148	0.551156	0.549	0.31	2.64481e-143
Gstm1	1.0257e-147	0.884167	0.507	0.279	2.99441e-143
Fut2	1.06208e-147	1.97248	0.176	0.038	3.10062e-143
Klra4	1.08594e-147	-1.3483	0.269	0.447	3.17029e-143
Ctdspl2	1.17101e-147	0.602144	0.461	0.234	3.41865e-143
Kif1b	1.31075e-147	0.584875	0.682	0.462	3.82661e-143
Gns	1.40429e-147	0.804668	0.52	0.289	4.09967e-143
Gm128	1.50646e-147	1.18411	0.264	0.091	4.39795e-143
Gm50333	1.73211e-147	0.886574	0.489	0.264	5.05673e-143
H2-D1	1.95648e-147	1.22148	0.579	0.393	5.71174e-143
Tmem51	2.11513e-147	1.21295	0.267	0.094	6.17492e-143
Dnm2	2.1686e-147	0.645209	0.742	0.518	6.33101e-143
Hoxa5	2.3749e-147	2.20824	0.133	0.016	6.93327e-143
Dtx3l	2.64428e-147	1.18489	0.261	0.089	7.7197e-143
Cux2	2.98843e-147	0.841764	0.353	0.155	8.72442e-143
Zfp362	3.28226e-147	0.932809	0.334	0.14	9.58222e-143
Rhpn2	3.5349e-147	0.995598	0.256	0.087	1.03198e-142
Lgals8	4.7639e-147	0.720845	0.455	0.234	1.39077e-142
Elk4	4.98576e-147	0.746489	0.51	0.282	1.45554e-142
Gpc4	5.02514e-147	2.13663	0.155	0.027	1.46704e-142
Ttr	5.26129e-147	2.25996	0.23	0.073	1.53598e-142
Cert1	5.34742e-147	0.519743	0.57	0.335	1.56113e-142
Tpr	6.29864e-147	0.473178	0.73	0.539	1.83883e-142
Prpf8	7.6141e-147	0.578072	0.53	0.297	2.22286e-142
Llgl2	7.83997e-147	1.49553	0.237	0.077	2.2888e-142
Larp1b	1.11264e-146	0.674463	0.539	0.307	3.24824e-142
Scn1b	1.1704e-146	1.45879	0.202	0.053	3.41687e-142
Flii	1.77585e-146	0.601508	0.491	0.258	5.18443e-142
Egflam	1.84679e-146	1.85076	0.212	0.06	5.39153e-142
Atp5e	1.93939e-146	-0.673435	0.87	0.83	5.66187e-142
Vwa8	2.5753e-146	0.782419	0.364	0.163	7.51833e-142
Mtdh	2.63415e-146	-0.628241	0.821	0.793	7.69013e-142
Unc50	2.67868e-146	0.788162	0.348	0.149	7.82014e-142
Sdf2	2.88443e-146	0.605142	0.531	0.291	8.42081e-142
Cited4	3.07804e-146	3.29944	0.135	0.018	8.98602e-142
Mxra7	3.52206e-146	0.971749	0.349	0.151	1.02823e-141
Tcf7	4.2954e-146	0.987801	0.32	0.13	1.254e-141
Mpzl2	5.86731e-146	0.902827	0.272	0.097	1.7129e-141
Rictor	7.01416e-146	0.503447	0.526	0.293	2.04771e-141
Tmed5	8.42557e-146	0.655176	0.645	0.419	2.45976e-141
Arid2	9.30171e-146	0.54861	0.715	0.491	2.71554e-141
Sema7a	9.48295e-146	1.9484	0.205	0.055	2.76845e-141
Rbpjl	9.67936e-146	1.57539	0.193	0.048	2.82579e-141
ENSMUSG00000120214	1.05794e-145	1.09237	0.363	0.164	3.08854e-141
Bpgm	1.25664e-145	0.764132	0.475	0.252	3.66863e-141
Alkbh5	2.22163e-145	0.559475	0.648	0.412	6.48583e-141
Thrap3	2.58616e-145	0.607645	0.609	0.371	7.55004e-141
Mlec	2.96328e-145	-0.785755	0.726	0.742	8.651e-141
Ago3	4.29217e-145	0.710388	0.434	0.218	1.25306e-140
Lrmda	4.36467e-145	1.21603	0.289	0.111	1.27422e-140
Apobec1	5.80847e-145	1.74079	0.148	0.024	1.69572e-140
Cracr2b	6.36221e-145	1.83605	0.213	0.062	1.85738e-140
Bach1	6.92559e-145	0.933759	0.295	0.114	2.02186e-140
Gm37558	9.93756e-145	1.05495	0.283	0.105	2.90117e-140
Fam43a	1.09402e-144	1.07228	0.292	0.111	3.19388e-140
Foxj3	1.303e-144	0.864688	0.328	0.135	3.80399e-140
Mbd5	1.45284e-144	0.479398	0.636	0.405	4.24143e-140
Nup98	1.91178e-144	0.578204	0.493	0.266	5.58125e-140
Esyt1	1.97623e-144	0.749187	0.518	0.29	5.76942e-140
Trir	2.31873e-144	-0.85634	0.735	0.729	6.76929e-140
Kcne3	3.10712e-144	1.3736	0.181	0.042	9.07093e-140
Kdm3a	3.32136e-144	0.506304	0.529	0.291	9.69638e-140
Tmem50a	3.36485e-144	0.5152	0.703	0.463	9.82334e-140
Bet1l	3.36807e-144	0.7079	0.433	0.214	9.83275e-140
Appl1	3.87221e-144	0.706632	0.452	0.236	1.13045e-139
Gm5577	4.01153e-144	-2.40633	0.169	0.326	1.17113e-139
Rpl36a	4.35359e-144	-0.488921	0.916	0.883	1.27099e-139
Tnks	4.61651e-144	0.586399	0.645	0.428	1.34774e-139
Bcam	5.82361e-144	1.23157	0.485	0.288	1.70014e-139
Smpdl3a	6.40529e-144	1.96899	0.144	0.022	1.86996e-139
Map3k6	7.89499e-144	2.32837	0.161	0.031	2.30486e-139
Foxn3	8.24483e-144	0.500137	0.75	0.535	2.407e-139
Dyrk2	9.04559e-144	0.75248	0.435	0.218	2.64077e-139
Eps15	9.13685e-144	0.671629	0.486	0.264	2.66741e-139
Tec	9.37268e-144	0.662942	0.319	0.128	2.73626e-139
Tmf1	1.00916e-143	0.477842	0.584	0.344	2.94615e-139
Arhgap44	1.14227e-143	2.04995	0.135	0.018	3.33475e-139
Megf6	1.45484e-143	3.41344	0.12	0.011	4.24727e-139
Opn1sw	1.47903e-143	1.34691	0.225	0.068	4.31788e-139
Epb41l4aos	1.78093e-143	-1.23866	0.55	0.626	5.19924e-139
Prtn3	1.99302e-143	1.42928	0.268	0.097	5.81843e-139
Cyb5r3	2.52554e-143	-0.783275	0.813	0.798	7.37306e-139
Tap1	2.80552e-143	2.37189	0.131	0.016	8.19044e-139
Prkcg	3.29362e-143	1.16514	0.202	0.054	9.6154e-139
Uqcrc2	4.89775e-143	1.14363	0.226	0.07	1.42985e-138
Anks3	5.58666e-143	0.720582	0.465	0.24	1.63097e-138
Smad1	5.92509e-143	0.546442	0.668	0.442	1.72977e-138
Sf1	6.70598e-143	-0.744114	0.78	0.743	1.95774e-138
Skiv2l	9.52457e-143	0.674318	0.442	0.223	2.7806e-138
Mical1	9.55735e-143	1.18474	0.272	0.1	2.79017e-138
Aff4	1.0055e-142	0.418221	0.801	0.613	2.93544e-138
Psme1	1.1118e-142	0.515971	0.658	0.416	3.2458e-138
Lactb	1.14771e-142	0.998347	0.302	0.119	3.35062e-138
Myom1	2.06285e-142	1.4724	0.208	0.058	6.02229e-138
Cldn18	2.12854e-142	-0.984607	0.459	0.599	6.21406e-138
Cep83	2.15624e-142	0.89369	0.344	0.151	6.29494e-138
Top1	2.16915e-142	0.487032	0.835	0.648	6.33262e-138
Cdo1	2.60919e-142	1.90961	0.193	0.05	7.61728e-138
Rel	2.75397e-142	1.3989	0.296	0.116	8.03994e-138
Rb1cc1	2.83307e-142	0.524008	0.649	0.428	8.27085e-138
Zbtb46	3.09484e-142	1.14845	0.273	0.101	9.03507e-138
Tfeb	4.26426e-142	0.953613	0.308	0.124	1.24491e-137
Ubr3	4.80704e-142	0.552592	0.626	0.401	1.40337e-137
Adgrg3	7.10178e-142	1.73843	0.161	0.032	2.07329e-137
Psmb7	1.17956e-141	0.642676	0.427	0.212	3.4436e-137
Gm43788	1.4474e-141	0.896616	0.238	0.076	4.22554e-137
Gm36283	2.3364e-141	3.1088	0.117	0.011	6.82087e-137
Sltm	2.99301e-141	0.451199	0.748	0.524	8.73781e-137
Sec16a	3.12146e-141	0.476759	0.573	0.333	9.11278e-137
Uaca	4.69487e-141	1.24777	0.347	0.157	1.37062e-136
Eif3g	5.14607e-141	-0.778807	0.739	0.748	1.50234e-136
Tmem87a	7.31461e-141	0.737857	0.418	0.206	2.13543e-136
Akap12	7.58307e-141	1.08558	0.301	0.121	2.2138e-136
Phactr4	9.50385e-141	0.447429	0.552	0.313	2.77455e-136
Rlim	1.05707e-140	0.690747	0.696	0.502	3.086e-136
Lrrc8d	1.12326e-140	0.59991	0.575	0.345	3.27925e-136
Ophn1	1.64199e-140	0.62084	0.311	0.126	4.79361e-136
Mtmr12	1.71743e-140	0.839723	0.424	0.219	5.01388e-136
Mkln1	1.78062e-140	0.483165	0.693	0.477	5.19835e-136
Eif2ak2	2.1707e-140	0.523561	0.388	0.18	6.33715e-136
Arhgap42	2.31409e-140	0.515851	0.515	0.296	6.75576e-136
Lats2	2.34241e-140	1.21154	0.299	0.121	6.83842e-136
Ncoa1	2.67944e-140	0.355016	0.563	0.33	7.82235e-136
Txlng	2.9573e-140	0.784359	0.511	0.292	8.63355e-136
Slc15a2	4.15865e-140	3.75847	0.106	0.006	1.21408e-135
Slc25a25	4.24435e-140	0.942144	0.36	0.164	1.2391e-135
Fbxo34	4.43466e-140	0.850931	0.378	0.179	1.29466e-135
Acly	4.61017e-140	-0.802524	0.794	0.759	1.34589e-135
Mtss1	4.74588e-140	0.54839	0.628	0.411	1.38551e-135
Arih2	4.94507e-140	0.656397	0.538	0.312	1.44366e-135
Pkp3	5.9216e-140	1.59229	0.187	0.048	1.72875e-135
Eif3m	8.64177e-140	0.440312	0.39	0.183	2.52288e-135
Tmem259	9.19214e-140	0.857493	0.434	0.22	2.68355e-135
Parp9	1.01959e-139	0.746245	0.341	0.147	2.9766e-135
Elmo1	1.02548e-139	1.03826	0.3	0.122	2.99377e-135
Snai1	1.08831e-139	1.5309	0.208	0.059	3.17721e-135
Slc9a1	1.12367e-139	0.685092	0.484	0.259	3.28044e-135
Senp5	1.14185e-139	0.617341	0.535	0.307	3.33353e-135
Cep350	1.29781e-139	0.656174	0.459	0.237	3.78884e-135
Aftph	1.41683e-139	0.386161	0.611	0.378	4.13631e-135
Btbd1	1.42156e-139	0.62593	0.438	0.222	4.15011e-135
Kif5b	1.71792e-139	0.430715	0.762	0.55	5.01529e-135
Bvht	1.83062e-139	1.39626	0.265	0.097	5.34431e-135
Cd302	1.9098e-139	0.750129	0.4	0.193	5.57547e-135
Fkbp10	2.27878e-139	1.08823	0.23	0.072	6.65267e-135
Bcat1	2.327e-139	2.98987	0.123	0.014	6.79343e-135
Gldc	2.40026e-139	-1.36394	0.386	0.521	7.00733e-135
Abcc3	3.87021e-139	0.753825	0.251	0.086	1.12987e-134
Cxcl12	4.64945e-139	2.60293	0.122	0.013	1.35736e-134
Sesn2	5.84573e-139	1.48582	0.224	0.07	1.7066e-134
Csad	8.95734e-139	0.582788	0.479	0.254	2.615e-134
Aco1	1.00958e-138	0.778983	0.41	0.203	2.94736e-134
Nphs1	1.179e-138	-1.25604	0.466	0.575	3.44197e-134
Col14a1	1.28165e-138	2.52873	0.142	0.023	3.74164e-134
Bmp2k	1.59399e-138	0.84706	0.348	0.156	4.6535e-134
Prkab1	2.45351e-138	0.681381	0.511	0.288	7.16276e-134
Jam2	2.91449e-138	2.69937	0.164	0.036	8.50856e-134
Kbtbd2	3.15735e-138	0.580945	0.419	0.206	9.21756e-134
Add3	3.20787e-138	0.579699	0.424	0.213	9.36506e-134
Ddi2	3.30841e-138	0.595734	0.487	0.264	9.65858e-134
Hnrnpc	3.63633e-138	0.450462	0.72	0.495	1.06159e-133
Cd164	3.76397e-138	0.700492	0.627	0.403	1.09885e-133
Cog5	3.83961e-138	0.526016	0.526	0.298	1.12094e-133
Aig1	4.0488e-138	0.523445	0.594	0.367	1.18201e-133
Cdcp1	5.11331e-138	1.34153	0.201	0.057	1.49278e-133
Cc2d2a	5.41399e-138	0.804638	0.338	0.148	1.58056e-133
Zfp281	5.85031e-138	0.70374	0.517	0.295	1.70794e-133
Casd1	6.08525e-138	2.58735	0.118	0.011	1.77653e-133
Brox	6.30027e-138	0.949698	0.287	0.111	1.8393e-133
Prelid1	8.40525e-138	0.189412	0.374	0.167	2.45383e-133
Spag1	8.61882e-138	1.23934	0.246	0.085	2.51618e-133
Sgpl1	1.13654e-137	0.608322	0.508	0.285	3.318e-133
Urah	1.21821e-137	2.07123	0.145	0.025	3.55643e-133
Bdp1	1.2815e-137	0.566189	0.54	0.312	3.7412e-133
Tnrc6b	1.35264e-137	0.399528	0.784	0.573	3.94889e-133
Trim24	1.36281e-137	0.492237	0.556	0.32	3.97858e-133
Ppp2r3a	1.42203e-137	0.498841	0.69	0.464	4.15146e-133
Fnbp4	1.66395e-137	0.477267	0.559	0.322	4.85775e-133
Car8	1.84427e-137	2.76324	0.13	0.018	5.38415e-133
Stn1	1.95734e-137	-1.36543	0.494	0.582	5.71425e-133
Tent4b	2.10775e-137	0.635777	0.621	0.406	6.15335e-133
Dhps	2.16201e-137	0.756606	0.301	0.122	6.31178e-133
Parp4	2.50747e-137	0.80125	0.348	0.156	7.32032e-133
Aggf1	2.5325e-137	0.554192	0.493	0.27	7.39339e-133
Sult1a1	3.52898e-137	2.75539	0.119	0.013	1.03025e-132
Ctdspl	3.68498e-137	0.643878	0.55	0.329	1.07579e-132
Pnrc2	4.406e-137	0.835613	0.46	0.249	1.28629e-132
Zbtb10	4.7015e-137	1.30195	0.288	0.115	1.37256e-132
Il6st	4.95226e-137	0.625555	0.624	0.397	1.44576e-132
Daam1	6.88835e-137	0.701057	0.54	0.321	2.01098e-132
Vps37b	7.3589e-137	1.14556	0.328	0.144	2.14836e-132
ENSMUSG00000121092	7.43564e-137	0.905481	0.5	0.29	2.17076e-132
Ralgapa1	8.83717e-137	0.454026	0.618	0.385	2.57992e-132
Gstm2	9.3376e-137	2.04191	0.142	0.024	2.72602e-132
Dock9	9.84446e-137	0.971037	0.422	0.215	2.87399e-132
Wwtr1	1.00026e-136	0.552678	0.804	0.661	2.92015e-132
Unc45a	1.121e-136	0.697792	0.479	0.262	3.27265e-132
Adgrl2	1.35403e-136	0.454401	0.659	0.44	3.95296e-132
Ppp1r9a	1.524e-136	1.87385	0.173	0.042	4.44915e-132
Pdxk	1.9356e-136	0.873302	0.336	0.149	5.65079e-132
Foxj1	1.9518e-136	1.76721	0.284	0.119	5.6981e-132
Klhl7	2.1133e-136	0.797868	0.313	0.131	6.16957e-132
Abhd16a	2.25016e-136	0.732497	0.368	0.17	6.56911e-132
Aldh3a2	2.45462e-136	0.896305	0.325	0.141	7.16603e-132
Dnajc5	2.72194e-136	0.4869	0.741	0.525	7.94642e-132
Arrdc4	3.35611e-136	2.13583	0.138	0.022	9.79782e-132
Fam114a2	3.47451e-136	0.538343	0.469	0.245	1.01435e-131
Camk2g	3.74972e-136	0.661562	0.532	0.309	1.09469e-131
Ppm1h	6.11799e-136	1.41751	0.191	0.051	1.78609e-131
Hmga2	7.2484e-136	-0.721766	0.509	0.71	2.1161e-131
Plekhg1	7.26384e-136	1.83493	0.178	0.044	2.1206e-131
Cggbp1	8.17203e-136	0.769173	0.476	0.263	2.38574e-131
Rpl10a	9.49062e-136	0.284667	0.765	0.561	2.77069e-131
Marchf7	9.53108e-136	0.437002	0.686	0.466	2.7825e-131
Acox3	9.69744e-136	0.901611	0.333	0.146	2.83107e-131
Irf2bpl	1.13718e-135	0.553518	0.673	0.453	3.31988e-131
Eed	1.14347e-135	0.699189	0.452	0.235	3.33825e-131
Tmem59	1.24344e-135	0.476036	0.748	0.529	3.6301e-131
Psd3	1.31934e-135	0.398223	0.639	0.417	3.85167e-131
Dicer1	1.34667e-135	0.496861	0.481	0.26	3.93146e-131
Phyh	1.51282e-135	1.05179	0.251	0.09	4.41653e-131
Gm47586	2.13279e-135	1.55797	0.158	0.032	6.22646e-131
Bscl2	2.84468e-135	0.707937	0.424	0.215	8.30477e-131
Dtx3	2.94004e-135	1.40865	0.242	0.085	8.58317e-131
Plxnb1	2.98198e-135	0.863011	0.457	0.246	8.7056e-131
Map3k3	3.71508e-135	0.63177	0.603	0.376	1.08458e-130
Denn2b	5.80705e-135	0.543223	0.584	0.359	1.69531e-130
Aff1	6.38028e-135	0.462514	0.719	0.494	1.86266e-130
Anpep	7.55751e-135	2.4738	0.132	0.02	2.20634e-130
AA986860	7.98191e-135	0.853583	0.236	0.078	2.33024e-130
Eif1	9.37133e-135	0.409182	0.804	0.615	2.73587e-130
Scaf4	1.03851e-134	0.706444	0.457	0.243	3.03183e-130
Fkbp2	1.07678e-134	-0.900597	0.672	0.681	3.14354e-130
Sos1	1.10568e-134	0.696892	0.455	0.241	3.22793e-130
Acot1	1.16596e-134	1.12694	0.206	0.06	3.4039e-130
Zfp296	1.20648e-134	3.17832	0.14	0.024	3.5222e-130
Pds5a	1.21837e-134	0.528136	0.649	0.431	3.55692e-130
Armcx2	1.44346e-134	2.74656	0.116	0.012	4.21403e-130
Nfe2l2	1.75417e-134	0.531929	0.812	0.625	5.12112e-130
Tmem234	1.76665e-134	0.529336	0.671	0.441	5.15756e-130
Mir22hg	2.50521e-134	0.949754	0.301	0.123	7.31372e-130
Gimap6	3.00581e-134	2.43457	0.14	0.024	8.77516e-130
Orc5	3.00861e-134	-1.30242	0.479	0.572	8.78334e-130
Wdr26	3.32011e-134	0.410858	0.818	0.637	9.69272e-130
Ppp1r2	4.29084e-134	0.931296	0.534	0.319	1.25267e-129
Plk3	4.85915e-134	1.55848	0.196	0.055	1.41858e-129
Angptl4	5.0537e-134	-1.2736	0.474	0.573	1.47538e-129
Cbl	5.89758e-134	0.552786	0.643	0.422	1.72174e-129
Cnot4	5.97571e-134	0.270582	0.62	0.388	1.74455e-129
Plvap	6.19326e-134	1.84371	0.288	0.122	1.80806e-129
Sp1	6.5109e-134	0.555443	0.506	0.281	1.90079e-129
Mex3c	6.88666e-134	0.657848	0.512	0.293	2.01049e-129
Trmt1l	7.34416e-134	0.530245	0.42	0.21	2.14406e-129
Nfkbie	7.43463e-134	0.845733	0.335	0.147	2.17047e-129
Sntb2	7.69162e-134	0.554182	0.653	0.434	2.24549e-129
Zfp503	8.98628e-134	0.872151	0.42	0.216	2.62346e-129
Tcn2	9.33194e-134	0.733846	0.419	0.211	2.72437e-129
Coq10b	1.50571e-133	0.759094	0.496	0.279	4.39576e-129
Tank	1.61683e-133	0.821509	0.329	0.144	4.72016e-129
Dusp8	2.04351e-133	1.55183	0.177	0.044	5.96582e-129
Itpr2	2.38539e-133	0.526361	0.667	0.44	6.9639e-129
Mapk8ip1	2.42618e-133	1.50749	0.207	0.062	7.08299e-129
4933437G19Rik	2.80595e-133	1.47184	0.236	0.081	8.1917e-129
Ddx52	2.98897e-133	0.624541	0.539	0.316	8.72601e-129
Gm37728	3.98638e-133	1.68445	0.148	0.028	1.16379e-128
Mdfic	4.383e-133	2.03284	0.141	0.024	1.27957e-128
Cdk19	6.58458e-133	0.516279	0.653	0.426	1.9223e-128
Upf1	7.39992e-133	0.68914	0.474	0.258	2.16033e-128
Timm23	7.95787e-133	0.926696	0.317	0.137	2.32322e-128
2700049A03Rik	7.98546e-133	0.85302	0.333	0.149	2.33128e-128
Cdkl3	8.88665e-133	1.2676	0.274	0.107	2.59437e-128
Fam163a	9.27239e-133	1.73222	0.166	0.038	2.70698e-128
Ccdc125	1.04782e-132	1.01455	0.288	0.115	3.05901e-128
Wdr20	1.05207e-132	0.60495	0.406	0.201	3.07142e-128
Usf3	1.08918e-132	0.737682	0.332	0.146	3.17975e-128
Lrpap1	1.28236e-132	0.530057	0.473	0.254	3.74371e-128
Kctd17	1.33626e-132	1.1953	0.236	0.08	3.90107e-128
Zfp871	1.33842e-132	0.714139	0.399	0.196	3.90737e-128
Mettl3	1.37838e-132	1.23382	0.219	0.07	4.02404e-128
Capn7	1.50455e-132	0.868357	0.324	0.141	4.39238e-128
Sptbn2	1.92455e-132	0.931912	0.305	0.128	5.61852e-128
Uba5	2.18175e-132	0.613713	0.445	0.232	6.3694e-128
Lrrn1	2.46031e-132	1.89064	0.148	0.028	7.18263e-128
Aagab	2.50965e-132	0.94599	0.399	0.2	7.32666e-128
Rnf149	2.65164e-132	0.703215	0.612	0.393	7.7412e-128
Trp53bp1	2.66193e-132	0.729835	0.312	0.13	7.77125e-128
Steap2	3.28988e-132	-1.23783	0.488	0.59	9.60446e-128
Arl2	5.74327e-132	-1.06085	0.557	0.614	1.67669e-127
Fbxl17	5.82255e-132	0.437773	0.639	0.419	1.69984e-127
Atxn10	5.94644e-132	-0.661939	0.767	0.779	1.73601e-127
Mrtfb	7.43546e-132	0.846255	0.49	0.272	2.17071e-127
Ptma	8.87162e-132	-0.515076	0.882	0.844	2.58998e-127
Ndufab1	1.02032e-131	0.453061	0.488	0.265	2.97871e-127
Zbtb16	1.05622e-131	2.28434	0.178	0.047	3.08351e-127
Yeats2	1.16187e-131	0.600861	0.42	0.21	3.39196e-127
Rabep2	1.21096e-131	0.819418	0.276	0.108	3.53526e-127
Cfb	1.22913e-131	1.21457	0.242	0.086	3.58831e-127
Hnrnpk	1.22945e-131	0.448592	0.815	0.631	3.58925e-127
Kdf1	1.26603e-131	2.11646	0.145	0.027	3.69604e-127
Lpar6	1.34971e-131	0.974309	0.268	0.102	3.94034e-127
Tm9sf3	1.35514e-131	-0.607445	0.826	0.784	3.9562e-127
Arl5b	1.41905e-131	0.984784	0.289	0.116	4.14276e-127
Zfand5	1.54354e-131	0.451474	0.676	0.447	4.5062e-127
Kdelr1	1.77958e-131	-0.678903	0.782	0.765	5.19531e-127
Tlcd2	1.86678e-131	1.3555	0.229	0.077	5.44989e-127
Zfand2a	2.11651e-131	0.849004	0.397	0.197	6.17893e-127
Asb7	2.11665e-131	0.727425	0.338	0.15	6.17936e-127
Map3k12	2.14903e-131	0.868355	0.341	0.153	6.27387e-127
Cd300lg	2.20618e-131	3.56064	0.121	0.015	6.44073e-127
Irak2	2.26793e-131	0.233284	0.392	0.189	6.621e-127
Phlda3	2.41792e-131	0.863268	0.369	0.179	7.05886e-127
Sertad4	2.53408e-131	3.10885	0.1	0.006	7.398e-127
Zfp292	2.56525e-131	0.45249	0.577	0.345	7.48898e-127
Mansc1	2.63599e-131	2.28462	0.148	0.03	7.69551e-127
Lcorl	2.72142e-131	0.640351	0.479	0.267	7.94492e-127
Pbx3	3.03785e-131	0.714237	0.594	0.383	8.86871e-127
Dll1	3.09159e-131	1.83773	0.15	0.03	9.0256e-127
Ctla2a	3.55836e-131	0.979384	0.239	0.083	1.03883e-126
ENSMUSG00000120114	3.81544e-131	1.20928	0.237	0.082	1.11388e-126
Ifngr2	4.10485e-131	0.457078	0.465	0.245	1.19837e-126
Tmem30b	4.52536e-131	2.50542	0.101	0.006	1.32113e-126
Trp53bp2	4.69714e-131	0.825309	0.431	0.226	1.37128e-126
Rassf9	4.71998e-131	3.28997	0.113	0.012	1.37795e-126
Fas	5.06111e-131	2.85169	0.126	0.018	1.47754e-126
Erc1	5.67024e-131	0.432378	0.639	0.421	1.65537e-126
Slc30a1	5.76316e-131	1.83328	0.214	0.069	1.6825e-126
Cul9	7.20818e-131	1.10104	0.294	0.12	2.10436e-126
Siah2	7.47494e-131	1.06157	0.329	0.147	2.18223e-126
Oasl2	8.07821e-131	1.54765	0.156	0.033	2.35835e-126
Rmnd5b	8.63807e-131	0.958089	0.233	0.081	2.5218e-126
Tubd1	9.8057e-131	0.895198	0.41	0.211	2.86268e-126
Pik3r3	1.06374e-130	1.8007	0.152	0.031	3.1055e-126
Rprd1b	1.13272e-130	0.667346	0.473	0.257	3.30686e-126
Mxra8	1.17079e-130	1.26653	0.287	0.118	3.418e-126
Zfp664	1.17765e-130	0.453594	0.53	0.302	3.43802e-126
Sdcbp	1.35906e-130	0.481313	0.738	0.525	3.96763e-126
Tbc1d1	1.39438e-130	0.738624	0.632	0.413	4.07075e-126
Cdkl2	1.43807e-130	1.08413	0.249	0.09	4.19829e-126
Tent5c	1.55814e-130	1.72608	0.169	0.041	4.54883e-126
Trp53inp2	1.77821e-130	0.917837	0.303	0.127	5.1913e-126
Kctd1	1.86681e-130	1.09687	0.242	0.085	5.44995e-126
Rhbdf2	1.91102e-130	0.813426	0.464	0.255	5.57904e-126
Nsmce2	1.931e-130	0.388362	0.663	0.444	5.63737e-126
Prkx	2.02748e-130	0.792764	0.335	0.15	5.91901e-126
Zdhhc5	2.08639e-130	0.602635	0.496	0.274	6.09101e-126
Hkdc1	2.27097e-130	1.53236	0.188	0.051	6.62987e-126
Itpripl2	2.72759e-130	-1.02012	0.637	0.665	7.96294e-126
Ern1	2.83245e-130	0.740996	0.576	0.361	8.26906e-126
Nrtn	2.8526e-130	2.63056	0.129	0.02	8.32787e-126
Helz2	2.85626e-130	1.40299	0.223	0.074	8.33857e-126
Rabac1	3.01677e-130	0.450428	0.697	0.465	8.80717e-126
Fnip1	3.02262e-130	0.481142	0.591	0.361	8.82424e-126
Mal2	3.04093e-130	1.37175	0.242	0.089	8.8777e-126
Lhfpl2	3.79043e-130	1.08782	0.226	0.075	1.10658e-125
Plpp1	3.94749e-130	1.08734	0.296	0.123	1.15243e-125
Ezr	4.73103e-130	-0.651502	0.786	0.789	1.38118e-125
Nasp	5.90548e-130	0.605599	0.636	0.411	1.72404e-125
Acer3	6.18141e-130	0.467227	0.535	0.313	1.8046e-125
Nck1	6.3305e-130	0.699678	0.421	0.216	1.84812e-125
Adh1	6.35216e-130	5.16353	0.091	0.003	1.85445e-125
Nrd1	6.3771e-130	0.464867	0.587	0.356	1.86173e-125
Pfdn2	6.47835e-130	-0.890113	0.683	0.7	1.89129e-125
Plekhs1	6.48577e-130	1.90143	0.135	0.022	1.89345e-125
Gjb4	6.58771e-130	-1.81734	0.296	0.435	1.92322e-125
Cdk13	6.79202e-130	0.453191	0.712	0.508	1.98286e-125
Prkd3	1.03905e-129	0.534171	0.437	0.227	3.03339e-125
Bin1	1.11814e-129	-1.18484	0.543	0.605	3.26429e-125
Dtnbp1	1.14194e-129	0.664967	0.451	0.237	3.33378e-125
Stk19	1.16791e-129	0.686617	0.39	0.191	3.40961e-125
Arpc1b	1.20387e-129	-0.412891	0.925	0.89	3.51458e-125
Usp3	1.2349e-129	0.556017	0.651	0.43	3.60517e-125
Ndfip2	1.25691e-129	0.62191	0.49	0.274	3.66941e-125
Cnnm2	1.27865e-129	0.709991	0.384	0.187	3.7329e-125
Rps6ka5	1.39924e-129	0.901305	0.305	0.13	4.08495e-125
Cdc40	1.57229e-129	0.610053	0.421	0.216	4.59015e-125
Grk5	1.62452e-129	0.9171	0.429	0.23	4.74262e-125
Kazn	2.02139e-129	1.76383	0.166	0.039	5.90125e-125
Ebf1	2.02264e-129	2.15889	0.221	0.076	5.9049e-125
Hook2	2.34049e-129	0.587618	0.469	0.251	6.83284e-125
Crebrf	2.60466e-129	0.225264	0.568	0.333	7.60405e-125
Lrch3	2.99731e-129	0.724968	0.312	0.132	8.75035e-125
Gstt3	3.06395e-129	2.21105	0.132	0.022	8.9449e-125
Nebl	3.16219e-129	1.37784	0.199	0.059	9.2317e-125
Stat2	3.2799e-129	1.2754	0.222	0.074	9.57534e-125
Adam15	3.57858e-129	1.07627	0.482	0.27	1.04473e-124
Cdkl4	3.8994e-129	1.17422	0.239	0.083	1.13839e-124
Tspan13	3.98747e-129	1.13977	0.258	0.097	1.1641e-124
Gem	4.17549e-129	1.06226	0.276	0.109	1.21899e-124
Slc25a23	4.53947e-129	0.68877	0.408	0.204	1.32525e-124
Dusp22	4.59554e-129	1.94949	0.14	0.025	1.34162e-124
Dusp3	4.93283e-129	1.00957	0.307	0.132	1.44009e-124
Tnfrsf19	5.85601e-129	2.85189	0.111	0.012	1.7096e-124
Col9a3	6.35572e-129	3.48841	0.111	0.011	1.85549e-124
Adam10	6.94172e-129	0.443082	0.682	0.461	2.02657e-124
Mapkbp1	7.07536e-129	0.886703	0.297	0.123	2.06558e-124
Arhgef17	7.54206e-129	0.626728	0.53	0.315	2.20183e-124
Pja2	7.78067e-129	0.485675	0.503	0.28	2.27149e-124
S1pr1	8.12095e-129	2.38339	0.14	0.025	2.37083e-124
Romo1	8.50259e-129	0.36445	0.619	0.393	2.48225e-124
Eppk1	1.30084e-128	2.1337	0.169	0.042	3.79768e-124
Naa38	1.33778e-128	0.673386	0.34	0.154	3.9055e-124
Pgam1	1.42587e-128	-1.90538	0.193	0.342	4.1627e-124
Srpr	1.69514e-128	0.441487	0.44	0.226	4.94879e-124
Rfpl4	1.82428e-128	1.70619	0.188	0.052	5.3258e-124
Rab1a	2.42246e-128	0.400375	0.747	0.533	7.07212e-124
Amot	2.65832e-128	0.854758	0.296	0.124	7.76071e-124
Zc3h14	2.96416e-128	0.640677	0.371	0.177	8.65358e-124
Xpot	3.00497e-128	0.80272	0.376	0.183	8.77272e-124
Epc1	3.18183e-128	0.619002	0.489	0.273	9.28904e-124
Slc39a14	3.37989e-128	0.745372	0.421	0.216	9.86724e-124
Usp37	3.43694e-128	0.69312	0.435	0.229	1.00338e-123
Dhrs7	3.6549e-128	0.885254	0.287	0.117	1.06701e-123
Npnt	3.71016e-128	-0.708309	0.576	0.702	1.08315e-123
Map2k5	3.82688e-128	0.549956	0.519	0.297	1.11722e-123
Utrn	4.33018e-128	0.389208	0.788	0.6	1.26415e-123
Cyp2j6	4.38455e-128	2.51017	0.123	0.017	1.28003e-123
Lta4h	5.59586e-128	0.578747	0.474	0.258	1.63366e-123
Ccnl2	5.94219e-128	0.471446	0.603	0.37	1.73476e-123
Pde12	5.97642e-128	0.691445	0.487	0.277	1.74476e-123
ENSMUSG00000119960	6.14785e-128	0.906864	0.307	0.132	1.7948e-123
Plekhg5	6.25825e-128	1.34078	0.225	0.077	1.82703e-123
Arhgef7	6.33347e-128	0.711219	0.569	0.351	1.84899e-123
Thbs1	7.36083e-128	0.494989	0.616	0.398	2.14892e-123
Tbx3	8.93694e-128	1.0577	0.304	0.131	2.60905e-123
ccdc198	1.12594e-127	2.0813	0.157	0.035	3.28708e-123
Tanc2	1.16115e-127	0.74691	0.263	0.1	3.38985e-123
Hook1	1.71518e-127	3.08901	0.108	0.01	5.0073e-123
Raph1	1.78096e-127	0.605279	0.515	0.304	5.19933e-123
Apaf1	1.78998e-127	0.632149	0.457	0.247	5.22567e-123
Tfdp2	1.90316e-127	0.645083	0.48	0.268	5.55608e-123
Arhgap27	2.07022e-127	1.06407	0.262	0.101	6.04379e-123
Mtrex	2.11308e-127	0.544522	0.437	0.229	6.16893e-123
Map4k2	2.16937e-127	0.936842	0.354	0.169	6.33326e-123
Tnpo1	2.45666e-127	0.453307	0.707	0.498	7.17199e-123
Raver2	2.61003e-127	1.41761	0.201	0.06	7.61971e-123
Mob2	2.70806e-127	0.768492	0.394	0.198	7.90592e-123
Lrig1	3.00043e-127	0.701851	0.323	0.142	8.75945e-123
Fam193a	3.02538e-127	0.40731	0.642	0.418	8.8323e-123
Lgr5	3.06604e-127	0.780128	0.269	0.105	8.95099e-123
Polg2	4.30547e-127	0.77828	0.46	0.249	1.25694e-122
Mbtd1	6.0823e-127	0.495142	0.737	0.545	1.77567e-122
Flnc	6.30957e-127	-1.32028	0.431	0.543	1.84202e-122
Pcbp2	6.65712e-127	0.403541	0.572	0.34	1.94348e-122
4932438A13Rik	6.94158e-127	0.398184	0.632	0.401	2.02652e-122
Cry1	7.1327e-127	1.01103	0.276	0.111	2.08232e-122
Luc7l2	8.7743e-127	0.311983	0.799	0.608	2.56157e-122
Ptpn1	8.87457e-127	0.580486	0.652	0.421	2.59084e-122
Rarb	9.93545e-127	1.13008	0.206	0.064	2.90055e-122
Syn3	1.10463e-126	1.72234	0.148	0.03	3.22484e-122
Scp2	1.23881e-126	0.690355	0.259	0.098	3.61658e-122
Wnk2	1.26116e-126	2.52182	0.121	0.017	3.68184e-122
Ahcy	1.40107e-126	-1.51133	0.361	0.479	4.09027e-122
Copb1	1.4037e-126	0.394295	0.552	0.326	4.09795e-122
Frmd4b	1.74928e-126	0.596421	0.409	0.214	5.10686e-122
Zcchc14	2.31701e-126	0.475221	0.688	0.487	6.76427e-122
ENSMUSG00000120992	2.32493e-126	0.76491	0.578	0.375	6.7874e-122
Fbln5	2.4073e-126	3.43976	0.126	0.02	7.02788e-122
Pdhb	2.42833e-126	0.508821	0.51	0.293	7.08927e-122
Gabarap	2.80519e-126	-0.541006	0.873	0.84	8.18947e-122
Psmb9	2.84688e-126	2.21395	0.112	0.012	8.31118e-122
Fam214a	3.31269e-126	0.788921	0.252	0.093	9.67105e-122
Atcayos	3.36069e-126	1.3499	0.207	0.065	9.81121e-122
Tubb5	3.36391e-126	-0.5157	0.898	0.874	9.8206e-122
Abcg2	3.56102e-126	1.70518	0.216	0.072	1.0396e-121
Nsmaf	3.69469e-126	0.746096	0.261	0.1	1.07863e-121
Phf12	3.80784e-126	0.493339	0.584	0.36	1.11166e-121
Mllt10	5.00047e-126	0.407852	0.738	0.546	1.45984e-121
Golm2	5.05691e-126	1.22519	0.237	0.085	1.47631e-121
Hexim1	6.10581e-126	0.767875	0.626	0.405	1.78253e-121
Mdfi	7.96619e-126	1.18645	0.195	0.058	2.32565e-121
Ier2	9.26082e-126	0.59156	0.813	0.626	2.7036e-121
Cpeb2	9.50681e-126	0.982983	0.324	0.146	2.77542e-121
Mid1	1.25643e-125	0.424438	0.46	0.25	3.66801e-121
Ccnt2	1.49376e-125	0.467109	0.485	0.264	4.36087e-121
Dennd4a	1.50815e-125	1.561	0.262	0.103	4.4029e-121
Gng11	1.54363e-125	1.09305	0.17	0.042	4.50648e-121
Mapre2	1.68634e-125	0.906436	0.372	0.184	4.9231e-121
Kcnip1	1.87597e-125	1.01	0.21	0.068	5.47671e-121
Tango6	1.99123e-125	0.699398	0.538	0.325	5.81321e-121
Scamp1	2.12138e-125	0.662105	0.392	0.197	6.19315e-121
Tmem159	2.16216e-125	1.66787	0.149	0.031	6.31221e-121
Gm20517	2.17373e-125	1.03283	0.239	0.085	6.34598e-121
Rlf	2.50981e-125	0.547125	0.48	0.266	7.32713e-121
Tcf12	2.51483e-125	0.418954	0.758	0.574	7.34179e-121
Mdn1	2.54011e-125	0.765943	0.465	0.258	7.4156e-121
Rasef	2.86386e-125	3.01573	0.12	0.017	8.36075e-121
Letm1	2.93896e-125	0.657811	0.484	0.277	8.58e-121
Malat1	2.95524e-125	0.132192	0.972	0.948	8.62752e-121
Phf3	3.24219e-125	0.463527	0.647	0.429	9.46526e-121
Ube2n	3.77853e-125	0.831359	0.4	0.203	1.1031e-120
Stpg4	3.89089e-125	1.3027	0.219	0.072	1.13591e-120
Zswim8	4.92154e-125	0.480242	0.506	0.283	1.4368e-120
H3f3b	5.03756e-125	0.506266	0.912	0.764	1.47067e-120
Inpp5k	5.07554e-125	0.649139	0.416	0.212	1.48175e-120
Plekha6	5.31124e-125	0.54088	0.466	0.26	1.55056e-120
Tshz1	5.95555e-125	0.614749	0.667	0.474	1.73866e-120
Adgrf5	6.18288e-125	2.06746	0.165	0.041	1.80503e-120
Muc20	6.36675e-125	2.73077	0.111	0.013	1.85871e-120
Nfix	7.26442e-125	0.460832	0.767	0.593	2.12077e-120
H2-Q4	7.34099e-125	2.08585	0.117	0.015	2.14313e-120
Msra	7.65925e-125	1.19539	0.255	0.097	2.23604e-120
Nrip1	1.08052e-124	0.487206	0.704	0.522	3.15448e-120
Gm15614	1.18734e-124	1.10735	0.263	0.103	3.46631e-120
Ppp5c	1.21541e-124	0.778639	0.34	0.159	3.54828e-120
Phip	1.32073e-124	0.470744	0.699	0.486	3.85575e-120
Sumo3	1.453e-124	0.441408	0.553	0.33	4.24189e-120
Rxylt1	1.46465e-124	0.722262	0.373	0.183	4.27591e-120
Itgb8	1.75334e-124	3.17882	0.107	0.011	5.1187e-120
Usp7	1.85001e-124	0.466751	0.746	0.527	5.40091e-120
Dclk1	2.17566e-124	1.09606	0.27	0.111	6.35163e-120
Bend5	2.33042e-124	4.71514	0.089	0.003	6.80343e-120
Prdm2	2.54314e-124	0.438077	0.55	0.326	7.42444e-120
Zc3h18	2.91339e-124	0.497847	0.617	0.398	8.50536e-120
Thoc1	3.05997e-124	0.513522	0.409	0.21	8.93328e-120
Kifc3	3.74711e-124	1.99631	0.171	0.045	1.09393e-119
Sfmbt1	3.80467e-124	0.904871	0.299	0.128	1.11074e-119
Olfm2	3.84575e-124	1.34195	0.194	0.057	1.12273e-119
Hypk	4.39717e-124	-0.786852	0.734	0.728	1.28371e-119
Ptger4	4.41714e-124	0.84534	0.253	0.096	1.28954e-119
Cd34	4.86341e-124	2.13554	0.146	0.03	1.41982e-119
Man2a1	4.86513e-124	0.738781	0.509	0.302	1.42033e-119
D530018E20Rik	5.3223e-124	0.712231	0.259	0.097	1.55379e-119
Smg7	6.38429e-124	0.550826	0.624	0.4	1.86383e-119
Rufy3	6.40675e-124	0.693563	0.381	0.19	1.87039e-119
Slmap	6.90413e-124	0.400501	0.652	0.432	2.01559e-119
Siah1a	7.10579e-124	0.689308	0.324	0.145	2.07446e-119
Fstl4	7.1722e-124	1.95665	0.164	0.041	2.09385e-119
Tcaf2	7.55553e-124	2.39013	0.114	0.014	2.20576e-119
Frmd6	9.04126e-124	0.468009	0.483	0.273	2.6395e-119
Fkbp15	9.13708e-124	0.812007	0.32	0.143	2.66748e-119
Src	1.05212e-123	-0.970899	0.631	0.671	3.07157e-119
Atp6v1d	1.10743e-123	0.451014	0.523	0.301	3.23304e-119
Eif4g1	1.25585e-123	0.432959	0.818	0.63	3.66633e-119
Arhgap5	1.28054e-123	0.430128	0.55	0.331	3.7384e-119
Alas1	1.32237e-123	1.18522	0.277	0.115	3.86054e-119
Pals1	1.38288e-123	0.428704	0.681	0.48	4.03718e-119
Ptpn12	1.43355e-123	0.4419	0.751	0.553	4.18511e-119
2210408F21Rik	1.48488e-123	0.162873	0.494	0.273	4.33496e-119
D630011A20Rik	1.48835e-123	2.83005	0.108	0.012	4.34508e-119
Ankrd42	1.99193e-123	1.33641	0.186	0.053	5.81523e-119
Cdk12	2.17857e-123	0.537063	0.657	0.439	6.36013e-119
Prnp	2.18869e-123	0.933203	0.466	0.257	6.38967e-119
Nuak1	2.72104e-123	0.815071	0.355	0.169	7.94382e-119
Foxn2	2.87751e-123	0.580076	0.362	0.173	8.40059e-119
Usp34	3.05091e-123	0.338969	0.809	0.648	8.90682e-119
Nr1d2	3.25884e-123	0.708031	0.386	0.196	9.51387e-119
Nfkbid	3.30268e-123	2.37354	0.12	0.017	9.64184e-119
Mrpl45	3.8774e-123	-1.08809	0.569	0.62	1.13197e-118
Glud1	4.02005e-123	0.457557	0.774	0.578	1.17361e-118
Zfp950	4.48884e-123	0.477107	0.367	0.177	1.31047e-118
Slc43a3	4.8121e-123	3.47501	0.112	0.014	1.40484e-118
Zfp267	7.93499e-123	0.756079	0.342	0.159	2.31654e-118
Tapbp	8.70196e-123	0.455238	0.817	0.631	2.54045e-118
Arhgef26	1.02077e-122	1.22677	0.234	0.084	2.98002e-118
Rnd1	1.03572e-122	1.12574	0.263	0.103	3.02367e-118
Rap2a	1.15707e-122	0.77216	0.334	0.154	3.37796e-118
Nr1h2	1.24315e-122	0.651292	0.466	0.258	3.62924e-118
Polr2c	1.35328e-122	0.363116	0.363	0.17	3.95077e-118
Zfp638	1.5594e-122	0.373077	0.495	0.277	4.55252e-118
Samd8	1.57846e-122	0.680923	0.372	0.181	4.60817e-118
Dnaja1	1.57958e-122	0.546975	0.639	0.416	4.61142e-118
Rcsd1	1.84495e-122	2.1698	0.123	0.019	5.38615e-118
Mapk3	1.86537e-122	0.434684	0.586	0.36	5.44575e-118
Rnf2	1.87369e-122	0.714193	0.438	0.236	5.47006e-118
Ctns	1.887e-122	0.739308	0.29	0.121	5.5089e-118
Tdrd7	1.99153e-122	0.773913	0.348	0.165	5.81406e-118
Frk	2.54803e-122	0.511836	0.441	0.238	7.43871e-118
Slc22a15	3.01525e-122	0.888854	0.257	0.098	8.80273e-118
Milr1	3.23643e-122	0.710732	0.497	0.288	9.44842e-118
Dipk2a	3.25341e-122	1.5163	0.201	0.064	9.49799e-118
Ash1l	3.35457e-122	0.409524	0.81	0.679	9.79332e-118
Taf9b	3.74438e-122	1.60072	0.169	0.044	1.09313e-117
Myd88	3.96079e-122	1.04973	0.323	0.148	1.15631e-117
Gtdc1	3.97583e-122	0.502036	0.409	0.211	1.1607e-117
Mtss2	4.38257e-122	0.608879	0.445	0.239	1.27945e-117
Il17re	4.85362e-122	1.7703	0.15	0.034	1.41696e-117
Rbm6	4.92605e-122	0.366585	0.649	0.42	1.43811e-117
Enc1	5.35362e-122	0.72956	0.512	0.309	1.56293e-117
Gm2a	5.37264e-122	1.11166	0.341	0.161	1.56849e-117
Mgrn1	5.54102e-122	0.461024	0.555	0.333	1.61764e-117
Crispld2	5.63738e-122	2.49539	0.155	0.037	1.64578e-117
Laptm4a	5.9537e-122	0.399064	0.865	0.721	1.73812e-117
Ube2z	6.3582e-122	-0.884158	0.667	0.671	1.85621e-117
Paxbp1	7.01664e-122	0.479985	0.406	0.206	2.04844e-117
Rcan1	7.24302e-122	1.10557	0.319	0.147	2.11453e-117
Chd4	8.22582e-122	0.39128	0.909	0.783	2.40145e-117
Srcap	8.43253e-122	0.557472	0.423	0.221	2.46179e-117
Ccdc124	1.03341e-121	-1.00935	0.624	0.653	3.01695e-117
Tenm4	1.04059e-121	1.74732	0.168	0.045	3.03789e-117
Sec61b	1.15882e-121	0.369918	0.638	0.422	3.38307e-117
Gm45223	1.27549e-121	2.03025	0.14	0.028	3.72366e-117
Ntn1	1.29083e-121	1.70223	0.168	0.043	3.76845e-117
Tmem126a	1.47001e-121	0.499025	0.452	0.243	4.29154e-117
Tex10	1.4806e-121	0.644071	0.279	0.114	4.32247e-117
Rbm27	1.66068e-121	0.587258	0.637	0.428	4.8482e-117
Fam168a	1.71153e-121	0.481777	0.599	0.383	4.99663e-117
Rnf43	1.88574e-121	1.77215	0.153	0.035	5.50522e-117
Plpbp	1.95384e-121	0.599171	0.449	0.243	5.70405e-117
Blnk	2.70949e-121	3.2506	0.105	0.011	7.91008e-117
Rab6a	2.74017e-121	0.465395	0.698	0.484	7.99966e-117
Cdk2ap1	2.98679e-121	0.618713	0.438	0.235	8.71962e-117
Capsl	3.73342e-121	3.71868	0.088	0.004	1.08994e-116
Nim1k	3.84378e-121	1.07294	0.284	0.118	1.12215e-116
Mtf2	4.08135e-121	0.425733	0.542	0.326	1.19151e-116
Anapc16	4.58565e-121	0.587279	0.467	0.258	1.33873e-116
Zyg11b	4.61429e-121	0.730139	0.386	0.194	1.3471e-116
Cecr2	4.86114e-121	1.6119	0.22	0.077	1.41916e-116
Plcg2	5.68034e-121	0.988803	0.293	0.127	1.65832e-116
Piezo2	7.06587e-121	0.716615	0.265	0.104	2.06281e-116
Cdh5	7.17479e-121	1.74556	0.169	0.045	2.09461e-116
Rap1gap	7.4064e-121	0.611202	0.489	0.282	2.16222e-116
Tmprss2	8.34641e-121	0.610615	0.209	0.067	2.43665e-116
Tnfaip2	8.42219e-121	-0.776014	0.655	0.722	2.45877e-116
Notch3	8.51908e-121	1.89997	0.2	0.064	2.48706e-116
Diaph2	9.30821e-121	0.407415	0.71	0.522	2.71744e-116
Ulk1	9.4841e-121	0.625082	0.442	0.237	2.76879e-116
Stk39	1.01612e-120	0.77685	0.44	0.248	2.96645e-116
Thsd4	1.19074e-120	0.372286	0.376	0.19	3.47624e-116
Arhgef1	1.22525e-120	0.436141	0.641	0.403	3.57699e-116
Rcbtb2	1.38372e-120	0.942201	0.291	0.124	4.03963e-116
Trib2	1.46662e-120	0.946459	0.206	0.067	4.28166e-116
Klhl8	1.48988e-120	0.835859	0.351	0.169	4.34955e-116
Gm17501	1.54231e-120	1.11096	0.24	0.089	4.50262e-116
Neurl3	1.59059e-120	1.50127	0.212	0.072	4.64358e-116
Slc18a2	1.62436e-120	0.961419	0.279	0.117	4.74215e-116
Svil	1.79292e-120	0.508515	0.68	0.464	5.23425e-116
Cd82	1.93868e-120	0.523655	0.534	0.317	5.65979e-116
Nod1	2.04244e-120	1.18641	0.25	0.096	5.9627e-116
Tbc1d2b	2.15895e-120	1.10807	0.247	0.096	6.30283e-116
Zc3h12a	2.61809e-120	1.07916	0.272	0.112	7.64325e-116
Gm41442	2.70495e-120	2.57175	0.137	0.027	7.89683e-116
Maea	2.71394e-120	0.429308	0.568	0.345	7.92308e-116
Ndel1	2.78287e-120	0.608776	0.643	0.419	8.12431e-116
Atrip	3.11631e-120	0.966334	0.273	0.112	9.09775e-116
Gm47752	3.18957e-120	1.01539	0.32	0.145	9.31162e-116
Syne4	3.27491e-120	2.90896	0.101	0.009	9.56078e-116
Ikzf5	3.9028e-120	0.705204	0.359	0.174	1.13938e-115
Lynx1	3.94673e-120	2.50437	0.117	0.017	1.15221e-115
Art3	4.84043e-120	1.62538	0.168	0.044	1.41311e-115
Zfx	4.88182e-120	0.530764	0.43	0.226	1.4252e-115
Clasp2	5.25801e-120	0.496933	0.488	0.279	1.53502e-115
Ip6k2	5.41242e-120	0.668027	0.384	0.194	1.5801e-115
Arpc1a	6.78066e-120	-0.644342	0.764	0.747	1.97955e-115
Tle2	6.96198e-120	0.990199	0.218	0.075	2.03248e-115
Sestd1	7.45072e-120	0.464655	0.493	0.283	2.17516e-115
Axin2	8.80682e-120	1.95157	0.153	0.036	2.57106e-115
Hnrnpf	9.91976e-120	0.307841	0.448	0.235	2.89597e-115
Tigd2	1.01602e-119	0.964117	0.26	0.103	2.96616e-115
Lhfp	1.08825e-119	1.3946	0.189	0.056	3.17703e-115
Pygb	1.14374e-119	0.422127	0.581	0.365	3.33905e-115
Rab11fip1	1.1978e-119	0.801974	0.323	0.147	3.49684e-115
Cmtm6	1.20266e-119	0.956955	0.382	0.195	3.51106e-115
Rasl11a	1.43433e-119	2.23397	0.151	0.035	4.18739e-115
Cgnl1	1.46502e-119	0.544599	0.535	0.328	4.27698e-115
Hdac8	1.58758e-119	0.767243	0.314	0.141	4.63479e-115
Eogt	1.61679e-119	1.06732	0.348	0.168	4.72004e-115
Taok3	1.98241e-119	0.442002	0.67	0.459	5.78744e-115
Zc3h15	2.08451e-119	0.371169	0.615	0.397	6.08553e-115
Gm35572	2.22218e-119	2.99341	0.105	0.012	6.48742e-115
Herpud2	2.27541e-119	0.557694	0.53	0.312	6.64282e-115
Abcg1	2.50599e-119	1.88363	0.144	0.031	7.31599e-115
Zfp182	2.54545e-119	0.710527	0.302	0.132	7.43119e-115
Zbtb1	2.59399e-119	0.526418	0.435	0.231	7.5729e-115
Thsd7a	2.79331e-119	0.366744	0.286	0.118	8.15478e-115
Spns1	2.81918e-119	0.685379	0.33	0.151	8.23031e-115
Skil	2.92618e-119	0.437621	0.704	0.498	8.54269e-115
Pakap.2	3.21677e-119	1.23234	0.278	0.119	9.39102e-115
Evc2	3.55733e-119	2.75961	0.099	0.008	1.03853e-114
Fkbp3	3.73347e-119	0.329823	0.364	0.175	1.08995e-114
Gm19327	4.21802e-119	2.03923	0.137	0.027	1.23141e-114
Zbtb7c	4.87831e-119	0.906203	0.227	0.082	1.42417e-114
Slc40a1	4.90305e-119	0.584975	0.268	0.107	1.4314e-114
Serf1	5.05008e-119	0.408351	0.457	0.252	1.47432e-114
Pim2	5.39792e-119	0.875987	0.3	0.129	1.57587e-114
Dennd5a	5.71874e-119	0.629318	0.611	0.398	1.66953e-114
Spata7	6.06105e-119	0.97413	0.221	0.077	1.76946e-114
Scap	6.64515e-119	0.632046	0.444	0.24	1.93999e-114
Stat6	6.71305e-119	0.513489	0.426	0.225	1.95981e-114
Usp2	6.71446e-119	1.69175	0.168	0.045	1.96022e-114
Borcs5	7.61128e-119	0.820815	0.356	0.176	2.22204e-114
Ing1	7.76045e-119	0.519534	0.679	0.459	2.26559e-114
Ascc3	7.78624e-119	0.436815	0.557	0.341	2.27311e-114
Ubp1	8.51729e-119	0.624775	0.351	0.166	2.48654e-114
Ccdc163	9.30078e-119	1.28292	0.203	0.066	2.71527e-114
2610037D02Rik	1.32321e-118	0.642806	0.407	0.211	3.86296e-114
Styx	1.34723e-118	1.08727	0.215	0.074	3.93311e-114
Ptpn11	1.40501e-118	0.480882	0.482	0.273	4.10179e-114
Clint1	1.50292e-118	0.490374	0.629	0.421	4.38764e-114
Klhl15	1.95775e-118	0.479701	0.351	0.167	5.71545e-114
Gm830	1.95794e-118	2.97816	0.102	0.01	5.71602e-114
Slc12a8	2.03622e-118	2.00323	0.15	0.035	5.94454e-114
Tollip	2.32627e-118	0.698722	0.366	0.18	6.7913e-114
Faah	2.55396e-118	1.94225	0.149	0.035	7.45603e-114
Mrpl9	2.72045e-118	0.579047	0.362	0.175	7.94209e-114
Rad50	3.07194e-118	0.576414	0.393	0.202	8.96823e-114
Gatad2b	3.20895e-118	0.452765	0.771	0.598	9.36821e-114
Cited2	3.35693e-118	0.597864	0.554	0.343	9.80022e-114
St7	3.94324e-118	0.597697	0.327	0.15	1.15119e-113
Sephs2	4.24448e-118	0.967667	0.265	0.108	1.23913e-113
Myzap	4.36459e-118	0.927642	0.222	0.078	1.2742e-113
Rraga	4.8663e-118	0.574896	0.457	0.254	1.42067e-113
Nipsnap2	5.23955e-118	0.480376	0.499	0.286	1.52963e-113
Fosl2	5.29976e-118	0.722941	0.602	0.394	1.54721e-113
Tpt1	5.37703e-118	0.204359	0.859	0.719	1.56977e-113
Fermt1	6.44434e-118	0.547168	0.547	0.333	1.88136e-113
Obsl1	6.4858e-118	0.991093	0.22	0.076	1.89346e-113
Igbp1	6.83491e-118	0.404329	0.471	0.258	1.99538e-113
Mrc1	7.74167e-118	-1.14188	0.264	0.416	2.2601e-113
Cftr	7.9396e-118	1.78538	0.136	0.027	2.31789e-113
Dhx30	8.20279e-118	0.574274	0.464	0.257	2.39472e-113
Cd9	8.23977e-118	0.399257	0.823	0.641	2.40552e-113
Fam20c	1.0008e-117	0.776089	0.409	0.217	2.92174e-113
Uqcc2	1.04197e-117	-0.738832	0.697	0.72	3.04192e-113
Kdr	1.1806e-117	3.16349	0.116	0.017	3.44666e-113
Gstt2	1.23434e-117	1.44527	0.201	0.066	3.60354e-113
Proca1	1.23485e-117	1.26659	0.201	0.065	3.60502e-113
Arhgap24	1.24698e-117	0.343624	0.288	0.122	3.64042e-113
Tmem98	1.25569e-117	-0.856779	0.643	0.68	3.66585e-113
Ovol1	1.28829e-117	1.96669	0.165	0.044	3.76103e-113
Ptpn4	1.38455e-117	0.43239	0.459	0.254	4.04207e-113
Tut7	1.60352e-117	0.450365	0.698	0.48	4.68133e-113
Rpl37a	1.64655e-117	0.208575	0.93	0.818	4.80693e-113
Sqor	1.67225e-117	0.648831	0.272	0.111	4.88197e-113
Pcsk7	1.79793e-117	0.56744	0.393	0.199	5.24888e-113
Prkg1	1.80219e-117	1.45281	0.318	0.153	5.26133e-113
Higd2a	1.83733e-117	0.474816	0.52	0.304	5.36389e-113
Gm43260	1.86856e-117	2.13057	0.131	0.025	5.45508e-113
Letm2	2.17796e-117	0.681738	0.285	0.12	6.35834e-113
Pard6b	2.1927e-117	1.15482	0.295	0.135	6.40137e-113
Patz1	2.28274e-117	0.582032	0.364	0.177	6.66423e-113
Agrn	2.58427e-117	0.881269	0.65	0.467	7.54453e-113
Cilk1	2.7113e-117	0.638766	0.3	0.131	7.91537e-113
Mkrn2os	2.71874e-117	1.95422	0.155	0.039	7.9371e-113
Arhgap31	2.99413e-117	2.25935	0.167	0.046	8.74107e-113
Spata6	2.99598e-117	0.532562	0.359	0.175	8.74646e-113
Lpin2	3.02569e-117	0.506518	0.559	0.345	8.83319e-113
Ppp1r15b	3.73992e-117	0.531172	0.447	0.245	1.09183e-112
Parg	4.29877e-117	0.670272	0.408	0.214	1.25498e-112
A230103J11Rik	4.942e-117	1.08149	0.21	0.07	1.44277e-112
Ggact	5.14811e-117	1.03696	0.263	0.107	1.50294e-112
Nckipsd	7.91296e-117	1.03688	0.231	0.085	2.31011e-112
Ldlrad3	8.43983e-117	0.315125	0.349	0.165	2.46392e-112
Kdm4c	1.02864e-116	0.689805	0.393	0.202	3.00302e-112
Cables1	1.2661e-116	1.85696	0.14	0.03	3.69625e-112
Pdcd6ip	1.2898e-116	0.500347	0.677	0.468	3.76544e-112
Slc1a5	1.50315e-116	0.86358	0.41	0.222	4.3883e-112
Tesk2	1.58233e-116	1.22564	0.191	0.059	4.61945e-112
Prcp	1.5936e-116	1.16925	0.289	0.128	4.65236e-112
Cul5	1.68281e-116	0.430089	0.47	0.264	4.91279e-112
2510009E07Rik	1.69419e-116	1.55538	0.137	0.028	4.94603e-112
Jdp2	1.72301e-116	1.15332	0.244	0.094	5.03017e-112
Adgrl4	1.82501e-116	2.64283	0.138	0.029	5.32794e-112
Nudt4	1.95928e-116	0.719683	0.616	0.405	5.71992e-112
Gm12185	2.00339e-116	1.8756	0.14	0.03	5.84871e-112
Gm43336	2.07598e-116	1.6923	0.162	0.042	6.06063e-112
Cog3	2.60897e-116	0.739718	0.281	0.118	7.61662e-112
Ercc5	3.98429e-116	0.808728	0.262	0.105	1.16317e-111
Lurap1l	4.05609e-116	0.692858	0.594	0.397	1.18413e-111
Itga1	4.08215e-116	0.894416	0.379	0.197	1.19174e-111
Cadps2	4.42371e-116	1.86377	0.159	0.041	1.29146e-111
Slain1	4.43677e-116	2.62532	0.095	0.008	1.29527e-111
Prss8	5.06329e-116	2.95651	0.1	0.01	1.47818e-111
Fbxo17	5.34951e-116	1.14102	0.169	0.046	1.56174e-111
Hmgcl	6.22276e-116	0.888589	0.309	0.14	1.81667e-111
Zfp280d	6.47404e-116	0.400721	0.439	0.236	1.89003e-111
Sox18	6.89453e-116	2.19267	0.13	0.025	2.01279e-111
Sacm1l	7.15191e-116	1.30685	0.194	0.062	2.08793e-111
Tbcel	8.66037e-116	0.387059	0.485	0.273	2.52831e-111
Ralgds	9.02922e-116	0.748607	0.382	0.196	2.63599e-111
Pias4	1.02142e-115	0.555916	0.49	0.28	2.98195e-111
Pank3	1.07766e-115	0.615559	0.483	0.279	3.14613e-111
Evc	1.09922e-115	3.04549	0.09	0.006	3.20907e-111
Atp8b1	1.28382e-115	1.18999	0.184	0.056	3.74798e-111
Dusp10	1.34274e-115	0.648332	0.42	0.23	3.91998e-111
Gramd4	1.34495e-115	0.452219	0.648	0.446	3.92646e-111
Faf1	1.35022e-115	0.454504	0.573	0.359	3.94183e-111
Asah2	1.68187e-115	0.754091	0.31	0.141	4.91005e-111
Yap1	1.8122e-115	0.456026	0.643	0.445	5.29053e-111
Pou6f1	1.87928e-115	0.536892	0.311	0.14	5.48638e-111
Slc25a47	2.21535e-115	0.768048	0.279	0.117	6.46749e-111
Chst15	2.85988e-115	2.09558	0.118	0.019	8.34914e-111
Atp11c	3.09336e-115	0.590203	0.458	0.259	9.03077e-111
Uap1	3.14792e-115	0.478467	0.591	0.372	9.19004e-111
Tgif2	3.27165e-115	1.50894	0.18	0.054	9.55127e-111
Zfp609	3.71609e-115	0.428848	0.669	0.461	1.08487e-110
Gm20544	3.90264e-115	-1.89006	0.208	0.344	1.13934e-110
Ncmap	4.03255e-115	0.604106	0.288	0.124	1.17726e-110
Arrdc1	4.49063e-115	0.691918	0.467	0.269	1.311e-110
Cxcl16	4.54025e-115	0.588071	0.615	0.415	1.32548e-110
Rest	5.4191e-115	0.524421	0.6	0.388	1.58205e-110
Taf5l	6.3458e-115	1.01897	0.248	0.097	1.85259e-110
N4bp1	6.59932e-115	0.544912	0.565	0.349	1.92661e-110
Prpf38a	6.76343e-115	0.728349	0.398	0.209	1.97452e-110
Ssbp1	7.02525e-115	0.313748	0.327	0.148	2.05095e-110
Ube2o	7.50134e-115	0.684192	0.398	0.207	2.18994e-110
Myo1b	1.05639e-114	0.574889	0.76	0.591	3.08403e-110
Mdm2	1.06189e-114	0.665663	0.53	0.325	3.10008e-110
Ppia	1.21026e-114	-0.100919	0.493	0.273	3.53323e-110
Krt17	1.50381e-114	2.15323	0.097	0.009	4.39023e-110
Tmtc1	1.55293e-114	0.899641	0.277	0.12	4.53361e-110
Dclre1c	1.71088e-114	1.15756	0.222	0.08	4.99474e-110
Mospd2	2.0694e-114	0.609346	0.395	0.203	6.0414e-110
Sobp	2.46874e-114	0.871872	0.246	0.096	7.20723e-110
Efhd1	2.52427e-114	2.16455	0.125	0.023	7.36934e-110
Mpc2	2.56266e-114	0.528016	0.59	0.378	7.48144e-110
Cbr1	2.65127e-114	1.0774	0.183	0.056	7.74011e-110
Syt11	2.68183e-114	0.704826	0.527	0.332	7.82934e-110
Rasd1	2.86869e-114	2.3182	0.135	0.028	8.37485e-110
Chrm3	3.80989e-114	2.03293	0.142	0.033	1.11226e-109
Dnajb4	4.37739e-114	0.746006	0.48	0.282	1.27793e-109
Cpne3	4.5169e-114	0.44429	0.577	0.36	1.31866e-109
H1f8	4.80386e-114	1.83103	0.138	0.029	1.40244e-109
Tmem150c	5.04442e-114	0.685803	0.227	0.083	1.47267e-109
Serbp1	5.19873e-114	-0.380385	0.937	0.893	1.51772e-109
Mrpl22	5.6838e-114	0.746856	0.243	0.093	1.65933e-109
4930562C15Rik	6.1629e-114	1.5333	0.175	0.051	1.7992e-109
Ncl	6.31619e-114	-0.56218	0.924	0.869	1.84395e-109
Tpgs1	6.38602e-114	0.924642	0.315	0.147	1.86433e-109
Rabep1	6.7434e-114	0.428878	0.66	0.449	1.96867e-109
Mmrn2	7.41512e-114	1.41588	0.253	0.104	2.16477e-109
Glrx5	8.03274e-114	-1.00772	0.652	0.668	2.34508e-109
Wdfy1	8.15067e-114	0.706747	0.339	0.16	2.37951e-109
ENSMUSG00000120076	8.37443e-114	1.4535	0.182	0.055	2.44483e-109
[truncated: 15,959 more rows]

## Sheet: MRTXvsCtrl_all
	p_val	avg_log2FC	pct.1	pct.2	p_val_adj
Epcam	0	3.38824	0.679	0.101	0
Lgals4	0	3.6084	0.64	0.118	0
Axl	0	-2.71732	0.205	0.724	0
Ccbe1	0	-2.23882	0.199	0.712	0
Mmd	0	-3.46744	0.194	0.703	0
Add2	0	-2.8382	0.141	0.619	0
Vim	0	-1.63627	0.431	0.885	0
Fscn1	0	-2.05161	0.353	0.784	0
S100a14	0	3.79856	0.46	0.057	0
Prom1	0	2.70442	0.5	0.114	0
Dmbt1	0	3.3976	0.445	0.063	0
Fxyd3	0	4.19049	0.414	0.036	0
Gpx2	0	3.43482	0.414	0.041	0
Smim22	0	3.28009	0.408	0.051	0
Rhoc	0	-1.66231	0.488	0.844	0
Pglyrp1	0	3.53012	0.415	0.06	0
Mal	0	3.61943	0.392	0.04	0
Tm4sf1	0	-1.59336	0.592	0.879	0
Flna	0	-1.63197	0.628	0.898	0
Lgals1	0	-1.56918	0.693	0.942	0
Lmna	0	-1.82051	0.641	0.879	0
Anxa5	0	-1.32916	0.671	0.9	0
Arhgdia	0	-1.42263	0.672	0.886	0
Lrba	0	-1.78105	0.743	0.941	0
Efemp2	2.96439387504748e-323	-1.80817	0.402	0.775	8.65425147881361e-319
St14	7.90505033345994e-323	3.16847	0.385	0.06	2.3078003943503e-318
S100a4	3.04626859595209e-313	-2.35917	0.325	0.734	0
Tagln2	1.51938e-307	-1.18463	0.704	0.91	4.43568e-303
Urah	1.5698e-297	3.5599	0.284	0.025	4.58286e-293
Dpysl3	2.29059e-292	-1.74367	0.243	0.686	6.68715e-288
Esrp1	3.83256e-291	3.9824	0.272	0.022	1.11888e-286
Flnc	1.71399e-290	-3.28676	0.093	0.543	5.00384e-286
Sh3glb1	1.47554e-288	-1.34878	0.59	0.851	4.30769e-284
Kcnk1	2.54913e-287	3.48382	0.28	0.026	7.44193e-283
Prr15l	3.64908e-285	2.91397	0.362	0.059	1.06531e-280
Ehf	1.32857e-283	2.77601	0.401	0.08	3.87861e-279
Trim8	3.33193e-282	-1.38521	0.482	0.815	9.72725e-278
Pdha1	4.01702e-282	-1.28076	0.446	0.788	1.17273e-277
Itga9	4.43953e-281	-2.41169	0.291	0.685	1.29608e-276
Ank	1.248e-280	-2.26368	0.139	0.599	3.64342e-276
Dsp	1.39851e-280	2.69934	0.404	0.079	4.08281e-276
Calr	1.08111e-279	-1.17914	0.675	0.884	3.15621e-275
Kcne3	1.18525e-278	3.26584	0.316	0.042	3.46021e-274
Plekhs1	3.10452e-277	3.63433	0.263	0.022	9.06335e-273
Eef1d	4.27107e-277	-1.45104	0.617	0.856	1.2469e-272
Pygo2	1.01146e-276	-1.87328	0.332	0.695	2.95284e-272
Rps20	4.65458e-274	-1.05621	0.835	0.944	1.35886e-269
Ckb	1.97096e-270	2.88852	0.368	0.068	5.75401e-266
Hdgf	8.5157e-270	-1.32709	0.596	0.84	2.48607e-265
Morrbid	4.52866e-269	-1.43346	0.499	0.847	1.3221e-264
Tmprss2	4.46714e-265	2.53348	0.367	0.067	1.30414e-260
0610040J01Rik	1.20968e-264	3.1742	0.342	0.057	3.53155e-260
Uba52	1.0825e-263	2.56739	0.587	0.255	3.16024e-259
Rab25	2.62924e-263	3.81373	0.259	0.024	7.67581e-259
Gsta4	1.86702e-262	3.03536	0.516	0.185	5.45058e-258
Arap3	7.15407e-261	-3.42857	0.069	0.485	2.08856e-256
Dynap	4.33339e-260	-5.08187	0.032	0.442	1.26509e-255
Gm28872	4.01578e-259	-3.40386	0.082	0.505	1.17237e-254
mt-Nd4	6.16376e-259	1.33187	0.92	0.91	1.79945e-254
mt-Co1	1.65068e-258	1.55918	0.884	0.879	4.81899e-254
Ints1	2.61665e-258	-1.84211	0.318	0.678	7.63905e-254
Actb	1.93679e-257	-0.849516	0.941	0.988	5.65426e-253
Pdgfa	5.37269e-257	-1.62934	0.37	0.731	1.5685e-252
Dusp5	1.09758e-255	-1.83044	0.34	0.707	3.20426e-251
Ddb1	1.83121e-254	-1.21956	0.612	0.838	5.34605e-250
mt-Nd1	2.97063e-254	1.2225	0.946	0.959	8.67244e-250
Hspa9	4.87526e-254	-1.35305	0.544	0.807	1.42328e-249
Zfp791	1.04596e-253	-2.17621	0.254	0.64	3.05359e-249
Perp	2.34926e-253	2.89703	0.301	0.042	6.85842e-249
mt-Nd3	2.82572e-253	2.38841	0.38	0.077	8.24939e-249
Sidt2	6.72351e-253	-1.61944	0.39	0.729	1.96286e-248
Dbn1	4.68787e-252	-1.68587	0.346	0.708	1.36858e-247
Synpr	8.8933e-250	-3.65727	0.082	0.485	2.59631e-245
Acly	1.32344e-249	-1.39307	0.444	0.759	3.86366e-245
Marcksl1	4.47676e-248	-1.46665	0.425	0.763	1.30695e-243
Capn1	5.29832e-248	-1.57839	0.348	0.695	1.54679e-243
Serpinb6a	5.96839e-248	-1.23498	0.557	0.824	1.74241e-243
Antxr1	1.13838e-247	-1.35938	0.315	0.711	3.32339e-243
Gm43942	9.7188e-247	-2.68225	0.095	0.504	2.83731e-242
Igfbp4	1.58454e-246	-1.17015	0.623	0.869	4.62592e-242
Cldn7	3.12361e-246	2.56163	0.349	0.066	9.11907e-242
Tmc5	3.68263e-246	3.04123	0.275	0.034	1.07511e-241
Mapk13	1.03708e-244	3.17746	0.283	0.038	3.02765e-240
Tmprss4	5.53493e-244	3.37292	0.235	0.02	1.61587e-239
Tuba1a	1.07349e-243	-1.63669	0.33	0.707	3.13395e-239
Tmem258	1.35149e-243	-1.29411	0.533	0.813	3.94554e-239
Kcnq1	1.07053e-241	3.27285	0.305	0.048	3.12529e-237
Cavin1	1.08922e-241	-1.28529	0.542	0.812	3.17987e-237
Pja1	2.58141e-241	-1.99778	0.305	0.648	7.53618e-237
Pkp3	1.34963e-239	2.76963	0.304	0.048	3.9401e-235
4930467D21Rik	5.27334e-239	-2.51159	0.104	0.504	1.5395e-234
Klra4	1.48796e-238	-3.63251	0.053	0.447	4.34396e-234
Mcm6	3.64918e-238	-2.15929	0.295	0.634	1.06534e-233
Wnt7a	5.81927e-238	3.44021	0.231	0.02	1.69888e-233
Samd1	1.13715e-237	-2.02715	0.275	0.632	3.31979e-233
Otop3	2.76154e-236	3.22435	0.244	0.025	8.06205e-232
Col4a1	3.27629e-236	-1.64978	0.435	0.767	9.5648e-232
Hmga2	4.33907e-236	-1.64677	0.315	0.71	1.26675e-231
Marcks	4.42212e-236	-1.14692	0.513	0.815	1.29099e-231
Erc2	6.74067e-234	-1.62291	0.268	0.652	1.96787e-229
Ipo9	1.45542e-232	-1.79047	0.29	0.632	4.24896e-228
Zeb1	2.07091e-231	-1.72289	0.147	0.558	6.04582e-227
Mlec	4.81522e-231	-1.39658	0.425	0.742	1.40575e-226
Psmd7	1.0464e-230	-1.201	0.551	0.81	3.05487e-226
Podnl1	5.96384e-228	-3.01867	0.087	0.475	1.74108e-223
Soat1	1.79059e-227	-1.82063	0.25	0.622	5.22744e-223
Map1b	1.34642e-226	-1.18582	0.406	0.755	3.93073e-222
Rps16	2.50485e-226	2.02744	0.686	0.447	7.31266e-222
Ctse	2.56635e-226	2.3046	0.55	0.232	7.49219e-222
Sf1	5.13524e-226	-1.28887	0.449	0.743	1.49918e-221
Tafa1	2.05244e-225	-1.75121	0.128	0.523	5.99191e-221
Spint1	2.7236e-224	2.54182	0.267	0.037	7.95126e-220
Heatr3	2.80108e-224	-1.57236	0.319	0.659	8.17747e-220
Naxe	9.22019e-224	-1.52983	0.373	0.697	2.69174e-219
Rps11	4.09849e-222	2.07227	0.689	0.48	1.19651e-217
Ssbp3	1.66975e-220	-1.20779	0.406	0.731	4.87468e-216
Tff1	2.72123e-220	3.58273	0.238	0.027	7.94435e-216
Ube2z	5.99457e-220	-1.50572	0.355	0.671	1.75005e-215
Maged1	2.39635e-219	-1.24276	0.458	0.772	6.99589e-215
Naa15	3.8904e-219	-0.84696	0.6	0.857	1.13576e-214
Gsta3	4.4594e-219	2.98638	0.244	0.029	1.30188e-214
Tmc4	7.87847e-219	2.97862	0.313	0.062	2.30004e-214
mt-Nd6	1.04129e-218	1.58485	0.819	0.718	3.03994e-214
Has2	4.06727e-218	-3.0644	0.089	0.466	1.1874e-213
Myh14	6.73069e-218	3.15729	0.233	0.025	1.96496e-213
Dst	1.2495e-217	-1.227	0.403	0.739	3.64779e-213
Mtch1	1.46272e-217	-1.32648	0.465	0.759	4.27026e-213
Luzp1	3.75245e-217	-1.36948	0.414	0.728	1.09549e-212
Cops6	6.13647e-217	-1.24026	0.46	0.748	1.79148e-212
Rps18	1.04527e-216	1.66446	0.776	0.679	3.05155e-212
Atp5j2	2.46298e-215	-1.03191	0.67	0.883	7.19042e-211
Mdh2	2.7446e-215	-1.13142	0.552	0.81	8.01259e-211
Acot7	8.63465e-215	-1.58357	0.365	0.679	2.5208e-210
Qdpr	1.04621e-214	-2.07734	0.285	0.603	3.05432e-210
Fkbp1a	7.86246e-214	-1.05987	0.565	0.823	2.29537e-209
Ppp3r1	5.30129e-213	-1.54309	0.334	0.656	1.54766e-208
Hnrnpa0	6.75184e-213	-1.05795	0.525	0.799	1.97113e-208
Msn	1.21609e-212	-0.955764	0.576	0.859	3.55026e-208
Kif12	1.29794e-212	3.32638	0.215	0.021	3.78922e-208
Ndst3	7.21654e-212	-3.09718	0.073	0.44	2.1068e-207
Ube2r2	1.17358e-211	-1.0551	0.495	0.789	3.42614e-207
Lgr6	4.77441e-211	-1.72061	0.174	0.559	1.39384e-206
Dkc1	5.49289e-211	-1.76584	0.335	0.656	1.60359e-206
Pfn1	5.64706e-211	-0.944729	0.749	0.91	1.6486e-206
Gdi2	1.36115e-210	-1.08368	0.512	0.781	3.97375e-206
Rpl35	2.56602e-210	1.71177	0.697	0.478	7.49124e-206
Canx	2.95198e-210	-0.918027	0.648	0.862	8.618e-206
Tmem63b	1.70148e-209	-1.23755	0.442	0.747	4.96731e-205
Ltf	2.49951e-209	2.41509	0.303	0.058	7.29708e-205
Ndfip1	3.79117e-209	-1.15161	0.535	0.82	1.10679e-204
Epn3	4.3787e-209	2.57442	0.27	0.042	1.27832e-204
Col6a2	7.90215e-206	-1.77889	0.238	0.609	2.30695e-201
Cdk2ap2	2.72561e-205	-1.31339	0.435	0.72	7.95715e-201
Serinc2	3.68323e-205	2.45408	0.436	0.148	1.07528e-200
Gm2296	6.01448e-205	-2.3722	0.14	0.501	1.75587e-200
Suv39h1	6.67193e-205	-2.63924	0.195	0.529	1.9478e-200
Klhl1	1.36919e-204	-1.86337	0.25	0.609	3.99723e-200
Erbb3	8.35193e-204	2.97542	0.248	0.035	2.43826e-199
Rbm8a	1.1746e-203	-1.33778	0.529	0.802	3.42911e-199
Gsn	1.23999e-203	-1.33059	0.463	0.76	3.62002e-199
Pabpc1	1.93181e-203	1.35292	0.808	0.825	5.63974e-199
mt-Cytb	2.50615e-203	1.1002	0.942	0.953	7.31646e-199
Fam3d	2.94155e-203	3.02294	0.27	0.045	8.58757e-199
Inhba	1.99861e-202	-1.33351	0.226	0.624	5.83473e-198
Pdzk1ip1	1.00253e-201	2.37551	0.267	0.043	2.92679e-197
Ywhag	2.4396e-201	-1.14898	0.448	0.738	7.12216e-197
Rpl34	2.4697e-201	1.60805	0.766	0.703	7.21004e-197
Raly	5.18591e-201	-1.12194	0.487	0.762	1.51397e-196
Mast4	8.88927e-201	-1.00167	0.421	0.764	2.59513e-196
Bin1	1.29342e-200	-1.768	0.291	0.605	3.77601e-196
Pabpn1	3.32899e-200	-0.956025	0.575	0.838	9.71865e-196
Cxcl17	3.87538e-200	2.84167	0.289	0.055	1.13138e-195
Ltbp1	1.26614e-198	-1.21069	0.371	0.712	3.69637e-194
Tjp3	2.95402e-198	2.89562	0.25	0.038	8.62398e-194
Zranb3	4.94135e-198	-1.11019	0.485	0.774	1.44258e-193
Mal2	6.59929e-198	2.67141	0.35	0.089	1.9266e-193
Sfxn3	2.14349e-197	-1.47386	0.37	0.675	6.2577e-193
Ssrp1	2.20804e-195	-1.2816	0.469	0.74	6.44615e-191
Plin2	2.48972e-195	-1.37234	0.368	0.674	7.2685e-191
Lamb3	8.44074e-195	2.73003	0.393	0.12	2.46419e-190
Csnk1g2	1.90665e-194	-1.10822	0.413	0.715	5.56627e-190
Rps6	5.98512e-194	1.84203	0.479	0.184	1.7473e-189
Bmyc	7.48715e-194	4.31571	0.189	0.017	2.1858e-189
Manf	1.83455e-193	-1.32129	0.432	0.722	5.35578e-189
Ifngr1	1.95851e-193	-1.03481	0.457	0.765	5.71768e-189
Septin9	9.96825e-193	-1.02858	0.492	0.77	2.91013e-188
Gm49172	2.31986e-192	-1.54195	0.328	0.632	6.77259e-188
Tmem45b	1.50112e-191	3.02749	0.26	0.045	4.38238e-187
Gnb4	6.28495e-191	-2.42815	0.116	0.461	1.83483e-186
Mta2	8.45507e-191	-1.25398	0.387	0.679	2.46837e-186
Rps23	1.45892e-190	1.83328	0.673	0.473	4.25918e-186
Notch2	2.15284e-190	-1.24522	0.392	0.699	6.28501e-186
Nmt2	3.47809e-190	-1.20523	0.447	0.728	1.01539e-185
Spint2	4.69656e-190	1.79563	0.655	0.441	1.37111e-185
Cct4	6.1238e-190	-1.19557	0.455	0.733	1.78778e-185
Phgr1	7.25302e-190	2.97302	0.198	0.02	2.11745e-185
Atp9a	1.59867e-189	2.78302	0.284	0.056	4.66715e-185
Rpl27	5.40199e-189	1.63491	0.727	0.608	1.57706e-184
Slc3a2	7.72346e-188	-1.32284	0.404	0.696	2.25479e-183
Txnl1	1.01081e-187	-1.19232	0.451	0.726	2.95097e-183
Syt8	1.19339e-187	2.61164	0.369	0.107	3.48398e-183
Gtf2i	1.97673e-187	-1.00764	0.455	0.741	5.77087e-183
Src	3.66648e-187	-1.32195	0.375	0.671	1.07039e-182
Eno3	4.21058e-187	-3.10583	0.113	0.438	1.22924e-182
Rps19	4.49134e-187	1.47335	0.784	0.769	1.3112e-182
Rps28	1.42892e-186	1.38661	0.752	0.634	4.17158e-182
Wdr77	7.4212e-186	-1.65018	0.301	0.6	2.16655e-181
Eps8l3	1.76086e-185	3.71751	0.193	0.02	5.14067e-181
Plcb3	2.41649e-185	-1.26687	0.392	0.679	7.05469e-181
Tpi1	4.41575e-185	-0.947189	0.754	0.912	1.28913e-180
Gpa33	5.84312e-185	2.64459	0.237	0.036	1.70584e-180
Chd3	7.06155e-185	-0.78181	0.615	0.854	2.06155e-180
Rbp4	1.93081e-184	-1.58506	0.304	0.621	5.6368e-180
Ucp2	5.01319e-184	2.07037	0.363	0.102	1.46355e-179
Celf2	5.54173e-184	-1.16999	0.379	0.686	1.61785e-179
Stom	7.53916e-184	-1.59142	0.324	0.633	2.20098e-179
Cblc	1.07543e-183	2.46047	0.373	0.111	3.1396e-179
Pex2	4.07842e-183	-1.28294	0.363	0.665	1.19065e-178
Igsf3	8.91647e-183	-1.30309	0.354	0.654	2.60308e-178
Sftpd	1.29216e-182	4.20727	0.165	0.011	3.77235e-178
Hbegf	1.41706e-182	-1.03899	0.492	0.787	4.13696e-178
Glrx5	2.76818e-182	-1.4303	0.381	0.668	8.08144e-178
Eif4h	2.03864e-181	-0.957255	0.513	0.777	5.9516e-177
Hnrnpu	8.52027e-181	-0.873381	0.621	0.845	2.48741e-176
Pcdh7	3.03056e-180	-2.11349	0.108	0.447	8.84741e-176
Tnfaip2	3.4432e-180	-1.12603	0.422	0.722	1.00521e-175
Raver1	7.20914e-180	-1.75991	0.298	0.589	2.10464e-175
Igf2bp1	7.93468e-180	-1.98655	0.221	0.533	2.31645e-175
Cfi	1.01981e-179	2.0757	0.401	0.128	2.97723e-175
Snrpf	1.22025e-179	1.89541	0.346	0.091	3.5624e-175
Map7	1.695e-179	2.52665	0.284	0.059	4.94839e-175
Tc2n	1.03699e-178	4.23176	0.169	0.013	3.02738e-174
Il17re	1.78962e-178	2.80618	0.226	0.034	5.22462e-174
Antxr2	3.17577e-177	-1.34072	0.314	0.635	9.27136e-173
Psma5	3.85668e-177	-1.02382	0.493	0.748	1.12592e-172
Tiam2	1.09862e-176	-1.17743	0.274	0.605	3.20731e-172
Slc22a18	1.45398e-176	2.81638	0.254	0.046	4.24474e-172
Ggt1	2.3874e-176	2.50189	0.21	0.028	6.96976e-172
Ap1s1	3.47393e-176	-0.674932	0.491	0.766	1.01418e-171
Rrm1	4.27815e-176	-2.24184	0.224	0.528	1.24896e-171
Itgav	7.17759e-176	-1.02715	0.493	0.763	2.09543e-171
Eps8l2	7.49965e-176	2.35534	0.334	0.088	2.18945e-171
Mrc1	1.33932e-175	-1.66484	0.088	0.416	3.91e-171
Sorl1	2.81019e-175	2.56283	0.223	0.033	8.20406e-171
Frrs1	3.36795e-175	-0.993591	0.548	0.802	9.83239e-171
Lamtor2	6.40423e-175	-1.04076	0.481	0.748	1.86965e-170
Trim59	4.1212e-174	-1.99761	0.238	0.536	1.20314e-169
Itga5	9.79223e-174	-1.31011	0.268	0.584	2.85874e-169
Hsph1	1.29183e-173	-1.22737	0.318	0.621	3.77137e-169
Fam126a	6.12116e-173	-1.61944	0.245	0.564	1.78701e-168
Cdc37	7.08138e-173	-0.944752	0.549	0.788	2.06734e-168
Zfp318	9.23186e-173	-0.986546	0.299	0.618	2.69515e-168
Ncam1	1.69183e-172	-1.14943	0.336	0.691	4.93914e-168
Hif1a	2.2174e-172	-1.25149	0.358	0.654	6.47348e-168
Ccdc85b	2.59001e-172	-1.82458	0.307	0.588	7.56126e-168
Atp10b	3.37767e-172	3.10739	0.174	0.016	9.86076e-168
Plec	8.729e-172	-0.949159	0.539	0.786	2.54834e-167
Cdh1	1.11276e-171	1.6392	0.642	0.408	3.24858e-167
Eif3d	2.1386e-171	-1.08231	0.44	0.711	6.24343e-167
Rac3	6.61761e-171	2.85233	0.284	0.065	1.93194e-166
Acox1	7.76498e-171	-1.9546	0.432	0.705	2.26691e-166
Proser2	8.79563e-171	2.43273	0.268	0.054	2.56779e-166
Slc39a7	2.62155e-170	-0.936758	0.488	0.77	7.65334e-166
Rps2	4.51432e-170	1.39218	0.753	0.681	1.31791e-165
Eif3l	1.24681e-169	-0.894036	0.514	0.764	3.63994e-165
Ptbp1	4.4803e-169	-1.07073	0.474	0.743	1.30798e-164
Clpp	7.98076e-169	-1.33261	0.37	0.646	2.3299e-164
Atf2	1.07964e-168	-1.15257	0.411	0.689	3.1519e-164
Ckmt1	1.94627e-168	3.23029	0.168	0.015	5.68193e-164
Ghr	1.00601e-167	-1.60348	0.313	0.61	2.93693e-163
Edc4	1.54321e-167	-1.4986	0.289	0.576	4.50524e-163
Phlda2	1.84196e-167	2.92925	0.204	0.028	5.37743e-163
Rtn4	2.95775e-167	-0.75475	0.644	0.869	8.63485e-163
Tcof1	4.08196e-167	-1.25299	0.326	0.622	1.19169e-162
Septin11	9.36782e-167	-1.13967	0.376	0.663	2.73484e-162
Kdelr1	5.68204e-166	-0.930801	0.494	0.765	1.65882e-161
Gtf3c6	5.80064e-166	-1.38909	0.324	0.603	1.69344e-161
Pdia3	1.2706e-165	-0.738927	0.629	0.863	3.70939e-161
Rplp2	2.88494e-165	1.39561	0.802	0.812	8.4223e-161
Serpinb5	2.9795e-165	2.59831	0.229	0.039	8.69835e-161
Tnpo2	1.16684e-164	-1.16398	0.403	0.681	3.40646e-160
mt-Nd2	1.25509e-164	1.03525	0.87	0.856	3.66412e-160
Kars	1.28265e-164	-1.17248	0.418	0.681	3.74458e-160
Prmt1	2.0227e-164	-1.02958	0.522	0.776	5.90507e-160
Muc1	2.33782e-164	2.02592	0.547	0.305	6.82505e-160
Otub1	5.15765e-164	-1.09272	0.419	0.69	1.50572e-159
Elavl1	7.30569e-164	-1.14124	0.391	0.663	2.13282e-159
Pbx1	8.20339e-164	-1.11003	0.557	0.824	2.3949e-159
Epb41l4aos	8.61847e-164	-1.43855	0.34	0.626	2.51608e-159
Eef2	9.1868e-164	-0.750604	0.844	0.94	2.68199e-159
Tmem184a	1.28421e-163	2.88666	0.184	0.021	3.74912e-159
Ext1	1.73128e-163	-0.893256	0.486	0.788	5.0543e-159
Oaf	6.36204e-163	-1.62939	0.297	0.581	1.85733e-158
Ndufs7	6.88129e-163	-0.780532	0.433	0.708	2.00892e-158
Sf3b2	1.13575e-162	-0.80507	0.558	0.793	3.3157e-158
Sox4	1.64425e-162	-0.891547	0.626	0.873	4.80023e-158
Ggct	1.73583e-162	-3.05814	0.14	0.438	5.06758e-158
Tspan1	1.89418e-162	3.82352	0.189	0.024	5.52987e-158
Elf3	2.66702e-162	2.29915	0.413	0.159	7.78609e-158
Mcub	4.15794e-162	-2.00114	0.151	0.457	1.21387e-157
Rai14	1.0839e-161	-1.07599	0.355	0.65	3.16433e-157
Psma1	2.0603e-161	-0.9543	0.488	0.755	6.01483e-157
Epn2	5.02089e-161	-1.18602	0.355	0.642	1.4658e-156
Gcnt3	9.29376e-161	2.62356	0.198	0.027	2.71322e-156
Cldn3	1.25816e-160	2.30609	0.228	0.04	3.67308e-156
Blcap	2.43944e-160	-1.5161	0.307	0.584	7.1217e-156
Angptl4	4.5543e-160	-1.51568	0.259	0.573	1.32958e-155
Eif3b	8.79691e-160	-0.998751	0.48	0.736	2.56817e-155
Patj	2.09306e-159	2.27795	0.4	0.138	6.11048e-155
Rpl18a	2.40891e-159	1.4355	0.768	0.78	7.03256e-155
Psmd4	2.49822e-159	-0.858652	0.577	0.812	7.2933e-155
Cftr	3.09482e-159	4.03298	0.194	0.027	9.03501e-155
E2f1	3.52467e-159	-2.51901	0.107	0.406	1.02899e-154
Ctbp1	1.05825e-158	-0.959486	0.428	0.699	3.08946e-154
Abcc3	1.12306e-158	1.9246	0.32	0.086	3.27867e-154
Ppp1r1b	1.22118e-158	2.87688	0.187	0.024	3.5651e-154
Slc44a4	2.17694e-158	2.44773	0.343	0.104	6.35535e-154
Plekho1	5.92747e-158	-2.46495	0.092	0.395	1.73047e-153
Ckap4	9.72593e-158	-1.21251	0.373	0.649	2.83939e-153
Nras	2.96853e-157	-1.01401	0.428	0.697	8.66632e-153
Rnf43	3.06034e-157	3.05793	0.213	0.035	8.93436e-153
Zfp358	5.36067e-157	-1.48513	0.298	0.574	1.56499e-152
Nphs1	1.09255e-156	-1.43888	0.289	0.575	3.1896e-152
Ryr3	2.9466e-156	-1.83623	0.216	0.501	8.60231e-152
Uqcrc2	3.39507e-156	2.33177	0.284	0.07	9.91156e-152
1700025G04Rik	4.2816e-156	-1.30639	0.236	0.538	1.24997e-151
Ptprn	6.15019e-156	-1.7164	0.221	0.536	1.79549e-151
Pik3r2	6.30626e-156	-1.11935	0.385	0.65	1.84105e-151
Ubc	6.56301e-156	-0.600559	0.581	0.858	1.916e-151
Rps3	1.71314e-155	1.23696	0.819	0.87	5.00135e-151
Ehd2	2.28044e-155	-1.50615	0.264	0.553	6.65751e-151
Aebp1	2.40022e-155	-0.80428	0.163	0.522	7.0072e-151
Hars	3.29544e-155	-1.37803	0.355	0.608	9.62071e-151
Hnrnpul2	4.07249e-155	-0.856753	0.514	0.754	1.18892e-150
Cited4	7.21524e-155	3.76812	0.165	0.018	2.10642e-150
Mrto4	1.02549e-154	-1.51412	0.283	0.558	2.99383e-150
Ndufa4	1.03715e-154	-0.954657	0.659	0.864	3.02784e-150
Frmd4a	1.16711e-154	-0.973964	0.359	0.655	3.40727e-150
Rps7	1.19532e-154	1.58069	0.738	0.677	3.4896e-150
Apbb2	1.24489e-154	-0.813346	0.423	0.719	3.63434e-150
Hpn	2.40717e-154	3.07287	0.184	0.024	7.02749e-150
Map7d1	3.10547e-154	-1.07772	0.39	0.662	9.06611e-150
Krt19	3.33412e-154	1.84523	0.722	0.607	9.73363e-150
Epha2	5.64613e-154	-1.20672	0.382	0.662	1.64833e-149
Degs2	2.02907e-153	3.10309	0.179	0.023	5.92366e-149
Magt1	2.10189e-153	-1.04305	0.363	0.639	6.13625e-149
Rpl9	3.00934e-153	1.46676	0.702	0.59	8.78546e-149
Smad7	4.13433e-153	-1.05119	0.413	0.694	1.20698e-148
Septin6	4.53583e-153	-2.00877	0.135	0.431	1.32419e-148
Fasn	4.68163e-153	-1.18	0.396	0.653	1.36676e-148
Bspry	6.00613e-153	3.04467	0.167	0.018	1.75343e-148
Ttll12	8.2761e-153	-1.69963	0.276	0.543	2.41613e-148
Llgl2	9.11754e-153	2.42038	0.293	0.077	2.66178e-148
Ppia	1.26104e-152	1.72943	0.529	0.273	3.68147e-148
Map4k4	1.9557e-152	-0.784112	0.504	0.777	5.70948e-148
Olfml2b	2.39076e-152	-1.92494	0.121	0.432	6.97959e-148
Tgfb1	7.42804e-152	-1.0314	0.372	0.659	2.16854e-147
Inpp4b	1.7521e-151	-1.32183	0.162	0.465	5.11507e-147
Cacnb2	1.90875e-151	-1.69868	0.166	0.461	5.57241e-147
Igfbp3	2.47915e-151	-2.02014	0.138	0.455	7.23764e-147
Lamtor5	4.17979e-151	-1.25534	0.338	0.615	1.22025e-146
2610528J11Rik	1.04454e-150	3.42287	0.137	0.009	3.04944e-146
Chordc1	1.0696e-150	-1.48821	0.289	0.553	3.12259e-146
Ubash3b	1.69663e-150	-0.995752	0.178	0.483	4.95316e-146
Tmed9	2.54591e-150	-0.72183	0.51	0.773	7.43254e-146
Gabrp	2.55458e-150	2.1018	0.272	0.065	7.45784e-146
S100a10	2.68883e-150	-0.879914	0.683	0.883	7.84978e-146
Rps27	3.02198e-150	1.20923	0.792	0.81	8.82237e-146
Pigr	3.72886e-150	4.24164	0.192	0.029	1.0886e-145
Rpl10	7.17039e-150	1.47632	0.632	0.426	2.09332e-145
Shroom3	1.29764e-149	2.15325	0.46	0.197	3.78832e-145
Trir	1.3997e-149	-0.965372	0.472	0.729	4.08628e-145
Snx2	1.80268e-149	-1.07587	0.362	0.631	5.26273e-145
Crip1	1.96903e-149	1.79588	0.717	0.641	5.74839e-145
Arpc1a	2.09294e-149	-0.846227	0.502	0.747	6.11014e-145
Ubb	2.60754e-149	1.12032	0.521	0.225	7.61244e-145
Mtdh	3.64422e-149	-0.841898	0.553	0.793	1.06389e-144
Rpn2	7.55053e-149	-0.802081	0.545	0.789	2.2043e-144
Grk2	8.77511e-149	-1.19805	0.345	0.608	2.5618e-144
Muc4	1.22207e-148	2.36435	0.171	0.021	3.56771e-144
Mpnd	1.27248e-148	-0.830141	0.396	0.662	3.71487e-144
Sh3bgrl3	2.5187e-148	2.09751	0.469	0.229	7.3531e-144
Rnf187	2.96896e-148	-1.05818	0.421	0.675	8.66758e-144
Rps17	3.28979e-148	1.70572	0.692	0.6	9.60421e-144
Cavin2	4.99329e-148	-1.91	0.151	0.444	1.45774e-143
Cnpy2	5.1765e-148	-0.880361	0.445	0.722	1.51123e-143
Fbp2	7.82932e-148	3.004	0.183	0.026	2.28569e-143
Nipal2	8.33601e-148	3.22337	0.16	0.017	2.43361e-143
Tnni2	1.17918e-147	2.84572	0.224	0.044	3.44251e-143
Cdk6	1.92629e-147	-0.80743	0.453	0.732	5.62362e-143
Csgalnact1	2.22711e-147	-1.2581	0.266	0.569	6.50182e-143
ENSMUSG00000120849	2.28746e-147	-1.02698	0.457	0.726	6.678e-143
Ass1	2.33944e-147	2.51868	0.193	0.03	6.82976e-143
Adam28	3.57602e-147	3.03218	0.207	0.036	1.04398e-142
Uqcc2	3.64126e-147	-0.97278	0.464	0.72	1.06303e-142
Tcf4	5.58726e-147	-0.993542	0.503	0.773	1.63114e-142
Atp8b2	6.87518e-147	-1.43084	0.267	0.544	2.00714e-142
Smarca4	7.68678e-147	-0.763437	0.573	0.805	2.24408e-142
Pcbd2	8.44062e-147	-1.36481	0.276	0.553	2.46415e-142
Slfn2	9.84749e-147	-1.22813	0.256	0.551	2.87488e-142
Slc25a39	1.04283e-146	-1.09278	0.407	0.669	3.04445e-142
Gnb1	2.17862e-146	-0.582826	0.58	0.821	6.36027e-142
Spock3	3.05974e-146	2.75004	0.218	0.041	8.93261e-142
Wfdc1	3.53078e-146	3.85124	0.162	0.019	1.03078e-141
Orc5	4.95144e-146	-1.40822	0.309	0.572	1.44552e-141
Dap3	8.52201e-146	-1.08588	0.393	0.641	2.48792e-141
Txndc15	2.69237e-145	-1.35159	0.339	0.596	7.8601e-141
Vegfb	2.72442e-145	-1.73532	0.259	0.524	7.95367e-141
Map2k6	3.48642e-145	-1.1637	0.313	0.594	1.01783e-140
Mmp15	3.59363e-145	2.59459	0.248	0.055	1.04913e-140
Mrpl38	3.72026e-145	-1.14802	0.36	0.62	1.08609e-140
Parvb	4.33882e-145	-1.73597	0.201	0.493	1.26668e-140
Bak1	5.75297e-145	-1.29856	0.323	0.585	1.67952e-140
Stn1	5.91864e-145	-1.34229	0.316	0.582	1.72789e-140
Acan	6.9619e-145	-1.40209	0.155	0.472	2.03246e-140
Dpysl2	2.55301e-144	-0.954155	0.284	0.572	7.45325e-140
Ints3	2.64072e-144	-1.53993	0.256	0.517	7.70932e-140
BC005537	3.98502e-144	-0.755585	0.419	0.689	1.16339e-139
Cuedc2	5.12681e-144	-1.01812	0.42	0.675	1.49672e-139
Fhl3	6.32649e-144	-1.70214	0.19	0.473	1.84696e-139
Abhd12	1.47259e-143	-1.08762	0.368	0.628	4.29909e-139
Clic3	2.16186e-143	3.30261	0.151	0.015	6.31133e-139
Epn1	2.69848e-143	-0.856351	0.456	0.713	7.87794e-139
Snapc1	6.84992e-143	-1.38961	0.256	0.527	1.99977e-138
Efnb1	7.34052e-143	-1.31617	0.328	0.591	2.14299e-138
Map2k2	1.10974e-142	-0.863548	0.472	0.723	3.23977e-138
Rgl1	1.41795e-142	-1.76353	0.091	0.379	4.13955e-138
Anp32e	1.63222e-142	-1.31767	0.355	0.605	4.7651e-138
Gm9844	3.86129e-142	1.3544	0.542	0.292	1.12726e-137
Wdr1	4.68119e-142	-0.779089	0.483	0.741	1.36663e-137
Chchd10	4.99237e-142	2.71189	0.19	0.03	1.45747e-137
Ddost	9.72511e-142	-0.837811	0.466	0.72	2.83915e-137
Xdh	1.50276e-141	2.81228	0.179	0.026	4.38715e-137
Kcnq5	1.91835e-141	-1.47953	0.241	0.521	5.60044e-137
Mob1b	2.21237e-141	-1.11627	0.322	0.588	6.45879e-137
Ctsz	3.38575e-141	-0.930565	0.446	0.705	9.88437e-137
Gldc	9.07912e-141	-1.79523	0.255	0.521	2.65056e-136
Cox8a	1.27018e-140	1.54374	0.581	0.371	3.70817e-136
Denr	1.64095e-140	-0.941227	0.419	0.676	4.79059e-136
Prss8	1.93247e-140	3.4363	0.132	0.01	5.64166e-136
Myof	1.97649e-140	-0.648376	0.617	0.841	5.77018e-136
Rps27a	2.14071e-140	1.70981	0.682	0.609	6.24959e-136
2610307P16Rik	4.95203e-140	-0.854707	0.443	0.737	1.4457e-135
Atg9b	5.509e-140	3.41819	0.175	0.026	1.6083e-135
Rpl41	6.68507e-140	1.24192	0.768	0.766	1.95164e-135
Agr2	9.08254e-140	4.69523	0.128	0.009	2.65156e-135
Slc14a1	1.0585e-139	-3.64333	0.033	0.295	3.09019e-135
Ccdc88a	2.3523e-139	-1.39791	0.209	0.502	6.86731e-135
Rbp1	2.8603e-139	1.49669	0.352	0.116	8.35035e-135
Iqgap2	3.79239e-139	2.03007	0.371	0.13	1.10715e-134
Epb41l4a	6.75752e-139	2.4721	0.251	0.059	1.97279e-134
Dclk1	8.22858e-139	2.34504	0.338	0.111	2.40225e-134
Glp1r	1.19888e-138	-1.65059	0.116	0.409	3.5e-134
Slc39a4	2.08582e-138	2.22112	0.413	0.177	6.08934e-134
Fgfr4	3.1289e-138	2.26545	0.251	0.06	9.13452e-134
Emp1	3.17939e-138	-0.714081	0.559	0.844	9.28192e-134
Sars	3.62637e-138	-0.799434	0.565	0.808	1.05868e-133
Smarcd1	4.55098e-138	1.73415	0.607	0.428	1.32861e-133
Cwh43	5.65372e-138	3.68949	0.136	0.012	1.65055e-133
Hdac6	7.70958e-138	-1.38833	0.299	0.56	2.25073e-133
Zfpm2	8.36301e-138	-1.4485	0.105	0.391	2.4415e-133
Timp1	9.76105e-138	-0.855126	0.31	0.596	2.84964e-133
Timm8b	1.00216e-137	1.72656	0.378	0.143	2.9257e-133
Ppp2ca	1.0957e-137	-0.810036	0.437	0.696	3.19879e-133
Ttc9	1.45113e-137	2.47372	0.308	0.095	4.23643e-133
Smagp	1.96612e-137	1.96017	0.236	0.052	5.73989e-133
Copz1	5.65437e-137	-0.775965	0.446	0.694	1.65074e-132
Gas6	7.47452e-137	2.98865	0.184	0.03	2.18211e-132
Lcn2	9.22188e-137	3.49093	0.236	0.053	2.69223e-132
Ddx17	1.26877e-136	-0.817109	0.44	0.699	3.70405e-132
Prss12	1.2916e-136	-2.22387	0.143	0.42	3.7707e-132
Dsg2	1.52603e-136	2.14433	0.318	0.098	4.4551e-132
Inf2	4.05923e-136	-1.24337	0.3	0.561	1.18505e-131
Ephb2	4.94285e-136	2.58702	0.274	0.073	1.44302e-131
Hnrnpl	5.47592e-136	-0.799248	0.504	0.739	1.59864e-131
Gjb1	7.60545e-136	3.61826	0.146	0.016	2.22034e-131
Cbr1	8.6918e-136	2.10892	0.241	0.056	2.53748e-131
Ttc28	9.81529e-136	-0.905262	0.181	0.473	2.86547e-131
Gch1	1.07413e-135	2.1384	0.303	0.091	3.13581e-131
Slc37a1	1.31046e-135	2.24769	0.311	0.095	3.82577e-131
Ugdh	5.80424e-135	-0.95288	0.409	0.671	1.69449e-130
Vil1	8.67336e-135	2.12596	0.305	0.092	2.5321e-130
Gm20186	1.0324e-134	1.90796	0.308	0.093	3.014e-130
Wdr45	1.80528e-134	-1.44457	0.318	0.569	5.27032e-130
Pip5k1b	5.63357e-134	-0.954051	0.361	0.633	1.64466e-129
Rps18-ps5	9.96239e-134	1.6324	0.354	0.122	2.90842e-129
Snrpd3	1.04572e-133	-0.839172	0.476	0.728	3.05287e-129
Atp5a1	1.27911e-133	-0.679118	0.672	0.867	3.73423e-129
Calm2	1.60542e-133	-0.648768	0.602	0.848	4.68686e-129
Rps3a1	2.28679e-133	1.38618	0.702	0.636	6.67606e-129
Shtn1	3.21192e-133	2.0404	0.293	0.084	9.37687e-129
Lims1	5.58163e-133	-0.955431	0.34	0.608	1.6295e-128
Nap1l1	6.27109e-133	-0.72133	0.533	0.772	1.83078e-128
Tcirg1	8.22878e-133	-0.674069	0.382	0.656	2.40231e-128
Smn1	8.95703e-133	-1.27041	0.302	0.56	2.61492e-128
Mrpl45	1.09546e-132	-1.14379	0.368	0.62	3.19808e-128
Tead2	1.10921e-132	-1.14738	0.343	0.605	3.23824e-128
Rsbn1	1.37146e-132	-0.987752	0.359	0.62	4.00385e-128
Cyb5b	3.77484e-132	-0.875218	0.463	0.712	1.10203e-127
Ssr3	3.84144e-132	-0.788813	0.497	0.759	1.12147e-127
Ahcy	6.83098e-132	-1.52916	0.221	0.479	1.99424e-127
Ecm1	1.1553e-131	-0.758951	0.622	0.856	3.37277e-127
Psmd5	1.70183e-131	-1.53875	0.267	0.517	4.96831e-127
Mpzl2	2.08229e-131	2.20707	0.306	0.097	6.07904e-127
Cldn4	3.71775e-131	1.72004	0.201	0.038	1.08536e-126
Grk6	1.07053e-130	-1.65275	0.215	0.479	3.12531e-126
Dnmt1	1.2019e-130	-1.64938	0.263	0.515	3.50883e-126
Elp2	1.84869e-130	-1.33833	0.301	0.548	5.39707e-126
Tsn	1.91921e-130	-0.826706	0.424	0.676	5.60293e-126
Mab21l3	2.27418e-130	3.54221	0.167	0.025	6.63925e-126
Chchd1	3.26726e-130	-1.11816	0.36	0.603	9.53844e-126
Nme1	3.43322e-130	-0.894873	0.578	0.793	1.0023e-125
Wwtr1	4.88493e-130	-0.850428	0.396	0.661	1.42611e-125
Rasa3	5.41022e-130	-1.21423	0.251	0.529	1.57946e-125
Eml1	1.01823e-129	-0.941731	0.346	0.603	2.97261e-125
Atp5j	1.58968e-129	1.6464	0.463	0.231	4.64091e-125
Ubtf	2.36174e-129	-0.852291	0.433	0.681	6.89487e-125
Nrg1	4.20142e-129	-1.59976	0.222	0.493	1.22656e-124
Col18a1	8.42188e-129	-0.851014	0.479	0.745	2.45868e-124
Trpv4	1.16759e-128	2.59422	0.165	0.024	3.40866e-124
Zcchc24	1.27013e-128	-1.51654	0.12	0.406	3.70801e-124
Entpd3	1.32634e-128	3.05535	0.164	0.024	3.87212e-124
Camk2d	1.70683e-128	-0.879649	0.433	0.692	4.98293e-124
Ssx2ip	1.84169e-128	-1.59203	0.214	0.481	5.37662e-124
Btbd17	3.48693e-128	2.68096	0.132	0.013	1.01797e-123
Usp22	4.86389e-128	-0.986402	0.376	0.631	1.41996e-123
Fuca2	6.39122e-128	2.00341	0.2	0.039	1.86585e-123
Mfhas1	6.82422e-128	-0.775704	0.35	0.62	1.99226e-123
Gatm	7.57405e-128	-1.92931	0.137	0.404	2.21117e-123
Ost4	8.71169e-128	1.4877	0.28	0.079	2.54329e-123
Rps9	8.73146e-128	1.05179	0.789	0.863	2.54906e-123
Fut2	1.01723e-127	2.67182	0.197	0.038	2.9697e-123
Spg21	2.34412e-127	-1.01552	0.329	0.586	6.84342e-123
Ppp1r18	2.50171e-127	-0.966681	0.306	0.57	7.3035e-123
mt-Tv	2.81869e-127	1.2694	0.784	0.741	8.22888e-123
Ap1m2	3.27264e-127	2.45388	0.134	0.013	9.55414e-123
Akt1	3.5286e-127	-0.802567	0.481	0.717	1.03014e-122
Dcps	7.58411e-127	-1.47743	0.287	0.529	2.2141e-122
Haus7	7.8458e-127	-1.45556	0.24	0.494	2.2905e-122
B3gnt3	8.05468e-127	-1.11914	0.37	0.631	2.35148e-122
Pcolce	9.30667e-127	-0.915549	0.389	0.665	2.71699e-122
Lgals9	1.13644e-126	1.74896	0.419	0.183	3.31771e-122
Wipi2	1.18851e-126	-0.813539	0.373	0.627	3.46974e-122
Rpl24	1.54493e-126	1.34431	0.684	0.626	4.51027e-122
Wfdc18	1.58392e-126	3.25798	0.15	0.019	4.6241e-122
C1qbp	1.76546e-126	-0.868841	0.45	0.689	5.1541e-122
Tmem125	2.03073e-126	2.91445	0.125	0.011	5.92851e-122
Tpt1	2.3818e-126	1.30607	0.717	0.719	6.95342e-122
Tubb5	3.31571e-126	-0.733945	0.656	0.874	9.67989e-122
Smarcc1	4.09221e-126	-0.737184	0.471	0.716	1.19468e-121
Rpl12	5.29758e-126	1.09457	0.757	0.765	1.54657e-121
Rpl17	6.90111e-126	1.22173	0.743	0.741	2.01471e-121
Gmps	1.3471e-125	-1.17643	0.323	0.557	3.93272e-121
Steap2	1.82475e-125	-0.929214	0.326	0.59	5.32717e-121
Atp5l	2.84007e-125	1.66231	0.496	0.272	8.2913e-121
Gm44511	3.04463e-125	-0.207749	0.462	0.735	8.88849e-121
Ush1g	5.97741e-125	3.09034	0.136	0.015	1.74504e-120
Chst12	7.09806e-125	-1.90198	0.138	0.401	2.07221e-120
Cnn3	1.07731e-124	-0.825311	0.416	0.695	3.14509e-120
Rpl23a	1.6357e-124	1.55515	0.656	0.543	4.77525e-120
Amfr	1.66318e-124	-0.874798	0.405	0.654	4.85549e-120
Rps15a	2.06577e-124	1.25307	0.776	0.817	6.03081e-120
Rpl27a	4.42127e-124	1.50042	0.681	0.644	1.29075e-119
Rbm14	4.61576e-124	-1.85591	0.213	0.457	1.34753e-119
Fam189a2	4.72259e-124	-1.7359	0.143	0.408	1.37871e-119
Lsm2	1.32704e-123	-1.35907	0.321	0.56	3.87417e-119
Rpl29	1.73059e-123	1.64798	0.503	0.287	5.05229e-119
Afg3l2	1.80191e-123	-0.971314	0.349	0.596	5.2605e-119
Nap1l4	3.17971e-123	-0.851605	0.438	0.679	9.28286e-119
Trmt112	3.52483e-123	1.73869	0.264	0.073	1.02904e-118
Fam171a1	5.89868e-123	-1.18153	0.28	0.526	1.72206e-118
mt-Tm	1.16174e-122	-0.824351	0.522	0.775	3.39159e-118
Syne1	1.24512e-122	-1.02551	0.149	0.424	3.635e-118
Ceacam1	1.29336e-122	2.89565	0.147	0.019	3.77584e-118
1700016K19Rik	1.50409e-122	3.65803	0.121	0.01	4.39103e-118
ENSMUSG00000121141	2.001e-122	-0.696258	0.456	0.725	5.84173e-118
Palld	2.41581e-122	1.82908	0.41	0.168	7.0527e-118
Anln	2.74225e-122	-2.2926	0.134	0.39	8.00573e-118
Mdfi	3.45484e-122	1.93457	0.235	0.058	1.00861e-117
Eif3g	5.33336e-122	-0.78617	0.511	0.748	1.55702e-117
Mgat5	6.41794e-122	-0.704996	0.384	0.65	1.87365e-117
Psmb10	6.67993e-122	-1.01803	0.325	0.571	1.95014e-117
Rpl7	7.61078e-122	1.29171	0.729	0.706	2.22189e-117
Mab21l4	9.06695e-122	2.58088	0.19	0.037	2.64701e-117
Sphk1	1.22741e-121	2.12371	0.324	0.113	3.58331e-117
Atp1b1	1.34194e-121	2.29812	0.405	0.189	3.91766e-117
F5	1.52035e-121	2.66305	0.161	0.025	4.43852e-117
Nudt1	1.64637e-121	-1.71928	0.245	0.484	4.80641e-117
Sema3f	1.94992e-121	1.29409	0.262	0.07	5.69261e-117
Rela	3.79511e-121	-0.975074	0.36	0.593	1.10794e-116
Gjb4	4.04446e-121	-2.00069	0.184	0.435	1.18074e-116
Zmat2	5.30842e-121	-0.711847	0.433	0.674	1.54974e-116
Ubl5	1.08456e-120	-0.695232	0.645	0.853	3.16628e-116
Spag7	1.21638e-120	-1.10265	0.348	0.588	3.55109e-116
Kdm2a	1.58198e-120	-0.718254	0.453	0.705	4.61844e-116
Emc10	2.27194e-120	-0.781139	0.446	0.697	6.63269e-116
Hspa4l	2.77835e-120	-1.3679	0.252	0.504	8.1111e-116
Gars	3.42404e-120	-0.89132	0.421	0.653	9.99613e-116
Rpl30	6.27355e-120	1.27585	0.709	0.703	1.8315e-115
Tmem120a	1.33042e-119	-1.35479	0.288	0.527	3.88403e-115
Syngr2	3.71752e-119	-0.738946	0.487	0.738	1.08529e-114
Prelid1	5.58249e-119	1.47804	0.395	0.167	1.62975e-114
Ttc13	7.39932e-119	-1.15245	0.32	0.553	2.16016e-114
Csnk2b	1.10779e-118	-0.795067	0.468	0.716	3.23407e-114
Hdac7	1.25014e-118	-0.677764	0.386	0.639	3.64965e-114
Rps29	1.47986e-118	1.17728	0.76	0.786	4.32029e-114
Elf4	1.98544e-118	-0.690717	0.333	0.587	5.79629e-114
Elovl6	5.22893e-118	-1.17304	0.206	0.47	1.52653e-113
Nbl1	6.312e-118	1.79333	0.395	0.169	1.84273e-113
Dcxr	1.9239e-117	2.36467	0.232	0.06	5.61663e-113
Mtarc2	2.18885e-117	-0.834087	0.433	0.682	6.39012e-113
Abcc1	2.52509e-117	-1.05502	0.335	0.572	7.37174e-113
Txn2	2.63128e-117	-0.888356	0.415	0.645	7.68175e-113
Dpf2	2.98616e-117	-1.40313	0.28	0.511	8.7178e-113
Ets1	3.10832e-117	-1.21238	0.283	0.531	9.07442e-113
Birc5	3.8684e-117	-2.22008	0.101	0.356	1.12934e-112
Mcl1	5.28652e-117	-0.659622	0.471	0.729	1.54335e-112
Mrpl15	5.79802e-117	-0.903176	0.358	0.595	1.69267e-112
Dazap1	8.00979e-117	-0.813016	0.429	0.653	2.33838e-112
Plekha2	8.61608e-117	-0.668017	0.49	0.744	2.51538e-112
Dlgap1	1.00323e-116	-1.04572	0.288	0.539	2.92883e-112
Slc29a1	1.2074e-116	-1.80797	0.199	0.445	3.52488e-112
Hypk	1.46774e-116	-0.774279	0.477	0.728	4.28493e-112
Cul7	1.6964e-116	-1.27597	0.304	0.537	4.95247e-112
Sox11	3.79234e-116	-2.13691	0.107	0.355	1.10714e-111
Myh9	3.83045e-116	-0.456856	0.732	0.907	1.11826e-111
Atp8b1	6.93892e-116	2.18975	0.224	0.056	2.02575e-111
Nxn	1.68145e-115	-1.03481	0.259	0.511	4.90882e-111
Has3	1.88539e-115	-3.19163	0.074	0.31	5.5042e-111
Timp2	2.62173e-115	-0.677063	0.504	0.752	7.65388e-111
Ddx39b	4.21085e-115	-0.634082	0.532	0.779	1.22931e-110
Banf1	4.94496e-115	-0.824707	0.488	0.715	1.44363e-110
Eva1a	5.81461e-115	2.18231	0.193	0.041	1.69752e-110
Itpripl2	7.0633e-115	-0.840173	0.427	0.665	2.06206e-110
Psmd3	7.17935e-115	-0.830316	0.425	0.657	2.09594e-110
Agap1	7.60459e-115	-0.725593	0.384	0.63	2.22009e-110
Rab1b	9.2995e-115	-0.900126	0.413	0.648	2.7149e-110
Nolc1	1.2301e-114	-0.977939	0.394	0.62	3.59114e-110
H2-T23	1.58056e-114	1.70934	0.213	0.051	4.61429e-110
Cldn2	1.7804e-114	-0.78445	0.433	0.699	5.19771e-110
Dynll2	2.4024e-114	-0.727388	0.431	0.668	7.01358e-110
Rpl19	6.61567e-114	1.46012	0.692	0.668	1.93138e-109
Elk3	7.20557e-114	-0.480335	0.468	0.725	2.10359e-109
Ralb	7.5879e-114	-0.966017	0.343	0.573	2.21521e-109
Vsig2	7.5992e-114	4.57226	0.108	0.008	2.21851e-109
Mta1	8.50957e-114	-1.02024	0.352	0.58	2.48428e-109
Lpcat1	1.51758e-113	-1.84821	0.173	0.412	4.43042e-109
Cdh3	1.53602e-113	2.33541	0.205	0.048	4.48426e-109
Psat1	1.85328e-113	-2.23031	0.148	0.388	5.41047e-109
Hadha	1.91247e-113	-0.857903	0.369	0.604	5.58327e-109
Rpl32	2.22513e-113	1.27895	0.801	0.88	6.49603e-109
Gm47080	3.55208e-113	-3.82035	0.033	0.26	1.03699e-108
Dync1h1	3.89586e-113	-0.620545	0.504	0.756	1.13736e-108
Kpna4	3.97942e-113	-0.759319	0.458	0.7	1.16175e-108
Psmg4	4.26753e-113	-1.23619	0.292	0.525	1.24586e-108
Slc43a2	9.68061e-113	-1.57344	0.187	0.439	2.82616e-108
Rnase4	9.91329e-113	2.09352	0.203	0.046	2.89409e-108
Snx5	1.02825e-112	-0.807703	0.437	0.668	3.00187e-108
Sgcd	1.03354e-112	-2.07722	0.033	0.262	3.01731e-108
Rflnb	1.21925e-112	2.31664	0.347	0.141	3.55949e-108
Lrrc26	1.27699e-112	2.15664	0.133	0.017	3.72803e-108
Srp19	1.33597e-112	-0.829593	0.401	0.638	3.90022e-108
Mllt11	1.38267e-112	-2.13831	0.171	0.403	4.03656e-108
Pdia4	1.41125e-112	-0.706675	0.476	0.706	4.12001e-108
Ano9	1.67543e-112	3.49111	0.125	0.014	4.89126e-108
Txnl4a	1.67941e-112	-1.14602	0.328	0.547	4.90288e-108
Dpy19l1	1.77325e-112	-1.05146	0.289	0.546	5.17684e-108
Lrrc20	1.94674e-112	-1.76935	0.204	0.438	5.68331e-108
Dctn4	2.22215e-112	-0.960038	0.352	0.581	6.48735e-108
Plet1	2.2915e-112	2.94036	0.101	0.007	6.6898e-108
Bax	3.89304e-112	-0.826087	0.448	0.688	1.13653e-107
Rps14	4.19373e-112	1.28557	0.778	0.81	1.22432e-107
Tnrc18	4.35877e-112	-0.767231	0.409	0.653	1.2725e-107
Mrpl28	9.8878e-112	-1.02275	0.366	0.595	2.88665e-107
Mapk6	1.33851e-111	-0.944893	0.356	0.606	3.90766e-107
Ankrd1	1.44278e-111	-0.55258	0.428	0.714	4.21206e-107
Slc35a4	1.50592e-111	-1.08392	0.292	0.525	4.39638e-107
Rbpms2	1.53972e-111	-1.89305	0.123	0.366	4.49507e-107
Tnip3	1.58104e-111	2.58595	0.204	0.048	4.6157e-107
Trim28	2.01819e-111	-0.759057	0.464	0.704	5.89191e-107
Sh3bgrl	2.02501e-111	-0.592194	0.45	0.704	5.91182e-107
Otop2	2.16242e-111	2.89561	0.118	0.012	6.31296e-107
Naa10	2.60184e-111	-1.13663	0.347	0.577	7.59582e-107
Grem1	3.07441e-111	-0.181093	0.121	0.408	8.97544e-107
Rpl21	3.23801e-111	1.22711	0.721	0.726	9.45305e-107
Ubxn4	7.1493e-111	-0.627845	0.456	0.698	2.08717e-106
Dcun1d5	8.6228e-111	-0.705134	0.377	0.604	2.51734e-106
Acads	1.11903e-110	-1.09389	0.306	0.536	3.26689e-106
Znrd2	1.21169e-110	-1.08323	0.357	0.582	3.5374e-106
Cnbp	1.45445e-110	-0.670499	0.593	0.826	4.24611e-106
Srsf1	1.86704e-110	-0.948376	0.372	0.596	5.45063e-106
Nploc4	2.32692e-110	-0.984105	0.328	0.553	6.79321e-106
Ttyh3	2.38036e-110	-1.19425	0.29	0.521	6.94923e-106
Lbp	2.74864e-110	2.42797	0.205	0.049	8.02437e-106
Ccdc124	2.94007e-110	-0.924836	0.427	0.653	8.58324e-106
Snhg3	3.12798e-110	1.99874	0.182	0.037	9.13184e-106
Ppm1g	4.97966e-110	-0.890979	0.403	0.627	1.45376e-105
Syngr1	5.29651e-110	2.18355	0.296	0.103	1.54626e-105
Eif1ax	6.63079e-110	-0.835465	0.418	0.649	1.93579e-105
Ppp3ca	7.52111e-110	-0.682228	0.501	0.748	2.19571e-105
Cldn23	9.04222e-110	2.59871	0.169	0.032	2.63978e-105
Tbl1x	1.60189e-109	-0.611019	0.467	0.708	4.67657e-105
Gba	1.7339e-109	-0.967739	0.305	0.539	5.06196e-105
Cyb5r3	1.92515e-109	-0.194336	0.565	0.798	5.62027e-105
Foxp1	2.06703e-109	-0.531951	0.569	0.814	6.03448e-105
Fau	3.05373e-109	0.896795	0.81	0.876	8.91505e-105
Mkrn2os	3.19847e-109	2.53286	0.183	0.039	9.33762e-105
Mov10	3.56019e-109	-1.80505	0.215	0.443	1.03936e-104
Stip1	4.0386e-109	-0.905114	0.413	0.623	1.17903e-104
Xpnpep1	4.15291e-109	-0.805391	0.405	0.634	1.2124e-104
Tpst2	4.78363e-109	-0.836976	0.338	0.597	1.39653e-104
Tacr3	4.88429e-109	-1.96666	0.081	0.315	1.42592e-104
Sf3b4	6.46027e-109	-1.33288	0.288	0.503	1.88601e-104
Matr3	7.0447e-109	-0.671611	0.439	0.675	2.05663e-104
Bcl2l14	1.35804e-108	2.87237	0.145	0.023	3.96465e-104
Ro60	1.48985e-108	-1.31461	0.276	0.505	4.34945e-104
Map1s	1.8375e-108	-1.46314	0.251	0.476	5.3644e-104
Aldh1a3	2.25004e-108	2.26428	0.473	0.266	6.56876e-104
Pcsk6	3.15526e-108	2.55689	0.226	0.061	9.21147e-104
Idh3g	3.60851e-108	-0.71071	0.393	0.631	1.05347e-103
Midn	4.5437e-108	-0.804457	0.368	0.604	1.32649e-103
Trappc4	5.50243e-108	-0.828827	0.413	0.643	1.60638e-103
Ccna2	7.86019e-108	-2.87497	0.077	0.307	2.2947e-103
Ptpn18	7.88183e-108	1.58322	0.21	0.051	2.30102e-103
Mettl9	9.64972e-108	-0.994912	0.365	0.595	2.81714e-103
Il18r1	1.00133e-107	1.92718	0.173	0.034	2.92327e-103
Krt14	1.13308e-107	3.49404	0.109	0.01	3.30791e-103
S100a13	1.17149e-107	-0.823882	0.416	0.648	3.42003e-103
Psip1	1.47641e-107	-1.07091	0.291	0.521	4.31024e-103
Gmfg	1.58559e-107	2.47608	0.142	0.022	4.62897e-103
Ammecr1	1.80447e-107	-0.552393	0.348	0.604	5.26796e-103
Nenf	2.30536e-107	-0.752952	0.449	0.685	6.73026e-103
Nans	2.32028e-107	-1.11756	0.332	0.549	6.77382e-103
Pgk1	3.27956e-107	1.70887	0.319	0.118	9.57435e-103
Tnfaip1	4.99303e-107	-0.777209	0.381	0.611	1.45767e-102
Frmd8	5.7687e-107	-1.06804	0.312	0.529	1.68411e-102
Rarg	6.12121e-107	-0.957932	0.325	0.557	1.78702e-102
Dlg5	7.14271e-107	-1.20957	0.286	0.512	2.08524e-102
Col1a1	1.05625e-106	2.99746	0.28	0.094	3.08361e-102
Shc1	1.29806e-106	-0.972595	0.348	0.585	3.78956e-102
Nrp2	1.66784e-106	-0.72767	0.341	0.599	4.86908e-102
Fkbp2	2.26859e-106	-0.779256	0.465	0.681	6.62291e-102
Ccn2	2.72244e-106	2.14592	0.479	0.282	7.94788e-102
Tram1	3.21959e-106	-0.689807	0.446	0.682	9.39926e-102
Macroh2a1	3.71792e-106	-0.565173	0.527	0.757	1.08541e-101
Atad2	3.90575e-106	-1.69557	0.154	0.392	1.14024e-101
Ssr1	4.64401e-106	-0.742866	0.407	0.644	1.35577e-101
Cd320	5.26756e-106	-1.60038	0.239	0.459	1.53781e-101
Cobl	6.32327e-106	2.35845	0.163	0.031	1.84602e-101
Pmpca	6.34356e-106	-1.46159	0.243	0.467	1.85194e-101
Rps5	7.26438e-106	1.07342	0.828	0.897	2.12076e-101
Il23a	9.47251e-106	2.91059	0.131	0.018	2.7654e-101
Fth1	1.23057e-105	-0.334007	0.778	0.919	3.59253e-101
Lrrc8c	1.31058e-105	-0.768276	0.313	0.56	3.82611e-101
Cdc42ep5	1.3642e-105	2.08077	0.347	0.144	3.98265e-101
Lamp1	1.60248e-105	1.55087	0.488	0.283	4.67828e-101
Atxn10	1.87131e-105	-0.632733	0.544	0.779	5.4631e-101
Cav1	5.03669e-105	-1.87572	0.123	0.363	1.47041e-100
Zpr1	7.20935e-105	-1.28723	0.29	0.505	2.1047e-100
Rpl35a	9.92005e-105	1.07096	0.724	0.725	2.89606e-100
Pik3ca	1.24408e-104	-0.897023	0.349	0.577	3.63196e-100
Churc1	1.68319e-104	1.44104	0.276	0.091	4.91391e-100
Adam12	2.10853e-104	-0.630869	0.252	0.526	6.15566e-100
Fbln2	2.54616e-104	-0.483687	0.681	0.89	7.43327e-100
Gjc1	2.56578e-104	-2.73721	0.058	0.277	7.49054e-100
Hspa5	2.88403e-104	-0.563327	0.65	0.866	8.41965e-100
Hnrnpab	3.70144e-104	-0.61999	0.578	0.796	1.0806e-99
Samd4b	5.38402e-104	-0.740963	0.398	0.628	1.57181e-99
Aldh2	5.79242e-104	-0.679698	0.612	0.802	1.69104e-99
Ifitm1	7.02232e-104	1.77487	0.221	0.06	2.0501e-99
Cct5	9.30885e-104	-0.596577	0.571	0.79	2.71762e-99
Gm42906	9.84884e-104	-2.28248	0.099	0.326	2.87527e-99
Vat1	1.00673e-103	-0.77531	0.426	0.66	2.93905e-99
Fmnl2	1.02221e-103	-0.486745	0.392	0.653	2.98423e-99
Colgalt1	1.09818e-103	1.78564	0.405	0.195	3.20603e-99
Hdlbp	1.11893e-103	-0.587201	0.531	0.76	3.2666e-99
Uba1	1.27552e-103	-0.670824	0.47	0.694	3.72375e-99
Clic1	1.36989e-103	-0.589345	0.666	0.871	3.99925e-99
Rfc2	1.71522e-103	-1.10562	0.284	0.505	5.0074e-99
Anapc5	1.72452e-103	-0.875882	0.421	0.645	5.03457e-99
Mtus1	2.37531e-103	1.6839	0.209	0.053	6.93448e-99
Dnajb1	4.53359e-103	-0.69891	0.361	0.59	1.32354e-98
Eftud2	7.8658e-103	-0.923411	0.347	0.565	2.29634e-98
Sfn	7.91386e-103	1.36179	0.227	0.063	2.31037e-98
Gstt3	1.56813e-102	2.37759	0.138	0.022	4.57799e-98
Bace2	1.82242e-102	2.73116	0.129	0.018	5.32036e-98
Tmem167b	1.99325e-102	-1.35076	0.261	0.478	5.81909e-98
Gnai3	2.08976e-102	-0.651464	0.437	0.663	6.10085e-98
Sh3d19	3.57825e-102	-0.390167	0.535	0.78	1.04463e-97
Ptpa	3.81719e-102	-0.715878	0.4	0.614	1.11439e-97
Gas2l1	4.17466e-102	-1.23201	0.283	0.499	1.21875e-97
Onecut3	5.95333e-102	2.23087	0.281	0.098	1.73801e-97
Anapc7	9.25447e-102	-1.18145	0.291	0.507	2.70175e-97
Lypla2	1.02447e-101	-1.08842	0.318	0.537	2.99083e-97
G3bp1	1.02768e-101	-0.668123	0.493	0.701	3.00022e-97
Sppl3	1.04842e-101	-0.833752	0.347	0.575	3.06075e-97
Ubqln1	1.05407e-101	-1.00291	0.363	0.567	3.07725e-97
Mcrip1	1.12027e-101	-0.662269	0.397	0.633	3.27051e-97
Lsm14b	1.46128e-101	-1.3338	0.271	0.482	4.26606e-97
Sgms2	1.47932e-101	-0.831821	0.353	0.597	4.31871e-97
Asap1	1.50983e-101	-0.493431	0.446	0.697	4.40781e-97
Emc1	1.62847e-101	-1.4479	0.227	0.449	4.75416e-97
Srp72	2.12554e-101	-0.678103	0.43	0.659	6.20529e-97
Tmem184b	3.40253e-101	-0.906499	0.315	0.542	9.93334e-97
Nr2f1	3.71241e-101	-1.8899	0.108	0.339	1.0838e-96
Plxnd1	5.47541e-101	-1.15343	0.211	0.464	1.59849e-96
Cyp3a13	6.4649e-101	1.61728	0.182	0.041	1.88736e-96
Arhgap23	6.68977e-101	-0.980685	0.244	0.48	1.95301e-96
Cyp2j6	7.4046e-101	2.79997	0.126	0.017	2.1617e-96
Mbd3	8.87218e-101	-1.06499	0.345	0.55	2.59014e-96
Rad23b	9.49765e-101	-0.725176	0.392	0.616	2.77274e-96
Mrpl23	1.48483e-100	1.8129	0.284	0.101	4.33483e-96
Serpinb1a	1.9815e-100	1.58691	0.362	0.155	5.78479e-96
mt-Nd5	3.42101e-100	0.985168	0.806	0.83	9.9873e-96
Sh3kbp1	3.80073e-100	-0.766432	0.324	0.567	1.10959e-95
Pcmt1	4.80829e-100	-1.00698	0.314	0.53	1.40373e-95
Pigq	4.82763e-100	-1.34164	0.253	0.468	1.40938e-95
Gorasp2	6.16372e-100	-0.75355	0.396	0.626	1.79944e-95
Smg5	7.4607e-100	-1.00167	0.342	0.55	2.17808e-95
Ppfibp1	9.25652e-100	-0.698549	0.444	0.68	2.70235e-95
Hs2st1	1.07706e-99	-0.624395	0.439	0.682	3.14437e-95
Il18	1.22808e-99	2.00715	0.157	0.031	3.58527e-95
Slc35b1	1.25348e-99	-1.02605	0.348	0.565	3.65942e-95
Gpatch4	1.44326e-99	-0.886595	0.297	0.523	4.21346e-95
Gm5577	1.48677e-99	-1.83301	0.102	0.326	4.34047e-95
Fxyd5	1.57522e-99	-0.561165	0.393	0.651	4.5987e-95
Ehbp1l1	2.43404e-99	-0.877724	0.364	0.576	7.10595e-95
Timm17b	2.46816e-99	-1.25909	0.3	0.513	7.20554e-95
Lix1l	2.58844e-99	-1.50302	0.159	0.394	7.55669e-95
Fundc2	3.69679e-99	-0.973354	0.333	0.555	1.07924e-94
Sh2d4a	4.38304e-99	1.74794	0.302	0.111	1.27958e-94
Cep170	4.58729e-99	-1.36565	0.233	0.457	1.33921e-94
Hspg2	5.52559e-99	-1.15502	0.308	0.537	1.61314e-94
Gna11	5.53133e-99	-0.954772	0.32	0.536	1.61482e-94
Znhit1	5.95363e-99	-0.663189	0.461	0.685	1.7381e-94
Carhsp1	7.41457e-99	-0.971454	0.336	0.547	2.16461e-94
Spns2	9.24819e-99	1.86549	0.23	0.067	2.69992e-94
Clip2	1.23334e-98	-1.41431	0.222	0.443	3.6006e-94
Wdr12	1.29577e-98	-1.53968	0.217	0.433	3.78288e-94
Kctd20	2.45072e-98	-1.29363	0.257	0.471	7.15464e-94
Rpl7a	3.08159e-98	1.19732	0.674	0.61	8.99638e-94
Gnai2	3.65199e-98	-0.616111	0.601	0.796	1.06616e-93
Rpl15	4.29983e-98	1.72515	0.463	0.269	1.25529e-93
Tns1	5.30375e-98	2.1363	0.322	0.126	1.54838e-93
Pamr1	6.45787e-98	2.64456	0.146	0.026	1.88531e-93
Gm20544	6.91591e-98	-2.12501	0.126	0.344	2.01903e-93
Nek6	8.23108e-98	-0.860523	0.36	0.58	2.40298e-93
Celf1	1.00787e-97	-0.598384	0.447	0.679	2.94237e-93
Pgrmc2	1.09006e-97	-0.941885	0.352	0.576	3.18232e-93
Sfxn1	1.29046e-97	-0.808748	0.366	0.583	3.76736e-93
AA467197	1.55668e-97	2.29573	0.356	0.165	4.54457e-93
Scd2	1.81551e-97	-0.615344	0.512	0.762	5.30021e-93
Arhgap27	1.82677e-97	1.77723	0.282	0.101	5.33307e-93
Clcf1	1.96572e-97	-1.06539	0.347	0.569	5.73873e-93
Tnnt2	3.18315e-97	-1.18433	0.273	0.501	9.29289e-93
Lratd1	3.39361e-97	-1.13691	0.291	0.526	9.90729e-93
Tmtc2	4.02361e-97	1.92451	0.299	0.111	1.17465e-92
Rap2b	5.30978e-97	-1.79546	0.198	0.41	1.55014e-92
Ly6e	5.8199e-97	1.03094	0.747	0.786	1.69906e-92
Rdx	6.85104e-97	-0.5894	0.331	0.564	2.00009e-92
Ndufb6	7.00217e-97	1.47116	0.285	0.103	2.04421e-92
Farsb	7.14456e-97	-1.06985	0.27	0.484	2.08578e-92
Gstm2	7.40087e-97	2.03573	0.14	0.024	2.16061e-92
Cuedc1	9.53816e-97	-0.495344	0.394	0.626	2.78457e-92
H1f10	1.09573e-96	-2.10921	0.102	0.32	3.19889e-92
Sqor	1.1183e-96	1.68757	0.296	0.111	3.26477e-92
Mea1	1.14685e-96	1.51872	0.311	0.121	3.34812e-92
Nol12	1.30281e-96	-1.10273	0.292	0.505	3.80343e-92
Cttnbp2nl	1.76158e-96	-0.947561	0.329	0.551	5.14275e-92
Chka	2.18189e-96	-0.479881	0.484	0.736	6.36981e-92
Ftl1	2.27556e-96	1.01367	0.702	0.675	6.64327e-92
Tshz2	2.47338e-96	1.57388	0.527	0.282	7.22077e-92
Ptgs1	2.64085e-96	1.78112	0.208	0.056	7.7097e-92
Smim7	3.2305e-96	-0.741988	0.402	0.627	9.43113e-92
Csk	4.88567e-96	-1.00785	0.298	0.508	1.42632e-91
Paip1	5.50167e-96	-0.969998	0.304	0.515	1.60616e-91
Fcgrt	5.53169e-96	1.40214	0.217	0.061	1.61492e-91
Arl4c	6.03517e-96	-0.667434	0.503	0.748	1.76191e-91
Ganab	7.61046e-96	-0.668298	0.474	0.678	2.2218e-91
Cyb561a3	9.94304e-96	-1.49392	0.274	0.475	2.90277e-91
Pip5k1a	1.04939e-95	-0.742707	0.392	0.623	3.06358e-91
Cyrib	1.34652e-95	-0.544888	0.376	0.595	3.93104e-91
Med28	1.38023e-95	-0.812434	0.36	0.568	4.02943e-91
Pin1	1.71188e-95	-0.990583	0.357	0.564	4.99767e-91
Ctif	1.72056e-95	-0.230571	0.327	0.564	5.023e-91
Snx3	1.76424e-95	-0.655577	0.427	0.648	5.15051e-91
Pde4dip	1.98382e-95	-1.20834	0.328	0.54	5.79155e-91
Hmbox1	2.62617e-95	-0.819724	0.28	0.506	7.66683e-91
Tmpo	3.28429e-95	-1.17388	0.297	0.509	9.58815e-91
Hspb1	3.88318e-95	1.50847	0.331	0.135	1.13366e-90
Cox6c	4.33428e-95	1.28505	0.628	0.547	1.26535e-90
Ybx3	4.74434e-95	-0.731798	0.512	0.727	1.38506e-90
Phf21a	6.07449e-95	-0.696674	0.421	0.651	1.77339e-90
Tomm5	1.14951e-94	1.54104	0.248	0.08	3.35589e-90
Git1	1.26355e-94	-0.782596	0.339	0.553	3.68881e-90
Camsap3	1.63879e-94	2.35966	0.182	0.044	4.7843e-90
Sema3e	2.14777e-94	-0.849006	0.306	0.538	6.27021e-90
Echdc2	2.17483e-94	1.62868	0.28	0.1	6.3492e-90
Runx2	2.63963e-94	-0.704054	0.386	0.624	7.70613e-90
Papss1	2.83857e-94	-0.854133	0.329	0.541	8.28692e-90
Mrps9	4.32274e-94	-1.00547	0.3	0.501	1.26198e-89
Acp5	4.36372e-94	1.71797	0.192	0.05	1.27394e-89
Tmem150b	4.47895e-94	2.65208	0.106	0.012	1.30758e-89
Nfkb1	6.25092e-94	-0.589735	0.374	0.599	1.82489e-89
Rpl37a	7.45998e-94	0.992173	0.773	0.818	2.17787e-89
Casz1	8.7662e-94	2.34717	0.224	0.067	2.5592e-89
Crb3	9.40535e-94	1.77774	0.314	0.131	2.7458e-89
Glod5	1.36484e-93	-2.5721	0.105	0.314	3.98451e-89
Baiap2	1.55753e-93	-0.597166	0.365	0.591	4.54704e-89
Trim33	1.56674e-93	-0.529598	0.423	0.654	4.57393e-89
Rpl28	1.85957e-93	1.12527	0.709	0.745	5.42882e-89
Stac	2.01603e-93	-0.739418	0.198	0.441	5.88561e-89
Sptssb	2.14828e-93	2.27886	0.139	0.025	6.2717e-89
Selenow	2.42173e-93	-0.621459	0.523	0.753	7.07e-89
Shcbp1	2.60745e-93	-2.51671	0.061	0.264	7.61219e-89
Selp	3.28139e-93	-2.67831	0.016	0.203	9.57969e-89
Rab2a	3.75346e-93	-0.49258	0.474	0.706	1.09579e-88
Srsf6	3.92307e-93	-0.763611	0.405	0.613	1.1453e-88
Ints10	3.9528e-93	-1.41953	0.227	0.433	1.15398e-88
Sik3	4.35928e-93	-0.370975	0.43	0.666	1.27265e-88
Pvt1	4.47965e-93	-1.09936	0.188	0.416	1.30779e-88
Ankhd1	5.50499e-93	-0.400635	0.455	0.687	1.60713e-88
Tspan13	5.5497e-93	1.4717	0.276	0.097	1.62018e-88
Psmd2	5.65055e-93	-0.683964	0.397	0.61	1.64962e-88
Rpl23	6.65845e-93	0.932891	0.792	0.886	1.94387e-88
Brip1os	6.76179e-93	-0.971342	0.277	0.486	1.97404e-88
Rap1a	7.3715e-93	-0.700394	0.384	0.591	2.15204e-88
Cdh2	7.66385e-93	-1.55755	0.087	0.301	2.23739e-88
Txndc5	8.90699e-93	-0.691787	0.414	0.63	2.60031e-88
Map3k2	9.97954e-93	-0.838659	0.376	0.597	2.91343e-88
Gga1	1.19043e-92	-0.862656	0.349	0.558	3.47534e-88
Sf3a1	1.25411e-92	-1.05012	0.302	0.507	3.66124e-88
Nucks1	1.38435e-92	-0.749757	0.405	0.609	4.04148e-88
Tfg	1.5893e-92	-0.896257	0.329	0.547	4.63981e-88
Smyd2	1.69558e-92	-1.07275	0.302	0.506	4.95007e-88
Haus8	2.00693e-92	-2.00095	0.159	0.369	5.85904e-88
Smad3	2.30571e-92	-0.573283	0.384	0.609	6.73129e-88
Tpm3-rs7	2.65021e-92	-1.23887	0.253	0.459	7.73703e-88
Rad21	2.6646e-92	-0.832602	0.388	0.593	7.77903e-88
Cant1	2.8029e-92	-0.94805	0.347	0.565	8.18278e-88
Ltbp4	3.24808e-92	1.45952	0.373	0.167	9.48244e-88
Il1a	3.48577e-92	3.17543	0.123	0.019	1.01764e-87
Brd4	4.00047e-92	-0.43633	0.536	0.757	1.1679e-87
Slc38a10	4.01305e-92	-0.552116	0.45	0.673	1.17157e-87
Kdf1	4.07366e-92	2.05879	0.144	0.027	1.18926e-87
Hid1	4.94689e-92	1.73304	0.309	0.124	1.4442e-87
Rpl8	5.40592e-92	-0.419724	0.841	0.95	1.5782e-87
Ncs1	5.46912e-92	-1.43397	0.214	0.425	1.59665e-87
Agfg2	6.27727e-92	-0.964095	0.283	0.5	1.83259e-87
Arl2	7.38847e-92	-0.779224	0.399	0.614	2.15699e-87
Reep6	7.54638e-92	2.43615	0.172	0.041	2.20309e-87
AU021092	7.71598e-92	2.56481	0.115	0.016	2.2526e-87
Slc35e4	7.91352e-92	-1.39225	0.267	0.475	2.31027e-87
Pfdn2	1.06263e-91	-0.646072	0.467	0.7	3.10225e-87
Elmo3	1.13414e-91	1.42633	0.261	0.089	3.31101e-87
5330432J10Rik	1.15993e-91	-0.799847	0.157	0.392	3.38631e-87
Stx2	1.16092e-91	-1.64824	0.136	0.344	3.3892e-87
Rab21	1.30311e-91	-1.09972	0.304	0.509	3.80431e-87
Golph3	1.62531e-91	-0.648784	0.399	0.622	4.74493e-87
Atp6ap1	2.85216e-91	-0.813549	0.404	0.628	8.32659e-87
Emc4	3.30474e-91	2.15918	0.154	0.032	9.64786e-87
Ascc2	3.81294e-91	-1.04978	0.277	0.483	1.11315e-86
Txnrd1	3.99511e-91	-0.680143	0.409	0.624	1.16633e-86
Pcyox1	4.15531e-91	-0.715484	0.372	0.598	1.2131e-86
Slc9a3r1	4.23525e-91	-0.600849	0.417	0.638	1.23644e-86
Srsf7	4.75448e-91	-0.656989	0.457	0.677	1.38802e-86
Trim35	4.79263e-91	-1.00817	0.309	0.512	1.39916e-86
Adgrl3	5.09166e-91	-0.627376	0.512	0.752	1.48646e-86
Gm40271	5.19144e-91	1.53486	0.231	0.072	1.51559e-86
Ndufaf2	5.58885e-91	-1.09722	0.274	0.486	1.63161e-86
Rab11b	6.27138e-91	-0.779077	0.384	0.591	1.83087e-86
Wdr36	8.45885e-91	-1.50057	0.221	0.421	2.46948e-86
AA986860	8.47551e-91	1.67651	0.241	0.078	2.47434e-86
Ncbp2	8.75005e-91	-1.54742	0.231	0.43	2.55449e-86
Oga	9.27955e-91	-0.590285	0.437	0.654	2.70907e-86
Polr2k	9.85389e-91	1.43604	0.281	0.103	2.87674e-86
Tln1	1.04925e-90	-0.487746	0.437	0.654	3.06317e-86
B4galnt3	1.17877e-90	2.70989	0.161	0.036	3.44131e-86
Rab18	1.26622e-90	-0.746998	0.405	0.623	3.69661e-86
Huwe1	1.29057e-90	-0.433616	0.5	0.72	3.76768e-86
1810055G02Rik	1.3243e-90	-1.50357	0.233	0.435	3.86617e-86
Igsf8	1.40984e-90	-0.80741	0.369	0.582	4.11589e-86
Agpat4	1.42397e-90	-1.34583	0.233	0.437	4.15714e-86
Prkcsh	1.43331e-90	-0.62011	0.474	0.702	4.18441e-86
Ube4b	1.82936e-90	-0.853358	0.313	0.523	5.34063e-86
Bcl11b	2.42415e-90	2.37847	0.144	0.028	7.07707e-86
Ywhab	2.75316e-90	-0.551893	0.517	0.735	8.03756e-86
Copg1	2.86704e-90	-0.606895	0.444	0.669	8.37005e-86
Ripor2	3.81555e-90	-1.04748	0.07	0.283	1.11391e-85
Ppm1b	4.30784e-90	-1.11159	0.286	0.492	1.25763e-85
Als2cl	5.46699e-90	1.73844	0.306	0.122	1.59603e-85
Vps35	5.58151e-90	-0.72126	0.38	0.584	1.62947e-85
Sox2	6.24761e-90	-2.4093	0.1	0.307	1.82393e-85
Dll4	6.26915e-90	-2.35934	0.074	0.275	1.83022e-85
Septin7	6.82198e-90	-0.49631	0.54	0.749	1.99161e-85
Dbnl	7.41571e-90	-0.811885	0.38	0.58	2.16494e-85
Mfsd4a	1.06008e-89	1.86025	0.201	0.057	3.0948e-85
Epb41l4b	1.19328e-89	1.73801	0.3	0.117	3.48365e-85
Atp8a1	1.272e-89	2.03239	0.203	0.057	3.71347e-85
Clasp1	1.35051e-89	-0.852428	0.319	0.534	3.94267e-85
Zfp52	1.74718e-89	-1.5468	0.209	0.417	5.10071e-85
Tbx15	1.8159e-89	-1.96676	0.061	0.261	5.30133e-85
Ing2	1.85106e-89	-1.13988	0.288	0.49	5.40397e-85
Ppid	1.86898e-89	-1.05493	0.331	0.517	5.45629e-85
Lamb1	2.529e-89	-0.746867	0.362	0.607	7.38318e-85
Ide	3.26933e-89	-0.815788	0.36	0.565	9.5445e-85
Grina	3.5604e-89	-0.684619	0.438	0.656	1.03942e-84
Ces2g	3.8462e-89	5.35501	0.075	0.004	1.12286e-84
Atg2a	3.84645e-89	-0.842341	0.317	0.529	1.12293e-84
Cald1	3.92167e-89	-0.267485	0.573	0.838	1.14489e-84
Pgam1	3.95541e-89	-2.18581	0.14	0.342	1.15474e-84
Jpt1	4.45376e-89	-0.622616	0.466	0.677	1.30023e-84
Grhl2	4.66119e-89	2.36657	0.19	0.052	1.36079e-84
Ssbp1	4.87226e-89	1.4503	0.338	0.148	1.42241e-84
Traf7	5.3423e-89	-0.755829	0.374	0.576	1.55963e-84
Eif6	7.5318e-89	-0.693114	0.462	0.682	2.19884e-84
Rps4x	7.53194e-89	1.12215	0.673	0.64	2.19887e-84
Gda	9.27933e-89	1.17107	0.345	0.142	2.70901e-84
Akt3	1.19589e-88	-0.893996	0.228	0.454	3.49128e-84
Ncl	2.09772e-88	-0.35826	0.717	0.869	6.12408e-84
Snx17	2.10242e-88	-0.80404	0.369	0.573	6.13781e-84
Ak6	2.19062e-88	-1.23429	0.257	0.457	6.39531e-84
Bccip	2.35254e-88	1.59612	0.227	0.071	6.86801e-84
Krtcap2	2.63772e-88	-0.571826	0.532	0.749	7.70055e-84
Zbtb7c	3.12515e-88	1.97254	0.244	0.082	9.12356e-84
Lemd1	3.25524e-88	3.15685	0.116	0.017	9.50336e-84
Hexb	3.37091e-88	-0.410913	0.506	0.732	9.84104e-84
Maml3	3.45074e-88	-0.39202	0.438	0.674	1.00741e-83
St13	3.54725e-88	-0.453828	0.598	0.806	1.03559e-83
Ano6	3.6332e-88	-0.428312	0.494	0.719	1.06068e-83
Kirrel	3.80104e-88	-0.159349	0.363	0.599	1.10968e-83
Gpx4	4.03125e-88	1.45829	0.437	0.247	1.17688e-83
Hsd17b14	4.26765e-88	2.44207	0.128	0.022	1.2459e-83
Clec2f	4.81693e-88	4.14684	0.074	0.004	1.40625e-83
Rpn1	5.1369e-88	-0.49587	0.491	0.723	1.49967e-83
Smc4	5.2553e-88	-0.763289	0.42	0.624	1.53423e-83
Slc23a4	7.22989e-88	3.31824	0.103	0.013	2.11069e-83
Drosha	9.98963e-88	-0.920037	0.297	0.498	2.91637e-83
Rpl18	1.00867e-87	1.03672	0.753	0.837	2.9447e-83
Ptgs2	1.01219e-87	-1.32851	0.111	0.329	2.95499e-83
Copa	1.08141e-87	-0.634931	0.437	0.636	3.15707e-83
Tmem132c	1.39538e-87	-2.20236	0.066	0.263	4.07367e-83
Acaa2	1.82964e-87	-0.875919	0.338	0.55	5.34146e-83
Stx3	1.94843e-87	1.08232	0.265	0.093	5.68825e-83
Fam83e	2.17487e-87	2.15283	0.23	0.075	6.34933e-83
Atp5g2	2.20376e-87	1.47129	0.371	0.178	6.43366e-83
Lcor	2.22096e-87	-0.484103	0.462	0.693	6.48388e-83
Itga3	2.33952e-87	-0.521787	0.517	0.75	6.83e-83
Dennd2d	2.49927e-87	1.96877	0.207	0.06	7.29636e-83
Cbr3	2.81165e-87	2.2896	0.151	0.033	8.20833e-83
Sowahb	2.93938e-87	2.89784	0.091	0.009	8.58122e-83
Wdr72	5.08642e-87	1.6342	0.237	0.078	1.48493e-82
Krt8	5.56773e-87	1.32323	0.697	0.706	1.62544e-82
Acin1	7.56838e-87	-0.289464	0.525	0.757	2.20951e-82
Tpx2	8.86824e-87	-1.69497	0.082	0.289	2.58899e-82
Atp5e	9.27777e-87	-0.597523	0.631	0.83	2.70855e-82
H13	9.73075e-87	-0.516056	0.591	0.819	2.8408e-82
Etv4	1.2985e-86	-0.903949	0.332	0.538	3.79083e-82
Cspp1	1.91001e-86	-0.332086	0.457	0.696	5.57609e-82
Gar1	2.68985e-86	-0.792783	0.362	0.565	7.85274e-82
Abr	2.9786e-86	-0.488459	0.45	0.68	8.69573e-82
Pqbp1	3.3556e-86	-1.0221	0.281	0.478	9.79634e-82
Limd2	3.45294e-86	-0.780749	0.376	0.589	1.00805e-81
Arhgap1	3.54601e-86	-0.762641	0.368	0.57	1.03522e-81
Plac9	4.29128e-86	0.260062	0.184	0.048	1.2528e-81
Efna1	5.38314e-86	-0.906011	0.364	0.589	1.57155e-81
Eif5b	6.55997e-86	-0.315153	0.612	0.822	1.91512e-81
Prdx1	7.6183e-86	1.13898	0.633	0.561	2.22409e-81
Chd7	7.70856e-86	-0.405564	0.38	0.606	2.25044e-81
Anapc11	8.05932e-86	-0.719328	0.4	0.598	2.35284e-81
Pof1b	9.03184e-86	3.36811	0.095	0.011	2.63676e-81
Otulin	9.8463e-86	-1.12721	0.26	0.46	2.87453e-81
Fam241b	1.02942e-85	2.76907	0.105	0.014	3.00528e-81
Csf1	1.13434e-85	-1.75756	0.075	0.275	3.31159e-81
Sft2d1	1.18833e-85	1.85202	0.18	0.047	3.46921e-81
Ppib	1.46717e-85	1.77504	0.189	0.052	4.28326e-81
Dok2	1.61272e-85	1.8898	0.145	0.031	4.70819e-81
Mical2	2.0433e-85	-0.642591	0.244	0.462	5.9652e-81
Psmc2	2.06277e-85	-0.610775	0.388	0.595	6.02205e-81
Dusp9	2.38217e-85	-2.35145	0.098	0.291	6.9545e-81
Actr10	2.5276e-85	-0.770288	0.381	0.582	7.37909e-81
Mrpl11	2.93166e-85	-0.892591	0.337	0.536	8.55868e-81
Elmo1	3.01319e-85	1.72721	0.301	0.122	8.79671e-81
Nrp1	3.13089e-85	-0.405445	0.32	0.555	9.14032e-81
Cdk4	3.39466e-85	-0.604234	0.466	0.693	9.91037e-81
Rtraf	3.57471e-85	-0.572492	0.438	0.662	1.0436e-80
Castor2	3.82686e-85	-1.17126	0.179	0.386	1.11721e-80
Uhrf1	3.9327e-85	-2.17144	0.091	0.289	1.14811e-80
Gm49774	4.6172e-85	-1.47583	0.11	0.312	1.34795e-80
Cp	4.85833e-85	1.26162	0.526	0.318	1.41834e-80
Ripply3	5.70582e-85	1.98905	0.126	0.023	1.66576e-80
Il4ra	6.93542e-85	-0.656554	0.406	0.633	2.02473e-80
Taf6l	7.06544e-85	-2.03396	0.183	0.376	2.06268e-80
Ogfr	7.36582e-85	-0.901423	0.328	0.518	2.15038e-80
Gfod1	7.37203e-85	-1.465	0.174	0.382	2.15219e-80
Gpd1	8.42584e-85	1.76271	0.325	0.144	2.45984e-80
Olfm4	8.62735e-85	3.79261	0.085	0.007	2.51867e-80
Ttc39c	9.37085e-85	-2.24865	0.072	0.265	2.73573e-80
Mmp28	1.13089e-84	2.18094	0.183	0.05	3.30151e-80
Khdrbs3	1.19988e-84	-2.5795	0.051	0.238	3.50294e-80
Nlrp4e	1.50193e-84	-0.59926	0.433	0.642	4.38474e-80
Abcb7	1.61938e-84	-0.891378	0.288	0.488	4.72761e-80
Sdhaf4	1.95512e-84	-0.976623	0.338	0.539	5.70777e-80
Puf60	2.06919e-84	-0.672585	0.44	0.649	6.04078e-80
Ddx23	2.23578e-84	-0.767992	0.292	0.488	6.52714e-80
Apbb1ip	2.41656e-84	-1.12533	0.055	0.253	7.0549e-80
Nrbp2	3.13293e-84	2.8211	0.115	0.018	9.14626e-80
Rps13	3.96091e-84	1.20124	0.699	0.742	1.15635e-79
Uts2	4.45231e-84	3.75029	0.077	0.005	1.29981e-79
Nxf1	4.59683e-84	-0.802503	0.376	0.576	1.342e-79
Lonp1	4.85952e-84	-0.72097	0.389	0.582	1.41869e-79
Arhgef2	5.31766e-84	-0.540879	0.449	0.653	1.55244e-79
Tmem158	6.02527e-84	-3.74678	0.039	0.218	1.75902e-79
Tmem164	6.09624e-84	-0.592622	0.375	0.582	1.77974e-79
Wipf1	6.33119e-84	-0.433455	0.26	0.487	1.84833e-79
Cldn18	7.69627e-84	-0.669559	0.372	0.599	2.24685e-79
Stag2	1.08153e-83	-0.638234	0.378	0.587	3.15743e-79
P3h4	1.24763e-83	1.04481	0.26	0.091	3.64232e-79
Sugp2	1.45832e-83	-1.02067	0.225	0.432	4.25742e-79
Atp5md	1.52769e-83	1.39723	0.525	0.379	4.45995e-79
Cbx5	1.52775e-83	-0.669071	0.429	0.631	4.46013e-79
Mansc1	1.73573e-83	2.31998	0.141	0.03	5.0673e-79
Kif11	2.06546e-83	-2.3999	0.142	0.349	6.0299e-79
Rbm22	2.55878e-83	-0.877357	0.315	0.509	7.4701e-79
Rad51b	3.10968e-83	-0.828833	0.317	0.545	9.0784e-79
Ddx56	4.59128e-83	-1.36796	0.285	0.469	1.34038e-78
Prrc2a	4.72861e-83	-0.625306	0.438	0.64	1.38047e-78
Sema3c	5.92381e-83	-0.675307	0.295	0.518	1.7294e-78
Marveld1	6.92073e-83	-1.30022	0.229	0.424	2.02044e-78
Rps6ka1	1.13614e-82	1.60872	0.287	0.114	3.31684e-78
Rpl6	1.20879e-82	1.04191	0.715	0.747	3.52894e-78
Sh3pxd2b	1.33669e-82	-0.510737	0.424	0.646	3.90234e-78
Ankrd17	1.38875e-82	-0.309389	0.505	0.746	4.05431e-78
Smim45	1.44689e-82	2.16736	0.14	0.03	4.22405e-78
Creld2	1.53364e-82	-1.10913	0.311	0.499	4.4773e-78
Drg1	1.62842e-82	-0.657196	0.397	0.597	4.754e-78
Prkg2	1.71321e-82	-0.449832	0.411	0.672	5.00156e-78
AI661453	1.73367e-82	1.8468	0.357	0.169	5.06128e-78
Atp1b3	2.23233e-82	-0.690706	0.361	0.571	6.51705e-78
Jcad	2.77542e-82	-2.02447	0.061	0.248	8.10257e-78
Cck	2.80031e-82	-4.27798	0.01	0.173	8.17521e-78
Prkaca	3.19465e-82	-0.779173	0.33	0.517	9.32647e-78
Kat7	3.67017e-82	-0.875456	0.289	0.48	1.07147e-77
Ndufs5	3.93824e-82	1.32743	0.261	0.094	1.14973e-77
Racgap1	4.0761e-82	-1.7168	0.124	0.326	1.18998e-77
Cacna2d1	5.07671e-82	-0.62874	0.357	0.58	1.4821e-77
Farp1	5.08316e-82	-0.256191	0.512	0.744	1.48398e-77
Mrpl22	5.71789e-82	1.58204	0.256	0.093	1.66928e-77
Epha1	6.18382e-82	1.56917	0.177	0.047	1.8053e-77
Dpagt1	6.34116e-82	-1.53648	0.223	0.411	1.85124e-77
Kcnq1ot1	8.8732e-82	2.56619	0.131	0.025	2.59044e-77
Rpl38	8.93702e-82	0.918201	0.798	0.898	2.60907e-77
Ptma	9.21294e-82	-0.41096	0.644	0.844	2.68963e-77
Pigp	9.26243e-82	1.48095	0.25	0.09	2.70407e-77
Arap2	9.52347e-82	1.51817	0.296	0.119	2.78028e-77
Ocln	1.04283e-81	0.99391	0.232	0.076	3.04443e-77
Man1a2	1.50272e-81	-0.471251	0.445	0.657	4.38705e-77
Abl2	1.63463e-81	-0.820629	0.321	0.526	4.77214e-77
Chst11	2.53093e-81	-0.612176	0.1	0.317	7.3888e-77
Fst	2.76337e-81	2.67332	0.192	0.058	8.06739e-77
Nav1	3.40773e-81	-0.597747	0.331	0.547	9.94853e-77
Rasa1	3.48057e-81	-0.782443	0.342	0.547	1.01612e-76
Gpm6b	4.32085e-81	-0.793984	0.359	0.571	1.26143e-76
ENSMUSG00000120319	5.46773e-81	-2.41073	0.074	0.259	1.59625e-76
Atl3	6.03048e-81	-0.644868	0.394	0.603	1.76054e-76
Gclm	6.16186e-81	-0.714311	0.38	0.586	1.79889e-76
Rorc	6.84035e-81	2.39906	0.104	0.015	1.99697e-76
Gm47163	7.50085e-81	2.57774	0.088	0.009	2.1898e-76
Mycbpap	7.61257e-81	3.0415	0.101	0.014	2.22241e-76
Higd1a	9.15436e-81	1.35813	0.318	0.137	2.67252e-76
Slc4a11	1.04578e-80	1.81064	0.238	0.085	3.05305e-76
Aplp2	1.13874e-80	-0.519466	0.481	0.697	3.32445e-76
Baz1b	1.29517e-80	-0.543506	0.375	0.571	3.78111e-76
Pan3	1.69887e-80	-0.477682	0.413	0.625	4.95968e-76
Oaz1	1.72539e-80	-0.510662	0.494	0.703	5.03711e-76
Rnf19b	1.86883e-80	-0.556033	0.278	0.489	5.45586e-76
Rbfox2	2.0104e-80	-0.414703	0.415	0.62	5.86915e-76
Rnf181	3.04042e-80	1.46442	0.398	0.22	8.8762e-76
Polr2d	4.04622e-80	-1.25123	0.26	0.444	1.18125e-75
Glis3	5.46483e-80	-0.410087	0.455	0.693	1.5954e-75
Rrp12	5.54445e-80	-1.61723	0.173	0.369	1.61865e-75
Tex261	7.64796e-80	-0.619119	0.403	0.616	2.23275e-75
Babam1	9.60667e-80	-0.692552	0.39	0.589	2.80457e-75
Selenon	9.79488e-80	-1.39631	0.22	0.414	2.85952e-75
Rpl37	1.38106e-79	0.85444	0.793	0.861	4.03186e-75
Cryz	1.3864e-79	-1.00382	0.285	0.484	4.04745e-75
Fxr1	1.57302e-79	-0.461604	0.456	0.657	4.59228e-75
Slc35e1	2.17036e-79	-1.39072	0.215	0.406	6.33615e-75
Nexn	2.95625e-79	-2.09656	0.098	0.286	8.63048e-75
Scnn1a	3.10184e-79	2.68133	0.14	0.031	9.05552e-75
Tra2a	3.12768e-79	-0.436271	0.45	0.657	9.13095e-75
Phf20	3.2499e-79	-0.626411	0.342	0.544	9.48777e-75
Spdef	3.83308e-79	2.78083	0.156	0.039	1.11903e-74
Gm41556	4.33072e-79	-1.1541	0.098	0.293	1.26431e-74
Slc7a5	4.86214e-79	-1.02773	0.233	0.429	1.41945e-74
Hspe1	6.1617e-79	-0.53818	0.486	0.702	1.79885e-74
Fads3	6.17503e-79	-0.971985	0.284	0.483	1.80274e-74
Flot2	6.30957e-79	-0.590257	0.373	0.569	1.84201e-74
Blmh	6.70693e-79	-0.917454	0.316	0.506	1.95802e-74
Bcl2l15	9.02197e-79	-3.15654	0.022	0.187	2.63387e-74
Dhfr	1.0873e-78	-2.07454	0.126	0.315	3.17427e-74
Ubl4a	1.09546e-78	-1.06872	0.286	0.473	3.19807e-74
Cdc42se1	1.56792e-78	-0.691269	0.414	0.618	4.57738e-74
2610300M13Rik	2.32553e-78	-0.344953	0.168	0.373	6.78914e-74
Erp29	2.85798e-78	-0.580626	0.431	0.633	8.34359e-74
Plagl1	3.14223e-78	2.33781	0.107	0.017	9.17342e-74
Peak1	3.70128e-78	-0.640598	0.372	0.582	1.08055e-73
Ctxn1	3.82999e-78	-0.664357	0.35	0.56	1.11813e-73
Plxnb2	3.9572e-78	-0.49522	0.468	0.669	1.15527e-73
Eri1	4.57305e-78	-1.29643	0.224	0.406	1.33506e-73
Mrps15	6.51528e-78	-1.15487	0.285	0.468	1.90207e-73
Ift22	6.60242e-78	-1.36248	0.208	0.396	1.92751e-73
Fads6	6.67824e-78	3.1562	0.101	0.015	1.94964e-73
Rtn3	6.72022e-78	-0.499557	0.511	0.735	1.9619e-73
Kpnb1	7.37221e-78	-0.593788	0.421	0.62	2.15224e-73
Ppil1	8.11383e-78	-1.1005	0.27	0.459	2.36875e-73
Xpo1	9.6302e-78	-0.806771	0.371	0.551	2.81144e-73
Colca2	9.78731e-78	3.26011	0.08	0.007	2.85731e-73
Dph5	1.02634e-77	-1.39866	0.221	0.408	2.9963e-73
Fermt2	1.25723e-77	-0.965881	0.152	0.367	3.67034e-73
Sipa1	1.28128e-77	-1.15154	0.226	0.419	3.74057e-73
Slc12a4	1.37818e-77	-1.02606	0.286	0.479	4.02347e-73
Cela1	1.9095e-77	2.17097	0.185	0.055	5.5746e-73
Mprip	2.95347e-77	-0.427298	0.569	0.772	8.62235e-73
Pafah1b2	2.95353e-77	-0.569133	0.394	0.596	8.62254e-73
Fam189b	3.04765e-77	-1.40471	0.193	0.382	8.8973e-73
Nup210l	3.09256e-77	-0.409599	0.452	0.649	9.02841e-73
Gatad2b	3.53614e-77	-0.602403	0.394	0.598	1.03234e-72
Il12rb1	3.56289e-77	-1.71334	0.06	0.246	1.04015e-72
Noc4l	3.6172e-77	-1.44702	0.24	0.419	1.056e-72
Capn2	3.96675e-77	-0.244922	0.453	0.653	1.15805e-72
Wwp2	4.03615e-77	-0.583757	0.412	0.605	1.17831e-72
Zdhhc2	4.16774e-77	-1.76113	0.113	0.299	1.21673e-72
Pxn	4.27266e-77	-0.679654	0.335	0.53	1.24736e-72
Zfhx3	4.56564e-77	-0.359095	0.561	0.777	1.33289e-72
Ankrd37	4.81743e-77	2.00294	0.227	0.081	1.4064e-72
Klf7	6.38925e-77	-0.691319	0.394	0.598	1.86528e-72
Rap1b	6.59323e-77	-0.475624	0.453	0.664	1.92483e-72
Hcfc1	6.64915e-77	-1.00474	0.269	0.453	1.94115e-72
Rnasek	7.01088e-77	-0.563724	0.455	0.669	2.04676e-72
Spred3	7.7829e-77	-1.53066	0.168	0.361	2.27214e-72
Gimd1	8.84163e-77	-3.03104	0.104	0.283	2.58123e-72
Edil3	9.56836e-77	-1.69987	0.073	0.256	2.79339e-72
Nrtn	9.65042e-77	2.64372	0.112	0.02	2.81734e-72
Gm44090	9.90425e-77	-2.38599	0.031	0.198	2.89145e-72
Ndufa8	1.10716e-76	-0.660525	0.404	0.607	3.23223e-72
Ssbp4	1.19051e-76	-0.772348	0.369	0.559	3.47557e-72
Bcam	1.22016e-76	1.83625	0.462	0.288	3.56215e-72
Galk1	1.29688e-76	-0.632469	0.359	0.554	3.78611e-72
Tacc2	1.3579e-76	-0.435464	0.366	0.569	3.96424e-72
Ggcx	1.65291e-76	-0.979679	0.247	0.445	4.82549e-72
Cdc45	1.70495e-76	-2.18127	0.077	0.257	4.97742e-72
Cfb	1.7631e-76	1.9645	0.237	0.086	5.1472e-72
Pacs1	1.85007e-76	-0.406885	0.369	0.568	5.40111e-72
Hnf4g	2.04469e-76	2.14601	0.157	0.04	5.96928e-72
Timm50	2.12283e-76	-0.94078	0.331	0.515	6.19738e-72
Prkar2b	2.69102e-76	-1.34955	0.223	0.411	7.85618e-72
Upp1	2.84029e-76	-1.76861	0.097	0.284	8.29194e-72
Zfp608	3.35005e-76	-0.498479	0.322	0.525	9.78012e-72
Trpm6	3.70262e-76	-1.68928	0.168	0.36	1.08094e-71
Gm4651	3.99141e-76	2.653	0.079	0.007	1.16525e-71
Maml2	4.31584e-76	-0.478919	0.435	0.655	1.25997e-71
F11r	5.11283e-76	-0.494	0.516	0.73	1.49264e-71
Zranb2	5.39464e-76	-0.589959	0.364	0.555	1.57491e-71
Arf4	5.70214e-76	-0.451816	0.542	0.765	1.66468e-71
Prrc2b	5.81581e-76	-0.403271	0.417	0.62	1.69787e-71
Mcf2l	6.62192e-76	1.707	0.132	0.028	1.9332e-71
Snhg6	7.25535e-76	1.30112	0.48	0.311	2.11813e-71
Ubap2l	7.53959e-76	-0.424702	0.512	0.722	2.20111e-71
Yipf5	7.61846e-76	-0.896246	0.309	0.492	2.22413e-71
Gstp1	7.80869e-76	1.43273	0.262	0.101	2.27967e-71
Ttc17	7.84345e-76	-0.888243	0.26	0.455	2.28982e-71
Thoc7	8.31312e-76	1.55599	0.28	0.113	2.42693e-71
Cct6a	8.77542e-76	-0.524814	0.476	0.675	2.56189e-71
Abhd14a	8.87724e-76	-1.63594	0.104	0.288	2.59162e-71
Metrn	9.59087e-76	-2.0583	0.122	0.306	2.79996e-71
Bri3bp	1.09746e-75	-1.07754	0.302	0.491	3.20391e-71
Plekho2	1.1672e-75	-1.00221	0.135	0.325	3.40753e-71
4930503L19Rik	1.27232e-75	-1.9687	0.086	0.267	3.71441e-71
P4ha1	1.38031e-75	-0.771497	0.321	0.522	4.02967e-71
Gpx8	1.63737e-75	-2.24053	0.105	0.286	4.78013e-71
Afp	1.63914e-75	-2.74285	0.074	0.25	4.7853e-71
Cdc42ep2	1.9113e-75	-1.18986	0.256	0.444	5.57986e-71
Golt1b	1.9766e-75	-1.16703	0.268	0.449	5.7705e-71
Cnot7	2.20814e-75	-0.719102	0.345	0.543	6.44645e-71
Avil	2.27204e-75	2.05362	0.184	0.056	6.63301e-71
Trnau1ap	2.51113e-75	-0.872248	0.254	0.441	7.33099e-71
Gigyf1	2.65225e-75	-0.664153	0.34	0.538	7.74297e-71
Adprh	3.10857e-75	-1.19568	0.213	0.395	9.07515e-71
Mgst1	3.27166e-75	1.85962	0.238	0.087	9.55129e-71
Nsmf	3.29175e-75	-0.753876	0.321	0.508	9.60995e-71
Trerf1	3.46121e-75	-0.552213	0.32	0.528	1.01047e-70
Lap3	3.52202e-75	-0.834604	0.269	0.456	1.02822e-70
Get4	3.52737e-75	1.54657	0.26	0.101	1.02978e-70
Moxd1	3.67677e-75	2.29804	0.108	0.018	1.0734e-70
Brd1	4.15363e-75	-0.641894	0.348	0.539	1.21261e-70
Bag1	4.43932e-75	-0.351944	0.502	0.715	1.29602e-70
Pdia6	4.56947e-75	-0.521365	0.523	0.739	1.33401e-70
Ly6g2	4.95737e-75	2.52059	0.089	0.011	1.44726e-70
Ssna1	5.30037e-75	-0.901979	0.337	0.522	1.54739e-70
Atad1	6.05306e-75	-0.7792	0.355	0.54	1.76713e-70
Sh2d4b	6.42443e-75	2.35113	0.15	0.038	1.87555e-70
Rpl10a	8.12718e-75	1.25044	0.614	0.561	2.37265e-70
Eif2b5	8.86073e-75	-0.927619	0.291	0.474	2.5868e-70
Gap43	8.90788e-75	-4.15447	0.005	0.15	2.60057e-70
Gm49980	9.78269e-75	2.61416	0.156	0.041	2.85596e-70
Mad1l1	1.059e-74	-0.666922	0.28	0.472	3.09165e-70
Usp14	1.13396e-74	-0.726548	0.37	0.546	3.31049e-70
Senp3	1.17325e-74	-1.034	0.304	0.482	3.42517e-70
Ar	1.23291e-74	-2.0744	0.072	0.251	3.59936e-70
Mif4gd	1.29793e-74	1.26067	0.25	0.095	3.78919e-70
Jup	1.3111e-74	1.1771	0.474	0.286	3.82763e-70
Cfl2	1.448e-74	-0.626407	0.395	0.598	4.2273e-70
Tmed7	1.67279e-74	-0.659527	0.371	0.558	4.88355e-70
Rcc2	1.84798e-74	-0.630367	0.378	0.568	5.39499e-70
Larp4b	1.9125e-74	-0.346268	0.48	0.694	5.58335e-70
Terf2	1.99699e-74	-0.9981	0.286	0.468	5.83003e-70
Mrpl49	3.23869e-74	-1.31779	0.254	0.431	9.45504e-70
Cmip	3.31562e-74	-0.195752	0.585	0.825	9.67961e-70
Abcb1a	3.86885e-74	-0.970072	0.255	0.461	1.12947e-69
Mmp7	4.27833e-74	2.85682	0.171	0.049	1.24901e-69
Vcan	4.40718e-74	-1.12871	0.186	0.389	1.28663e-69
Smpd4	4.44287e-74	-0.978423	0.232	0.414	1.29705e-69
Capn6	4.83117e-74	3.5023	0.08	0.008	1.41041e-69
Derl2	5.15158e-74	-1.03322	0.287	0.464	1.50395e-69
Gm35019	5.37004e-74	-1.87495	0.118	0.307	1.56773e-69
Ptpn22	1.0421e-73	-1.27643	0.079	0.261	3.0423e-69
mt-Ta	1.17802e-73	-0.638077	0.412	0.609	3.4391e-69
Wdr33	1.19136e-73	-0.451797	0.401	0.597	3.47804e-69
Bdh1	1.1985e-73	2.19843	0.124	0.026	3.49891e-69
Ttll10	1.34103e-73	2.58938	0.112	0.021	3.915e-69
Thoc2	1.34809e-73	-0.303116	0.455	0.669	3.93561e-69
Lman2	1.53961e-73	-0.604586	0.395	0.591	4.49474e-69
Cebpb	1.6282e-73	-0.696648	0.299	0.498	4.75336e-69
Rbpj	1.63387e-73	-0.749349	0.324	0.507	4.76992e-69
Ect2	1.7268e-73	-1.84475	0.134	0.32	5.04121e-69
Galnt3	2.03332e-73	1.49157	0.411	0.234	5.93607e-69
Gm12184	2.09213e-73	-1.60372	0.114	0.295	6.10778e-69
Gm49909	2.44474e-73	2.41593	0.142	0.034	7.13717e-69
Stox2	2.5212e-73	3.01088	0.149	0.039	7.36038e-69
Arhgap35	3.13877e-73	-0.66216	0.339	0.536	9.16333e-69
Nav2	3.8457e-73	-0.128804	0.41	0.644	1.12271e-68
B2m	4.02383e-73	-0.488191	0.389	0.611	1.17472e-68
Ctbp2	4.32119e-73	-0.643033	0.362	0.557	1.26153e-68
Med10	4.62451e-73	-0.851771	0.317	0.499	1.35008e-68
Katnal1	4.70515e-73	-1.08235	0.152	0.339	1.37362e-68
Mbnl1	4.85528e-73	-0.431846	0.443	0.651	1.41745e-68
Gtf2f1	5.16946e-73	-0.654862	0.347	0.531	1.50917e-68
Hkdc1	5.1826e-73	2.06692	0.175	0.051	1.51301e-68
Pold1	5.7065e-73	-1.25434	0.174	0.356	1.66595e-68
Igf1r	5.94733e-73	-0.41449	0.431	0.651	1.73626e-68
Mst1r	6.48815e-73	1.74323	0.147	0.037	1.89415e-68
Slc4a3	7.34445e-73	1.93759	0.162	0.044	2.14414e-68
Rnf186	7.46377e-73	3.25491	0.067	0.005	2.17897e-68
Neat1	7.87823e-73	-0.49614	0.581	0.826	2.29997e-68
Iah1	8.1686e-73	1.17394	0.256	0.1	2.38474e-68
Mef2d	9.35986e-73	-0.782551	0.331	0.519	2.73252e-68
Dock8	9.48916e-73	-0.707692	0.188	0.39	2.77027e-68
Grn	1.10807e-72	-0.535908	0.502	0.714	3.23491e-68
Pclaf	1.16025e-72	-1.73295	0.067	0.246	3.38723e-68
Mecp2	1.21276e-72	-0.83733	0.308	0.496	3.54053e-68
Fndc4	1.37879e-72	2.32572	0.108	0.019	4.02523e-68
Pmf1	1.927e-72	-0.741511	0.292	0.475	5.62568e-68
Ivns1abp	2.00846e-72	-0.513585	0.44	0.648	5.86351e-68
Ifnlr1	2.16405e-72	2.15985	0.126	0.027	6.31772e-68
Dll1	2.40878e-72	1.6714	0.132	0.03	7.03219e-68
Clcn2	3.08425e-72	1.52116	0.19	0.06	9.00415e-68
Eif3m	3.52175e-72	1.43417	0.355	0.183	1.02814e-67
Gabarap	3.61821e-72	-0.4613	0.635	0.84	1.0563e-67
Leprotl1	3.62424e-72	-0.760556	0.37	0.563	1.05806e-67
Kcnu1	3.91787e-72	1.87629	0.157	0.043	1.14378e-67
Col4a2	4.45262e-72	-1.06583	0.363	0.557	1.2999e-67
Eri3	4.45413e-72	-0.593932	0.35	0.535	1.30034e-67
G3bp2	5.91945e-72	-0.428191	0.441	0.651	1.72813e-67
Amotl1	6.94163e-72	-0.628945	0.347	0.545	2.02654e-67
Rbbp4	8.19369e-72	-0.523028	0.415	0.603	2.39207e-67
Gkap1	9.27401e-72	-1.21961	0.219	0.404	2.70746e-67
Maoa	9.71489e-72	-1.17766	0.203	0.387	2.83616e-67
Rock1	1.11874e-71	-0.346805	0.478	0.686	3.26605e-67
Rpl22	1.29401e-71	1.07692	0.678	0.711	3.77775e-67
Prrx1	1.36796e-71	-1.73159	0.026	0.182	3.99362e-67
Sec24b	1.37915e-71	-0.564358	0.37	0.555	4.02629e-67
Hells	1.4333e-71	-0.953557	0.213	0.402	4.18438e-67
Chchd6	1.53979e-71	-0.746097	0.253	0.438	4.49525e-67
Smim3	1.65588e-71	-1.03235	0.239	0.425	4.83419e-67
Car2	1.93201e-71	1.93105	0.389	0.223	5.64032e-67
Stxbp1	1.9335e-71	-1.01948	0.181	0.37	5.64466e-67
Gm45051	2.05539e-71	1.8658	0.149	0.038	6.00052e-67
Nup43	2.15043e-71	-2.42362	0.112	0.284	6.27797e-67
Ndufv3	2.50868e-71	-0.483898	0.497	0.707	7.32385e-67
Stt3a	2.76e-71	-0.606497	0.405	0.605	8.05756e-67
Shc2	2.99935e-71	1.38787	0.122	0.026	8.7563e-67
Ahnak	3.17397e-71	-0.32954	0.635	0.83	9.26607e-67
H2ax	3.20401e-71	-1.37993	0.249	0.424	9.3538e-67
1700028P14Rik	3.45242e-71	1.78653	0.137	0.033	1.0079e-66
Wdr6	4.78979e-71	-1.07253	0.181	0.365	1.39833e-66
Nhsl1	4.80422e-71	-0.499527	0.282	0.483	1.40254e-66
Dok1	5.41871e-71	-1.08253	0.255	0.443	1.58194e-66
Pls1	5.48379e-71	1.70895	0.301	0.138	1.60094e-66
Stc2	5.57593e-71	2.47227	0.092	0.013	1.62784e-66
Mtch2	5.75592e-71	-0.654897	0.397	0.578	1.68038e-66
Rpl39	6.17578e-71	0.86736	0.724	0.754	1.80296e-66
Rara	6.26207e-71	-0.575038	0.372	0.57	1.82815e-66
Slc44a2	6.80224e-71	-0.608231	0.404	0.6	1.98584e-66
Top2a	7.86961e-71	-0.755641	0.166	0.364	2.29745e-66
Rhof	8.09415e-71	1.51131	0.18	0.055	2.36301e-66
Lsm5	8.2161e-71	1.44662	0.248	0.099	2.39861e-66
Sephs1	8.47312e-71	-1.06311	0.268	0.441	2.47364e-66
Arl3	8.59679e-71	-0.402628	0.391	0.577	2.50975e-66
Pld3	9.69909e-71	1.36944	0.346	0.169	2.83155e-66
Sh3glb2	1.03642e-70	-0.925446	0.291	0.466	3.02573e-66
Cops4	1.04877e-70	-0.642363	0.342	0.526	3.06178e-66
Dcbld2	1.05999e-70	-1.49621	0.102	0.281	3.09453e-66
Baiap2l1	1.07774e-70	-0.700637	0.375	0.563	3.14636e-66
Mirt1	1.13027e-70	-1.42055	0.084	0.262	3.29972e-66
Wbp1l	1.21927e-70	-0.641434	0.409	0.61	3.55954e-66
Flywch2	1.23116e-70	1.43229	0.229	0.084	3.59425e-66
Set	1.28177e-70	-0.496305	0.493	0.688	3.74201e-66
Gm12166	1.29551e-70	-2.17881	0.079	0.248	3.78211e-66
Cnppd1	1.4186e-70	-0.916483	0.302	0.481	4.14145e-66
Pde4b	1.53818e-70	-1.40106	0.05	0.224	4.49056e-66
Slc9a4	1.57744e-70	2.91906	0.084	0.011	4.60519e-66
Pawr	1.72331e-70	1.6492	0.202	0.067	5.03102e-66
Gtf3c2	1.8618e-70	-0.820746	0.314	0.495	5.43535e-66
Dut	1.98984e-70	-1.11718	0.274	0.455	5.80915e-66
AU020206	2.19691e-70	-0.734088	0.217	0.406	6.41366e-66
Yipf4	2.25927e-70	-0.669732	0.348	0.54	6.59572e-66
Ms4a8a	2.33321e-70	3.6449	0.084	0.011	6.81158e-66
Acaa1a	2.50911e-70	-0.489395	0.397	0.592	7.32508e-66
Traf1	2.52105e-70	-1.67326	0.07	0.242	7.35994e-66
Bace1	3.61015e-70	-0.547548	0.394	0.597	1.05395e-65
Selenof	3.64895e-70	-0.371137	0.636	0.84	1.06528e-65
Ubxn8	4.03342e-70	-0.424278	0.471	0.673	1.17752e-65
Msl3	4.20893e-70	-1.13494	0.25	0.425	1.22875e-65
ENSMUSG00000120144	4.61474e-70	-0.838078	0.314	0.496	1.34723e-65
Adarb1	4.78577e-70	-1.22819	0.178	0.361	1.39716e-65
Eno1	5.63559e-70	1.33644	0.467	0.306	1.64526e-65
Btf3	5.69209e-70	1.29701	0.391	0.222	1.66175e-65
Loxl2	8.01728e-70	-0.530593	0.232	0.442	2.34056e-65
Cep170b	9.88534e-70	-0.648932	0.381	0.569	2.88593e-65
Ufc1	9.92648e-70	-0.439477	0.463	0.678	2.89794e-65
Stard10	1.27384e-69	1.50792	0.45	0.279	3.71883e-65
Sorcs2	1.42866e-69	-0.284933	0.319	0.541	4.17084e-65
Hdac3	1.43372e-69	-0.745605	0.376	0.553	4.1856e-65
Pcid2	1.64736e-69	-1.10075	0.219	0.393	4.8093e-65
Scp2	1.70881e-69	1.3723	0.253	0.098	4.98871e-65
Polr2e	1.78549e-69	-0.673365	0.37	0.552	5.21256e-65
Coa5	2.07959e-69	-0.973992	0.266	0.439	6.07117e-65
Rab12	2.10286e-69	-0.784459	0.317	0.497	6.1391e-65
Zbtb38	2.41126e-69	-0.520612	0.386	0.587	7.03942e-65
Gm44505	2.51039e-69	-1.72314	0.108	0.282	7.32882e-65
Gripap1	2.5827e-69	-0.651018	0.313	0.498	7.53993e-65
ENSMUSG00000120224	2.60298e-69	1.36898	0.258	0.104	7.59913e-65
8030462N17Rik	2.79019e-69	-1.62024	0.244	0.416	8.14568e-65
Tyms	3.52643e-69	-1.45761	0.185	0.362	1.02951e-64
Sar1a	3.59898e-69	-0.660815	0.391	0.58	1.05069e-64
Fn1	3.68247e-69	-0.226253	0.688	0.89	1.07506e-64
Gm12860	3.90543e-69	3.38676	0.071	0.007	1.14015e-64
Sumf2	4.42716e-69	-1.2177	0.191	0.364	1.29247e-64
Fam78b	4.60697e-69	-1.76139	0.043	0.205	1.34496e-64
Cmtm3	4.67832e-69	-1.50196	0.207	0.387	1.36579e-64
Tfdp1	4.76775e-69	-1.00099	0.281	0.45	1.3919e-64
Gata6	4.83394e-69	-0.944613	0.262	0.436	1.41122e-64
Rhpn2	5.24493e-69	1.37345	0.231	0.087	1.53121e-64
Pex26	5.38096e-69	1.31369	0.223	0.081	1.57092e-64
Zfpm1	6.96704e-69	-0.38248	0.357	0.556	2.03396e-64
Ephb3	7.29989e-69	2.25595	0.134	0.032	2.13113e-64
Tead1	7.74148e-69	-0.455367	0.41	0.608	2.26005e-64
Abce1	7.91567e-69	-0.899589	0.322	0.493	2.3109e-64
Srgap2	1.14508e-68	-0.422316	0.335	0.53	3.34294e-64
Glrx3	1.18245e-68	-0.572333	0.4	0.58	3.45205e-64
Hnrnpd	1.28601e-68	-0.537765	0.437	0.618	3.75437e-64
Cyp21a1	1.34862e-68	1.73547	0.164	0.048	3.93715e-64
Lsm6	1.37584e-68	-0.709766	0.368	0.547	4.01663e-64
Txndc12	1.63369e-68	-1.03458	0.288	0.463	4.7694e-64
Cdh13	1.95066e-68	-0.461557	0.601	0.816	5.69476e-64
Dhcr24	2.01293e-68	-0.790871	0.308	0.502	5.87654e-64
Map4	2.12275e-68	-0.323046	0.425	0.629	6.19715e-64
Selenop	2.98393e-68	1.65535	0.161	0.047	8.71129e-64
Esrp2	3.09965e-68	1.48231	0.206	0.071	9.04912e-64
Mark2	3.42004e-68	-0.448604	0.449	0.652	9.98446e-64
Tmem159	3.94273e-68	1.2141	0.132	0.031	1.15104e-63
Gm5914	4.1416e-68	2.69279	0.108	0.021	1.2091e-63
Snhg1	4.33889e-68	-0.57949	0.443	0.637	1.26669e-63
Fam102a	4.38461e-68	1.42594	0.25	0.099	1.28004e-63
Tmem45a	4.49353e-68	3.24398	0.08	0.01	1.31184e-63
Ly6a	4.93068e-68	1.26885	0.569	0.417	1.43946e-63
Acp2	5.26042e-68	-1.11521	0.22	0.398	1.53573e-63
2310030G06Rik	6.31414e-68	1.29003	0.199	0.068	1.84335e-63
Prxl2a	8.25142e-68	1.6888	0.588	0.507	2.40892e-63
Tmie	1.00592e-67	2.75234	0.095	0.016	2.93669e-63
Yipf3	1.03671e-67	-0.683083	0.354	0.536	3.02656e-63
Ndufv1	1.08183e-67	-0.535437	0.432	0.629	3.15829e-63
Pomgnt1	1.30029e-67	-0.92928	0.236	0.406	3.79606e-63
Pitpnb	1.3642e-67	-0.872633	0.315	0.485	3.98265e-63
Myo1c	1.37944e-67	-0.512907	0.44	0.62	4.02713e-63
Parva	1.40819e-67	-0.318846	0.464	0.654	4.11107e-63
Twist2	1.45333e-67	-1.32396	0.14	0.315	4.24285e-63
Aifm1	1.73964e-67	-0.781505	0.287	0.466	5.07869e-63
Arf3	2.31782e-67	-0.697671	0.344	0.527	6.76664e-63
Map1lc3a	2.3908e-67	-0.582838	0.372	0.567	6.97969e-63
Mcfd2	2.64829e-67	-0.697781	0.329	0.513	7.73141e-63
Myo9b	2.7823e-67	-0.441857	0.391	0.573	8.12265e-63
Larp7	3.06994e-67	-0.59469	0.367	0.544	8.96237e-63
Wdr46	3.10705e-67	-1.20731	0.227	0.395	9.07072e-63
Zmiz1	3.39036e-67	-0.250519	0.497	0.728	9.89783e-63
Ndufs6	3.59067e-67	-0.471386	0.476	0.674	1.04826e-62
Faah	3.67511e-67	2.22327	0.137	0.035	1.07291e-62
Supt5	3.9742e-67	-0.38362	0.433	0.618	1.16023e-62
Pomp	4.84336e-67	-0.343103	0.517	0.72	1.41397e-62
Stag1	5.08526e-67	-0.291553	0.406	0.601	1.48459e-62
Naaladl2	5.17026e-67	1.41516	0.455	0.277	1.50941e-62
Trim15	5.55057e-67	2.44985	0.111	0.023	1.62043e-62
Ndufb10	6.15639e-67	-0.445984	0.47	0.658	1.7973e-62
Nifk	8.29841e-67	-0.808711	0.291	0.464	2.42264e-62
Naa38	1.06302e-66	1.63034	0.31	0.154	3.10337e-62
Traf4	1.09742e-66	-0.732468	0.354	0.544	3.20382e-62
Tmem54	1.12355e-66	4.08883	0.064	0.005	3.28008e-62
Gal3st1	1.24014e-66	1.30008	0.16	0.046	3.62045e-62
Phactr2	1.41522e-66	1.03798	0.165	0.048	4.1316e-62
Fxr2	1.58819e-66	-0.728027	0.364	0.54	4.63657e-62
Serinc1	1.68286e-66	-0.682769	0.352	0.531	4.91293e-62
Sh3bp5	2.1081e-66	-1.28102	0.169	0.343	6.15439e-62
Mapk11	2.14e-66	-2.32329	0.065	0.226	6.24753e-62
Prpf6	2.50669e-66	-0.454628	0.377	0.559	7.31804e-62
Bcr	2.65903e-66	-0.646197	0.328	0.504	7.76277e-62
Mycn	3.04951e-66	2.3852	0.095	0.016	8.90275e-62
Emc6	3.19001e-66	-0.549201	0.384	0.576	9.31293e-62
Ppp1r9b	3.71369e-66	-0.703686	0.327	0.502	1.08418e-61
Ptprb	3.99885e-66	-0.838698	0.176	0.365	1.16743e-61
Jund	4.11808e-66	-0.327698	0.523	0.738	1.20223e-61
Dhx32	4.41474e-66	1.41088	0.248	0.1	1.28884e-61
Taf15	4.67378e-66	-0.505581	0.425	0.619	1.36446e-61
Gm17025	4.68896e-66	3.10041	0.067	0.006	1.3689e-61
Sh3yl1	5.11336e-66	1.5153	0.288	0.128	1.49279e-61
Plxna1	5.65403e-66	-0.931616	0.268	0.444	1.65064e-61
Srsf11	5.9256e-66	-0.232697	0.586	0.8	1.72992e-61
Map3k9	6.57218e-66	1.9816	0.131	0.032	1.91868e-61
Pdlim4	8.101e-66	1.38884	0.233	0.09	2.36501e-61
Pcyox1l	8.2145e-66	-1.41642	0.178	0.346	2.39814e-61
Sfrp4	9.8608e-66	8.39716	0.052	0.002	2.87876e-61
Surf4	1.0359e-65	-0.56117	0.409	0.61	3.02422e-61
Fry	1.0517e-65	1.56667	0.231	0.09	3.07032e-61
Eid1	1.07982e-65	-1.35609	0.179	0.354	3.15242e-61
Coro1c	1.2127e-65	-0.647605	0.341	0.518	3.54035e-61
Nkx2-3	1.22119e-65	-0.589629	0.356	0.562	3.56515e-61
Suds3	1.35384e-65	-0.68706	0.345	0.514	3.9524e-61
Ell2	1.64029e-65	-0.889896	0.285	0.462	4.78866e-61
Nop58	1.66675e-65	-0.532599	0.431	0.602	4.86591e-61
Mtfr1l	1.6791e-65	-0.889306	0.261	0.432	4.90197e-61
Slc7a4	1.68056e-65	2.15291	0.131	0.032	4.90624e-61
Rrn3	1.71082e-65	-0.691883	0.302	0.475	4.99457e-61
Dpcd	1.73837e-65	-0.90972	0.287	0.453	5.07499e-61
Slc7a6	1.76173e-65	-0.620299	0.358	0.545	5.14321e-61
Rala	1.76337e-65	-0.494848	0.429	0.612	5.14797e-61
Clmn	1.93089e-65	1.847	0.289	0.131	5.63703e-61
Rps8	2.17094e-65	0.647066	0.822	0.92	6.33783e-61
Ehmt2	2.33276e-65	-0.382649	0.468	0.651	6.81026e-61
Ssr2	2.46342e-65	-0.427078	0.511	0.718	7.19171e-61
Chst8	2.56965e-65	2.78822	0.1	0.019	7.50183e-61
Pycrl	2.83501e-65	-1.28429	0.227	0.391	8.27654e-61
Cpsf4	2.89193e-65	-1.15928	0.237	0.401	8.44271e-61
Ep400	3.04265e-65	-0.441307	0.39	0.573	8.88271e-61
Clta	3.22508e-65	-0.395966	0.494	0.691	9.41529e-61
Rbmxl1	3.48859e-65	1.26383	0.221	0.082	1.01846e-60
Fads2	3.57111e-65	-0.65637	0.32	0.507	1.04255e-60
C3	3.73495e-65	2.33127	0.209	0.078	1.09038e-60
Hmgcs2	3.75891e-65	3.29999	0.088	0.014	1.09738e-60
Bphl	3.84731e-65	-1.29075	0.225	0.393	1.12318e-60
Nisch	4.2819e-65	-0.35967	0.524	0.739	1.25006e-60
Ybx1	4.41469e-65	0.99405	0.656	0.643	1.28882e-60
Tmem254	4.61051e-65	1.58518	0.419	0.269	1.34599e-60
Palm	4.74039e-65	-0.842384	0.233	0.406	1.38391e-60
Gm48565	5.1268e-65	-1.21267	0.088	0.258	1.49672e-60
Ppme1	5.37478e-65	-0.830114	0.293	0.464	1.56911e-60
Gnb2	5.39444e-65	-0.38698	0.642	0.848	1.57485e-60
Isyna1	6.18318e-65	-0.783166	0.361	0.541	1.80512e-60
Csnk1e	6.19751e-65	-0.54835	0.391	0.578	1.8093e-60
Creld1	6.41122e-65	-1.03119	0.278	0.446	1.87169e-60
Shank2	6.45184e-65	2.00292	0.298	0.138	1.88355e-60
Gm830	6.51752e-65	2.73453	0.079	0.01	1.90272e-60
Cul3	7.00706e-65	-0.560626	0.375	0.556	2.04564e-60
Ykt6	7.59499e-65	-0.473358	0.391	0.574	2.21728e-60
Rpl11	7.62218e-65	0.763474	0.718	0.778	2.22522e-60
Gpd2	9.02703e-65	-0.533565	0.384	0.567	2.63535e-60
Ywhae	9.23426e-65	-0.355119	0.642	0.818	2.69585e-60
9330111N05Rik	9.95284e-65	-1.63167	0.078	0.239	2.90563e-60
Rangap1	1.13047e-64	-0.858543	0.365	0.533	3.30029e-60
Cdkn2b	1.19271e-64	-0.897573	0.295	0.478	3.482e-60
E2f4	1.30238e-64	-0.763107	0.312	0.476	3.80217e-60
Large1	1.4382e-64	-0.155943	0.462	0.693	4.19868e-60
Serbp1	1.71473e-64	-0.350589	0.767	0.893	5.00598e-60
Nfatc2	1.8582e-64	2.09641	0.149	0.042	5.42483e-60
Setd1b	2.42938e-64	-0.770237	0.29	0.458	7.09234e-60
Adamtsl5	2.44012e-64	1.31907	0.198	0.069	7.1237e-60
Cltc	2.48788e-64	-0.451558	0.456	0.642	7.26312e-60
Pxylp1	2.56506e-64	-1.71442	0.101	0.267	7.48845e-60
Tars2	3.6978e-64	-0.650277	0.294	0.467	1.07953e-59
Rrm2	3.72761e-64	-1.5204	0.161	0.333	1.08824e-59
Cst3	3.98244e-64	-0.438703	0.561	0.784	1.16263e-59
Ccm2	4.22163e-64	-0.596931	0.335	0.504	1.23246e-59
2010001K21Rik	4.44613e-64	2.4721	0.08	0.011	1.298e-59
Cse1l	4.57889e-64	-0.992103	0.29	0.453	1.33676e-59
Tapbp	5.66661e-64	-0.482075	0.425	0.631	1.65431e-59
Rpl7l1	6.69002e-64	-0.554588	0.359	0.534	1.95308e-59
H2bc4	7.35334e-64	-0.563052	0.389	0.606	2.14673e-59
Akr1b10	9.34525e-64	1.78998	0.21	0.077	2.72825e-59
Psme2	1.02547e-63	1.29235	0.368	0.201	2.99375e-59
Kif2a	1.14144e-63	-0.713003	0.322	0.491	3.33233e-59
Rfc1	1.21461e-63	-0.524437	0.369	0.544	3.54594e-59
Hsd11b2	1.31702e-63	1.95568	0.075	0.009	3.84489e-59
Ncor2	1.34488e-63	-0.50209	0.391	0.574	3.92624e-59
Fam89b	1.36705e-63	-0.543425	0.397	0.588	3.99096e-59
Mex3a	1.38262e-63	-0.524512	0.339	0.523	4.03642e-59
Gatad2a	1.52339e-63	-0.411957	0.45	0.632	4.44739e-59
Shox2	1.69349e-63	-2.63148	0.044	0.193	4.94396e-59
Nacc1	1.80046e-63	-0.790356	0.321	0.489	5.25625e-59
Slco2a1	1.88251e-63	-1.15652	0.161	0.338	5.4958e-59
Sema4a	2.12259e-63	1.32167	0.244	0.099	6.19668e-59
Timm17a	2.58708e-63	-0.655416	0.345	0.514	7.55272e-59
Ndufb1	2.71649e-63	1.23952	0.592	0.554	7.93052e-59
Pogk	2.8091e-63	-1.23841	0.18	0.349	8.20089e-59
Tspan5	2.93409e-63	-0.330769	0.309	0.498	8.56579e-59
Bcas2	3.27589e-63	-0.63007	0.391	0.563	9.56364e-59
Tmem150c	3.32302e-63	1.37882	0.218	0.083	9.70122e-59
Pde4a	3.37013e-63	-1.25495	0.217	0.386	9.83875e-59
Sdhaf2	3.52e-63	-0.92145	0.302	0.469	1.02763e-58
Snrpe	3.52867e-63	-0.405565	0.503	0.709	1.03016e-58
Strn3	3.57955e-63	-0.445211	0.427	0.622	1.04501e-58
Bfar	3.79751e-63	-0.681575	0.302	0.477	1.10864e-58
Lbhd1	4.83681e-63	-0.830908	0.334	0.511	1.41206e-58
Supt3	4.88221e-63	-0.784541	0.273	0.446	1.42531e-58
S1pr2	5.03311e-63	-1.81029	0.144	0.304	1.46937e-58
Psmc3	5.63435e-63	-0.414462	0.483	0.667	1.64489e-58
Ube2e2	5.73605e-63	-0.318878	0.338	0.529	1.67458e-58
Diaph3	5.84041e-63	-1.37346	0.092	0.259	1.70505e-58
Cct3	5.92503e-63	-0.474504	0.486	0.679	1.72975e-58
Rbms3	6.28754e-63	1.7185	0.458	0.279	1.83559e-58
Pdcd6	6.39552e-63	-0.412774	0.434	0.639	1.86711e-58
Gkn1	6.57783e-63	4.60782	0.06	0.005	1.92033e-58
Samd14	6.63986e-63	-0.994016	0.222	0.39	1.93844e-58
Cd53	6.98017e-63	-1.23545	0.116	0.291	2.03779e-58
Socs2	7.53719e-63	-0.610047	0.368	0.567	2.20041e-58
Sbno1	8.70397e-63	-0.394753	0.46	0.647	2.54104e-58
Chic1	9.22102e-63	-1.79779	0.091	0.252	2.69198e-58
Mrtfa	9.46787e-63	-0.278815	0.391	0.582	2.76405e-58
Tubb6	9.91867e-63	-0.847709	0.296	0.473	2.89566e-58
Elapor1	1.18567e-62	2.89767	0.19	0.069	3.46146e-58
Ranbp3	1.27257e-62	-0.712269	0.334	0.491	3.71513e-58
Gja1	1.38225e-62	-1.16139	0.147	0.32	4.03533e-58
Nfe2l2	1.42297e-62	-0.337688	0.43	0.625	4.15422e-58
Pax9	1.63516e-62	1.70874	0.228	0.091	4.77367e-58
Gm44985	1.64269e-62	3.63143	0.057	0.004	4.79567e-58
Mrpl12	1.66725e-62	-0.575565	0.423	0.608	4.86737e-58
Ctnnbl1	1.69888e-62	-0.695947	0.359	0.526	4.9597e-58
Dram2	1.87635e-62	-0.74022	0.347	0.526	5.4778e-58
Arl8a	1.99097e-62	-0.958426	0.274	0.44	5.81244e-58
Ube2e3	2.0403e-62	-0.585941	0.386	0.558	5.95644e-58
Fam124a	2.12125e-62	3.91927	0.075	0.01	6.19277e-58
Dgcr6	2.1407e-62	-0.910134	0.272	0.431	6.24956e-58
Tuba1c	2.26712e-62	-0.505849	0.455	0.658	6.61864e-58
Npdc1	2.80225e-62	-0.462589	0.463	0.663	8.18088e-58
Atic	2.87936e-62	-0.772357	0.322	0.486	8.406e-58
Phkg1	3.29071e-62	-1.10647	0.093	0.257	9.60691e-58
Fkbp5	3.60786e-62	-0.596128	0.212	0.392	1.05328e-57
Smtn	3.61119e-62	-1.09418	0.231	0.402	1.05425e-57
Snapc1l	3.73024e-62	-1.85012	0.108	0.269	1.08901e-57
Cog4	3.84711e-62	-0.515767	0.373	0.543	1.12312e-57
Ythdf1	3.93494e-62	-0.85861	0.282	0.445	1.14877e-57
Rps27rt	4.20969e-62	1.29603	0.59	0.534	1.22898e-57
Zbtb7a	4.29449e-62	-0.236699	0.463	0.666	1.25373e-57
Grin1	4.62366e-62	2.57175	0.105	0.022	1.34983e-57
Kif14	4.68079e-62	-1.72346	0.057	0.209	1.36651e-57
Efna5	5.0467e-62	-0.271297	0.45	0.655	1.47333e-57
Dram1	5.43692e-62	1.96683	0.173	0.058	1.58726e-57
Rab35	6.19014e-62	-0.991523	0.294	0.452	1.80715e-57
Gm28403	7.29722e-62	-1.47471	0.106	0.268	2.13035e-57
Myl6b	7.31911e-62	-1.74823	0.111	0.271	2.13674e-57
Syne2	8.14166e-62	-0.299505	0.442	0.634	2.37688e-57
Ccnb1ip1	8.85501e-62	-0.533015	0.239	0.421	2.58513e-57
Kmt2a	9.06152e-62	-0.385132	0.414	0.608	2.64542e-57
Slc45a3	1.02548e-61	2.20376	0.101	0.02	2.99379e-57
Smchd1	1.22403e-61	-0.622545	0.363	0.534	3.57343e-57
Pum2	1.25099e-61	-0.343926	0.515	0.728	3.65214e-57
Isy1	1.33265e-61	-0.636789	0.307	0.473	3.89055e-57
Nelfb	1.33571e-61	-0.698812	0.345	0.508	3.89948e-57
Acot1	1.35236e-61	1.17205	0.18	0.06	3.94809e-57
Wnk1	1.41471e-61	-0.249865	0.558	0.765	4.13011e-57
Rab27a	1.43727e-61	1.75877	0.151	0.045	4.19598e-57
Hax1	1.54933e-61	1.55512	0.191	0.067	4.52311e-57
Noct	1.60762e-61	-1.3001	0.218	0.381	4.69328e-57
Snx27	1.81587e-61	-0.767534	0.284	0.444	5.30125e-57
Rsrc1	1.83498e-61	-0.150418	0.467	0.654	5.35705e-57
Tbrg4	1.84049e-61	-0.847787	0.309	0.467	5.37313e-57
Atp6v1g1	1.96244e-61	1.33308	0.319	0.158	5.72914e-57
E430024I08Rik	2.20965e-61	-1.64729	0.132	0.293	6.45086e-57
Cenpe	2.53623e-61	-1.35041	0.099	0.269	7.40427e-57
Lepr	2.55692e-61	-1.00016	0.262	0.436	7.46468e-57
Rcn2	2.62977e-61	-0.700648	0.33	0.506	7.67734e-57
Cachd1	2.81141e-61	-1.76838	0.092	0.25	8.20762e-57
Tmx3	2.95634e-61	-0.854815	0.31	0.477	8.63075e-57
Clk2	2.98279e-61	-0.873251	0.297	0.461	8.70796e-57
Cadm4	3.24836e-61	1.54887	0.263	0.116	9.48326e-57
Rpl31	3.50786e-61	0.751205	0.755	0.831	1.02409e-56
Glmp	3.54595e-61	-0.683664	0.39	0.576	1.03521e-56
Synpo	3.56468e-61	-0.449657	0.251	0.45	1.04067e-56
Pitpna	3.61039e-61	-0.339424	0.522	0.702	1.05402e-56
Wwc2	3.66691e-61	-0.374595	0.449	0.648	1.07052e-56
Gata6os	4.11841e-61	-0.751759	0.146	0.321	1.20233e-56
Myo1b	4.2393e-61	-0.430143	0.4	0.591	1.23762e-56
Szrd1	4.52137e-61	-0.483295	0.39	0.567	1.31997e-56
Cttn	4.77839e-61	1.25335	0.463	0.321	1.395e-56
Cbfb	5.73858e-61	-0.594189	0.375	0.548	1.67532e-56
Cep120	6.02783e-61	-1.11361	0.229	0.392	1.75977e-56
Rere	6.46657e-61	-0.249023	0.483	0.687	1.88785e-56
Dnajb14	6.73727e-61	-1.05855	0.259	0.423	1.96688e-56
Cracr2b	6.84318e-61	1.40138	0.183	0.062	1.9978e-56
Spout1	7.83377e-61	-0.994805	0.241	0.404	2.28699e-56
Ndufb7	8.60273e-61	-0.392223	0.521	0.721	2.51148e-56
Vps37c	1.08867e-60	-1.25264	0.258	0.413	3.17827e-56
Qk	1.1627e-60	-0.445314	0.423	0.621	3.39439e-56
Ankrd13a	1.40585e-60	-0.664624	0.298	0.461	4.10423e-56
Plekhh1	1.43263e-60	2.4038	0.112	0.026	4.18242e-56
Ndufb5	1.66285e-60	-0.423505	0.442	0.642	4.85452e-56
Col6a1	1.84723e-60	-0.639448	0.295	0.499	5.39281e-56
Qrich1	2.32337e-60	-0.437123	0.357	0.53	6.78284e-56
Scarb1	2.63681e-60	-1.10913	0.23	0.39	7.69791e-56
Tbc1d13	2.64336e-60	-1.26423	0.213	0.372	7.71701e-56
Rassf9	2.68332e-60	2.79497	0.079	0.012	7.83368e-56
Pts	2.80107e-60	1.5043	0.262	0.118	8.17745e-56
Zfp687	3.05474e-60	-1.22301	0.209	0.367	8.918e-56
Synj2	3.29527e-60	-0.726242	0.326	0.489	9.62021e-56
Pgap6	3.56979e-60	1.75084	0.108	0.024	1.04216e-55
Ramac	3.68586e-60	1.111	0.245	0.103	1.07605e-55
Vti1b	3.70737e-60	-0.484068	0.417	0.591	1.08233e-55
Dqx1	3.93702e-60	1.95295	0.107	0.023	1.14937e-55
Cox7a2l	4.56661e-60	-0.349213	0.568	0.776	1.33318e-55
Gm14207	5.29528e-60	-3.06369	0.044	0.185	1.5459e-55
Il1rn	5.98857e-60	1.26492	0.273	0.121	1.7483e-55
Lypd8l	6.81611e-60	1.75568	0.114	0.027	1.98989e-55
Plekhd1	7.45921e-60	3.53793	0.074	0.01	2.17764e-55
Xpo5	1.04372e-59	-1.15819	0.234	0.392	3.04703e-55
Ddx6	1.15537e-59	-0.344269	0.517	0.73	3.373e-55
Ilf2	1.26183e-59	-0.559057	0.361	0.52	3.68379e-55
Tor2a	1.26434e-59	1.28854	0.216	0.084	3.6911e-55
Cystm1	1.37812e-59	-0.445439	0.62	0.817	4.02328e-55
Ctsd	1.41889e-59	-0.505503	0.65	0.837	4.1423e-55
Cd81	1.42572e-59	1.00734	0.413	0.236	4.16225e-55
Rasal2	1.44674e-59	-0.456292	0.351	0.534	4.22362e-55
Myo18a	1.47558e-59	-0.219875	0.579	0.779	4.30782e-55
Tnfaip8	1.52858e-59	-0.161209	0.447	0.64	4.46254e-55
Pank1	1.58978e-59	-1.42976	0.121	0.28	4.64119e-55
Ppp1r3b	1.70652e-59	1.86751	0.149	0.045	4.98202e-55
Srek1ip1	1.88746e-59	-0.523278	0.348	0.519	5.51024e-55
Eif4ebp1	1.95651e-59	-0.531137	0.375	0.555	5.71182e-55
Rcl1	2.13022e-59	-1.2427	0.263	0.416	6.21895e-55
Mbtps1	2.35978e-59	-0.557745	0.387	0.563	6.88915e-55
Polr2c	2.3908e-59	1.23528	0.329	0.17	6.97971e-55
Slc48a1	2.53689e-59	-1.06944	0.266	0.426	7.40619e-55
Smtnl2	2.56125e-59	1.60734	0.138	0.039	7.4773e-55
Ezh2	2.6517e-59	-0.444906	0.391	0.566	7.74137e-55
Cdcp1	3.08178e-59	2.16862	0.171	0.057	8.99696e-55
Samhd1	3.20858e-59	-0.548843	0.282	0.451	9.36712e-55
Galnt1	3.51533e-59	-0.619934	0.364	0.535	1.02627e-54
Pla2g2d	3.62605e-59	6.00782	0.042	0.001	1.05859e-54
Tmem237	3.7608e-59	-1.37814	0.147	0.304	1.09793e-54
Sccpdh	4.39769e-59	-0.805813	0.247	0.408	1.28386e-54
Slc35b2	4.67311e-59	-0.710437	0.333	0.5	1.36427e-54
Arfgap1	5.04364e-59	-0.546825	0.348	0.51	1.47244e-54
Abcf1	5.27934e-59	-0.218174	0.53	0.72	1.54125e-54
Ggact	5.38322e-59	1.58417	0.249	0.107	1.57158e-54
1700020L24Rik	5.55802e-59	1.70759	0.152	0.046	1.62261e-54
Hpcal4	6.13527e-59	4.49947	0.052	0.003	1.79113e-54
Apoe	6.24319e-59	1.12111	0.194	0.072	1.82264e-54
Kcnk2	7.09735e-59	-1.16198	0.179	0.338	2.072e-54
Itpa	8.28517e-59	-0.813123	0.295	0.445	2.41877e-54
Col6a6	8.62879e-59	-1.45001	0.14	0.305	2.51909e-54
Lmo4	9.51038e-59	-0.477639	0.511	0.705	2.77646e-54
Cnot1	9.98932e-59	-0.442151	0.4	0.572	2.91628e-54
Hspb11	1.0891e-58	-0.96829	0.21	0.371	3.17952e-54
Rack1	1.14231e-58	-0.251035	0.848	0.944	3.33487e-54
Angptl2	1.17175e-58	-1.57774	0.12	0.284	3.4208e-54
Dynlrb1	1.25287e-58	-0.347204	0.471	0.661	3.65763e-54
Adssl1	1.37657e-58	-0.591077	0.343	0.525	4.01875e-54
Purb	1.39073e-58	-0.377666	0.45	0.638	4.06009e-54
Mapre1	1.41698e-58	-0.384601	0.444	0.618	4.13672e-54
Csde1	1.44882e-58	-0.251262	0.575	0.768	4.22968e-54
Flot1	1.45447e-58	-0.600165	0.359	0.526	4.24617e-54
Zfp704	1.49832e-58	-0.877388	0.258	0.428	4.37421e-54
mt-Tc	1.52822e-58	-0.696214	0.174	0.351	4.46149e-54
Tmem212	1.54848e-58	1.03561	0.227	0.091	4.52064e-54
Atp5h	1.79648e-58	1.13689	0.549	0.463	5.24463e-54
Col5a1	2.57867e-58	-0.197568	0.233	0.432	7.52816e-54
Ube2l3	2.69703e-58	-0.372404	0.435	0.62	7.87371e-54
Map1lc3b	2.91352e-58	-0.513039	0.506	0.702	8.50574e-54
Cat	2.95796e-58	-0.944732	0.225	0.386	8.63548e-54
Ephb4	3.2029e-58	-0.519745	0.359	0.53	9.35054e-54
Taf10	3.276e-58	-0.575349	0.351	0.52	9.56395e-54
Polr2j	3.41646e-58	1.18063	0.274	0.126	9.97403e-54
Slc6a9	3.42024e-58	1.75323	0.113	0.027	9.98505e-54
Lztr1	3.61905e-58	-0.741406	0.331	0.487	1.05655e-53
Rpl36	3.69013e-58	0.790193	0.74	0.79	1.0773e-53
Capzb	3.73269e-58	-0.392266	0.537	0.724	1.08972e-53
Bpnt2	3.75216e-58	-0.782059	0.302	0.465	1.0954e-53
Gapdh	3.99895e-58	1.22381	0.338	0.176	1.16745e-53
Pola1	4.22516e-58	-0.8583	0.156	0.322	1.23349e-53
Arpp19	4.56517e-58	-0.367846	0.522	0.721	1.33276e-53
Ptpn6	4.79461e-58	1.80233	0.173	0.059	1.39974e-53
Rgs2	4.89219e-58	1.30833	0.231	0.097	1.42822e-53
Nudt3	5.14346e-58	-0.794947	0.31	0.467	1.50158e-53
Nqo2	5.35054e-58	-1.43044	0.179	0.335	1.56204e-53
Sptan1	5.69282e-58	-0.185882	0.524	0.713	1.66196e-53
Dennd1c	6.02065e-58	1.89654	0.123	0.032	1.75767e-53
Pcgf3	6.14372e-58	-0.973294	0.298	0.455	1.7936e-53
Tyw1	6.49807e-58	-1.12	0.219	0.377	1.89705e-53
Ndufa10	7.25442e-58	-0.334921	0.448	0.631	2.11786e-53
Smim6	9.37313e-58	1.39423	0.255	0.114	2.73639e-53
Cthrc1	9.42967e-58	-0.874371	0.14	0.32	2.7529e-53
Metap1	1.02421e-57	-0.773784	0.315	0.472	2.99008e-53
Ulbp1	1.03808e-57	-1.78194	0.066	0.213	3.03057e-53
ENSMUSG00000121092	1.11912e-57	-1.73036	0.133	0.29	3.26716e-53
Scamp3	1.12163e-57	-0.735169	0.326	0.482	3.2745e-53
Fam111a	1.206e-57	-1.56825	0.082	0.234	3.52079e-53
Tsc22d2	1.35995e-57	-0.742652	0.29	0.459	3.97024e-53
Parm1	1.39931e-57	-0.488115	0.393	0.569	4.08515e-53
Gm5617	1.49747e-57	1.69655	0.22	0.088	4.37172e-53
Mcm7	1.5381e-57	-0.971694	0.3	0.451	4.49033e-53
Krt18	1.58487e-57	-0.378268	0.869	0.917	4.62687e-53
Fam81a	1.639e-57	3.4814	0.072	0.01	4.7849e-53
Rpl22l1	1.70009e-57	1.24417	0.57	0.503	4.96324e-53
Sptbn1	1.73567e-57	-0.21412	0.611	0.803	5.06711e-53
Fzd1	1.78898e-57	1.37506	0.247	0.107	5.22276e-53
Tex14	2.02934e-57	-0.858121	0.187	0.356	5.92445e-53
Disp2	2.05112e-57	-3.58405	0.017	0.142	5.98805e-53
Noc3l	2.14718e-57	-0.886972	0.273	0.431	6.26848e-53
Dnaaf9	2.16663e-57	-0.361855	0.405	0.584	6.32525e-53
Fam102b	2.58158e-57	-1.05725	0.23	0.4	7.53666e-53
H2az2	2.79552e-57	-0.441135	0.485	0.672	8.16125e-53
Ntmt1	2.86943e-57	-0.972096	0.298	0.454	8.37703e-53
Gtf2h5	3.25666e-57	-0.49951	0.398	0.573	9.50748e-53
Zdhhc12	3.35719e-57	1.43635	0.258	0.115	9.80099e-53
Hrc	3.9076e-57	2.59028	0.066	0.008	1.14078e-52
St6galnac2	4.31083e-57	1.16733	0.237	0.099	1.2585e-52
Eps8l1	4.32882e-57	1.68399	0.176	0.061	1.26376e-52
Ggt6	4.47829e-57	3.90449	0.054	0.004	1.30739e-52
Nudt19	5.15157e-57	1.56176	0.335	0.182	1.50395e-52
Smarcb1	5.44418e-57	-0.892433	0.3	0.451	1.58937e-52
Gjb2	6.25471e-57	2.71694	0.065	0.007	1.826e-52
Mir100hg	6.30629e-57	-0.416395	0.387	0.582	1.84106e-52
Efnb2	6.41167e-57	-0.829407	0.306	0.467	1.87182e-52
Pde6d	8.17672e-57	-1.10945	0.218	0.374	2.38711e-52
Ppp2r1b	8.74382e-57	-0.644586	0.285	0.444	2.55267e-52
Cd99l2	8.7597e-57	-0.741233	0.295	0.452	2.55731e-52
Nab1	9.06805e-57	-0.659654	0.319	0.483	2.64733e-52
Irf6	9.24059e-57	0.375342	0.202	0.075	2.6977e-52
Cd47	1.00478e-56	-0.272679	0.495	0.706	2.93337e-52
Ell3	1.06293e-56	2.07035	0.092	0.018	3.10311e-52
AI837181	1.07808e-56	-0.793739	0.256	0.409	3.14734e-52
Cbx6	1.26163e-56	-0.26794	0.453	0.661	3.68319e-52
Tnks2	1.3625e-56	-0.398099	0.463	0.655	3.97767e-52
Atp7b	1.58796e-56	2.04987	0.104	0.024	4.6359e-52
Afdn	1.68182e-56	-0.156006	0.482	0.678	4.9099e-52
Psen1	1.82488e-56	-0.679876	0.327	0.485	5.32755e-52
Tesc	1.87029e-56	2.1355	0.173	0.06	5.46013e-52
Ncapd2	1.98176e-56	-1.30839	0.159	0.317	5.78554e-52
Kifc3	2.19592e-56	2.74425	0.145	0.045	6.41077e-52
Atxn2	2.24282e-56	-0.3986	0.363	0.539	6.54768e-52
2200002D01Rik	2.37396e-56	1.10495	0.665	0.695	6.93053e-52
Mapk14	2.38884e-56	-0.521051	0.35	0.52	6.97399e-52
Dcdc2a	2.48898e-56	3.12136	0.102	0.023	7.26633e-52
Zdhhc9	2.53578e-56	-0.992037	0.233	0.387	7.40296e-52
Ncoa2	2.68743e-56	-0.47233	0.364	0.534	7.84569e-52
Rbck1	3.22238e-56	-0.579013	0.321	0.477	9.40743e-52
Rbms2	3.29465e-56	-0.448413	0.304	0.467	9.61839e-52
Flywch1	3.4524e-56	-0.722819	0.334	0.494	1.00789e-51
Mms19	3.65832e-56	-0.798829	0.31	0.459	1.06801e-51
Csnk1g3	3.70392e-56	-0.603436	0.353	0.509	1.08132e-51
Irak2	4.1159e-56	2.16958	0.353	0.189	1.2016e-51
Cacybp	4.72053e-56	-0.824794	0.304	0.455	1.37811e-51
Kifc1	4.85125e-56	-1.90813	0.072	0.219	1.41627e-51
Ctnnb1	5.06753e-56	-0.237821	0.717	0.87	1.47941e-51
Nptxr	5.15619e-56	-1.94443	0.089	0.234	1.5053e-51
Snf8	5.18498e-56	-0.582448	0.35	0.504	1.5137e-51
Tshz1	5.41751e-56	-0.64655	0.307	0.474	1.58159e-51
Myo1d	5.81463e-56	1.43322	0.459	0.308	1.69752e-51
B3gat3	6.79347e-56	-0.849809	0.294	0.447	1.98328e-51
Trappc5	7.2732e-56	-0.551629	0.362	0.525	2.12334e-51
Zfp706	8.0796e-56	-0.367692	0.462	0.683	2.35876e-51
Cops2	8.14268e-56	-0.654571	0.336	0.498	2.37717e-51
Dynlt1f	8.49518e-56	1.2892	0.12	0.032	2.48008e-51
Cenpa	9.92402e-56	-1.0801	0.102	0.264	2.89722e-51
Smim31	9.92698e-56	1.66378	0.164	0.055	2.89808e-51
Ppp1r10	1.02322e-55	-0.27559	0.351	0.519	2.98718e-51
Gcat	1.11386e-55	-1.68668	0.157	0.308	3.25181e-51
Bhlhe40	1.15545e-55	1.3079	0.434	0.286	3.37321e-51
Ddit4l	1.29851e-55	1.81428	0.141	0.043	3.79087e-51
Rnpepl1	1.36816e-55	-0.506077	0.323	0.477	3.99421e-51
Tiprl	1.44521e-55	-0.753669	0.305	0.456	4.21915e-51
Cfh	1.68645e-55	0.797026	0.146	0.045	4.92344e-51
Atp5pb	1.88351e-55	-0.358742	0.555	0.766	5.49873e-51
Degs1	1.98338e-55	-0.580957	0.387	0.568	5.79027e-51
Naa50	2.25205e-55	-0.336221	0.366	0.531	6.57464e-51
Cluh	3.03645e-55	-0.788365	0.302	0.456	8.8646e-51
Ncmap	3.13231e-55	1.09417	0.268	0.124	9.14446e-51
Arhgap8	3.53624e-55	2.04578	0.146	0.046	1.03237e-50
Mplkip	3.56541e-55	-1.17533	0.215	0.364	1.04088e-50
Tgfa	3.61288e-55	-0.497464	0.279	0.447	1.05475e-50
Hsd17b12	3.71935e-55	-0.334035	0.423	0.606	1.08583e-50
Ncbp1	3.90498e-55	-1.01678	0.244	0.391	1.14002e-50
St3gal6	4.09716e-55	-1.00953	0.264	0.417	1.19612e-50
Rad52	4.24247e-55	-1.04401	0.186	0.339	1.23855e-50
Hsd17b4	4.38688e-55	-0.551375	0.365	0.532	1.28071e-50
Tnip1	4.50851e-55	-0.463428	0.373	0.535	1.31621e-50
C1galt1c1	4.53678e-55	-1.27387	0.218	0.367	1.32447e-50
Habp2	4.62674e-55	2.6572	0.085	0.016	1.35073e-50
Hecw1	5.48379e-55	-1.88463	0.042	0.177	1.60094e-50
Ctf1	5.95007e-55	2.26059	0.091	0.018	1.73706e-50
Kdelr2	6.1439e-55	-0.444196	0.408	0.601	1.79365e-50
Whamm	7.87519e-55	1.71688	0.182	0.066	2.29908e-50
Mrps27	8.46995e-55	-1.25235	0.204	0.353	2.47272e-50
Kank1	1.10347e-54	0.743537	0.372	0.199	3.22147e-50
Agpat2	1.10671e-54	1.31742	0.306	0.149	3.23092e-50
Thbs1	1.23734e-54	-0.542976	0.208	0.398	3.6123e-50
Glul	1.34873e-54	-0.257994	0.446	0.643	3.93749e-50
Mat2a	1.37589e-54	-0.424114	0.445	0.625	4.01677e-50
Cidec	1.4101e-54	1.63051	0.129	0.037	4.11665e-50
Serpinb9	1.51448e-54	-0.53373	0.307	0.484	4.42139e-50
Rab22a	1.62296e-54	-0.641196	0.313	0.475	4.73807e-50
Arpc4	1.75242e-54	-0.332041	0.473	0.654	5.11601e-50
Col27a1	1.83651e-54	-0.327885	0.39	0.582	5.3615e-50
Lbh	1.88957e-54	-1.57807	0.102	0.252	5.51641e-50
Lgr4	1.95052e-54	1.80814	0.173	0.062	5.69435e-50
Gkn3	2.28959e-54	3.77206	0.058	0.006	6.68423e-50
Eprs	2.5294e-54	-0.413203	0.418	0.587	7.38433e-50
Klhdc4	2.63963e-54	-0.866771	0.26	0.412	7.70615e-50
Aurka	2.7725e-54	-1.95466	0.069	0.211	8.09405e-50
Nuf2	3.08774e-54	-3.06192	0.025	0.148	9.01436e-50
Fcgbp	3.10544e-54	2.68588	0.067	0.009	9.06603e-50
Dars	3.79128e-54	-0.589864	0.332	0.488	1.10683e-49
Cacul1	3.97198e-54	-0.499263	0.359	0.523	1.15958e-49
Cilk1	4.15429e-54	1.29415	0.274	0.131	1.2128e-49
Pdgfb	4.41553e-54	-0.756098	0.301	0.467	1.28907e-49
Pip4k2a	4.45572e-54	-0.697248	0.164	0.323	1.3008e-49
Polr2a	4.48831e-54	-0.21944	0.413	0.584	1.31032e-49
Tubb4b	4.70431e-54	1.52244	0.338	0.189	1.37338e-49
Slc25a1	4.93835e-54	-0.488512	0.405	0.587	1.4417e-49
Arl2bp	5.19501e-54	-0.474124	0.322	0.481	1.51663e-49
Prkacb	6.50733e-54	-0.803295	0.317	0.473	1.89975e-49
Tmem161a	6.631e-54	-0.837253	0.305	0.448	1.93585e-49
Clcn5	7.00579e-54	-0.754611	0.294	0.455	2.04527e-49
Cdc16	7.14414e-54	-0.491442	0.356	0.514	2.08566e-49
Klc2	7.29458e-54	-1.07322	0.187	0.337	2.12958e-49
Rbbp7	7.63721e-54	-0.35536	0.454	0.627	2.22961e-49
Smad5	8.41991e-54	-1.10246	0.248	0.396	2.45811e-49
Chtop	8.47072e-54	-0.693555	0.329	0.482	2.47294e-49
Fndc7	9.01035e-54	-1.71743	0.093	0.237	2.63048e-49
Got1	1.02009e-53	-0.54509	0.304	0.463	2.97804e-49
Ccar1	1.03549e-53	-0.192457	0.448	0.627	3.02301e-49
Asah1	1.10395e-53	-0.35	0.515	0.714	3.22289e-49
Edem1	1.11348e-53	-0.799372	0.298	0.45	3.25069e-49
Pds5b	1.15967e-53	-0.515504	0.297	0.463	3.38554e-49
Tmem123	1.28308e-53	-0.601151	0.277	0.434	3.74584e-49
Elp1	1.45564e-53	-0.713303	0.253	0.403	4.24959e-49
Angel1	1.72788e-53	-1.86607	0.137	0.283	5.04437e-49
Slc27a1	2.09019e-53	0.722374	0.228	0.096	6.10209e-49
Acer2	2.11237e-53	1.48633	0.126	0.036	6.16684e-49
Gm17066	2.40832e-53	-0.53788	0.221	0.384	7.03086e-49
Irf7	2.46131e-53	2.62004	0.091	0.019	7.18555e-49
Jag2	2.54052e-53	1.63607	0.133	0.039	7.41678e-49
Il3ra	2.59545e-53	-0.852262	0.267	0.424	7.57714e-49
Cmc2	2.64769e-53	-1.18278	0.205	0.351	7.72967e-49
Shroom4	2.72845e-53	-1.02883	0.182	0.337	7.96542e-49
Eif4e	2.73795e-53	-0.645411	0.336	0.492	7.99318e-49
Gm2000	2.96274e-53	-0.470857	0.466	0.649	8.64942e-49
Ovol2	3.0124e-53	2.18879	0.091	0.019	8.79439e-49
Vcp	3.02507e-53	-0.35498	0.505	0.681	8.8314e-49
Stx5a	3.15685e-53	-0.462751	0.402	0.572	9.21611e-49
Pigt	3.43539e-53	-0.427358	0.41	0.581	1.00293e-48
Pdxk	3.45814e-53	1.35026	0.294	0.149	1.00957e-48
Ptpra	4.36396e-53	-0.545406	0.38	0.543	1.27402e-48
Slc16a1	4.36766e-53	-0.670947	0.32	0.477	1.27509e-48
Pgs1	4.45558e-53	-0.68508	0.315	0.467	1.30076e-48
Slit1	4.54411e-53	-2.06212	0.083	0.224	1.32661e-48
Fmr1	4.84411e-53	-0.736313	0.295	0.446	1.41419e-48
Hmgn1	4.98015e-53	-0.317153	0.555	0.747	1.4539e-48
Slco4a1	5.05581e-53	-1.00677	0.192	0.354	1.47599e-48
Kat2a	5.28565e-53	-1.12126	0.248	0.392	1.54309e-48
Lamp2	5.35632e-53	-0.511341	0.465	0.662	1.56372e-48
Decr1	5.3834e-53	-1.01571	0.24	0.386	1.57163e-48
Pabpc4	5.79671e-53	-0.318132	0.536	0.735	1.69229e-48
Cdk1	5.94017e-53	-1.45454	0.128	0.278	1.73417e-48
Ap2s1	6.32952e-53	-0.377837	0.5	0.688	1.84784e-48
Fxn	6.41816e-53	-1.23518	0.225	0.372	1.87372e-48
Rbm5	6.6864e-53	-0.388454	0.393	0.563	1.95203e-48
Sptlc1	6.77011e-53	-0.887267	0.251	0.397	1.97647e-48
Dennd5a	7.20843e-53	-0.841465	0.244	0.398	2.10443e-48
Srpk1	7.21946e-53	-0.476092	0.388	0.537	2.10765e-48
Fech	7.34602e-53	-0.733514	0.275	0.421	2.1446e-48
Ctdsp2	9.29309e-53	-0.74189	0.336	0.493	2.71303e-48
[truncated: 14,596 more rows]

## Sheet: CombovsCtrl_all
	p_val	avg_log2FC	pct.1	pct.2	p_val_adj
Ccbe1	0	-2.74454	0.214	0.712	0
Add2	0	-3.58752	0.129	0.619	0
Hmga2	0	-2.7863	0.24	0.71	0
Mmd	0	-2.96927	0.251	0.703	0
Axl	0	-1.87772	0.295	0.724	0
Synpr	0	-4.20251	0.069	0.485	0
Inhba	0	-2.30166	0.209	0.624	0
Ank	0	-2.73531	0.188	0.599	0
Fscn1	0	-1.52154	0.381	0.784	0
Erc2	0	-2.4293	0.265	0.652	0
Epcam	0	2.53804	0.462	0.101	0
Morrbid	0	-1.92827	0.487	0.847	0
Efemp2	0	-1.55848	0.421	0.775	0
Frrs1	0	-1.42911	0.484	0.802	0
Tm4sf1	0	-1.32166	0.603	0.879	0
4930467D21Rik	1.97626258336499e-323	-3.46949	0.108	0.504	5.76950098587574e-319
Rhoc	1.61960449868252e-317	-1.18865	0.554	0.844	4.72827337345376e-313
Anxa5	4.9019236880411e-317	-0.973628	0.709	0.9	1.43106760148672e-312
S100a4	4.94195568747056e-310	-1.89617	0.384	0.734	1.44275e-305
Igfbp4	1.24617e-299	-1.11313	0.582	0.869	3.63806e-295
Hbegf	3.50952e-298	-1.33498	0.462	0.787	1.02457e-293
Fbln2	1.70585e-296	-0.904347	0.589	0.89	4.98006e-292
Dusp5	2.44924e-293	-1.68723	0.363	0.707	7.15031e-289
Klhl1	2.90864e-293	-2.22102	0.235	0.609	8.49149e-289
Pygo2	2.12663e-288	-1.46392	0.358	0.695	6.2085e-284
Psmd7	1.65922e-287	-1.28302	0.54	0.81	4.84392e-283
Lmna	7.30151e-285	-1.24512	0.714	0.879	2.1316e-280
Lgr6	9.41111e-285	-2.27476	0.186	0.559	2.74748e-280
Pbx1	1.54247e-279	-1.52899	0.537	0.824	4.5031e-275
Arhgdia	2.781e-279	-1.09982	0.729	0.886	8.11884e-275
Ncam1	2.10725e-278	-1.54427	0.3	0.691	6.15192e-274
Map1b	1.60836e-276	-1.21668	0.419	0.755	4.69545e-272
H2-K1	1.76504e-276	2.29381	0.618	0.275	5.15286e-272
Ltbp1	6.36467e-272	-1.35641	0.364	0.712	1.8581e-267
Zfp791	1.36967e-270	-2.15271	0.307	0.64	3.9986e-266
Flna	5.77377e-268	-0.885499	0.735	0.898	1.68559e-263
Chd3	7.73313e-267	-0.970976	0.59	0.854	2.25761e-262
Igsf3	2.82297e-265	-1.67648	0.329	0.654	8.24137e-261
Naxe	6.08034e-263	-1.49639	0.394	0.697	1.7751e-258
Nmt2	1.38091e-262	-1.37459	0.427	0.728	4.03143e-258
Dynap	1.45948e-259	-3.70482	0.098	0.442	4.2608e-255
Pdgfa	2.1083e-259	-1.25776	0.395	0.731	6.15497e-255
Glp1r	7.0278e-259	-3.35554	0.063	0.409	2.0517e-254
Frmd4a	5.77604e-258	-1.78066	0.323	0.655	1.68626e-253
Sh3glb1	4.62308e-256	-1.06482	0.633	0.851	1.34966e-251
Mast4	2.33239e-255	-1.1217	0.427	0.764	6.80918e-251
Pja1	1.28842e-254	-1.69484	0.327	0.648	3.76142e-250
Maged1	1.40702e-253	-1.10819	0.461	0.772	4.10765e-249
Lrba	5.63938e-252	-0.795658	0.838	0.941	1.64636e-247
Ssbp3	1.93345e-249	-1.24814	0.428	0.731	5.64451e-245
Trim8	4.00299e-248	-1.03272	0.555	0.815	1.16863e-243
Dbn1	8.73086e-248	-1.30154	0.383	0.708	2.54889e-243
Adgrl3	1.06233e-247	-1.3939	0.419	0.752	3.10135e-243
Podnl1	2.6421e-247	-2.40954	0.127	0.475	7.71334e-243
Marcksl1	3.71605e-247	-1.16736	0.454	0.763	1.08486e-242
Cadm1	1.42388e-245	-1.03809	0.456	0.79	4.15686e-241
2610307P16Rik	2.1876e-245	-1.36137	0.384	0.737	6.38647e-241
Eef1d	1.9272e-244	-1.13523	0.645	0.856	5.62627e-240
Tmem63b	4.96696e-244	-1.2277	0.456	0.747	1.45005e-239
Itga9	3.37656e-243	-1.90663	0.398	0.685	9.85752e-239
Lgals4	3.95671e-240	2.27929	0.409	0.118	1.15512e-235
Gpx2	6.41901e-240	2.70671	0.272	0.041	1.87396e-235
Sfxn3	3.56862e-237	-1.47981	0.379	0.675	1.04182e-232
Aebp1	4.80184e-236	-1.52733	0.167	0.522	1.40185e-231
Pex2	5.49722e-236	-1.46154	0.35	0.665	1.60486e-231
Lgals1	1.04255e-235	-0.76579	0.764	0.942	3.04362e-231
Dpysl3	1.22512e-235	-1.17504	0.331	0.686	3.57661e-231
Luzp1	1.51539e-233	-1.37246	0.435	0.728	4.42402e-229
Ints1	5.33442e-233	-1.37476	0.381	0.678	1.55733e-228
Dmbt1	7.31767e-233	2.71036	0.313	0.063	2.13632e-228
Ubb	1.66058e-232	1.48692	0.561	0.225	4.8479e-228
Pdha1	3.27253e-232	-1.21236	0.525	0.788	9.55383e-228
Ucp2	4.47766e-232	2.51019	0.376	0.102	1.30721e-227
Emp1	3.48103e-231	-0.935323	0.55	0.844	1.01625e-226
Ddb1	8.54814e-231	-0.881659	0.609	0.838	2.49555e-226
Sidt2	1.04653e-229	-1.28643	0.451	0.729	3.05525e-225
Ckb	2.1335e-229	2.55787	0.317	0.068	6.22855e-225
Bin1	1.49746e-226	-1.56279	0.307	0.605	4.37169e-222
Gm43942	3.35559e-225	-2.22819	0.182	0.504	9.79631e-221
Prom1	1.76299e-224	2.42546	0.392	0.114	5.14686e-220
Igf2bp1	4.5878e-224	-1.95539	0.218	0.533	1.33936e-219
Tmem258	3.02898e-223	-0.991456	0.567	0.813	8.84282e-219
Angptl4	3.41474e-223	-1.78269	0.261	0.573	9.96898e-219
Heatr3	1.05589e-221	-1.39464	0.36	0.659	3.08255e-217
Cdh13	1.65736e-218	-1.13205	0.503	0.816	4.83849e-214
Cpe	3.55544e-218	-0.733926	0.518	0.835	1.03797e-213
Has2	3.49198e-217	-2.56382	0.146	0.466	1.01945e-212
Naa15	2.02591e-215	-0.825162	0.636	0.857	5.91445e-211
Dst	2.66507e-215	-0.967532	0.434	0.739	7.7804e-211
Ndst3	4.52901e-215	-2.8297	0.128	0.44	1.3222e-210
Qdpr	2.06694e-214	-1.62509	0.325	0.603	6.03421e-210
Suv39h1	4.95762e-214	-2.24124	0.232	0.529	1.44733e-209
Tiam2	5.22734e-214	-1.58916	0.3	0.605	1.52607e-209
Flnc	9.0909e-214	-1.68643	0.213	0.543	2.654e-209
Rps20	2.81464e-213	-0.765361	0.88	0.944	8.21707e-209
Plekha2	1.25726e-212	-0.995914	0.452	0.744	3.67043e-208
Grem1	2.59709e-212	-2.36659	0.096	0.408	7.58194e-208
Psmd4	1.86111e-211	-0.925358	0.576	0.812	5.43333e-207
Gda	3.20288e-211	2.37784	0.424	0.142	9.35047e-207
Src	1.84103e-209	-1.20599	0.372	0.671	5.37471e-205
Rbm8a	5.527e-209	-1.22496	0.55	0.802	1.61355e-204
Col6a2	1.32997e-208	-1.19152	0.262	0.609	3.88271e-204
Txnl1	3.59562e-208	-1.04435	0.456	0.726	1.0497e-203
Csgalnact1	6.27086e-208	-1.59055	0.256	0.569	1.83071e-203
Gtf2i	3.30491e-206	-0.958179	0.467	0.741	9.64836e-202
Tnfaip2	3.99303e-206	-1.0912	0.425	0.722	1.16572e-201
Canx	1.20086e-205	-0.766044	0.684	0.862	3.5058e-201
Septin9	6.06124e-204	-0.949766	0.508	0.77	1.76952e-199
Cdc37	6.55943e-204	-0.91656	0.55	0.788	1.91496e-199
Gsn	1.7865e-203	-1.00914	0.492	0.76	5.21552e-199
Eef2	2.00689e-203	-0.745247	0.885	0.94	5.85891e-199
Rps9	1.07744e-202	0.925093	0.853	0.863	3.14547e-198
Uba52	1.21684e-201	2.02989	0.521	0.255	3.55243e-197
Serpinb6a	1.79939e-201	-0.830504	0.585	0.824	5.25315e-197
Ptprn	5.62508e-198	-1.6835	0.228	0.536	1.64219e-193
Oaf	6.39427e-195	-1.44375	0.299	0.581	1.86674e-190
Crip1	2.46701e-194	1.62453	0.74	0.641	7.20218e-190
Apbb2	6.87767e-194	-0.979321	0.413	0.719	2.00787e-189
Wdr45	1.14e-193	-1.47476	0.29	0.569	3.32812e-189
Atxn10	2.72606e-193	-0.897275	0.512	0.779	7.95847e-189
Ywhag	2.37316e-192	-0.927414	0.472	0.738	6.92821e-188
Rps6	1.07214e-190	1.64516	0.452	0.184	3.13001e-186
Sox4	1.46709e-190	-0.757581	0.591	0.873	4.28303e-186
Arap3	1.38002e-189	-1.62914	0.176	0.485	4.02884e-185
Ggct	1.61163e-189	-2.32031	0.157	0.438	4.705e-185
Ankrd1	1.77457e-188	-1.02962	0.374	0.714	5.18068e-184
Myof	1.26044e-187	-0.730088	0.606	0.841	3.67974e-183
Mgat5	2.27248e-187	-1.1856	0.381	0.65	6.63427e-183
Plin2	2.4082e-187	-1.00093	0.398	0.674	7.03051e-183
Mtdh	3.39e-187	-0.855151	0.564	0.793	9.89676e-183
Hdgf	5.38618e-187	-0.853375	0.647	0.84	1.57244e-182
Cavin1	1.39978e-186	-0.874477	0.564	0.812	4.08653e-182
0610040J01Rik	1.52493e-186	2.8601	0.264	0.057	4.45188e-182
Rai14	1.15455e-185	-1.05186	0.363	0.65	3.37059e-181
Tcf4	3.01696e-184	-0.87982	0.493	0.773	8.80773e-180
S100a14	4.35803e-184	2.66054	0.263	0.057	1.27228e-179
Itpripl2	6.23799e-184	-1.10913	0.391	0.665	1.82112e-179
Ndfip1	8.14402e-184	-0.866909	0.591	0.82	2.37756e-179
Slc14a1	1.84293e-183	-3.66604	0.034	0.295	5.38024e-179
Pcdh7	2.61849e-183	-2.20985	0.16	0.447	7.64441e-179
Sars	3.47042e-183	-0.882253	0.557	0.808	1.01315e-178
Fkbp1a	4.60095e-183	-0.813124	0.582	0.823	1.3432e-178
Ecm1	2.23388e-182	-0.729126	0.631	0.856	6.52158e-178
Zfp358	2.38165e-182	-1.42445	0.306	0.574	6.95298e-178
Hspa9	3.84156e-182	-0.85729	0.594	0.807	1.1215e-177
Klra4	6.89223e-182	-1.71004	0.144	0.447	2.01212e-177
Epha2	8.83742e-182	-1.22461	0.384	0.662	2.58e-177
Tnpo2	2.54261e-181	-1.0245	0.417	0.681	7.42289e-177
Psma5	7.44085e-181	-0.825514	0.507	0.748	2.17228e-176
Ipo9	5.43505e-180	-1.20833	0.373	0.632	1.58671e-175
Ube2z	1.33545e-179	-1.02918	0.405	0.671	3.89872e-175
Atp8b2	2.0845e-179	-1.58526	0.276	0.544	6.0855e-175
Ube2r2	4.68664e-179	-0.758426	0.553	0.789	1.36822e-174
Dsp	4.87363e-179	2.18008	0.303	0.079	1.42281e-174
Cops6	7.89818e-179	-0.901016	0.515	0.748	2.3058e-174
Antxr1	1.26123e-178	-0.915253	0.437	0.711	3.68203e-174
Aldh2	3.2989e-178	-0.847478	0.574	0.802	9.63081e-174
Lcn2	6.43242e-178	3.75819	0.25	0.053	1.87788e-173
Kdelr1	1.98497e-177	-0.811403	0.52	0.765	5.79493e-173
Steap2	2.20892e-177	-1.30356	0.299	0.59	6.44871e-173
Arl4c	2.23935e-177	-0.910842	0.452	0.748	6.53757e-173
Efnb1	2.80666e-176	-1.24968	0.319	0.591	8.19375e-172
Lratd1	3.44204e-176	-1.68416	0.24	0.526	1.00487e-171
Wdr77	3.86884e-176	-1.3	0.333	0.6	1.12947e-171
Acly	4.7092e-176	-0.933298	0.528	0.759	1.3748e-171
Map2k6	6.83386e-175	-1.35176	0.315	0.594	1.99508e-170
Itgav	7.22707e-175	-0.771538	0.506	0.763	2.10987e-170
Calr	1.33731e-174	-0.70992	0.753	0.884	3.90415e-170
Fam126a	2.28488e-174	-1.42543	0.295	0.564	6.67047e-170
Cuedc1	3.64223e-174	-1.14592	0.347	0.626	1.06331e-169
Sf1	7.45971e-174	-0.895689	0.506	0.743	2.17779e-169
Tagln2	1.41447e-173	-0.650241	0.784	0.91	4.1294e-169
Lamtor2	1.45046e-173	-0.835055	0.51	0.748	4.23446e-169
Notch2	1.76347e-173	-1.00602	0.429	0.699	5.14829e-169
Edc4	3.73575e-173	-1.38375	0.32	0.576	1.09061e-168
Cdk2ap2	5.33229e-173	-0.811372	0.477	0.72	1.55671e-168
Zranb3	5.84754e-173	-0.818553	0.533	0.774	1.70713e-168
Hdac6	2.10695e-172	-1.4125	0.299	0.56	6.15104e-168
Epn2	3.45959e-172	-1.0276	0.364	0.642	1.00999e-167
Ehf	4.12323e-172	2.19054	0.296	0.08	1.20374e-167
Gm28872	5.44274e-172	-1.86326	0.22	0.505	1.58895e-167
Ghr	5.67969e-172	-1.43026	0.328	0.61	1.65813e-167
Pabpn1	3.71998e-171	-0.765054	0.626	0.838	1.08601e-166
Mir100hg	2.80239e-170	-1.5458	0.298	0.582	8.18131e-166
Pik3r2	6.52735e-170	-0.92785	0.387	0.65	1.90559e-165
Pglyrp1	9.03465e-170	2.42343	0.261	0.06	2.63758e-165
Smarca4	2.09761e-169	-0.729125	0.575	0.805	6.12377e-165
mt-Nd4	1.69872e-168	0.837021	0.93	0.91	4.95924e-164
Blcap	2.14245e-168	-1.2857	0.328	0.584	6.25466e-164
Samd1	7.39456e-168	-1.07798	0.364	0.632	2.15877e-163
Epb41l4aos	7.91464e-167	-1.13403	0.368	0.626	2.3106e-162
Rtn4	2.44248e-166	-0.610109	0.692	0.869	7.13056e-162
Gm49172	5.83999e-166	-1.0828	0.379	0.632	1.70493e-161
Clcf1	8.54785e-166	-1.3413	0.303	0.569	2.49546e-161
Ifitm1	1.11129e-165	2.77578	0.255	0.06	3.2443e-161
Srgn	3.68895e-165	3.39256	0.276	0.075	1.07695e-160
Dkc1	6.32556e-165	-1.09237	0.397	0.656	1.84668e-160
Fxyd3	6.86858e-165	2.52444	0.207	0.036	2.00521e-160
Cald1	2.34285e-164	-0.518665	0.545	0.838	6.83972e-160
Npnt	4.32548e-164	-0.782578	0.414	0.702	1.26278e-159
Gpm6b	5.67304e-164	-1.42958	0.302	0.571	1.65619e-159
C3	1.93299e-163	3.05686	0.284	0.078	5.64317e-159
Plec	2.15333e-163	-0.809449	0.556	0.786	6.28642e-159
Capn1	4.85353e-163	-0.814042	0.445	0.695	1.41694e-158
Rps16	9.58685e-163	1.3781	0.635	0.447	2.79878e-158
Smarcc1	2.05621e-162	-0.746846	0.475	0.716	6.00289e-158
Mlec	4.57508e-162	-0.836731	0.484	0.742	1.33565e-157
Mecom	1.14512e-161	-0.782847	0.491	0.807	3.34306e-157
Slc39a7	1.76733e-161	-0.80238	0.518	0.77	5.15953e-157
Clpp	1.62887e-160	-1.06727	0.392	0.646	4.75532e-156
B3gnt3	1.74155e-160	-1.06804	0.351	0.631	5.08429e-156
Prkg2	2.08836e-160	-0.803913	0.346	0.672	6.09677e-156
Rpl41	2.41442e-160	1.15343	0.792	0.766	7.04867e-156
Smim22	3.90049e-160	2.40409	0.235	0.051	1.13871e-155
Dlgap1	2.1324e-159	-1.56667	0.283	0.539	6.22534e-155
Hs2st1	3.66304e-159	-0.932661	0.425	0.682	1.06939e-154
Pcolce	4.03138e-159	-0.900239	0.39	0.665	1.17692e-154
Elp2	1.0088e-158	-1.29438	0.301	0.548	2.94509e-154
Mcm6	1.27586e-158	-1.08921	0.374	0.634	3.72476e-154
Plcb3	1.66675e-158	-0.815834	0.424	0.679	4.86591e-154
Arl2	1.71181e-158	-1.11735	0.361	0.614	4.99747e-154
Col4a1	4.18607e-158	0.129154	0.49	0.767	1.22208e-153
Otub1	7.28503e-158	-0.901748	0.434	0.69	2.12679e-153
Inf2	1.49134e-157	-1.25958	0.315	0.561	4.35383e-153
Stn1	2.66397e-157	-1.28479	0.331	0.582	7.77719e-153
Zeb1	7.13811e-157	-0.779736	0.268	0.558	2.0839e-152
ENSMUSG00000095041	8.54786e-157	-0.925337	0.532	0.808	2.49546e-152
Mta2	1.19722e-156	-0.907352	0.433	0.679	3.49516e-152
Ppp3r1	1.79202e-156	-0.853317	0.409	0.656	5.23161e-152
Krt18	2.01032e-156	-0.634977	0.734	0.917	5.86893e-152
Sh3d19	2.75394e-156	-0.707329	0.505	0.78	8.03986e-152
Col27a1	1.03297e-155	-1.25902	0.314	0.582	3.01565e-151
Fn1	2.37272e-155	-0.719776	0.658	0.89	6.92691e-151
Prmt1	5.31725e-155	-0.847267	0.535	0.776	1.55232e-150
Prss12	5.77453e-155	-1.65972	0.159	0.42	1.68582e-150
Trim33	6.42934e-155	-0.833204	0.393	0.654	1.87698e-150
St14	2.32063e-154	2.61794	0.245	0.06	6.77485e-150
Lrg1	2.43022e-154	3.07386	0.2	0.036	7.09478e-150
Sorl1	2.91847e-154	3.26593	0.193	0.033	8.52018e-150
Tpi1	8.82439e-154	-0.686142	0.754	0.912	2.57619e-149
Adam12	9.03302e-154	-1.29022	0.256	0.526	2.6371e-149
Soat1	1.01704e-153	-1.06201	0.35	0.622	2.96916e-149
Snapc1	1.62528e-153	-1.37885	0.287	0.527	4.74484e-149
Acox1	3.79613e-153	-1.69044	0.472	0.705	1.10824e-148
Rplp2	5.09202e-153	1.08231	0.813	0.812	1.48656e-148
Mrpl45	7.54244e-153	-0.98854	0.372	0.62	2.20194e-148
Cyb561a3	1.39282e-152	-1.76363	0.235	0.475	4.06621e-148
Clu	2.67081e-152	-0.653432	0.858	0.982	7.79718e-148
Mgst2	5.3835e-152	-0.962776	0.312	0.579	1.57166e-147
Plce1	6.46351e-152	-1.01472	0.336	0.603	1.88696e-147
Eif3d	7.98162e-152	-0.895765	0.462	0.711	2.33015e-147
Lamtor5	8.81248e-152	-1.06757	0.374	0.615	2.57272e-147
Smad3	9.32921e-152	-1.17412	0.356	0.609	2.72357e-147
Haus7	1.17834e-151	-1.54037	0.251	0.494	3.44006e-147
Arpc1a	1.18837e-151	-0.724333	0.519	0.747	3.46932e-147
Glrx5	2.42153e-151	-1.0212	0.419	0.668	7.0694e-147
Itga5	3.40339e-151	-1.1615	0.327	0.584	9.93587e-147
Lgals9	9.58863e-151	1.79508	0.424	0.183	2.79931e-146
Gtf3c6	3.922e-150	-1.05629	0.358	0.603	1.14499e-145
Acot7	4.40129e-150	-0.884541	0.434	0.679	1.28491e-145
Abhd12	5.15514e-150	-0.948002	0.388	0.628	1.50499e-145
Pip5k1b	5.36389e-150	-0.898751	0.374	0.633	1.56593e-145
Rpl35a	5.41962e-150	0.955685	0.764	0.725	1.58221e-145
Maml3	5.99285e-150	-1.02854	0.413	0.674	1.74955e-145
Csnk1g2	7.95484e-150	-0.748824	0.478	0.715	2.32233e-145
Krt20	4.53039e-149	-0.85192	0.368	0.659	1.3226e-144
Cnpy2	5.21934e-149	-0.733839	0.467	0.722	1.52373e-144
Elavl1	5.51823e-149	-0.922896	0.423	0.663	1.61099e-144
Apoe	7.29823e-149	2.28304	0.263	0.072	2.13065e-144
Prr15l	1.20468e-148	2.13086	0.244	0.059	3.51695e-144
Cuedc2	1.90804e-148	-0.869438	0.439	0.675	5.57032e-144
Acan	4.46582e-148	-1.29171	0.191	0.472	1.30375e-143
Etv4	5.40156e-148	-1.24562	0.282	0.538	1.57693e-143
Iqgap2	2.82304e-147	1.90232	0.354	0.13	8.24157e-143
Ssrp1	3.1095e-147	-0.812966	0.505	0.74	9.07787e-143
Smad7	4.08442e-147	-0.757584	0.442	0.694	1.1924e-142
Orc5	5.06829e-147	-1.2081	0.335	0.572	1.47964e-142
Txndc15	7.01289e-147	-0.986454	0.362	0.596	2.04734e-142
Mfhas1	1.12381e-146	-0.952281	0.367	0.62	3.28084e-142
Has3	1.70214e-146	-3.34976	0.079	0.31	4.96923e-142
Sf3b2	2.20289e-146	-0.644104	0.577	0.793	6.43113e-142
Msn	2.45272e-146	-0.563262	0.649	0.859	7.16048e-142
Ubap2l	2.63579e-146	-0.675265	0.481	0.722	7.69492e-142
Ifitm3	6.7812e-146	1.79581	0.281	0.082	1.9797e-141
Ano1	1.3437e-145	-0.768567	0.405	0.679	3.9228e-141
Fasn	1.93072e-145	-0.940006	0.418	0.653	5.63655e-141
Ccl6	2.75911e-145	3.66699	0.153	0.019	8.05496e-141
Tspan13	3.56094e-145	1.88489	0.307	0.097	1.03958e-140
Tnnt2	4.92854e-145	-1.34749	0.241	0.501	1.43884e-140
Laptm5	3.68968e-144	3.2076	0.154	0.02	1.07716e-139
Olfml2b	5.0415e-144	-1.48814	0.174	0.432	1.47181e-139
Stom	5.57814e-144	-0.924453	0.38	0.633	1.62848e-139
Neat1	7.59475e-144	-0.979559	0.574	0.826	2.21721e-139
Eno3	1.58445e-143	-1.6462	0.187	0.438	4.62565e-139
Ssx2ip	5.39142e-143	-1.55748	0.242	0.481	1.57397e-138
Pmepa1	1.44841e-142	-0.514724	0.654	0.89	4.22849e-138
Ndufs7	2.38609e-142	-0.753276	0.471	0.708	6.96594e-138
Zfpm1	3.41343e-142	-1.13138	0.307	0.556	9.96517e-138
Myo18a	4.7702e-142	-0.66156	0.521	0.779	1.39261e-137
Gjb4	4.84501e-142	-2.12474	0.197	0.435	1.41445e-137
Tbl1x	1.62075e-141	-0.752467	0.472	0.708	4.73162e-137
Dap3	5.96294e-141	-0.823746	0.408	0.641	1.74082e-136
Rps11	7.71298e-141	1.34812	0.629	0.48	2.25173e-136
Usp22	2.2766e-140	-0.927331	0.391	0.631	6.64629e-136
Antxr2	8.15315e-140	-0.709212	0.386	0.635	2.38023e-135
Gnb4	3.31944e-139	-1.39561	0.214	0.461	9.69079e-135
Perp	3.9228e-139	2.13349	0.203	0.042	1.14522e-134
Nras	4.77281e-139	-0.767381	0.468	0.697	1.39337e-134
Nrp2	8.34537e-139	-0.928047	0.342	0.599	2.43635e-134
Mcub	2.24865e-138	-1.50288	0.219	0.457	6.56472e-134
Runx2	2.30234e-138	-0.954044	0.361	0.624	6.72145e-134
Map3k2	5.04374e-138	-0.991825	0.361	0.597	1.47247e-133
Mob1b	1.8966e-137	-0.988651	0.356	0.588	5.53693e-133
Manf	5.79426e-137	-0.877065	0.487	0.722	1.69158e-132
Ints3	8.01662e-137	-1.30254	0.295	0.517	2.34037e-132
Glod5	8.10649e-137	-2.40351	0.082	0.314	2.36661e-132
Atp5j2	9.70206e-137	-0.651563	0.718	0.883	2.83242e-132
Kirrel	5.16294e-136	-0.763424	0.352	0.599	1.50727e-131
Rbpms2	9.44564e-136	-2.13699	0.137	0.366	2.75756e-131
Cldn2	2.67813e-135	-0.776709	0.427	0.699	7.81854e-131
Coro1a	5.60532e-135	3.17197	0.172	0.03	1.63642e-130
Denr	1.37616e-134	-0.751471	0.439	0.676	4.01756e-130
Timp1	2.23074e-134	-0.725797	0.35	0.596	6.51244e-130
Sema3f	2.53169e-134	1.84167	0.253	0.07	7.39101e-130
Abcc1	4.3868e-134	-1.06397	0.339	0.572	1.28068e-129
Tafa1	4.57885e-134	-0.856114	0.266	0.523	1.33675e-129
Trim59	6.33989e-134	-1.05179	0.3	0.536	1.85087e-129
H2-D1	1.03851e-133	1.71183	0.594	0.393	3.03183e-129
Camk2d	1.28177e-133	-0.810104	0.466	0.692	3.742e-129
Stac	1.30713e-133	-1.54255	0.199	0.441	3.81604e-129
Cacna2d1	1.45407e-133	-0.900505	0.33	0.58	4.245e-129
Ttc13	1.54976e-133	-1.1156	0.332	0.553	4.52438e-129
Cd74	1.83336e-133	2.71359	0.185	0.037	5.35232e-129
Dlg5	2.26095e-133	-1.36507	0.286	0.512	6.60063e-129
Rab18	2.55203e-133	-0.889683	0.39	0.623	7.45039e-129
Ammecr1	3.16683e-133	-0.856448	0.371	0.604	9.24526e-129
Ubtf	3.41747e-133	-0.848204	0.451	0.681	9.97697e-129
Pcbd2	3.72754e-133	-1.25601	0.325	0.553	1.08822e-128
Ppfibp1	1.01632e-132	-0.87591	0.434	0.68	2.96704e-128
Psma1	1.71261e-132	-0.719648	0.545	0.755	4.99979e-128
Lcor	2.47304e-132	-0.814968	0.446	0.693	7.21978e-128
1700025G04Rik	2.47566e-132	-1.0867	0.291	0.538	7.22745e-128
Trir	3.90979e-132	-0.664751	0.493	0.729	1.14143e-127
Sema3e	6.22806e-132	-1.07878	0.288	0.538	1.81822e-127
Eml1	8.43931e-132	-0.726962	0.36	0.603	2.46377e-127
Ckap4	4.7596e-131	-0.773603	0.413	0.649	1.38952e-126
Zfp318	5.70823e-131	-0.922336	0.378	0.618	1.66646e-126
Pfdn2	7.73408e-131	-0.756334	0.448	0.7	2.25789e-126
Nkx2-3	1.04768e-130	-0.863727	0.3	0.562	3.05859e-126
Onecut2	1.45426e-130	-0.663498	0.478	0.791	4.24557e-126
Shc1	1.55351e-130	-0.984044	0.36	0.585	4.53531e-126
Cyb5r3	1.56056e-130	-0.403647	0.571	0.798	4.5559e-126
Atp9a	1.68332e-130	2.4421	0.221	0.056	4.91427e-126
Hars	2.30652e-130	-0.878899	0.388	0.608	6.73367e-126
Spag7	3.05855e-130	-1.03824	0.364	0.588	8.92914e-126
Cacnb2	5.30163e-130	-1.56204	0.227	0.461	1.54776e-125
Zmat2	6.26339e-130	-0.760943	0.451	0.674	1.82854e-125
Kcnq5	1.09848e-129	-1.28135	0.278	0.521	3.20689e-125
Dynll2	2.45462e-129	-0.760252	0.437	0.668	7.16603e-125
Nap1l4	3.72436e-129	-0.726919	0.45	0.679	1.08729e-124
Rps3	6.76251e-129	0.797202	0.841	0.87	1.97425e-124
Tyrobp	7.48864e-129	2.94957	0.146	0.02	2.18623e-124
Xdh	8.58551e-129	3.33432	0.158	0.026	2.50645e-124
Mal	1.01288e-128	2.3943	0.19	0.04	2.95701e-124
Ctnnb1	1.05702e-128	-0.537842	0.687	0.87	3.08587e-124
Eif3g	1.13552e-128	-0.745228	0.511	0.748	3.31505e-124
Rsbn1	1.41771e-128	-0.941281	0.39	0.62	4.13886e-124
Epn1	1.53874e-128	-0.716018	0.49	0.713	4.49219e-124
Eif4h	2.06447e-128	-0.621344	0.569	0.777	6.02703e-124
Agap1	4.40211e-128	-0.772741	0.388	0.63	1.28515e-123
Shtn1	6.35988e-128	1.73999	0.271	0.084	1.8567e-123
ENSMUSG00000120849	1.89929e-127	-0.694279	0.504	0.726	5.54478e-123
Rasa3	4.52342e-127	-1.1946	0.3	0.529	1.32057e-122
Nav2	5.30314e-127	-0.890296	0.394	0.644	1.5482e-122
Timp2	1.12141e-126	-0.559903	0.511	0.752	3.27385e-122
Vmp1	1.47468e-126	-0.478328	0.736	0.904	4.30518e-122
Tcof1	1.70587e-126	-0.827101	0.398	0.622	4.98012e-122
Cldn18	2.28301e-126	-0.785353	0.33	0.599	6.66503e-122
Efna1	3.65596e-126	-0.904724	0.344	0.589	1.06732e-121
Gm2296	6.05909e-126	-1.77732	0.279	0.501	1.76889e-121
Tcf25	1.2302e-125	-0.540792	0.655	0.841	3.59145e-121
Septin6	1.63009e-125	-1.26099	0.203	0.431	4.75888e-121
Copz1	2.00715e-125	-0.664632	0.478	0.694	5.85968e-121
Pcyox1	2.65341e-125	-0.872486	0.373	0.598	7.74636e-121
Sox11	2.82606e-125	-1.85534	0.129	0.355	8.2504e-121
Spint2	6.98515e-125	1.56824	0.594	0.441	2.03924e-120
Pard3	8.69108e-125	-0.710239	0.428	0.682	2.53727e-120
Efna5	9.97777e-125	-0.756721	0.383	0.655	2.91291e-120
Tead2	1.09659e-124	-0.862765	0.37	0.605	3.20139e-120
Rps18	6.21047e-124	1.09192	0.731	0.679	1.81309e-119
Ptpn18	9.733e-124	2.44857	0.206	0.051	2.84145e-119
Dkk2	1.16609e-123	-2.03464	0.135	0.366	3.4043e-119
Rab25	1.31666e-123	3.27935	0.151	0.024	3.84384e-119
Large1	1.9061e-123	-0.744998	0.436	0.693	5.56468e-119
Esrp1	1.96861e-123	2.89941	0.147	0.022	5.74716e-119
Znrd2	3.29302e-123	-1.0025	0.346	0.582	9.61364e-119
Otud7b	3.88984e-123	-0.959473	0.352	0.577	1.1356e-118
Scara3	4.088e-123	-0.366773	0.36	0.627	1.19345e-118
Magt1	4.7552e-123	-0.824896	0.408	0.639	1.38823e-118
Fam171a1	6.51988e-123	-1.01461	0.297	0.526	1.90341e-118
Ank3	8.19616e-123	-0.667909	0.345	0.597	2.39279e-118
Farp1	1.43127e-122	-0.569518	0.486	0.744	4.17846e-118
Rps19	1.53468e-122	0.945175	0.767	0.769	4.48035e-118
Ahcy	2.66346e-122	-1.32535	0.257	0.479	7.7757e-118
Mcrip1	3.78824e-122	-0.743006	0.413	0.633	1.10594e-117
Rps23	7.10855e-122	1.17099	0.621	0.473	2.07527e-117
Sh3pxd2a	9.95896e-122	-0.3548	0.409	0.648	2.90742e-117
Nenf	1.20295e-121	-0.714446	0.448	0.685	3.51189e-117
Wwtr1	1.26117e-121	-0.517731	0.406	0.661	3.68187e-117
Afg3l2	2.48392e-121	-0.868401	0.38	0.596	7.25155e-117
Cdk6	2.48904e-121	-0.601877	0.489	0.732	7.2665e-117
Spp1	6.15847e-121	-0.716476	0.888	0.987	1.7979e-116
Tmem98	1.89369e-120	-0.645362	0.428	0.68	5.52843e-116
Parm1	3.3733e-120	-0.818657	0.323	0.569	9.848e-116
Eif3l	6.42332e-120	-0.593286	0.569	0.764	1.87522e-115
Rarg	1.08066e-119	-0.994712	0.335	0.557	3.15489e-115
Cd52	1.45492e-119	3.0505	0.129	0.016	4.2475e-115
Slc35a4	1.8023e-119	-1.07433	0.313	0.525	5.26165e-115
Itgam	1.97086e-119	3.86896	0.124	0.014	5.75374e-115
Msln	2.0439e-119	-0.562846	0.465	0.757	5.96695e-115
Marcks	2.05416e-119	-0.539838	0.588	0.815	5.9969e-115
Lcp1	2.37912e-119	2.78033	0.168	0.034	6.94559e-115
Sgms2	2.5507e-119	-0.421515	0.35	0.597	7.44652e-115
Ccdc85b	4.95184e-119	-0.848767	0.362	0.588	1.44564e-114
Spint1	1.81242e-118	2.26205	0.175	0.037	5.29117e-114
Ctif	2.11914e-118	-0.661936	0.332	0.564	6.18662e-114
Nav3	2.20254e-118	-1.55781	0.246	0.471	6.43009e-114
Fxr1	2.73751e-118	-0.69736	0.445	0.657	7.9919e-114
Rrm1	4.70427e-118	-1.3756	0.315	0.528	1.37336e-113
Maml2	6.11969e-118	-0.754342	0.416	0.655	1.78658e-113
Smarcd1	6.27246e-118	1.32656	0.587	0.428	1.83118e-113
Myh14	7.39147e-118	2.83546	0.15	0.025	2.15787e-113
Abr	8.94899e-118	-0.708973	0.454	0.68	2.61257e-113
Ap1s1	9.77661e-118	-0.555805	0.531	0.766	2.85418e-113
Cbx5	1.2262e-117	-0.763192	0.397	0.631	3.57976e-113
Raver1	1.31361e-117	-0.867008	0.376	0.589	3.83494e-113
Ugdh	1.32851e-117	-0.731465	0.43	0.671	3.87845e-113
Zfhx3	4.46497e-117	-0.479103	0.543	0.777	1.3035e-112
Mapk6	4.71626e-117	-0.825327	0.378	0.606	1.37687e-112
Cep170b	7.72638e-117	-0.873594	0.338	0.569	2.25564e-112
Elf4	8.52285e-117	-0.769631	0.361	0.587	2.48816e-112
Slc3a2	1.13914e-116	-0.677642	0.468	0.696	3.32561e-112
H13	2.67544e-115	-0.569167	0.604	0.819	7.81069e-111
Rps28	3.22927e-115	0.829011	0.717	0.634	9.42754e-111
Pigr	8.32096e-115	3.49347	0.155	0.029	2.42922e-110
Nr2f1	8.70654e-115	-2.1461	0.132	0.339	2.54179e-110
Tmprss2	2.08725e-114	1.89468	0.229	0.067	6.09352e-110
Slc38a10	2.43375e-114	-0.598347	0.453	0.673	7.10509e-110
Tmc5	2.66822e-114	2.02822	0.166	0.034	7.78961e-110
Dctn4	7.04179e-114	-0.826856	0.377	0.581	2.05578e-109
Cdkn2b	7.93846e-114	-1.23216	0.259	0.478	2.31755e-109
Ptbp1	9.43061e-114	-0.721584	0.534	0.743	2.75317e-109
Col18a1	1.32248e-113	-0.341753	0.485	0.745	3.86084e-109
Rad51b	1.68617e-113	-1.44451	0.319	0.545	4.92259e-109
Amfr	1.88946e-113	-0.709459	0.449	0.654	5.5161e-109
Rbp4	2.15853e-113	-0.632904	0.342	0.621	6.30161e-109
Gmps	4.05879e-113	-0.897056	0.346	0.557	1.18492e-108
Csf2rb	4.48623e-113	3.58656	0.119	0.014	1.30971e-108
Adssl1	5.89899e-113	-0.659589	0.289	0.525	1.72215e-108
Chordc1	8.40058e-113	-0.914574	0.343	0.553	2.45247e-108
Lamb1	8.40987e-113	-0.744259	0.363	0.607	2.45518e-108
Cul7	1.01103e-112	-0.727661	0.326	0.537	2.95159e-108
Snrpf	1.24352e-112	1.37813	0.268	0.091	3.63032e-108
Scd2	1.35057e-112	-0.58784	0.524	0.762	3.94286e-108
Gsta3	1.49566e-112	2.49106	0.154	0.029	4.36642e-108
Hnrnpul2	2.02604e-112	-0.537466	0.552	0.754	5.91481e-108
Sh3pxd2b	3.23613e-112	-0.706336	0.427	0.646	9.44755e-108
Dpf2	5.19551e-112	-1.08842	0.306	0.511	1.51678e-107
Hp	5.43371e-112	3.87805	0.123	0.016	1.58632e-107
Pabpc1	5.96107e-112	0.683195	0.808	0.825	1.74027e-107
Fam189a2	6.25927e-112	-1.34446	0.186	0.408	1.82733e-107
Tmem167b	6.94803e-112	-1.13685	0.271	0.478	2.02841e-107
Rpl35	1.00715e-111	1.04462	0.617	0.478	2.94028e-107
Vim	3.07646e-111	-0.419891	0.646	0.885	8.98142e-107
Rps2	5.29892e-111	1.15493	0.73	0.681	1.54697e-106
Dync1h1	5.39086e-111	-0.510767	0.537	0.756	1.57381e-106
Tnf	5.60132e-111	3.31044	0.117	0.014	1.63525e-106
Slc39a4	6.65749e-111	2.07509	0.366	0.177	1.94359e-106
Tspan7	1.07878e-110	-0.733923	0.374	0.607	3.14939e-106
Kars	1.24965e-110	-0.586651	0.454	0.681	3.64824e-106
Kcne3	1.30442e-110	2.23619	0.179	0.042	3.80812e-106
Srgap3	1.69405e-110	-1.53211	0.207	0.423	4.94561e-106
F2r	1.78013e-110	-0.611452	0.364	0.631	5.19692e-106
Rps27a	1.99757e-110	1.20864	0.668	0.609	5.83171e-106
Ddx17	2.41556e-110	-0.586371	0.476	0.699	7.05198e-106
Rps14	3.41283e-110	0.900778	0.803	0.81	9.96342e-106
Sox2	3.75144e-110	-2.12913	0.109	0.307	1.09519e-105
Gata6os	4.38659e-110	-1.76956	0.115	0.321	1.28062e-105
Tcf7l2	5.95364e-110	-0.521399	0.49	0.733	1.73811e-105
mt-Tm	8.93109e-110	-0.708922	0.569	0.775	2.60734e-105
Ttll12	9.06151e-110	-0.877195	0.332	0.543	2.64542e-105
Gm20544	1.36536e-109	-2.05853	0.144	0.344	3.98604e-105
Alox5ap	2.2094e-109	3.82782	0.114	0.014	6.45012e-105
Parvb	3.24552e-109	-0.976372	0.262	0.493	9.47496e-105
Lepr	4.72719e-109	-1.43989	0.227	0.436	1.38006e-104
Bace1	5.76097e-109	-0.790367	0.382	0.597	1.68186e-104
Phf21a	5.80166e-109	-0.692522	0.429	0.651	1.69374e-104
Tacc2	6.44872e-109	-0.768693	0.344	0.569	1.88264e-104
Nav1	7.13375e-109	-0.774253	0.326	0.547	2.08263e-104
Raly	7.7401e-109	-0.581743	0.565	0.762	2.25964e-104
Rbfox2	1.11713e-108	-0.648265	0.399	0.62	3.26136e-104
C1qbp	1.15291e-108	-0.652098	0.46	0.689	3.36582e-104
Pdia3	1.2151e-108	-0.427978	0.692	0.863	3.54735e-104
Rpl29	1.33179e-108	1.2728	0.477	0.287	3.88803e-104
Rpl9	1.4646e-108	1.02746	0.673	0.59	4.27576e-104
Ddx39b	1.52065e-108	-0.583499	0.564	0.779	4.43938e-104
Syne1	1.83195e-108	-0.864762	0.203	0.424	5.3482e-104
Ro60	3.33271e-108	-0.993513	0.295	0.505	9.72951e-104
Tjp2	3.53761e-108	-0.607341	0.471	0.728	1.03277e-103
Mllt11	3.71777e-108	-1.4756	0.206	0.403	1.08537e-103
Gpatch4	4.0643e-108	-0.971431	0.312	0.523	1.18653e-103
Galnt7	4.21259e-108	-0.708322	0.364	0.584	1.22982e-103
Col6a1	5.61249e-108	-0.770826	0.263	0.499	1.63851e-103
Pde4dip	5.64517e-108	-1.01869	0.334	0.54	1.64805e-103
Rps15a	6.21625e-108	0.851592	0.783	0.817	1.81477e-103
Ccl9	7.06932e-108	4.43044	0.121	0.017	2.06382e-103
Txnl4a	8.54287e-108	-0.94055	0.343	0.547	2.494e-103
Srp19	8.95578e-108	-0.676705	0.428	0.638	2.61455e-103
Psmb8	9.64193e-108	2.14061	0.142	0.025	2.81487e-103
Cck	1.28002e-107	-5.68563	0.012	0.173	3.7369e-103
mt-Ta	1.4939e-107	-0.906624	0.399	0.609	4.36129e-103
Nploc4	1.57721e-107	-0.797949	0.352	0.553	4.60451e-103
Psmd5	2.23667e-107	-1.0164	0.317	0.517	6.52972e-103
Tubb5	2.35127e-107	-0.499375	0.677	0.874	6.86429e-103
Actb	3.11921e-107	-0.337149	0.981	0.988	9.10624e-103
Pgrmc2	4.87662e-107	-0.856819	0.363	0.576	1.42368e-102
Igfbp3	5.34909e-107	0.230086	0.224	0.455	1.56161e-102
Nhsl1	8.55917e-107	-1.15007	0.273	0.483	2.49877e-102
Spg21	1.15489e-106	-0.764582	0.372	0.586	3.37158e-102
Vegfb	1.33269e-106	-1.0103	0.321	0.524	3.89064e-102
Gm40271	1.64986e-106	1.98976	0.229	0.072	4.81661e-102
Tsn	1.89019e-106	-0.573653	0.461	0.676	5.51822e-102
Cystm1	2.18635e-106	-0.527337	0.576	0.817	6.38283e-102
Pik3ca	2.43857e-106	-0.764758	0.373	0.577	7.11917e-102
Naa10	2.49906e-106	-0.851133	0.357	0.577	7.29577e-102
Rnf43	4.95835e-106	2.2275	0.162	0.035	1.44754e-101
Il18r1	5.07434e-106	2.16081	0.16	0.034	1.4814e-101
Mical2	5.08353e-106	-1.03004	0.251	0.462	1.48409e-101
Sgcd	5.48103e-106	-2.52572	0.073	0.262	1.60013e-101
Asap2	5.67189e-106	-0.956794	0.325	0.534	1.65585e-101
Fhl3	7.94545e-106	-1.12962	0.269	0.473	2.31959e-101
Sdhaf4	1.05089e-105	-0.800828	0.326	0.539	3.06798e-101
Smg5	1.67391e-105	-0.890111	0.353	0.55	4.8868e-101
Mtus1	2.0804e-105	2.25407	0.195	0.053	6.07352e-101
Plekhs1	2.2289e-105	2.35461	0.134	0.022	6.50706e-101
Bax	3.11395e-105	-0.702244	0.477	0.688	9.09085e-101
Ext1	3.85788e-105	-0.619029	0.56	0.788	1.12627e-100
Cyb5b	3.95056e-105	-0.568282	0.49	0.712	1.15333e-100
Smim7	4.39214e-105	-0.716293	0.419	0.627	1.28224e-100
Gch1	5.26549e-105	2.03214	0.258	0.091	1.53721e-100
Syne2	8.9002e-105	-0.676785	0.41	0.634	2.59833e-100
mt-Nd1	1.04408e-104	0.616549	0.96	0.959	3.04808e-100
Shroom3	1.44242e-104	1.6947	0.395	0.197	4.21099e-100
Epn3	1.67892e-104	1.99455	0.175	0.042	4.90145e-100
Rnf187	2.46923e-104	-0.655502	0.476	0.675	7.20868e-100
Gm44090	2.87827e-104	-4.81206	0.031	0.198	8.40283e-100
Spred3	3.79899e-104	-2.11969	0.167	0.361	1.10908e-99
Tead1	3.95891e-104	-0.726975	0.381	0.608	1.15576e-99
Pkp3	4.56664e-104	1.95055	0.185	0.048	1.33319e-99
Mtcl1	9.37389e-104	-1.05217	0.29	0.503	2.73661e-99
Tnrc18	1.03296e-103	-0.566351	0.44	0.653	3.01564e-99
Hspb1	1.40666e-103	1.36476	0.323	0.135	4.1066e-99
Tacr3	1.47099e-103	-1.98011	0.121	0.315	4.29441e-99
Tcirg1	5.95614e-103	-0.42461	0.433	0.656	1.73884e-98
Ints10	6.35588e-103	-1.2017	0.238	0.433	1.85554e-98
5330432J10Rik	6.53761e-103	-1.32767	0.183	0.392	1.90859e-98
Capg	9.85548e-103	-0.498163	0.554	0.773	2.87721e-98
Asap1	1.16497e-102	-0.591654	0.471	0.697	3.40102e-98
Kctd12	1.2005e-102	2.84021	0.131	0.022	3.50474e-98
Ptprc	1.22534e-102	2.88795	0.11	0.013	3.57726e-98
Rps8	1.29056e-102	0.575209	0.875	0.92	3.76765e-98
Mtarc2	1.34683e-102	-0.573393	0.457	0.682	3.93194e-98
Dpy19l1	1.40555e-102	-0.81975	0.327	0.546	4.10336e-98
Ndufa4	1.50108e-102	-0.677707	0.688	0.864	4.38226e-98
Casp4	1.69235e-102	3.09056	0.129	0.021	4.94064e-98
Ifngr1	1.99202e-102	-0.471081	0.541	0.765	5.81551e-98
Atf2	2.69268e-102	-0.689544	0.478	0.689	7.86101e-98
Nolc1	3.03845e-102	-0.727101	0.407	0.62	8.87044e-98
Mdh2	3.55867e-102	-0.52077	0.637	0.81	1.03892e-97
Lyz2	4.43423e-102	2.4801	0.15	0.031	1.29453e-97
Tnfaip8	5.42363e-102	-0.616356	0.429	0.64	1.58337e-97
Hspa1b	1.07056e-101	1.44984	0.381	0.185	3.12538e-97
Rbm14	1.07517e-101	-1.32777	0.264	0.457	3.13885e-97
Smagp	1.3933e-101	1.80593	0.191	0.052	4.06759e-97
Arhgef2	1.65351e-101	-0.618329	0.457	0.653	4.82726e-97
Glg1	2.83277e-101	-0.536343	0.548	0.744	8.26998e-97
Clip2	3.88489e-101	-1.27783	0.248	0.443	1.13415e-96
Kdm2a	4.07326e-101	-0.558344	0.486	0.705	1.18915e-96
Gabre	5.62901e-101	-1.95167	0.149	0.343	1.64333e-96
Cthrc1	6.06081e-101	-1.45349	0.12	0.32	1.76939e-96
Ccdc124	6.09163e-101	-0.727969	0.438	0.653	1.77839e-96
Hdac7	1.0914e-100	-0.536354	0.416	0.639	3.18623e-96
Rac2	1.1487e-100	3.14544	0.106	0.012	3.35351e-96
Nek6	1.38149e-100	-0.747865	0.378	0.58	4.03312e-96
Ggt1	1.96656e-100	2.24949	0.142	0.028	5.74118e-96
Tmem120a	2.13338e-100	-0.864448	0.328	0.527	6.2282e-96
Cox6a1	2.32869e-100	1.13989	0.683	0.654	6.79838e-96
Hdac9	2.50632e-100	-1.5235	0.335	0.532	7.31694e-96
Trappc4	2.63487e-100	-0.615353	0.423	0.643	7.69223e-96
Sorcs2	3.39046e-100	-0.60111	0.314	0.541	9.8981e-96
Snx2	3.75812e-100	-0.522125	0.429	0.631	1.09715e-95
Ahnak2	4.69402e-100	-1.40336	0.184	0.382	1.37037e-95
Ly6e	4.84313e-100	0.879323	0.766	0.786	1.4139e-95
Itga3	5.58548e-100	-0.495807	0.517	0.75	1.63063e-95
Cd99l2	6.01536e-100	-1.1646	0.262	0.452	1.75612e-95
Ano6	8.34036e-100	-0.562235	0.496	0.719	2.43488e-95
Nrp1	8.82368e-100	-0.650592	0.327	0.555	2.57599e-95
Gm47080	1.53764e-99	-2.1053	0.073	0.26	4.48899e-95
Atp5a1	1.98301e-99	-0.464341	0.719	0.867	5.7892e-95
Mapk13	2.56376e-99	2.30361	0.162	0.038	7.48463e-95
Rsrc1	2.80176e-99	-0.526875	0.445	0.654	8.17946e-95
Emp2	4.74271e-99	-0.461015	0.334	0.552	1.38459e-94
Celf2	5.14339e-99	-0.485787	0.462	0.686	1.50156e-94
Slit2	9.4458e-99	-1.71554	0.185	0.389	2.75761e-94
Cryz	1.1487e-98	-0.911613	0.281	0.484	3.35351e-94
Atg2a	1.25512e-98	-0.78348	0.33	0.529	3.66419e-94
Xpnpep1	1.32374e-98	-0.567597	0.429	0.634	3.86451e-94
Prelid1	1.43101e-98	1.28177	0.353	0.167	4.1777e-94
Mpnd	3.08316e-98	-0.683423	0.466	0.662	9.00097e-94
Gabrp	4.82684e-98	1.86379	0.209	0.065	1.40915e-93
Gpr39	5.63361e-98	-0.725834	0.324	0.543	1.64468e-93
Sh3bgrl3	6.38712e-98	1.40332	0.411	0.229	1.86465e-93
Tpst2	7.77297e-98	-0.667603	0.387	0.597	2.26924e-93
Cxcl3	1.62926e-97	3.81889	0.141	0.029	4.75647e-93
Nudt1	2.25698e-97	-1.04705	0.287	0.484	6.58903e-93
Cspp1	3.21165e-97	-0.583615	0.469	0.696	9.3761e-93
Kcnq1ot1	3.27674e-97	2.76348	0.134	0.025	9.56611e-93
Rpl10	3.86197e-97	0.800649	0.583	0.426	1.12746e-92
Nrg1	4.10804e-97	-0.946415	0.284	0.493	1.1993e-92
Gata6	4.16425e-97	-1.02753	0.239	0.436	1.21571e-92
App	5.26424e-97	1.20705	0.69	0.626	1.53684e-92
Ndufb6	6.73824e-97	1.38432	0.269	0.103	1.96716e-92
Acp5	7.19361e-97	2.01879	0.183	0.05	2.1001e-92
Arhgap1	7.78947e-97	-0.782287	0.374	0.57	2.27406e-92
Rpl37a	1.12136e-96	0.794304	0.794	0.818	3.27371e-92
Dcps	1.58292e-96	-0.952091	0.333	0.529	4.62116e-92
Cfl2	1.60986e-96	-0.654938	0.39	0.598	4.69984e-92
Ide	1.78956e-96	-0.730086	0.372	0.565	5.22445e-92
Lamb3	2.40977e-96	1.88031	0.29	0.12	7.03507e-92
Cnn3	2.42886e-96	-0.516195	0.466	0.695	7.09081e-92
Foxp1	2.57364e-96	-0.406104	0.599	0.814	7.51349e-92
Ubash3b	3.76442e-96	-0.735827	0.276	0.483	1.09899e-91
Hif1a	3.97074e-96	-0.56846	0.448	0.654	1.15922e-91
Inava	4.36635e-96	-0.757628	0.338	0.555	1.27471e-91
Ppp3ca	5.46631e-96	-0.472596	0.546	0.748	1.59584e-91
Prpf6	5.79203e-96	-0.789971	0.366	0.559	1.69092e-91
Clasp1	6.81368e-96	-0.942242	0.341	0.534	1.98919e-91
Hipk2	7.65332e-96	-0.787385	0.439	0.65	2.23431e-91
Rpl19	1.06584e-95	1.0658	0.689	0.668	3.11162e-91
Cant1	1.09093e-95	-0.637006	0.357	0.565	3.18486e-91
Wwc2	1.10327e-95	-0.542684	0.43	0.648	3.2209e-91
Gba	1.20051e-95	-0.844186	0.348	0.539	3.50478e-91
Wfdc17	1.22555e-95	4.00486	0.084	0.006	3.57788e-91
Erbb3	1.24049e-95	2.42635	0.154	0.035	3.62148e-91
Mal2	1.65339e-95	1.83359	0.246	0.089	4.8269e-91
F11r	2.58453e-95	-0.519892	0.492	0.73	7.54529e-91
Mrto4	2.71551e-95	-0.822415	0.358	0.558	7.92767e-91
Gas6	2.81089e-95	2.81409	0.141	0.03	8.2061e-91
Rai1	3.33577e-95	-0.992074	0.337	0.525	9.73843e-91
Ost4	3.69802e-95	1.01651	0.234	0.079	1.0796e-90
Ctnnbl1	4.0137e-95	-0.829827	0.345	0.526	1.17176e-90
Fcgr3	4.30227e-95	3.03694	0.184	0.054	1.256e-90
Ctsh	5.57901e-95	1.73492	0.412	0.228	1.62874e-90
Cttnbp2nl	7.36443e-95	-0.690057	0.352	0.551	2.14997e-90
Rap2b	9.99487e-95	-1.41115	0.226	0.41	2.9179e-90
Slc35e4	1.22564e-94	-1.01405	0.29	0.475	3.57814e-90
Fuca2	1.32522e-94	1.87448	0.16	0.039	3.86884e-90
Fut8	2.44284e-94	-0.841835	0.372	0.578	7.13161e-90
Sppl3	3.46619e-94	-0.697183	0.384	0.575	1.01192e-89
Nexmif	4.82984e-94	-1.07085	0.251	0.457	1.41002e-89
E2f1	5.73118e-94	-1.25403	0.211	0.406	1.67316e-89
Smn1	6.82104e-94	-0.725451	0.356	0.56	1.99133e-89
Gprc5a	7.50616e-94	-0.556786	0.344	0.576	2.19135e-89
Mrpl38	7.73777e-94	-0.525512	0.417	0.62	2.25896e-89
Igf1r	8.70402e-94	-0.361263	0.433	0.651	2.54105e-89
Zfhx4	9.00061e-94	-1.44858	0.177	0.372	2.62764e-89
Gm15564	1.12943e-93	2.14816	0.194	0.059	3.29725e-89
Acaa2	1.30882e-93	-0.899827	0.361	0.55	3.82096e-89
Adarb1	1.83516e-93	-0.998563	0.166	0.361	5.35757e-89
Fmnl2	1.85023e-93	-0.377951	0.425	0.653	5.40157e-89
Fundc2	2.15287e-93	-0.765028	0.36	0.555	6.28508e-89
Fam189b	2.80167e-93	-1.64033	0.202	0.382	8.17919e-89
Dazap1	2.95419e-93	-0.541418	0.463	0.653	8.62446e-89
Cd320	3.08073e-93	-1.08914	0.271	0.459	8.99389e-89
Ivd	3.09443e-93	-1.26556	0.253	0.436	9.03389e-89
Inpp5d	3.34656e-93	3.00197	0.148	0.035	9.76994e-89
Cbx6	4.16945e-93	-0.448278	0.436	0.661	1.21723e-88
Elmo1	4.88971e-93	1.73649	0.289	0.122	1.4275e-88
Lrrk1	5.10841e-93	-0.658141	0.396	0.601	1.49135e-88
Mmp15	5.45906e-93	2.19386	0.188	0.055	1.59372e-88
Lrrc20	6.78497e-93	-1.17184	0.255	0.438	1.9808e-88
Rin2	8.27977e-93	-0.76634	0.356	0.559	2.4172e-88
Ptpa	9.13981e-93	-0.68304	0.423	0.614	2.66828e-88
Ncs1	9.24118e-93	-1.1872	0.235	0.425	2.69787e-88
Zbtb38	1.00247e-92	-0.685999	0.382	0.587	2.92662e-88
Cdh1	1.02765e-92	1.41354	0.557	0.408	3.00011e-88
Arhgap27	1.21916e-92	1.58367	0.264	0.101	3.55923e-88
Tap2	1.97821e-92	2.63266	0.122	0.021	5.77519e-88
Eri3	2.26614e-92	-0.856135	0.351	0.535	6.61577e-88
Mov10	2.87226e-92	-1.16182	0.26	0.443	8.38528e-88
Cnbp	3.04784e-92	-0.503809	0.625	0.826	8.89786e-88
Pip5k1a	3.16836e-92	-0.586992	0.421	0.623	9.24971e-88
Map7d1	6.90497e-92	-0.539442	0.459	0.662	2.01584e-87
Wls	7.88991e-92	-0.512685	0.447	0.652	2.30338e-87
Fcer1g	7.97403e-92	2.43979	0.136	0.028	2.32794e-87
Ddx24	9.40743e-92	-0.596634	0.413	0.609	2.7464e-87
Cdh2	9.89351e-92	-1.22363	0.113	0.301	2.88831e-87
Hdac3	1.14562e-91	-0.705971	0.363	0.553	3.34452e-87
1810055G02Rik	1.18248e-91	-1.06469	0.255	0.435	3.45213e-87
Zfp706	1.68149e-91	-0.506188	0.457	0.683	4.90895e-87
Dclk1	1.85765e-91	1.73217	0.275	0.111	5.42323e-87
Tmed9	2.05725e-91	-0.506268	0.566	0.773	6.00592e-87
Chchd10	2.28425e-91	2.0935	0.14	0.03	6.66865e-87
Nsmf	2.41869e-91	-0.921768	0.324	0.508	7.06113e-87
Mettl9	3.80586e-91	-0.656844	0.396	0.595	1.11108e-86
Pmpca	3.95321e-91	-1.09959	0.28	0.467	1.1541e-86
Map1s	4.82601e-91	-0.948126	0.296	0.476	1.4089e-86
Kcnq1	5.06705e-91	2.28067	0.173	0.048	1.47928e-86
Ankrd50	5.16906e-91	-0.879839	0.329	0.522	1.50906e-86
Urah	5.51252e-91	2.02486	0.129	0.025	1.60933e-86
Kcnk1	5.97887e-91	2.20541	0.131	0.026	1.74547e-86
Cxcl2	6.36965e-91	3.19569	0.173	0.048	1.85956e-86
Tmprss4	7.917e-91	2.36182	0.118	0.02	2.31129e-86
Mex3a	8.54877e-91	-0.753443	0.322	0.523	2.49573e-86
Rere	8.90461e-91	-0.534547	0.473	0.687	2.59961e-86
Itgb2	9.62031e-91	3.24433	0.117	0.02	2.80855e-86
Acads	1.15116e-90	-0.756816	0.352	0.536	3.36068e-86
Tgfb1	1.1803e-90	-0.535384	0.455	0.659	3.44577e-86
St13	1.39989e-90	-0.402904	0.612	0.806	4.08683e-86
Tjp3	1.55323e-90	2.21112	0.154	0.038	4.5345e-86
Gm42906	1.84995e-90	-2.10886	0.148	0.326	5.40073e-86
ENSMUSG00000120319	2.25536e-90	-2.80407	0.091	0.259	6.58429e-86
Man1a2	2.46532e-90	-0.476222	0.457	0.657	7.19725e-86
Ehbp1l1	2.81305e-90	-0.67732	0.383	0.576	8.21243e-86
Cxcl17	3.5638e-90	2.02733	0.185	0.055	1.04041e-85
Fry	4.15376e-90	1.81026	0.24	0.09	1.21265e-85
Uqcrc2	4.48713e-90	1.54732	0.212	0.07	1.30997e-85
Sf3a1	5.47099e-90	-1.00233	0.329	0.507	1.5972e-85
Sirpa	5.91622e-90	2.69068	0.114	0.019	1.72718e-85
Ngf	8.67764e-90	-1.30374	0.14	0.332	2.53335e-85
Gorasp2	9.44058e-90	-0.62804	0.427	0.626	2.75608e-85
Rpl27	1.15158e-89	1.02781	0.662	0.608	3.36191e-85
Lilrb4a	1.28888e-89	3.37867	0.096	0.012	3.76276e-85
Mmp7	1.41202e-89	2.94557	0.173	0.049	4.12225e-85
Ptgs2	1.47181e-89	-1.03314	0.137	0.329	4.29679e-85
Mtch1	1.52622e-89	-0.499848	0.562	0.759	4.45565e-85
Selp	1.92848e-89	-0.986392	0.039	0.203	5.63001e-85
Rela	2.28464e-89	-0.668601	0.409	0.593	6.66977e-85
Traf4	2.30043e-89	-0.808402	0.34	0.544	6.71587e-85
Cd300lf	2.43433e-89	4.19747	0.084	0.008	7.10679e-85
Amotl1	2.59245e-89	-0.601499	0.338	0.545	7.56839e-85
Styk1	3.33894e-89	-1.15829	0.249	0.439	9.74771e-85
Map7	4.49512e-89	1.97956	0.191	0.059	1.31231e-84
Ecscr	5.14248e-89	1.29713	0.259	0.098	1.5013e-84
Ftl1	5.29084e-89	0.865338	0.715	0.675	1.54461e-84
Hcls1	6.53711e-89	2.89966	0.124	0.024	1.90844e-84
Ogfr	6.99174e-89	-0.774741	0.341	0.518	2.04117e-84
Cct4	8.11838e-89	-0.512624	0.541	0.733	2.37008e-84
Tbx15	8.90947e-89	-2.01808	0.089	0.261	2.60103e-84
Cldn7	1.0282e-88	1.64751	0.204	0.066	3.00173e-84
Wipi2	1.28684e-88	-0.572674	0.44	0.627	3.75681e-84
Cytip	1.39119e-88	3.02814	0.109	0.017	4.06144e-84
Zfpm2	1.43161e-88	-0.926898	0.195	0.391	4.17944e-84
Abcb1a	1.48264e-88	-0.9309	0.259	0.461	4.32843e-84
Col5a1	1.65042e-88	-0.52019	0.227	0.432	4.81825e-84
Ctxn1	1.96665e-88	-0.61402	0.342	0.56	5.74143e-84
Elk3	1.97906e-88	-0.305817	0.512	0.725	5.77767e-84
Shox2	2.11479e-88	-2.60089	0.04	0.193	6.17391e-84
Polr2d	2.29507e-88	-1.20382	0.269	0.444	6.70022e-84
Psmg4	2.5548e-88	-0.816087	0.335	0.525	7.45849e-84
Papss1	2.77434e-88	-0.607851	0.358	0.541	8.09942e-84
Zranb2	3.06816e-88	-0.607283	0.365	0.555	8.95717e-84
mt-Cytb	5.11264e-88	0.558392	0.955	0.953	1.49258e-83
Parva	5.71536e-88	-0.470753	0.453	0.654	1.66854e-83
Map2k2	8.18886e-88	-0.507483	0.537	0.723	2.39066e-83
Ascc2	1.11932e-87	-0.894126	0.303	0.483	3.26775e-83
Kif12	1.11948e-87	2.43183	0.116	0.021	3.2682e-83
Sh3bgrl	1.17182e-87	-0.383469	0.503	0.704	3.42101e-83
Rasa1	1.23664e-87	-0.770784	0.364	0.547	3.61025e-83
Ehd2	1.36513e-87	-0.320078	0.337	0.553	3.98537e-83
Ccdc88a	1.39241e-87	-0.867325	0.306	0.502	4.06501e-83
Csf2ra	1.71765e-87	2.83197	0.11	0.018	5.01449e-83
Sh3rf1	1.76418e-87	-0.475745	0.413	0.644	5.15036e-83
Tmem132c	1.97505e-87	-1.94696	0.092	0.263	5.76597e-83
Huwe1	2.1452e-87	-0.347513	0.528	0.72	6.26271e-83
Mrpl28	2.34532e-87	-0.658501	0.4	0.595	6.84694e-83
Rab32	2.41769e-87	2.5106	0.097	0.013	7.05819e-83
Stx3	3.10159e-87	1.41029	0.248	0.093	9.05477e-83
Cog4	3.31269e-87	-0.776097	0.361	0.543	9.67107e-83
Nck2	5.34213e-87	-1.01016	0.344	0.538	1.55958e-82
Fndc3b	5.36954e-87	-0.610005	0.595	0.809	1.56758e-82
Aldh1l1	5.76396e-87	-1.31855	0.173	0.357	1.68273e-82
Lmo4	6.30463e-87	-0.530345	0.511	0.705	1.84057e-82
Acin1	7.34291e-87	-0.427285	0.555	0.757	2.14369e-82
Ly6a	9.56619e-87	1.29299	0.57	0.417	2.79275e-82
Tgfa	1.15081e-86	-0.982334	0.263	0.447	3.35966e-82
Dok1	1.17692e-86	-1.05412	0.256	0.443	3.43589e-82
Phactr2	1.18532e-86	1.96531	0.171	0.048	3.46041e-82
Nol12	1.83967e-86	-0.850188	0.323	0.505	5.37075e-82
Ube2e3	2.18756e-86	-0.723754	0.372	0.558	6.38636e-82
Fam102b	2.65234e-86	-1.36828	0.222	0.4	7.74325e-82
Slc25a1	2.68148e-86	-0.630802	0.383	0.587	7.82833e-82
Zbtb4	2.74817e-86	-0.928358	0.302	0.486	8.02302e-82
Fgr	2.85601e-86	3.4971	0.11	0.018	8.33782e-82
Sil1	2.87932e-86	-0.766092	0.343	0.525	8.40589e-82
B4galt6	3.28335e-86	-0.44663	0.402	0.612	9.58541e-82
Hspa4l	3.79386e-86	-0.848611	0.318	0.504	1.10758e-81
Rpl7a	4.02977e-86	1.03898	0.664	0.61	1.17645e-81
Gdi2	5.152e-86	-0.405653	0.605	0.781	1.50408e-81
Rps17	6.19001e-86	1.04306	0.648	0.6	1.80711e-81
Ltf	6.60369e-86	1.68238	0.186	0.058	1.92788e-81
Ube2e2	8.35836e-86	-0.740342	0.335	0.529	2.44014e-81
Chil3	8.54843e-86	4.80602	0.073	0.005	2.49563e-81
Pacs1	1.01483e-85	-0.548097	0.376	0.568	2.96271e-81
Mylip	1.20198e-85	2.56754	0.138	0.032	3.50907e-81
Samd5	1.30085e-85	-0.943798	0.283	0.48	3.79771e-81
Chic1	1.64602e-85	-3.02611	0.09	0.252	4.8054e-81
Wbp1l	2.14417e-85	-0.569957	0.413	0.61	6.25968e-81
Txn2	2.49593e-85	-0.578978	0.457	0.645	7.28661e-81
Timp3	2.62932e-85	2.56677	0.164	0.046	7.67602e-81
Brip1os	2.92693e-85	-0.980207	0.314	0.486	8.54489e-81
Rps29	3.84367e-85	0.734106	0.776	0.786	1.12212e-80
Elovl6	4.31212e-85	-0.907229	0.284	0.47	1.25888e-80
Pfn1	5.39308e-85	-0.450573	0.821	0.91	1.57445e-80
Lrrc8c	5.40538e-85	-0.617093	0.361	0.56	1.57805e-80
Abcc3	5.53616e-85	1.23961	0.235	0.086	1.61623e-80
Olfm4	5.76808e-85	4.77366	0.081	0.007	1.68393e-80
Phf20	5.98787e-85	-0.736113	0.361	0.544	1.7481e-80
Srsf11	6.01484e-85	-0.431529	0.595	0.8	1.75597e-80
Map1lc3b	6.62096e-85	-0.534666	0.512	0.702	1.93292e-80
Dnmt1	6.66461e-85	-0.864314	0.328	0.515	1.94567e-80
Proser2	8.26209e-85	1.92624	0.18	0.054	2.41203e-80
Anapc7	8.32178e-85	-0.843285	0.328	0.507	2.42946e-80
Fcgr2b	8.88293e-85	2.9343	0.114	0.021	2.59328e-80
Trerf1	1.03822e-84	-0.541246	0.334	0.528	3.03098e-80
Agfg2	1.04462e-84	-0.818026	0.317	0.5	3.04968e-80
Tnip3	1.45913e-84	1.83529	0.169	0.048	4.25978e-80
Gm9844	1.59283e-84	0.832085	0.467	0.292	4.65011e-80
Tmc4	2.86411e-84	1.86671	0.19	0.062	8.36148e-80
Il34	3.03067e-84	-0.530312	0.372	0.582	8.84775e-80
Afdn	5.33118e-84	-0.412981	0.452	0.678	1.55638e-79
Rpl34	5.73407e-84	0.899868	0.723	0.703	1.67401e-79
Syngr2	6.35877e-84	-0.477598	0.538	0.738	1.85638e-79
Angptl2	6.78886e-84	-1.44117	0.11	0.284	1.98194e-79
Kpna4	7.661e-84	-0.425964	0.512	0.7	2.23655e-79
Igsf8	8.02309e-84	-0.519764	0.39	0.582	2.34226e-79
Glmp	8.2341e-84	-0.714476	0.396	0.576	2.40386e-79
Taf6l	8.72006e-84	-1.55084	0.209	0.376	2.54573e-79
Bak1	9.48111e-84	-0.629698	0.4	0.585	2.76791e-79
Map1lc3a	1.08206e-83	-0.560051	0.375	0.567	3.15896e-79
Pak1	1.32642e-83	-0.639839	0.339	0.533	3.87236e-79
Hspa1a	1.8687e-83	1.66646	0.337	0.167	5.45547e-79
Ddx56	1.93517e-83	-1.00074	0.299	0.469	5.64954e-79
Thra	2.2334e-83	-0.764705	0.281	0.463	6.52019e-79
Clcn5	2.37589e-83	-1.0224	0.28	0.455	6.93617e-79
Cldn3	2.60952e-83	1.79325	0.153	0.04	7.61823e-79
Prrc2b	2.67244e-83	-0.470305	0.428	0.62	7.80192e-79
Plac9	2.6823e-83	1.78758	0.168	0.048	7.83069e-79
Smyd2	3.04988e-83	-0.68341	0.322	0.506	8.90382e-79
Sla	4.52401e-83	3.74874	0.083	0.009	1.32074e-78
Tpt1	4.6889e-83	0.873168	0.703	0.719	1.36888e-78
Cc2d1a	5.43973e-83	-1.11244	0.273	0.445	1.58808e-78
Fnbp1l	8.58706e-83	-0.465033	0.404	0.616	2.50691e-78
Nxn	9.73268e-83	-0.744681	0.323	0.511	2.84136e-78
Drg1	1.06617e-82	-0.45821	0.407	0.597	3.11258e-78
Scyl1	1.21672e-82	-0.865282	0.318	0.489	3.55209e-78
Eif5b	1.30349e-82	-0.301344	0.632	0.822	3.8054e-78
Gmfg	1.44102e-82	2.49275	0.114	0.022	4.2069e-78
Mrpl15	1.54713e-82	-0.544763	0.399	0.595	4.51669e-78
Tmem164	1.7431e-82	-0.482165	0.389	0.582	5.0888e-78
Trim35	1.89746e-82	-0.746092	0.331	0.512	5.53945e-78
Mecp2	1.98205e-82	-0.85397	0.315	0.496	5.7864e-78
Rpl32	2.18308e-82	0.753327	0.818	0.88	6.37328e-78
S100a10	2.82991e-82	-0.512122	0.749	0.883	8.26163e-78
Matr3	3.9419e-82	-0.393008	0.488	0.675	1.1508e-77
Pag1	5.22212e-82	3.07634	0.1	0.016	1.52454e-77
Fes	5.3018e-82	2.34758	0.187	0.061	1.54781e-77
Hypk	6.02096e-82	-0.522134	0.518	0.728	1.75776e-77
Timm17b	6.19344e-82	-0.783388	0.334	0.513	1.80811e-77
Ar	6.39581e-82	-1.65502	0.086	0.251	1.86719e-77
Glis3	7.22175e-82	-0.478848	0.442	0.693	2.10832e-77
Sugp2	7.88687e-82	-1.12319	0.264	0.432	2.30249e-77
Dock10	8.39584e-82	3.02291	0.152	0.042	2.45108e-77
Synj2	1.0525e-81	-0.942272	0.311	0.489	3.07267e-77
Rab1b	1.08086e-81	-0.469862	0.459	0.648	3.15546e-77
Cblc	1.10757e-81	1.76586	0.262	0.111	3.23345e-77
Mboat1	2.7627e-81	-0.54608	0.394	0.61	8.06542e-77
Rgs2	3.14688e-81	1.82422	0.239	0.097	9.187e-77
Kctd20	3.57735e-81	-0.894117	0.3	0.471	1.04437e-76
Baiap2l1	4.33772e-81	-0.568908	0.352	0.563	1.26635e-76
Plac8	5.11239e-81	-0.420226	0.634	0.866	1.49251e-76
Palm	5.1976e-81	-0.496652	0.23	0.406	1.51739e-76
Ppp1r1b	5.27901e-81	2.14827	0.119	0.024	1.54115e-76
Gripap1	5.89522e-81	-0.750794	0.32	0.498	1.72105e-76
Gldc	6.24401e-81	-0.667774	0.319	0.521	1.82288e-76
Ppia	7.48706e-81	1.09662	0.444	0.273	2.18577e-76
Prkcsh	7.92195e-81	-0.394346	0.496	0.702	2.31273e-76
Il1rn	8.49268e-81	1.50988	0.28	0.121	2.47935e-76
Rps27	1.13131e-80	0.670451	0.789	0.81	3.30273e-76
Hsph1	1.29001e-80	-0.5134	0.425	0.621	3.76604e-76
Pde4a	1.44403e-80	-1.15459	0.214	0.386	4.21569e-76
Il1r2	1.66462e-80	3.4443	0.113	0.022	4.8597e-76
Slc25a39	1.66676e-80	-0.402217	0.471	0.669	4.86594e-76
Ubxn4	1.72952e-80	-0.393599	0.517	0.698	5.04917e-76
Rps18-ps5	1.78168e-80	0.974276	0.284	0.122	5.20144e-76
Carhsp1	1.85857e-80	-0.657776	0.371	0.547	5.4259e-76
Usp14	1.85899e-80	-0.713432	0.372	0.546	5.42714e-76
Cep170	1.91273e-80	-0.916423	0.282	0.457	5.58404e-76
Ctbp1	1.97965e-80	-0.428806	0.511	0.699	5.77939e-76
Net1	1.98784e-80	-0.265732	0.387	0.607	5.80329e-76
Csde1	2.10588e-80	-0.34749	0.588	0.768	6.14792e-76
Srek1ip1	2.19568e-80	-0.655354	0.336	0.519	6.41008e-76
Cox8a	2.46764e-80	1.10503	0.512	0.371	7.20402e-76
Ssr3	2.75176e-80	-0.398534	0.567	0.759	8.03348e-76
Epas1	2.92804e-80	1.78104	0.204	0.071	8.54813e-76
Arfgap1	4.42446e-80	-0.853754	0.343	0.51	1.29168e-75
Atp5j	4.80054e-80	1.0943	0.398	0.231	1.40147e-75
Rab11b	5.03536e-80	-0.563993	0.405	0.591	1.47002e-75
Tecr	5.05045e-80	-0.421041	0.524	0.731	1.47443e-75
Stox2	5.69121e-80	2.97229	0.145	0.039	1.66149e-75
Lsm14b	6.11022e-80	-0.819835	0.318	0.482	1.78382e-75
Tm9sf3	7.05491e-80	-0.369176	0.595	0.784	2.05961e-75
Mir142hg	7.26933e-80	2.97124	0.121	0.026	2.12221e-75
Calm2	7.31193e-80	-0.292839	0.667	0.848	2.13464e-75
Trpm6	8.47127e-80	-1.44674	0.186	0.36	2.4731e-75
Pdx1	1.29077e-79	-0.870842	0.265	0.45	3.76826e-75
Atxn1	1.53258e-79	-0.348681	0.431	0.642	4.47422e-75
Nfkbia	1.58283e-79	1.96309	0.532	0.388	4.62091e-75
Rpl18	1.62512e-79	0.701323	0.774	0.837	4.74438e-75
Twist2	1.69927e-79	-1.63963	0.149	0.315	4.96086e-75
Phldb2	2.35407e-79	-0.434425	0.43	0.651	6.87246e-75
Bst2	2.55745e-79	1.34275	0.349	0.178	7.46621e-75
Ubl5	2.7976e-79	-0.414535	0.7	0.853	8.16733e-75
Arhgap35	2.90324e-79	-0.738651	0.353	0.536	8.47571e-75
Atad1	3.40868e-79	-0.705639	0.361	0.54	9.95129e-75
Fos	3.49752e-79	1.8358	0.473	0.31	1.02107e-74
Timm50	3.71784e-79	-0.789317	0.339	0.515	1.08539e-74
Rpn2	3.79818e-79	-0.390599	0.615	0.789	1.10884e-74
Copg1	4.46771e-79	-0.481164	0.472	0.669	1.3043e-74
Gstt1	5.70133e-79	1.87643	0.194	0.066	1.66445e-74
Inpp4b	7.00331e-79	-0.471009	0.274	0.465	2.04455e-74
Sf3b4	7.85228e-79	-0.546292	0.331	0.503	2.29239e-74
Fam3d	8.0478e-79	2.22975	0.156	0.045	2.34947e-74
Chst12	8.68395e-79	-1.05726	0.23	0.401	2.53519e-74
Uqcc2	8.83762e-79	-0.434364	0.502	0.72	2.58006e-74
S100a13	8.86217e-79	-0.503264	0.47	0.648	2.58722e-74
Eif1ax	9.48216e-79	-0.456898	0.451	0.649	2.76822e-74
Gm5577	1.06943e-78	-1.7663	0.162	0.326	3.12208e-74
Pawr	1.18e-78	1.73849	0.197	0.067	3.44488e-74
Mafb	1.3146e-78	3.45091	0.097	0.015	3.83784e-74
Xist	1.34291e-78	2.69294	0.125	0.029	3.92049e-74
Idh3g	1.6305e-78	-0.471771	0.444	0.631	4.76007e-74
Tpm3-rs7	1.69717e-78	-0.807868	0.291	0.459	4.95472e-74
Castor2	2.43093e-78	-1.00114	0.212	0.386	7.09685e-74
Zfp704	2.85353e-78	-0.932013	0.247	0.428	8.3306e-74
Lsm2	2.97065e-78	-0.649193	0.372	0.56	8.67251e-74
Hsd17b10	3.23339e-78	-0.532848	0.405	0.588	9.43955e-74
Dnajb1	3.26992e-78	-0.399336	0.404	0.59	9.5462e-74
Elf3	3.4096e-78	1.73313	0.316	0.159	9.954e-74
Gas2l1	3.59881e-78	-0.700329	0.328	0.499	1.05064e-73
Vat1	4.10204e-78	-0.475926	0.459	0.66	1.19755e-73
Ube2l3	4.24994e-78	-0.562519	0.436	0.62	1.24073e-73
Supt5	4.34317e-78	-0.508513	0.442	0.618	1.26795e-73
Ms4a6d	4.87633e-78	2.76098	0.091	0.013	1.4236e-73
Dusp9	5.94683e-78	-1.97925	0.129	0.291	1.73612e-73
Cfi	6.33815e-78	1.7704	0.28	0.128	1.85036e-73
Tex261	6.629e-78	-0.551796	0.42	0.616	1.93527e-73
Slc35b2	6.62976e-78	-0.882492	0.336	0.5	1.93549e-73
Npdc1	6.92189e-78	-0.376075	0.456	0.663	2.02078e-73
Slco4a1	7.18533e-78	-1.48161	0.181	0.354	2.09769e-73
Terf2	8.62e-78	-0.803029	0.302	0.468	2.51652e-73
Kat7	1.03125e-77	-0.732889	0.316	0.48	3.01064e-73
Slc12a4	1.12761e-77	-0.929744	0.311	0.479	3.29194e-73
Rps3a1	1.47421e-77	0.912279	0.673	0.636	4.30382e-73
Pigq	1.52831e-77	-0.916115	0.303	0.468	4.46174e-73
Mrpl11	3.14906e-77	-0.708909	0.356	0.536	9.19338e-73
Phlda2	3.73441e-77	2.04427	0.124	0.028	1.09022e-72
Dram2	4.16802e-77	-0.739636	0.355	0.526	1.21681e-72
Clec4d	4.28608e-77	3.4001	0.075	0.007	1.25128e-72
Lpcat1	5.09801e-77	-1.00104	0.242	0.412	1.48831e-72
Pvt1	5.83879e-77	-0.604694	0.237	0.416	1.70458e-72
Katnal1	6.30517e-77	-1.23336	0.175	0.339	1.84073e-72
Txnrd1	9.13017e-77	-0.42079	0.439	0.624	2.66546e-72
Rgl1	1.078e-76	-1.11446	0.204	0.379	3.14712e-72
Asah1	1.27406e-76	-0.350978	0.522	0.714	3.71948e-72
Gpx4	1.30541e-76	1.10682	0.414	0.247	3.81102e-72
Wdr33	1.51406e-76	-0.492394	0.418	0.597	4.42014e-72
Tap1	1.7356e-76	2.5088	0.097	0.016	5.06691e-72
Smpdl3a	1.94139e-76	2.88753	0.111	0.022	5.6677e-72
Ift46	1.9808e-76	-0.846813	0.332	0.501	5.78274e-72
Pygl	2.19441e-76	2.96617	0.099	0.017	6.40636e-72
Ctbp2	2.48023e-76	-0.704608	0.381	0.557	7.24077e-72
Zfp687	2.8332e-76	-1.32673	0.207	0.367	8.27124e-72
Nifk	2.93935e-76	-0.910432	0.298	0.464	8.58113e-72
Kmt2a	3.63081e-76	-0.548039	0.421	0.608	1.05998e-71
Tm4sf4	4.38421e-76	-0.545266	0.462	0.692	1.27993e-71
Gatad2b	5.56711e-76	-0.526009	0.414	0.598	1.62526e-71
Rps6ka1	6.32098e-76	1.27983	0.265	0.114	1.84535e-71
Ppm1g	6.41934e-76	-0.526097	0.446	0.627	1.87406e-71
Trpv4	8.09382e-76	1.74039	0.115	0.024	2.36291e-71
Lypd8l	8.28382e-76	2.49083	0.119	0.027	2.41838e-71
Wdr12	8.68449e-76	-0.952647	0.266	0.433	2.53535e-71
Gars	8.96469e-76	-0.483778	0.46	0.653	2.61715e-71
Larp4b	1.20974e-75	-0.384334	0.493	0.694	3.53171e-71
Vsir	1.315e-75	3.06862	0.104	0.02	3.83902e-71
Las1l	1.31842e-75	-0.358979	0.458	0.647	3.849e-71
Lonp1	1.46515e-75	-0.538646	0.403	0.582	4.27737e-71
Arl3	2.12368e-75	-0.581039	0.397	0.577	6.19986e-71
Snx20	2.39624e-75	3.70877	0.066	0.005	6.9956e-71
Sftpd	3.24495e-75	3.61912	0.085	0.011	9.4733e-71
Il4ra	3.34881e-75	-0.360451	0.439	0.633	9.77653e-71
Mrtfa	3.42413e-75	-0.471152	0.397	0.582	9.99639e-71
Dap	5.55471e-75	-0.402279	0.521	0.731	1.62164e-70
Frmd8	8.4887e-75	-0.628361	0.364	0.529	2.47819e-70
Rbm25	8.50709e-75	-0.33809	0.651	0.847	2.48356e-70
Sfxn1	8.58266e-75	-0.537102	0.396	0.583	2.50562e-70
Gfod1	9.21856e-75	-0.923779	0.211	0.382	2.69127e-70
Rps5	1.01778e-74	0.604741	0.849	0.897	2.9713e-70
Nans	1.13915e-74	-0.702873	0.374	0.549	3.32565e-70
Fhod3	1.20611e-74	-1.37209	0.154	0.317	3.52113e-70
G3bp2	1.25503e-74	-0.461742	0.455	0.651	3.66394e-70
Rbms2	1.45124e-74	-0.873145	0.302	0.467	4.23675e-70
Spred2	1.47365e-74	-0.841958	0.33	0.501	4.30217e-70
Sccpdh	1.9681e-74	-1.09389	0.246	0.408	5.74566e-70
Senp3	1.96967e-74	-0.66274	0.319	0.482	5.75024e-70
Ddost	2.39455e-74	-0.342149	0.535	0.72	6.99065e-70
Spr	2.44877e-74	-0.602336	0.377	0.567	7.14893e-70
Serpinb6b	3.55876e-74	-0.472545	0.362	0.565	1.03894e-69
Ccr1	3.82634e-74	3.54466	0.075	0.008	1.11706e-69
Slc7a6	4.03019e-74	-0.620677	0.363	0.545	1.17657e-69
Psmd3	4.26307e-74	-0.450923	0.466	0.657	1.24456e-69
Thoc2	4.2943e-74	-0.373289	0.472	0.669	1.25368e-69
Trmt112	4.38725e-74	1.04113	0.201	0.073	1.28081e-69
Eps8l2	4.84956e-74	1.7499	0.224	0.088	1.41578e-69
Bcas2	4.93431e-74	-0.576541	0.381	0.563	1.44052e-69
Ctnnd1	5.14878e-74	-0.261947	0.462	0.676	1.50313e-69
Ryr3	7.41109e-74	-0.717704	0.334	0.501	2.16359e-69
Rac3	7.44864e-74	2.1271	0.186	0.065	2.17456e-69
Atp5l	9.24497e-74	1.06326	0.434	0.272	2.69898e-69
Nrbp2	1.42328e-73	3.08073	0.1	0.018	4.15511e-69
Nfix	1.48034e-73	-0.399116	0.412	0.593	4.32172e-69
Tns1	1.55978e-73	1.96637	0.27	0.126	4.55361e-69
Pdzk1ip1	1.83695e-73	1.72549	0.148	0.043	5.3628e-69
Lypla2	1.97346e-73	-0.629839	0.37	0.537	5.76133e-69
Zfp52	1.99745e-73	-0.990103	0.257	0.417	5.83136e-69
Abl2	2.2259e-73	-0.764587	0.35	0.526	6.4983e-69
Ptk2b	2.34602e-73	-0.894094	0.318	0.495	6.84896e-69
Slc48a1	2.36766e-73	-0.939451	0.268	0.426	6.91216e-69
Drosha	2.43288e-73	-0.632107	0.335	0.498	7.10254e-69
Grina	2.65424e-73	-0.177938	0.477	0.656	7.74878e-69
Csnk1e	2.98131e-73	-0.490771	0.403	0.578	8.70365e-69
Gstp1	3.34118e-73	1.36304	0.242	0.101	9.75424e-69
Tnks2	5.01136e-73	-0.463161	0.46	0.655	1.46302e-68
Dnaaf9	5.44668e-73	-0.565743	0.401	0.584	1.5901e-68
Ash1l	7.44891e-73	-0.439286	0.478	0.679	2.17464e-68
Aifm1	8.72592e-73	-0.700829	0.299	0.466	2.54745e-68
Srp72	9.85137e-73	-0.393262	0.477	0.659	2.87601e-68
Slfn2	1.01094e-72	-0.345975	0.352	0.551	2.95135e-68
Hnrnpu	1.13113e-72	-0.361984	0.696	0.845	3.30221e-68
Stag2	1.3351e-72	-0.532204	0.41	0.587	3.89768e-68
Tomm5	1.50366e-72	1.3215	0.21	0.08	4.38979e-68
Cdc42ep2	1.62282e-72	-0.97503	0.277	0.444	4.73765e-68
Gigyf1	1.84528e-72	-0.636749	0.366	0.538	5.3871e-68
Atl3	1.85746e-72	-0.436672	0.416	0.603	5.42267e-68
Ganab	1.8793e-72	-0.405096	0.509	0.678	5.48644e-68
Cdk4	1.88994e-72	-0.394477	0.49	0.693	5.51749e-68
Arhgdib	1.94169e-72	2.55274	0.137	0.038	5.66858e-68
Tns4	2.07977e-72	-0.977765	0.205	0.385	6.07169e-68
Plxna1	2.45575e-72	-1.00568	0.281	0.444	7.16931e-68
Pdia4	2.46754e-72	-0.415093	0.512	0.706	7.20374e-68
Ift22	3.131e-72	-1.11655	0.241	0.396	9.14064e-68
Leprotl1	3.56554e-72	-0.535296	0.384	0.563	1.04092e-67
Plpp3	3.57353e-72	-0.76148	0.316	0.497	1.04326e-67
Taf15	4.51709e-72	-0.580705	0.433	0.619	1.31872e-67
Nbea	4.57806e-72	-0.767381	0.311	0.488	1.33652e-67
Tecpr1	5.01804e-72	-0.571479	0.376	0.551	1.46497e-67
Bhlhe40	5.63713e-72	1.38789	0.448	0.286	1.6457e-67
Arf3	5.82681e-72	-0.685203	0.36	0.527	1.70108e-67
Osbpl6	6.22416e-72	-1.88259	0.158	0.31	1.81708e-67
Sms	9.382e-72	-0.936802	0.256	0.421	2.73898e-67
Plekho1	9.66121e-72	-0.518654	0.212	0.395	2.82049e-67
Sh3kbp1	1.28009e-71	-0.446984	0.387	0.567	3.7371e-67
Patj	1.44988e-71	1.33212	0.293	0.138	4.23278e-67
Tkfc	1.56283e-71	-1.23512	0.211	0.364	4.56252e-67
Acvr1	1.57327e-71	-0.674269	0.35	0.53	4.59301e-67
Mpeg1	2.08479e-71	2.61711	0.085	0.013	6.08632e-67
Ssr2	2.36681e-71	-0.355029	0.53	0.718	6.90967e-67
Ddx6	2.60643e-71	-0.392584	0.539	0.73	7.60923e-67
Snx17	3.21637e-71	-0.596897	0.41	0.573	9.38986e-67
Gnai3	3.4061e-71	-0.320043	0.475	0.663	9.94377e-67
Akt1	3.76846e-71	-0.433953	0.546	0.717	1.10017e-66
Myo1b	3.82385e-71	-0.332512	0.398	0.591	1.11633e-66
Sp100	4.02419e-71	2.87765	0.096	0.018	1.17482e-66
Lims1	4.36203e-71	-0.471077	0.416	0.608	1.27345e-66
Emc1	5.95366e-71	-0.810333	0.288	0.449	1.73811e-66
Spock3	6.28193e-71	2.25783	0.143	0.041	1.83395e-66
Rbp1	7.83567e-71	1.31628	0.26	0.116	2.28754e-66
Septin7	9.59591e-71	-0.332049	0.562	0.749	2.80143e-66
Git1	9.8488e-71	-0.441586	0.383	0.553	2.87526e-66
Ass1	9.90898e-71	1.85626	0.122	0.03	2.89283e-66
Kif3a	1.04897e-70	-0.631348	0.322	0.488	3.06236e-66
Chka	1.09835e-70	-0.112355	0.539	0.736	3.20652e-66
Ing2	1.16587e-70	-0.747213	0.328	0.49	3.40363e-66
Ubxn8	1.19043e-70	-0.368761	0.494	0.673	3.47535e-66
En1	1.23044e-70	-1.89966	0.104	0.252	3.59216e-66
Pla2g4a	1.26841e-70	-0.528568	0.281	0.453	3.70301e-66
Txndc5	1.65604e-70	-0.478131	0.448	0.63	4.83463e-66
Palld	1.73608e-70	1.40088	0.331	0.168	5.06833e-66
Ndufaf2	1.85591e-70	-0.778921	0.321	0.486	5.41814e-66
3110039M20Rik	1.94062e-70	-0.786081	0.267	0.445	5.66545e-66
Wfdc18	1.96586e-70	2.85064	0.099	0.019	5.73913e-66
C1qb	2.17901e-70	2.11971	0.089	0.015	6.3614e-66
Cep20	2.2408e-70	-0.836008	0.294	0.452	6.54179e-66
Il12rb1	2.57358e-70	-1.6657	0.095	0.246	7.51332e-66
Cops4	2.92911e-70	-0.665733	0.36	0.526	8.55125e-66
Ndufv3	3.11484e-70	-0.401725	0.513	0.707	9.09347e-66
S100a8	3.51356e-70	2.80495	0.093	0.017	1.02575e-65
Hsd17b4	3.83324e-70	-0.57084	0.374	0.532	1.11908e-65
Ltb	4.13136e-70	1.92013	0.099	0.019	1.20611e-65
Keap1	5.28925e-70	-0.599066	0.367	0.535	1.54414e-65
Btc	5.44426e-70	-1.22826	0.17	0.327	1.5894e-65
Pogk	7.11682e-70	-1.23338	0.194	0.349	2.07768e-65
Gys1	8.82266e-70	-0.514984	0.36	0.532	2.57569e-65
Niban1	8.99259e-70	1.14275	0.385	0.216	2.6253e-65
Il1b	9.46395e-70	3.747	0.088	0.014	2.76291e-65
Cd276	1.01426e-69	-0.774599	0.266	0.429	2.96102e-65
Trim28	1.02488e-69	-0.424189	0.506	0.704	2.99204e-65
Bphl	1.1478e-69	-1.08489	0.236	0.393	3.3509e-65
Cox7a2l	1.36721e-69	-0.397729	0.594	0.776	3.99144e-65
Ttc17	1.39307e-69	-0.88638	0.298	0.455	4.06694e-65
Mbtps1	1.9668e-69	-0.536171	0.39	0.563	5.74188e-65
Zfp827	2.08038e-69	-1.14889	0.245	0.401	6.07348e-65
Ubqln1	2.60114e-69	-0.532182	0.4	0.567	7.59377e-65
Ankhd1	2.62004e-69	-0.294051	0.501	0.687	7.64893e-65
Rpl30	2.94315e-69	0.88922	0.684	0.703	8.59223e-65
Hmgn1	3.18631e-69	-0.386801	0.536	0.747	9.30212e-65
Timm8b	3.9987e-69	1.08732	0.292	0.143	1.16738e-64
Ikzf1	4.3843e-69	3.10485	0.095	0.018	1.27995e-64
Klf4	4.48935e-69	2.197	0.268	0.127	1.31062e-64
Marveld1	5.37732e-69	-0.805926	0.263	0.424	1.56985e-64
Llgl2	5.40304e-69	1.55854	0.201	0.077	1.57736e-64
Cdc16	5.65212e-69	-0.598079	0.351	0.514	1.65008e-64
Anp32e	5.87816e-69	-0.491981	0.428	0.605	1.71607e-64
H2az2	5.9724e-69	-0.450819	0.491	0.672	1.74358e-64
Smim3	6.3738e-69	-0.829597	0.262	0.425	1.86077e-64
Slc43a2	6.46031e-69	-0.685473	0.268	0.439	1.88602e-64
Ncf4	9.52766e-69	3.10481	0.069	0.007	2.78151e-64
Sptssa	9.91443e-69	-0.522655	0.392	0.566	2.89442e-64
Rhod	1.08427e-68	-1.11528	0.229	0.381	3.16543e-64
Creld1	1.09824e-68	-0.715252	0.285	0.446	3.2062e-64
Ddx42	1.55126e-68	-0.407182	0.429	0.597	4.52875e-64
P4ha1	1.56963e-68	-0.456557	0.351	0.522	4.58238e-64
Rpl18a	1.67422e-68	0.776335	0.746	0.78	4.88772e-64
Bspry	2.00954e-68	2.33519	0.096	0.018	5.86664e-64
Grk6	2.03781e-68	-0.772355	0.317	0.479	5.94919e-64
Casp3	2.09456e-68	-0.51238	0.391	0.584	6.11487e-64
Naa38	2.19983e-68	1.48615	0.3	0.154	6.42219e-64
Zzz3	2.20503e-68	-0.622403	0.336	0.492	6.43735e-64
Avil	2.36452e-68	2.30862	0.166	0.056	6.90297e-64
Dbnl	2.62066e-68	-0.522189	0.411	0.58	7.65075e-64
Tra2a	2.73754e-68	-0.399924	0.467	0.657	7.99197e-64
Puf60	2.84052e-68	-0.384007	0.466	0.649	8.2926e-64
Ints6l	2.85876e-68	3.37846	0.089	0.015	8.34585e-64
Ptma	3.0853e-68	-0.335124	0.666	0.844	9.00723e-64
Oga	3.29169e-68	-0.398661	0.475	0.654	9.60975e-64
Tnks1bp1	4.09332e-68	-0.809496	0.33	0.482	1.195e-63
Hnrnpa0	4.12589e-68	-0.366938	0.635	0.799	1.20451e-63
ENSMUSG00000119972	4.91356e-68	-2.62788	0.083	0.222	1.43447e-63
Mcf2l	5.13915e-68	2.64408	0.116	0.028	1.50032e-63
Snrpd3	5.75469e-68	-0.415415	0.543	0.728	1.68002e-63
Trappc5	5.82609e-68	-0.649236	0.357	0.525	1.70087e-63
Rpl27a	7.07549e-68	0.895389	0.65	0.644	2.06562e-63
Rrn3	7.47861e-68	-0.65383	0.316	0.475	2.1833e-63
Itgb1	7.71013e-68	-0.305048	0.699	0.873	2.2509e-63
Prex1	9.27351e-68	2.57346	0.111	0.026	2.70731e-63
Rps7	9.42115e-68	0.865443	0.682	0.677	2.75041e-63
Otulin	1.15106e-67	-0.718008	0.306	0.46	3.36041e-63
Dph5	1.2274e-67	-1.01162	0.255	0.408	3.58329e-63
mt-Nd2	1.83333e-67	0.487067	0.847	0.856	5.35222e-63
Nagk	2.32706e-67	-0.859275	0.341	0.504	6.79361e-63
Sec24b	2.3588e-67	-0.573468	0.396	0.555	6.88627e-63
Actr10	3.1817e-67	-0.441562	0.411	0.582	9.28867e-63
Mark2	3.20534e-67	-0.401454	0.467	0.652	9.35768e-63
Rp9	4.12615e-67	-0.405995	0.488	0.687	1.20459e-62
Megf8	4.52837e-67	-0.741226	0.299	0.454	1.32201e-62
Rreb1	4.90546e-67	-0.606832	0.372	0.546	1.4321e-62
Nrros	5.35333e-67	2.81581	0.099	0.02	1.56285e-62
Srrm2	5.42163e-67	-0.333587	0.59	0.792	1.58279e-62
Dhcr24	5.83941e-67	-0.633884	0.318	0.502	1.70476e-62
Mfsd1	6.08047e-67	1.36944	0.275	0.128	1.77513e-62
Mta1	6.43742e-67	-0.412217	0.413	0.58	1.87934e-62
Tent5a	6.85394e-67	2.65356	0.104	0.023	2.00094e-62
Msl3	7.36489e-67	-1.02297	0.273	0.425	2.15011e-62
Cldn4	8.06701e-67	1.50344	0.135	0.038	2.35508e-62
Tnfaip1	9.37476e-67	-0.391683	0.426	0.611	2.73687e-62
1110046J04Rik	9.7893e-67	-2.51445	0.065	0.198	2.85789e-62
Tmem161a	9.86735e-67	-0.755737	0.295	0.448	2.88067e-62
Upf3b	1.42197e-66	-0.491733	0.375	0.545	4.15131e-62
Rnasek	1.58445e-66	-0.339507	0.491	0.669	4.62565e-62
Pcyox1l	2.23985e-66	-1.33854	0.199	0.346	6.53902e-62
Nphs1	2.47927e-66	-0.294004	0.404	0.575	7.23799e-62
Yipf4	2.60068e-66	-0.534105	0.377	0.54	7.59241e-62
Babam1	2.89593e-66	-0.464176	0.423	0.589	8.45437e-62
Dnmt3a	3.19741e-66	-0.483884	0.359	0.536	9.33452e-62
Ttc28	3.2429e-66	-0.518235	0.303	0.473	9.46734e-62
Supt3	4.15149e-66	-0.882369	0.292	0.446	1.21199e-61
Wars	4.20822e-66	-0.359888	0.43	0.619	1.22855e-61
Pde4d	5.18283e-66	-0.386464	0.548	0.745	1.51308e-61
Celf1	6.12108e-66	-0.370317	0.483	0.679	1.78699e-61
Mdfic	6.28121e-66	2.4632	0.106	0.024	1.83374e-61
Foxg1	6.37956e-66	-0.603855	0.266	0.451	1.86245e-61
Kcnab2	7.371e-66	2.99833	0.091	0.017	2.15189e-61
H2bc4	8.58298e-66	-0.488565	0.425	0.606	2.50571e-61
Gngt2	1.06927e-65	2.22969	0.104	0.023	3.12162e-61
Slc50a1	1.28206e-65	-0.708968	0.331	0.486	3.74283e-61
Peak1	1.29271e-65	-0.392238	0.406	0.582	3.77393e-61
Rpl12	1.29667e-65	0.723896	0.74	0.765	3.78549e-61
Serpinb9	1.40675e-65	-0.444247	0.31	0.484	4.10688e-61
Plxna4	1.4213e-65	-0.959258	0.221	0.383	4.14933e-61
Chchd6	1.45725e-65	-0.948283	0.282	0.438	4.2543e-61
Galns	1.81403e-65	-0.840264	0.303	0.456	5.29588e-61
mt-Nd6	1.83871e-65	0.750535	0.752	0.718	5.36792e-61
Rbm22	1.8724e-65	-0.616344	0.358	0.509	5.46629e-61
Ptpra	1.90729e-65	-0.640658	0.383	0.543	5.56815e-61
Pls3	1.94786e-65	-0.540264	0.406	0.599	5.68658e-61
Zpr1	2.02663e-65	-0.732972	0.346	0.505	5.91656e-61
Ppid	2.05807e-65	-0.610449	0.358	0.517	6.00832e-61
Brd1	2.10826e-65	-0.58175	0.378	0.539	6.15486e-61
Ceacam1	2.31623e-65	1.90345	0.095	0.019	6.76199e-61
Mrpl49	2.64582e-65	-0.840384	0.278	0.431	7.7242e-61
Crlf2	3.18849e-65	1.7255	0.2	0.078	9.30848e-61
Ndufb10	3.28528e-65	-0.424037	0.488	0.658	9.59104e-61
Anapc11	3.3646e-65	-0.468539	0.421	0.598	9.8226e-61
Ilf2	3.68581e-65	-0.575584	0.364	0.52	1.07604e-60
Cnot7	3.87828e-65	-0.512196	0.369	0.543	1.13223e-60
Limd2	4.02057e-65	-0.43327	0.421	0.589	1.17377e-60
Pgam1	4.05232e-65	-1.30809	0.194	0.342	1.18303e-60
Jpt1	4.1262e-65	-0.395111	0.476	0.677	1.2046e-60
Haus8	4.40116e-65	-1.2689	0.22	0.369	1.28487e-60
9330111N05Rik	5.337e-65	-1.35897	0.098	0.239	1.55808e-60
Ndufs5	5.49496e-65	0.807406	0.227	0.094	1.6042e-60
Rpl24	7.20127e-65	0.732406	0.646	0.626	2.10234e-60
Pard6g	7.57612e-65	-1.55528	0.136	0.281	2.21177e-60
C4b	7.84995e-65	3.29094	0.09	0.017	2.29171e-60
Psmd12	8.09624e-65	-0.429267	0.418	0.594	2.36362e-60
Ptgs1	8.32845e-65	1.6816	0.164	0.056	2.43141e-60
Sephs1	8.48728e-65	-0.677823	0.291	0.441	2.47778e-60
Znhit6	9.20365e-65	-1.10811	0.235	0.381	2.68691e-60
Churc1	9.90502e-65	1.11759	0.22	0.091	2.89167e-60
1700018A04Rik	1.05354e-64	-1.90206	0.11	0.252	3.0757e-60
S100a9	1.14277e-64	2.81412	0.102	0.023	3.33619e-60
Cyth4	1.30128e-64	2.78041	0.097	0.021	3.79895e-60
Tmem106c	1.44679e-64	-0.791591	0.259	0.408	4.22377e-60
Vil1	1.49945e-64	1.65025	0.218	0.092	4.3775e-60
Camsap3	1.5778e-64	2.11026	0.143	0.044	4.60624e-60
Slc9a3r1	1.96469e-64	-0.447745	0.457	0.638	5.73572e-60
AI662270	2.01951e-64	2.93458	0.067	0.008	5.89575e-60
Mad1l1	2.32137e-64	-0.730002	0.319	0.472	6.77702e-60
1700028P14Rik	2.89073e-64	1.4097	0.123	0.033	8.43919e-60
Adap1	3.01945e-64	1.81465	0.236	0.106	8.81498e-60
Dynlrb1	3.52972e-64	-0.406647	0.487	0.661	1.03047e-59
Ehmt2	4.61047e-64	-0.252002	0.49	0.651	1.34598e-59
Map4k4	4.66619e-64	-0.21626	0.59	0.777	1.36225e-59
Serpinb5	4.726e-64	1.81629	0.134	0.039	1.37971e-59
Bag1	5.39935e-64	-0.348576	0.528	0.715	1.57629e-59
Tshz2	6.18244e-64	0.955991	0.455	0.282	1.8049e-59
Septin11	7.19556e-64	-0.299167	0.475	0.663	2.10067e-59
Rpl38	7.38791e-64	0.637715	0.827	0.898	2.15683e-59
Rpl7	8.07052e-64	0.85828	0.7	0.706	2.35611e-59
Ak6	9.81878e-64	-0.769028	0.299	0.457	2.8665e-59
Atp8b1	1.00417e-63	1.29678	0.163	0.056	2.93157e-59
Gpx1	1.21526e-63	0.739067	0.736	0.759	3.54782e-59
Cd38	1.32566e-63	1.95224	0.224	0.096	3.87012e-59
Bst1	1.43801e-63	3.47478	0.077	0.012	4.19811e-59
Mef2b	1.56746e-63	-1.08931	0.195	0.343	4.57606e-59
Cnot1	1.56826e-63	-0.503925	0.408	0.572	4.57837e-59
Flywch1	1.87261e-63	-0.548356	0.333	0.494	5.4669e-59
Osbpl3	1.99834e-63	-0.436492	0.366	0.547	5.83395e-59
Mbd3	2.29335e-63	-0.578442	0.393	0.55	6.6952e-59
Chchd1	2.42682e-63	-0.392661	0.424	0.603	7.08486e-59
Saa3	2.54588e-63	5.17832	0.052	0.003	7.43243e-59
Ms4a6c	2.65051e-63	3.20425	0.066	0.007	7.73791e-59
Lztr1	2.67095e-63	-0.681239	0.337	0.487	7.79758e-59
Ccdc9b	3.36411e-63	-1.39009	0.171	0.319	9.82117e-59
Synpo	3.42224e-63	-0.574082	0.272	0.45	9.99089e-59
Ror2	3.49748e-63	-1.98483	0.067	0.2	1.02105e-58
Hspb11	3.86512e-63	-1.01285	0.227	0.371	1.12838e-58
Dock2	3.96235e-63	2.97724	0.083	0.015	1.15677e-58
Tuba1c	4.86826e-63	-0.414064	0.47	0.658	1.42124e-58
Srsf6	5.17241e-63	-0.436376	0.439	0.613	1.51003e-58
Pf4	5.42302e-63	2.64242	0.078	0.012	1.5832e-58
Brd4	6.29101e-63	-0.221349	0.57	0.757	1.8366e-58
Zcchc24	6.73245e-63	-0.548363	0.233	0.406	1.96547e-58
Gm35019	7.17452e-63	-1.38407	0.153	0.307	2.09453e-58
Anln	7.6095e-63	-0.821317	0.222	0.39	2.22152e-58
Phkg1	7.92417e-63	-1.20659	0.112	0.257	2.31338e-58
9630014M24Rik	8.24444e-63	-1.6832	0.122	0.263	2.40688e-58
Ncor2	8.64597e-63	-0.458057	0.406	0.574	2.5241e-58
Gstt3	1.01705e-62	1.68424	0.099	0.022	2.96917e-58
Ppme1	1.1108e-62	-0.706723	0.319	0.464	3.24288e-58
Pqbp1	1.73919e-62	-0.581507	0.329	0.478	5.0774e-58
Stx5a	2.14467e-62	-0.510761	0.409	0.572	6.26114e-58
Btg2	2.19073e-62	1.75054	0.336	0.188	6.39561e-58
Cited4	2.90302e-62	3.27735	0.089	0.018	8.47508e-58
Sema3c	3.00998e-62	-0.387447	0.327	0.518	8.78733e-58
Cavin2	3.30244e-62	-0.402512	0.265	0.444	9.64114e-58
Csf2rb2	3.7021e-62	3.07042	0.061	0.006	1.08079e-57
Pycrl	4.02808e-62	-0.989897	0.246	0.391	1.17596e-57
Slfn1	4.59867e-62	4.55689	0.053	0.003	1.34254e-57
Ddx23	4.706e-62	-0.30258	0.34	0.488	1.37387e-57
Ppib	5.15024e-62	1.63433	0.154	0.052	1.50356e-57
Ntmt1	5.37472e-62	-0.821408	0.306	0.454	1.5691e-57
Glrx3	5.51639e-62	-0.466561	0.413	0.58	1.61045e-57
Nap1l1	5.54186e-62	-0.316318	0.6	0.772	1.61789e-57
Ccn5	6.57419e-62	-2.95676	0.024	0.135	1.91927e-57
Ccnd1	7.65082e-62	-0.410641	0.422	0.623	2.23358e-57
Ccm2	7.77773e-62	-0.684214	0.355	0.504	2.27063e-57
Nbl1	8.60795e-62	1.38338	0.317	0.169	2.513e-57
Tnfaip3	9.02581e-62	2.10758	0.217	0.094	2.63499e-57
Smpd4	9.32558e-62	-0.911331	0.267	0.414	2.72251e-57
Enpp1	9.58905e-62	-0.762047	0.296	0.451	2.79943e-57
Ttll5	9.73353e-62	-0.653526	0.271	0.422	2.84161e-57
Ttyh3	1.12908e-61	-0.410307	0.365	0.521	3.29625e-57
Ahnak	1.22396e-61	-0.249185	0.659	0.83	3.57323e-57
Carmil1	1.46917e-61	-0.295745	0.368	0.549	4.28909e-57
Gabarap	1.5171e-61	-0.312528	0.684	0.84	4.42902e-57
Lgr4	2.07901e-61	1.70401	0.169	0.062	6.06946e-57
Cox6c	2.08488e-61	0.941468	0.597	0.547	6.0866e-57
Arhgap30	2.36301e-61	3.49779	0.083	0.015	6.89858e-57
Med19	2.70716e-61	-0.664519	0.332	0.481	7.9033e-57
Spcs2	2.73342e-61	-0.418165	0.453	0.636	7.97996e-57
Emc10	2.81596e-61	-0.282697	0.519	0.697	8.22092e-57
Sparc	2.85968e-61	1.20617	0.386	0.619	8.34855e-57
Cdc42se1	2.98464e-61	-0.359925	0.446	0.618	8.71336e-57
Fgfr4	3.413e-61	1.37826	0.167	0.06	9.96391e-57
C5ar1	3.5529e-61	3.66103	0.086	0.017	1.03723e-56
Tff1	3.70848e-61	2.51691	0.109	0.027	1.08265e-56
Ssna1	3.91802e-61	-0.497324	0.362	0.522	1.14383e-56
Plek	4.06718e-61	2.44089	0.087	0.017	1.18737e-56
Rfc2	4.07328e-61	-0.602603	0.352	0.505	1.18915e-56
Dzip1l	4.64359e-61	-1.12354	0.222	0.366	1.35565e-56
Cdkn2a	5.29182e-61	-0.273839	0.468	0.734	1.54489e-56
Farsb	5.64265e-61	-0.658971	0.332	0.484	1.64731e-56
Dpcd	6.16886e-61	-0.761883	0.309	0.453	1.80094e-56
Lcp2	6.17095e-61	2.69368	0.069	0.009	1.80155e-56
Mansc1	7.01445e-61	2.21964	0.113	0.03	2.0478e-56
Id1	8.2756e-61	1.66326	0.279	0.139	2.41598e-56
Cep120	8.27606e-61	-0.878063	0.247	0.392	2.41611e-56
Lsm5	9.4017e-61	1.28648	0.222	0.099	2.74473e-56
Sipa1l2	9.87345e-61	1.76543	0.137	0.043	2.88245e-56
St3gal6	9.96719e-61	-0.825298	0.265	0.417	2.90982e-56
Polr2e	1.25633e-60	-0.472779	0.396	0.552	3.66772e-56
Prrx2	1.31614e-60	-0.941072	0.212	0.367	3.84233e-56
Gnb1	1.33723e-60	-0.280112	0.654	0.821	3.90391e-56
Mgst1	1.35655e-60	2.06551	0.202	0.087	3.96032e-56
Bsg	1.54348e-60	-0.211909	0.708	0.875	4.50604e-56
Gm2000	1.59688e-60	-0.481125	0.475	0.649	4.66192e-56
Mkrn1	1.73398e-60	1.34743	0.351	0.196	5.06218e-56
Cfh	1.81115e-60	1.70552	0.14	0.045	5.28747e-56
Arhgap15	1.82649e-60	3.08637	0.149	0.052	5.33225e-56
Gata3	1.89653e-60	-0.934526	0.101	0.239	5.53672e-56
Emb	1.95696e-60	2.73451	0.155	0.055	5.71314e-56
Lsm6	2.24187e-60	-0.604821	0.382	0.547	6.54492e-56
Csnk1a1	2.43593e-60	-0.258992	0.59	0.768	7.11145e-56
Galnt1	2.89819e-60	-0.538483	0.389	0.535	8.46098e-56
Socs5	2.92067e-60	-1.11612	0.253	0.392	8.5266e-56
Gpx8	2.93216e-60	-1.02937	0.144	0.286	8.56014e-56
Ppm1b	3.27827e-60	-0.539478	0.34	0.492	9.57058e-56
Rbbp7	3.35932e-60	-0.327104	0.455	0.627	9.8072e-56
Sec62	3.37082e-60	-0.232063	0.604	0.774	9.84076e-56
BC005537	3.41952e-60	-0.292726	0.513	0.689	9.98296e-56
Ankrd17	3.49252e-60	-0.23463	0.555	0.746	1.01961e-55
Errfi1	3.73038e-60	-0.326086	0.444	0.629	1.08905e-55
Fli1	3.76378e-60	1.90195	0.128	0.038	1.0988e-55
Btf3	4.08429e-60	1.0246	0.368	0.222	1.19237e-55
Agpat4	4.14854e-60	-0.721117	0.289	0.437	1.21112e-55
Pigt	4.57883e-60	-0.441016	0.414	0.581	1.33674e-55
Cep164	4.72777e-60	-0.597854	0.334	0.486	1.38023e-55
Rasal2	4.83582e-60	-0.556859	0.364	0.534	1.41177e-55
Sting1	4.88914e-60	1.70937	0.103	0.025	1.42733e-55
Arhgap23	5.26182e-60	-0.527501	0.318	0.48	1.53614e-55
Sumf2	6.50263e-60	-1.13222	0.227	0.364	1.89838e-55
Wdr36	8.08001e-60	-0.630275	0.278	0.421	2.35888e-55
Med10	9.19712e-60	-0.607094	0.346	0.499	2.68501e-55
Ppp2ca	9.86368e-60	-0.272004	0.516	0.696	2.8796e-55
Rcsd1	9.96315e-60	2.25806	0.09	0.019	2.90864e-55
7530416G11Rik	1.11216e-59	-1.59775	0.052	0.172	3.24684e-55
Efhd2	1.11484e-59	1.71332	0.399	0.252	3.25466e-55
Derl2	1.12818e-59	-0.705294	0.315	0.464	3.2936e-55
Gapvd1	1.17809e-59	-0.620427	0.425	0.583	3.43932e-55
Bcorl1	1.34497e-59	-1.14094	0.225	0.366	3.92652e-55
Ankrd13b	1.44348e-59	-1.03227	0.233	0.372	4.21408e-55
Rpl10a	1.516e-59	0.944058	0.601	0.561	4.42582e-55
Gsta4	1.5637e-59	1.53638	0.323	0.185	4.56506e-55
8030462N17Rik	1.68095e-59	-1.12389	0.273	0.416	4.90735e-55
Slc44a2	1.82636e-59	-0.416143	0.436	0.6	5.33187e-55
Ufc1	1.92881e-59	-0.331156	0.493	0.678	5.63098e-55
Mprip	1.97173e-59	-0.335644	0.59	0.772	5.75626e-55
Fut2	2.08948e-59	1.9233	0.127	0.038	6.10003e-55
Kremen1	2.13327e-59	-0.808587	0.275	0.421	6.22787e-55
Tfdp1	2.20705e-59	-0.81652	0.305	0.45	6.44326e-55
Shroom4	2.27191e-59	-1.34256	0.195	0.337	6.63262e-55
Tmem158	2.36012e-59	-1.77962	0.087	0.218	6.89014e-55
Gtf2f1	2.49325e-59	-0.520021	0.378	0.531	7.2788e-55
Dpysl2	2.59019e-59	-0.235498	0.404	0.572	7.5618e-55
Gap43	2.63555e-59	-2.42335	0.037	0.15	7.69424e-55
Cdx2	2.70683e-59	1.40668	0.104	0.025	7.90231e-55
Eif3b	2.85134e-59	-0.339959	0.559	0.736	8.32419e-55
Nexn	3.25859e-59	-1.28622	0.146	0.286	9.51313e-55
Txndc12	3.26541e-59	-0.576513	0.318	0.463	9.53305e-55
Exoc7	3.43455e-59	-0.728276	0.294	0.437	1.00268e-54
Tnfrsf22	3.7794e-59	-1.37275	0.183	0.321	1.10336e-54
Slc44a4	4.33686e-59	1.61754	0.229	0.104	1.2661e-54
Krtcap2	4.39473e-59	-0.307505	0.572	0.749	1.283e-54
Ltb4r1	4.62176e-59	3.93886	0.069	0.01	1.34928e-54
Wwp2	4.81172e-59	-0.325128	0.449	0.605	1.40473e-54
Fam221b	5.03189e-59	1.17636	0.313	0.164	1.46901e-54
Nipal2	5.68304e-59	2.18528	0.086	0.017	1.65911e-54
Slc16a1	6.94698e-59	-0.568977	0.319	0.477	2.0281e-54
Apobec1	8.0567e-59	2.15713	0.1	0.024	2.35207e-54
Flot2	8.83795e-59	-0.440179	0.403	0.569	2.58015e-54
Gclm	1.04429e-58	-0.282214	0.412	0.586	3.04871e-54
Ptprs	1.09829e-58	-0.313852	0.467	0.658	3.20633e-54
Runx3	1.14255e-58	2.55105	0.1	0.024	3.33555e-54
Entpd1	1.19144e-58	2.4128	0.131	0.042	3.47828e-54
Trem1	1.35789e-58	3.29909	0.058	0.006	3.96423e-54
Atp6v1g1	1.42668e-58	1.10296	0.303	0.158	4.16505e-54
Pfdn1	1.56594e-58	-0.342805	0.522	0.706	4.57161e-54
Cdh6	1.58584e-58	-0.743348	0.337	0.511	4.62969e-54
Pdxdc1	1.61508e-58	-0.307849	0.446	0.612	4.71507e-54
Il17re	1.63466e-58	2.08255	0.118	0.034	4.77221e-54
Arhgef5	1.65194e-58	-0.312626	0.382	0.564	4.82267e-54
Sema6a	1.90455e-58	2.02938	0.122	0.035	5.56013e-54
Micu2	2.0258e-58	-0.540544	0.338	0.483	5.91412e-54
Efnb2	2.1025e-58	-0.423605	0.308	0.467	6.13805e-54
Muc1	2.2419e-58	1.55747	0.433	0.305	6.545e-54
Pitpnb	2.36389e-58	-0.595701	0.34	0.485	6.90113e-54
Loxl2	2.44956e-58	-0.203122	0.266	0.442	7.15124e-54
Samd14	2.71295e-58	-0.854394	0.249	0.39	7.92019e-54
Slc22a18	2.73147e-58	1.73374	0.141	0.046	7.97424e-54
Golph3	2.75548e-58	-0.356258	0.445	0.622	8.04433e-54
Fam89b	3.15296e-58	-0.365444	0.414	0.588	9.20474e-54
Med28	3.28612e-58	-0.481546	0.409	0.568	9.59351e-54
H1f10	3.68984e-58	-1.02844	0.177	0.32	1.07721e-53
Higd1a	3.76378e-58	0.83473	0.274	0.137	1.0988e-53
Yipf3	3.90679e-58	-0.487512	0.389	0.536	1.14055e-53
Slit1	5.24341e-58	-1.41744	0.093	0.224	1.53076e-53
Spout1	6.00152e-58	-0.849479	0.265	0.404	1.75208e-53
Ap1m2	6.12285e-58	2.3191	0.077	0.013	1.7875e-53
Srsf1	6.20304e-58	-0.415287	0.421	0.596	1.81092e-53
Casz1	6.76139e-58	2.00336	0.172	0.067	1.97392e-53
Atp6v0a1	7.95971e-58	-0.425025	0.353	0.506	2.32376e-53
Lzts2	8.76802e-58	-0.423101	0.345	0.505	2.55973e-53
Pin1	9.03991e-58	-0.440646	0.392	0.564	2.63911e-53
Clk2	9.99663e-58	-0.793636	0.319	0.461	2.91842e-53
Rora	1.13393e-57	2.27229	0.18	0.074	3.31039e-53
Maoa	1.25144e-57	-0.731838	0.24	0.387	3.65347e-53
Acsbg1	1.47418e-57	-0.621243	0.267	0.441	4.30371e-53
Noc4l	1.72715e-57	-0.81749	0.28	0.419	5.04224e-53
Vps37c	1.81198e-57	-0.88638	0.273	0.413	5.28989e-53
Ylpm1	2.10703e-57	-0.52404	0.376	0.53	6.15127e-53
Tmem205	2.11836e-57	-0.739161	0.322	0.472	6.18433e-53
Snx15	2.41713e-57	-1.04122	0.239	0.376	7.05658e-53
Rnf214	2.46586e-57	-0.6206	0.325	0.471	7.19883e-53
Atp5g2	2.68516e-57	0.94733	0.319	0.178	7.83907e-53
Fmnl3	3.03009e-57	-0.706424	0.279	0.426	8.84605e-53
Ptk7	3.0691e-57	-0.260184	0.375	0.551	8.95992e-53
Hcfc1	3.26982e-57	-0.607568	0.313	0.453	9.54592e-53
Cdc42ep3	3.46328e-57	1.24471	0.112	0.031	1.01107e-52
Ctsc	3.48255e-57	1.41093	0.24	0.113	1.0167e-52
Ehmt1	3.57873e-57	-0.494496	0.393	0.551	1.04477e-52
Cers2	3.63623e-57	-0.492021	0.426	0.575	1.06156e-52
Il23a	4.0589e-57	2.70248	0.086	0.018	1.18496e-52
Syk	4.15713e-57	3.19367	0.135	0.045	1.21363e-52
Samd4b	4.3062e-57	-0.273542	0.466	0.628	1.25715e-52
Mrpl23	4.91757e-57	1.09287	0.224	0.101	1.43563e-52
Cfb	5.78825e-57	1.67366	0.201	0.086	1.68982e-52
Cxcr4	6.29615e-57	2.2891	0.086	0.018	1.8381e-52
Tpm2	6.40154e-57	-0.167525	0.369	0.549	1.86886e-52
Sema4a	6.47857e-57	1.39091	0.22	0.099	1.89136e-52
Tnfrsf1b	6.92577e-57	1.9685	0.19	0.079	2.02191e-52
Chtop	6.99032e-57	-0.676773	0.339	0.482	2.04075e-52
Tex264	7.12238e-57	-0.954678	0.249	0.385	2.07931e-52
Col7a1	8.69434e-57	-1.0926	0.166	0.31	2.53823e-52
Gadd45b	8.7855e-57	1.71749	0.349	0.207	2.56484e-52
Gar1	9.11566e-57	-0.400892	0.396	0.565	2.66123e-52
Rapgef5	9.78857e-57	1.74629	0.144	0.049	2.85767e-52
Prkaca	1.02592e-56	-0.491219	0.37	0.517	2.99507e-52
Kif11	1.06386e-56	-1.6612	0.203	0.349	3.10582e-52
Ppp1r15a	1.20909e-56	1.5023	0.253	0.125	3.52982e-52
Macroh2a1	1.22457e-56	-0.304833	0.572	0.757	3.575e-52
Tmtc2	1.23951e-56	1.28674	0.239	0.111	3.61861e-52
Zmiz1	1.49791e-56	-0.280646	0.537	0.728	4.37301e-52
Tmem184b	1.65703e-56	-0.402935	0.389	0.542	4.83753e-52
Afp	1.71721e-56	-1.45366	0.117	0.25	5.01321e-52
Rassf9	1.79971e-56	2.68292	0.071	0.012	5.25409e-52
Fcgr4	1.82176e-56	3.28367	0.081	0.016	5.31845e-52
Flt1	1.97955e-56	0.125765	0.385	0.581	5.7791e-52
Blmh	2.04142e-56	-0.582203	0.361	0.506	5.95973e-52
Zmynd8	2.08399e-56	-0.433563	0.428	0.594	6.08401e-52
Sgk3	2.46362e-56	1.87839	0.111	0.031	7.19228e-52
Rpl39	2.63628e-56	0.535255	0.738	0.754	7.69634e-52
Mms19	2.77721e-56	-0.750299	0.321	0.459	8.10779e-52
Runx1	2.7959e-56	-0.119816	0.511	0.707	8.16235e-52
Gm10076	3.24601e-56	1.03218	0.329	0.184	9.4764e-52
Pdgfc	3.25272e-56	-0.651479	0.292	0.454	9.49599e-52
Ccr2	3.3433e-56	4.19878	0.049	0.003	9.76043e-52
Selenow	3.53224e-56	-0.258076	0.562	0.753	1.0312e-51
Acp2	3.56418e-56	-0.727605	0.262	0.398	1.04053e-51
Abhd2	3.9482e-56	-0.318258	0.41	0.576	1.15264e-51
Pycard	4.33546e-56	2.7182	0.106	0.029	1.26569e-51
Ndufv1	4.48034e-56	-0.317654	0.454	0.629	1.30799e-51
Acaa1a	4.80072e-56	-0.446858	0.437	0.592	1.40152e-51
Nfam1	4.91517e-56	3.16072	0.074	0.013	1.43493e-51
Krt23	4.92842e-56	-1.12259	0.192	0.335	1.4388e-51
Baiap2	5.29829e-56	-0.271574	0.429	0.591	1.54678e-51
Nfkbid	5.5717e-56	2.8855	0.083	0.017	1.6266e-51
Lix1l	5.67072e-56	-0.742821	0.24	0.394	1.65551e-51
Mrps9	6.41219e-56	-0.489727	0.356	0.501	1.87198e-51
Cp	6.72281e-56	1.42833	0.456	0.318	1.96266e-51
Tpbg	6.7935e-56	-1.20293	0.187	0.321	1.98329e-51
Tfg	7.47071e-56	-0.332961	0.391	0.547	2.181e-51
Zfp608	8.03198e-56	-0.242325	0.365	0.525	2.34486e-51
Retreg1	1.10581e-55	1.71608	0.306	0.168	3.22831e-51
ENSMUSG00000120144	1.15965e-55	-0.523581	0.345	0.496	3.38549e-51
Ppp1r13l	1.16897e-55	-0.649231	0.279	0.424	3.4127e-51
Gbp7	1.21598e-55	2.57743	0.068	0.01	3.54993e-51
Unc5b	1.32658e-55	-0.455919	0.325	0.489	3.87282e-51
Ap1g1	1.3413e-55	-0.37178	0.388	0.542	3.91579e-51
Ubl4a	1.61594e-55	-0.723059	0.328	0.473	4.71757e-51
Yipf5	1.63975e-55	-0.419599	0.348	0.492	4.78708e-51
Rftn1	1.651e-55	2.16841	0.114	0.033	4.81992e-51
Arap2	1.71856e-55	1.29694	0.248	0.119	5.01715e-51
Csk	1.88436e-55	-0.436572	0.362	0.508	5.50121e-51
A830082K12Rik	1.97039e-55	-2.19273	0.091	0.214	5.75236e-51
Grhl2	2.15483e-55	1.7415	0.146	0.052	6.2908e-51
Zfp91	2.20759e-55	-0.165654	0.496	0.662	6.44483e-51
C1qa	2.35641e-55	2.27882	0.085	0.018	6.87931e-51
Tmem184a	2.41535e-55	2.18018	0.092	0.021	7.05137e-51
Galk1	2.41771e-55	-0.409602	0.397	0.554	7.05825e-51
Naa11	2.49404e-55	-2.86998	0.045	0.156	7.28111e-51
Utp14a	2.84917e-55	-0.492883	0.308	0.448	8.31785e-51
Mcemp1	3.28842e-55	3.41276	0.052	0.005	9.60021e-51
Hecw1	3.35122e-55	-2.32721	0.06	0.177	9.78356e-51
Serpinb1a	3.42431e-55	1.41844	0.287	0.155	9.99694e-51
Sdcbp2	3.56884e-55	-0.621019	0.282	0.431	1.04189e-50
Atp1b1	3.63344e-55	1.5639	0.324	0.189	1.06075e-50
Pafah1b2	4.59013e-55	-0.254259	0.429	0.596	1.34004e-50
Dsg2	4.87076e-55	1.58405	0.216	0.098	1.42197e-50
E430024I08Rik	4.9474e-55	-1.20805	0.16	0.293	1.44434e-50
Tnfrsf23	5.1587e-55	-0.755771	0.259	0.405	1.50603e-50
S100a6	5.20614e-55	-0.121905	0.921	0.979	1.51988e-50
Slco3a1	5.4506e-55	1.42474	0.138	0.047	1.59125e-50
Ly6c1	5.61563e-55	1.94524	0.247	0.121	1.63943e-50
Sh3glb2	5.61949e-55	-0.501263	0.329	0.466	1.64056e-50
Tbrg4	5.65878e-55	-0.606709	0.326	0.467	1.65202e-50
Afap1	5.92463e-55	-0.906916	0.262	0.396	1.72964e-50
Plin3	6.42015e-55	-0.416256	0.413	0.578	1.8743e-50
Zfp36	6.85205e-55	1.84918	0.379	0.239	2.00039e-50
Traf7	7.2029e-55	-0.379141	0.424	0.576	2.10281e-50
Gga1	7.7608e-55	-0.45063	0.409	0.558	2.26569e-50
Cd37	8.15633e-55	3.6793	0.069	0.011	2.38116e-50
Disp2	8.5054e-55	-2.61318	0.036	0.142	2.48307e-50
Pamr1	8.55319e-55	2.20127	0.101	0.026	2.49702e-50
Eps8l3	8.75869e-55	2.24053	0.088	0.02	2.55701e-50
Clic3	1.01597e-54	2.38401	0.079	0.015	2.96603e-50
Zc2hc1a	1.11527e-54	-0.879061	0.256	0.398	3.25592e-50
Gfra1	1.16088e-54	-2.13404	0.047	0.159	3.38909e-50
Cd63	1.19686e-54	-0.344893	0.503	0.685	3.49412e-50
Vti1b	1.24462e-54	-0.329319	0.435	0.591	3.63354e-50
Samsn1	1.4551e-54	2.97711	0.081	0.017	4.24802e-50
Nacc1	1.5051e-54	-0.511842	0.345	0.489	4.39399e-50
Spry1	1.50743e-54	1.41242	0.208	0.091	4.40078e-50
Iqgap1	1.51556e-54	-0.228896	0.692	0.85	4.42452e-50
Ephb4	1.55511e-54	-0.347589	0.37	0.53	4.53998e-50
Kif2a	1.59191e-54	-0.56835	0.348	0.491	4.64741e-50
Cav1	1.60173e-54	-0.439944	0.206	0.363	4.67609e-50
E2f3	1.7874e-54	-0.973874	0.236	0.371	5.21812e-50
Plekhg3	1.85464e-54	-0.314072	0.372	0.54	5.41444e-50
Zrsr2	1.88812e-54	-0.371723	0.323	0.464	5.51219e-50
Btbd17	2.05748e-54	2.21806	0.072	0.013	6.00659e-50
Emc4	2.15672e-54	1.68452	0.112	0.032	6.29632e-50
Rab22a	2.20993e-54	-0.634186	0.335	0.475	6.45167e-50
Casp6	2.44056e-54	-0.793631	0.293	0.432	7.12497e-50
Lbhd1	2.57476e-54	-0.480685	0.352	0.511	7.51675e-50
Timm17a	2.58368e-54	-0.484813	0.366	0.514	7.54279e-50
Mrpl12	2.63671e-54	-0.394912	0.435	0.608	7.69762e-50
Fech	2.81164e-54	-0.641546	0.284	0.421	8.20829e-50
Tusc3	3.07723e-54	-0.328292	0.443	0.622	8.98367e-50
Ykt6	3.08139e-54	-0.391311	0.416	0.574	8.99581e-50
Matn2	3.22054e-54	-0.735529	0.17	0.307	9.40205e-50
Marchf5	3.27259e-54	-0.631756	0.362	0.509	9.554e-50
Ptk2	3.74912e-54	-0.385918	0.399	0.572	1.09452e-49
Stx2	3.76174e-54	-1.02396	0.211	0.344	1.0982e-49
Creld2	3.79412e-54	-0.535126	0.35	0.499	1.10765e-49
Ifi30	4.07503e-54	1.93665	0.321	0.181	1.18967e-49
Wdr1	4.25806e-54	-0.278247	0.576	0.741	1.2431e-49
Sap30bp	4.57539e-54	-0.470315	0.319	0.456	1.33574e-49
Sgsm2	4.65741e-54	-0.708023	0.28	0.418	1.35968e-49
Rin1	4.6578e-54	-0.971019	0.222	0.358	1.3598e-49
Ptpn6	4.93263e-54	2.19727	0.156	0.059	1.44003e-49
Mrpl24	5.11529e-54	1.22736	0.166	0.064	1.49336e-49
Psme2	5.94721e-54	0.981909	0.342	0.201	1.73623e-49
Cct5	6.22492e-54	-0.279731	0.605	0.79	1.8173e-49
Serinc2	6.22712e-54	1.51256	0.271	0.148	1.81794e-49
Ppp1r18	6.33957e-54	-0.28328	0.409	0.57	1.85078e-49
Nxf1	6.89706e-54	-0.426353	0.426	0.576	2.01353e-49
Trim45	7.80247e-54	-1.66937	0.117	0.242	2.27785e-49
Ezh2	8.13731e-54	-0.394269	0.403	0.566	2.37561e-49
Ube4b	1.0288e-53	-0.403612	0.374	0.523	3.00349e-49
Csnk1g3	1.39972e-53	-0.46275	0.366	0.509	4.08635e-49
Larp1	1.41177e-53	-0.372556	0.436	0.592	4.12152e-49
Otop3	1.53839e-53	2.018	0.098	0.025	4.49117e-49
Edil3	1.55813e-53	-1.29774	0.125	0.256	4.54879e-49
Mef2c	1.58245e-53	1.97146	0.116	0.035	4.61982e-49
Tmx3	1.61995e-53	-0.525803	0.336	0.477	4.72928e-49
Socs2	1.93757e-53	-0.487464	0.389	0.567	5.65654e-49
Ldha	1.97952e-53	-0.269941	0.739	0.902	5.779e-49
Wnt4	1.98533e-53	2.26655	0.165	0.066	5.79598e-49
Rap1a	2.2708e-53	-0.37095	0.44	0.591	6.62936e-49
Serf2	2.27371e-53	1.05642	0.506	0.392	6.63786e-49
Psmb10	2.28718e-53	-0.340799	0.405	0.571	6.67721e-49
Prpf38b	2.30866e-53	-0.287306	0.433	0.578	6.73991e-49
Ivns1abp	2.33489e-53	-0.298417	0.467	0.648	6.81649e-49
Auts2	2.47308e-53	-0.469748	0.337	0.487	7.21992e-49
Fyn	2.62327e-53	1.75733	0.122	0.038	7.65836e-49
Abhd14a	2.88216e-53	-1.35384	0.161	0.288	8.41418e-49
Atf4	2.93255e-53	1.13711	0.493	0.381	8.56128e-49
Kansl1	3.02576e-53	-0.253414	0.506	0.694	8.83341e-49
Clec4e	3.12763e-53	3.41977	0.052	0.005	9.13082e-49
Rrbp1	3.23123e-53	-0.236507	0.738	0.887	9.43325e-49
Napsa	3.49452e-53	3.31512	0.062	0.009	1.02019e-48
Brd3	3.52256e-53	-0.32501	0.408	0.567	1.02838e-48
Rfc1	3.69829e-53	-0.380693	0.394	0.544	1.07968e-48
Hcst	3.72514e-53	3.82244	0.053	0.006	1.08752e-48
Vav1	4.36664e-53	2.96385	0.084	0.019	1.2748e-48
Jup	5.13488e-53	1.07648	0.425	0.286	1.49908e-48
Ldlrap1	5.54557e-53	-0.911293	0.236	0.371	1.61898e-48
Dcun1d5	6.24001e-53	-0.38975	0.438	0.604	1.82171e-48
Ms4a6b	7.15038e-53	3.17809	0.056	0.007	2.08748e-48
Ensa	7.31954e-53	-0.37527	0.369	0.51	2.13687e-48
Rnaseh2a	7.33064e-53	-0.418811	0.37	0.518	2.14011e-48
Polr2k	7.36579e-53	0.904078	0.223	0.103	2.15037e-48
Gatm	8.47023e-53	-0.463904	0.244	0.404	2.4728e-48
Tns3	8.70255e-53	-0.178139	0.405	0.582	2.54062e-48
Apool	8.98807e-53	-1.21407	0.224	0.348	2.62398e-48
Pax2	9.33642e-53	-1.51526	0.162	0.294	2.72567e-48
Wincr1	9.37996e-53	-1.09346	0.203	0.344	2.73839e-48
2310001H17Rik	9.45919e-53	1.77851	0.177	0.072	2.76152e-48
Strn3	9.5183e-53	-0.304703	0.454	0.622	2.77877e-48
Wdr6	1.18548e-52	-0.832685	0.233	0.365	3.46089e-48
mt-Tc	1.28199e-52	-0.605853	0.206	0.351	3.74264e-48
Slc35d1	1.28648e-52	-0.676495	0.272	0.408	3.75574e-48
Mxi1	1.32527e-52	-0.595167	0.332	0.475	3.86898e-48
Tuft1	1.33827e-52	-0.825709	0.275	0.423	3.90695e-48
Mbd1	1.457e-52	-0.846698	0.243	0.372	4.25356e-48
Phlpp1	1.7915e-52	-0.536481	0.347	0.497	5.23012e-48
Metap1	1.88458e-52	-0.514596	0.333	0.472	5.50184e-48
Rpl36a	1.89545e-52	-0.27063	0.733	0.883	5.53357e-48
Rpl17	2.17297e-52	0.588104	0.716	0.741	6.34375e-48
Arg1	2.4369e-52	3.075	0.101	0.028	7.11428e-48
Gm44505	2.51953e-52	-1.27742	0.157	0.282	7.35551e-48
Ttc3	2.57093e-52	-0.300711	0.445	0.61	7.50558e-48
Cdkn1a	2.61952e-52	1.54899	0.28	0.152	7.64742e-48
Atp2b4	2.79678e-52	1.91531	0.153	0.058	8.16492e-48
Col8a1	2.87321e-52	-0.753429	0.066	0.185	8.38806e-48
Pcgf3	2.98386e-52	-0.617415	0.32	0.455	8.71108e-48
Ppbp	3.42185e-52	2.36799	0.082	0.018	9.98975e-48
Cyp4f18	3.4679e-52	3.31041	0.054	0.006	1.01242e-47
Myo9b	3.56773e-52	-0.314056	0.425	0.573	1.04156e-47
Itgb5	3.77462e-52	-0.432451	0.367	0.52	1.10196e-47
Sdhaf2	3.78578e-52	-0.545554	0.331	0.469	1.10522e-47
Rad21	3.8516e-52	-0.373529	0.434	0.593	1.12444e-47
Clcn3	4.07674e-52	-0.304661	0.423	0.593	1.19016e-47
Fads3	4.19125e-52	-0.624854	0.334	0.483	1.22359e-47
Gna11	5.14206e-52	-0.346541	0.389	0.536	1.50117e-47
Itpkb	5.50509e-52	1.87471	0.209	0.097	1.60716e-47
Gm13912	5.68867e-52	-3.89757	0.019	0.11	1.66075e-47
Lamp1	6.01211e-52	0.916845	0.42	0.283	1.75517e-47
Rpl23a	6.31672e-52	0.870175	0.596	0.543	1.8441e-47
Atp8a1	6.54161e-52	1.78218	0.152	0.057	1.90976e-47
Gm49909	7.44278e-52	1.69056	0.113	0.034	2.17285e-47
Rpl9-ps6	9.11972e-52	0.712948	0.331	0.188	2.66241e-47
ENSMUSG00000120878	9.55406e-52	3.32415	0.05	0.005	2.78921e-47
Rpl36	9.68183e-52	0.710253	0.747	0.79	2.82651e-47
Rabl6	1.1774e-51	-0.34335	0.419	0.571	3.43729e-47
Rcl1	1.18208e-51	-0.741319	0.278	0.416	3.45095e-47
Rock2	1.21192e-51	-0.339078	0.529	0.716	3.53808e-47
Cbfa2t3	1.22191e-51	2.1089	0.106	0.031	3.56724e-47
Abi3	1.28068e-51	1.90126	0.09	0.022	3.73881e-47
Mrps24	1.37117e-51	-0.556938	0.433	0.593	4.00299e-47
Smtn	1.5202e-51	-0.735795	0.259	0.402	4.43807e-47
Ppil1	1.90703e-51	-0.724887	0.314	0.459	5.56738e-47
Tmx2	2.20668e-51	-0.851179	0.261	0.39	6.44218e-47
mt-Co1	2.27148e-51	0.702655	0.816	0.879	6.63137e-47
Spns2	2.288e-51	0.988117	0.168	0.067	6.67959e-47
Zfyve27	2.36779e-51	-0.932686	0.262	0.387	6.91252e-47
Tbc1d13	2.62299e-51	-0.853309	0.246	0.372	7.65755e-47
Atp6ap1	2.62343e-51	-0.165393	0.477	0.628	7.65885e-47
Dcdc2a	2.6981e-51	2.62363	0.092	0.023	7.87683e-47
Ndufb1	2.77707e-51	0.915875	0.593	0.554	8.10739e-47
Plch1	2.79755e-51	-0.426341	0.28	0.434	8.16716e-47
Cyp2j6	3.07534e-51	2.35926	0.08	0.017	8.97814e-47
Sufu	3.35778e-51	-0.633513	0.293	0.43	9.80271e-47
Thbs1	3.76642e-51	0.519664	0.223	0.398	1.09957e-46
Echdc2	3.78492e-51	1.11897	0.216	0.1	1.10497e-46
St6gal1	4.13818e-51	-0.405208	0.386	0.543	1.2081e-46
Nfe2l1	4.30152e-51	-0.174574	0.478	0.635	1.25579e-46
Stxbp1	4.31639e-51	-0.851375	0.234	0.37	1.26013e-46
Snx16	4.36762e-51	-1.32974	0.167	0.292	1.27508e-46
Twf1	4.6668e-51	-0.312815	0.44	0.607	1.36243e-46
Larp7	5.16057e-51	-0.308828	0.395	0.544	1.50658e-46
Znhit1	5.18329e-51	-0.222836	0.505	0.685	1.51321e-46
Csf1	5.2287e-51	-1.13501	0.146	0.275	1.52647e-46
Plet1	5.80529e-51	2.99344	0.054	0.007	1.6948e-46
Ecd	6.08602e-51	-0.529301	0.329	0.467	1.77675e-46
Sqor	6.36538e-51	1.42934	0.228	0.111	1.85831e-46
Eri1	6.43465e-51	-0.763847	0.27	0.406	1.87853e-46
Noc3l	6.68548e-51	-0.584618	0.299	0.431	1.95176e-46
Snrpd1	6.81722e-51	-0.445406	0.401	0.563	1.99022e-46
ENSMUSG00000121141	7.15863e-51	-0.141611	0.55	0.725	2.08989e-46
Psd4	7.62598e-51	1.41039	0.149	0.056	2.22633e-46
Ube2d2a	7.66334e-51	-0.350007	0.382	0.526	2.23723e-46
Ankrd54	7.72167e-51	-0.916172	0.258	0.385	2.25427e-46
Nfat5	7.78096e-51	-0.191238	0.488	0.675	2.27157e-46
Gcsh	8.01574e-51	-0.39949	0.338	0.49	2.34012e-46
Ssbp4	9.20832e-51	-0.40598	0.414	0.559	2.68828e-46
Hadha	9.96587e-51	-0.294586	0.458	0.604	2.90944e-46
Selenof	1.06478e-50	-0.166092	0.69	0.84	3.10851e-46
Gm43088	1.11009e-50	-0.758317	0.079	0.203	3.2408e-46
Kidins220	1.15273e-50	-0.620239	0.348	0.485	3.36527e-46
Xpo1	1.20902e-50	-0.486831	0.402	0.551	3.52962e-46
Psmb9	1.23397e-50	1.95523	0.068	0.012	3.60246e-46
Dnm1l	1.29056e-50	-0.447966	0.387	0.521	3.76766e-46
Tmem167	1.33921e-50	-0.377611	0.419	0.585	3.90969e-46
Scarb2	1.59659e-50	1.41875	0.353	0.216	4.66109e-46
Fam102a	1.74697e-50	1.58744	0.212	0.099	5.1001e-46
Rdx	1.75302e-50	-0.230554	0.407	0.564	5.11776e-46
C1galt1c1	1.89048e-50	-0.803075	0.24	0.367	5.51908e-46
Irak2	1.95848e-50	1.43813	0.329	0.189	5.7176e-46
Snhg1	1.98238e-50	-0.314096	0.472	0.637	5.78737e-46
Pcid2	2.01408e-50	-0.780839	0.269	0.393	5.87991e-46
Scnm1	2.10973e-50	-0.743989	0.251	0.38	6.15915e-46
Gpsm2	2.16153e-50	-1.47188	0.162	0.289	6.31037e-46
Gse1	2.66782e-50	-0.377245	0.326	0.474	7.78843e-46
Nisch	2.71026e-50	-0.186058	0.556	0.739	7.91234e-46
Qrich1	2.77072e-50	-0.450247	0.385	0.53	8.08884e-46
Prss8	2.81707e-50	2.57659	0.063	0.01	8.22416e-46
Coq8b	2.85664e-50	-0.948483	0.26	0.389	8.33966e-46
Rpl23	2.94958e-50	0.47967	0.804	0.886	8.611e-46
Siglec15	2.9851e-50	-4.57272	0.013	0.099	8.7147e-46
Muc4	3.32013e-50	1.9951	0.086	0.021	9.69278e-46
H2-Ab1	3.36426e-50	2.88329	0.075	0.016	9.82162e-46
Unc93b1	3.42955e-50	2.04088	0.207	0.098	1.00122e-45
Jag1	3.49615e-50	-0.63133	0.336	0.481	1.02067e-45
Tspan1	3.75052e-50	2.90743	0.093	0.024	1.09493e-45
Kat2a	4.02109e-50	-0.845465	0.265	0.392	1.17392e-45
Csnk2b	4.20977e-50	-0.241836	0.539	0.716	1.229e-45
Bccip	4.28964e-50	0.929631	0.173	0.071	1.25232e-45
Pmf1	4.39294e-50	-0.635867	0.339	0.475	1.28247e-45
Il10ra	4.65011e-50	3.30488	0.048	0.004	1.35755e-45
Gga3	5.60484e-50	-0.936672	0.216	0.342	1.63628e-45
Get4	5.66449e-50	1.15285	0.215	0.101	1.65369e-45
Rab27a	5.86277e-50	1.953	0.129	0.045	1.71158e-45
Faah	6.30653e-50	1.92681	0.112	0.035	1.84113e-45
Gm49891	6.59818e-50	-1.9232	0.114	0.235	1.92627e-45
Fubp1	7.35855e-50	-0.434241	0.409	0.566	2.14826e-45
Nfkb1	7.5043e-50	-0.195997	0.436	0.599	2.19081e-45
Tram1	7.79607e-50	-0.304206	0.507	0.682	2.27599e-45
Bri3bp	8.25403e-50	-0.499751	0.344	0.491	2.40968e-45
Dpagt1	8.67914e-50	-0.750861	0.283	0.411	2.53379e-45
Wnt7a	1.06676e-49	1.82902	0.085	0.02	3.1143e-45
Baz1b	1.14686e-49	-0.340325	0.431	0.571	3.34813e-45
Cftr	1.17625e-49	2.59388	0.098	0.027	3.43395e-45
Rpl11	1.27467e-49	0.601634	0.722	0.778	3.72127e-45
Jun	1.32113e-49	1.8714	0.509	0.406	3.85691e-45
Vav3	1.34928e-49	2.29159	0.118	0.039	3.9391e-45
Nrep	1.50252e-49	-1.23493	0.179	0.309	4.38646e-45
Btbd11	1.57254e-49	-0.850265	0.187	0.322	4.59088e-45
Sfn	1.57611e-49	1.43643	0.158	0.063	4.60129e-45
Uxs1	1.63262e-49	-0.474061	0.326	0.463	4.76628e-45
Tcaf1	1.79758e-49	-0.791331	0.253	0.382	5.24787e-45
Ppm1h	2.16251e-49	1.9625	0.138	0.051	6.31324e-45
Mirt1	2.5237e-49	-0.483191	0.133	0.262	7.3677e-45
Bad	2.82478e-49	-0.496512	0.346	0.478	8.24666e-45
Tgm2	2.91491e-49	1.26033	0.515	0.398	8.50978e-45
Slc9a8	3.26434e-49	-0.755667	0.287	0.416	9.52992e-45
Abcg1	3.35959e-49	2.19947	0.104	0.031	9.80799e-45
Pi4k2b	3.94283e-49	-0.504924	0.289	0.424	1.15107e-44
Slc35b1	4.20508e-49	-0.323081	0.421	0.565	1.22763e-44
Smad2	4.33074e-49	-0.447248	0.345	0.48	1.26432e-44
Cdkn1c	4.38154e-49	2.25572	0.076	0.016	1.27915e-44
AW112010	4.48126e-49	1.5477	0.198	0.09	1.30826e-44
Rps27rt	5.17688e-49	0.972931	0.582	0.534	1.51134e-44
Agr2	5.29635e-49	4.21113	0.059	0.009	1.54622e-44
Tff2	5.31203e-49	1.82062	0.094	0.025	1.5508e-44
Gapdh	5.39562e-49	1.00977	0.308	0.176	1.5752e-44
Serinc1	5.71366e-49	-0.440048	0.383	0.531	1.66805e-44
Mvb12a	5.76391e-49	-0.433379	0.433	0.597	1.68272e-44
Pxylp1	5.91579e-49	-1.3035	0.143	0.267	1.72705e-44
Rap1gap2	6.05528e-49	-0.674622	0.238	0.374	1.76778e-44
Pitpnc1	7.11142e-49	-0.192439	0.477	0.65	2.07611e-44
Entpd3	7.26915e-49	2.79364	0.091	0.024	2.12215e-44
Dgcr6	7.42956e-49	-0.670759	0.303	0.431	2.16899e-44
Ncoa2	7.72359e-49	-0.433299	0.389	0.534	2.25483e-44
Tmem125	7.94862e-49	2.44707	0.063	0.011	2.32052e-44
Degs1	8.74109e-49	-0.323522	0.42	0.568	2.55187e-44
Abcb7	8.97191e-49	-0.399424	0.354	0.488	2.61926e-44
Bcat2	9.59229e-49	-0.817742	0.278	0.405	2.80037e-44
Tmed7	9.79167e-49	-0.241522	0.409	0.558	2.85858e-44
Mesd	1.06012e-48	-0.738527	0.278	0.403	3.09492e-44
Ythdf1	1.11357e-48	-0.435682	0.312	0.445	3.25096e-44
Rcor2	1.16538e-48	-1.67364	0.139	0.26	3.4022e-44
Eif2b5	1.17782e-48	-0.560768	0.348	0.474	3.43853e-44
Rpl21	1.28198e-48	0.747779	0.69	0.726	3.74262e-44
AI837181	1.30594e-48	-0.699279	0.288	0.409	3.81257e-44
Reep6	1.30618e-48	1.92889	0.121	0.041	3.81327e-44
Cmtm3	1.3413e-48	-0.606572	0.252	0.387	3.91578e-44
Degs2	1.37243e-48	2.13653	0.088	0.023	4.00668e-44
Mrpl33	1.52031e-48	1.10339	0.498	0.396	4.43839e-44
Noct	1.61439e-48	-0.665909	0.254	0.381	4.71305e-44
Csrnp1	1.71989e-48	2.10658	0.189	0.088	5.02106e-44
Surf4	1.74809e-48	-0.373746	0.449	0.61	5.10336e-44
H2-DMb1	1.76595e-48	2.34091	0.086	0.022	5.1555e-44
Plxnb2	1.80196e-48	-0.24177	0.488	0.669	5.26063e-44
Rtraf	1.95544e-48	-0.271574	0.496	0.662	5.70871e-44
Rbpj	2.16596e-48	-0.2765	0.368	0.507	6.3233e-44
Mkrn2os	2.24342e-48	1.83842	0.117	0.039	6.54945e-44
Wbp11	2.28355e-48	-0.475805	0.387	0.527	6.66659e-44
Cobl	2.36637e-48	1.72673	0.104	0.031	6.90837e-44
Ifi27l2a	2.58683e-48	4.28967	0.043	0.003	7.552e-44
Slc5a3	2.69287e-48	-0.86466	0.184	0.308	7.86158e-44
Tnni2	2.88047e-48	1.54785	0.126	0.044	8.40923e-44
Fto	2.91099e-48	-0.417919	0.395	0.537	8.49833e-44
Uba1	3.14065e-48	-0.263766	0.537	0.694	9.16881e-44
Msr1	3.66106e-48	2.55211	0.061	0.01	1.06881e-43
Msi2	3.67585e-48	-0.182136	0.52	0.713	1.07313e-43
Otud4	3.76398e-48	-0.512077	0.364	0.518	1.09886e-43
Vamp5	3.99877e-48	-0.460399	0.378	0.544	1.1674e-43
Psen1	4.07504e-48	-0.398892	0.353	0.485	1.18967e-43
Tiprl	4.11447e-48	-0.5818	0.33	0.456	1.20118e-43
Abcf1	4.17463e-48	-0.189496	0.562	0.72	1.21874e-43
Epdr1	4.1907e-48	-1.08885	0.174	0.297	1.22343e-43
Akt3	4.92138e-48	-0.392624	0.313	0.454	1.43675e-43
Gm48565	5.22368e-48	-0.766232	0.127	0.258	1.525e-43
Phldb1	5.36688e-48	-0.64347	0.294	0.427	1.56681e-43
Lsm12	5.96957e-48	-0.572281	0.37	0.499	1.74276e-43
Pgk1	6.4725e-48	0.613418	0.238	0.118	1.88958e-43
Ms4a8a	7.41521e-48	3.97526	0.062	0.011	2.1648e-43
Pdap1	7.5381e-48	-0.203603	0.559	0.749	2.20067e-43
Ocln	8.11684e-48	0.685094	0.18	0.076	2.36963e-43
Rnase4	9.62637e-48	1.62866	0.129	0.046	2.81032e-43
Niban2	1.01436e-47	-0.271091	0.455	0.612	2.96133e-43
Coro1b	1.03033e-47	1.15559	0.153	0.06	3.00795e-43
Eif4e	1.05967e-47	-0.428599	0.356	0.492	3.09359e-43
Scamp3	1.16914e-47	-0.44404	0.356	0.482	3.4132e-43
Cd180	1.2287e-47	-2.0767	0.045	0.145	3.58706e-43
Ncbp2	1.31743e-47	-0.674532	0.309	0.43	3.8461e-43
Cd33	1.44056e-47	3.26156	0.076	0.018	4.20557e-43
Clic1	1.58806e-47	-0.295753	0.735	0.871	4.63619e-43
Eif2b2	1.89356e-47	-0.378646	0.358	0.496	5.52805e-43
Pomgnt1	2.22512e-47	-0.752262	0.283	0.406	6.49601e-43
Stag1	2.32905e-47	-0.233453	0.444	0.601	6.79942e-43
Araf	2.38915e-47	-0.549572	0.347	0.476	6.97489e-43
Fgd3	2.45662e-47	-0.40255	0.229	0.366	7.17187e-43
Tspan8	2.61434e-47	-0.140051	0.456	0.691	7.63231e-43
Bcar3	2.84989e-47	-0.368728	0.326	0.471	8.31996e-43
Copa	3.08598e-47	-0.28505	0.488	0.636	9.0092e-43
Prpsap1	3.14695e-47	-0.520557	0.357	0.495	9.18719e-43
Klhl6	3.23937e-47	2.69619	0.075	0.017	9.45701e-43
Ggcx	3.28743e-47	-0.473172	0.308	0.445	9.59731e-43
Rtn3	3.59975e-47	-0.233637	0.559	0.735	1.05091e-42
Ift43	3.65912e-47	-0.419463	0.355	0.502	1.06824e-42
Igsf6	4.12361e-47	3.33305	0.046	0.004	1.20385e-42
Zdhhc9	4.99194e-47	-0.714035	0.261	0.387	1.45735e-42
Bmyc	5.08013e-47	2.55774	0.075	0.017	1.48309e-42
AU020206	5.32497e-47	-0.193402	0.27	0.406	1.55457e-42
Sar1a	5.51466e-47	-0.327782	0.431	0.58	1.60995e-42
Sft2d1	5.67056e-47	1.22192	0.131	0.047	1.65546e-42
Arhgap22	5.74313e-47	-0.809195	0.176	0.3	1.67665e-42
Fxyd5	7.02689e-47	0.193884	0.456	0.651	2.05143e-42
Capn2	7.1692e-47	-0.130235	0.497	0.653	2.09297e-42
Brms1	7.55707e-47	-0.674993	0.296	0.422	2.20621e-42
Tef	7.92876e-47	-0.897726	0.18	0.307	2.31472e-42
Ppp1ca	8.16005e-47	1.20338	0.371	0.254	2.38225e-42
Prrx1	8.24048e-47	-0.877871	0.07	0.182	2.40573e-42
Them6	8.32971e-47	1.69665	0.077	0.018	2.43177e-42
Camsap2	8.33226e-47	-0.587173	0.305	0.428	2.43252e-42
Nemf	8.48847e-47	-0.204543	0.454	0.612	2.47812e-42
Cyfip2	8.63898e-47	2.85289	0.076	0.018	2.52206e-42
Scp2	8.73421e-47	0.775772	0.21	0.098	2.54986e-42
Fcgrt	9.37681e-47	1.63084	0.15	0.061	2.73747e-42
G3bp1	9.55817e-47	-0.269346	0.543	0.701	2.79041e-42
Mdfi	1.04419e-46	1.29929	0.148	0.058	3.0484e-42
Rgs3	1.07663e-46	1.63899	0.116	0.039	3.14312e-42
Dcbld2	1.08407e-46	-0.9502	0.16	0.281	3.16485e-42
Eif3m	1.10437e-46	0.968181	0.306	0.183	3.22409e-42
Gm41556	1.19419e-46	-0.755979	0.162	0.293	3.4863e-42
Rptor	1.23429e-46	-0.439633	0.359	0.494	3.60338e-42
Ankrd11	1.24125e-46	-0.104357	0.667	0.838	3.6237e-42
Atp5md	1.31715e-46	0.951745	0.477	0.379	3.8453e-42
Fam222b	1.44343e-46	-0.514465	0.315	0.445	4.21394e-42
Eif1	1.46961e-46	0.7885	0.618	0.615	4.29039e-42
Plrg1	1.58442e-46	-0.676092	0.267	0.389	4.62554e-42
Fam124a	1.70663e-46	3.18776	0.059	0.01	4.98233e-42
Epb41l4a	1.78086e-46	1.55601	0.149	0.059	5.19905e-42
Cib1	1.80562e-46	1.18331	0.435	0.315	5.27133e-42
Prokr2	1.80767e-46	-3.17943	0.02	0.105	5.27731e-42
Eif2ak3	1.86387e-46	1.20382	0.283	0.155	5.44138e-42
Clic6	1.95654e-46	-1.0595	0.207	0.326	5.71193e-42
Casp12	2.16885e-46	1.58205	0.103	0.031	6.33174e-42
Pof1b	2.38975e-46	2.4816	0.061	0.011	6.97664e-42
Eif1a	2.44666e-46	-0.378846	0.397	0.55	7.14277e-42
Slc35e1	2.49087e-46	-0.729931	0.283	0.406	7.27185e-42
Ccdc102a	2.65972e-46	-0.923909	0.226	0.347	7.76478e-42
Fmr1	3.07927e-46	-0.46371	0.315	0.446	8.98961e-42
Wnt10a	3.11394e-46	1.40641	0.144	0.055	9.09084e-42
Akr1b10	3.76265e-46	1.32704	0.177	0.077	1.09847e-41
Gpd2	4.86799e-46	-0.240178	0.412	0.567	1.42116e-41
Slc7a8	4.9372e-46	1.84808	0.088	0.024	1.44137e-41
Ralb	5.49474e-46	-0.133681	0.424	0.573	1.60413e-41
Ect2	5.61018e-46	-1.01268	0.191	0.32	1.63784e-41
Ndufc1	6.7924e-46	-0.316449	0.485	0.661	1.98297e-41
Tmem38b	6.93851e-46	1.43257	0.125	0.044	2.02563e-41
Trio	7.02607e-46	-0.328682	0.405	0.555	2.05119e-41
Tnfrsf12a	7.11286e-46	-0.140788	0.522	0.74	2.07653e-41
Eya2	7.36131e-46	-0.431693	0.302	0.445	2.14906e-41
Slc37a1	7.40348e-46	1.47068	0.201	0.095	2.16137e-41
Pid1	7.57264e-46	3.10431	0.123	0.045	2.21076e-41
Dll4	8.0092e-46	-0.656641	0.147	0.275	2.33821e-41
Zbtb7a	8.21475e-46	-0.184598	0.492	0.666	2.39821e-41
Mitf	8.29268e-46	1.5491	0.142	0.055	2.42097e-41
Tc2n	8.34877e-46	2.56235	0.067	0.013	2.43734e-41
Prkar2b	8.52181e-46	-0.45013	0.268	0.411	2.48786e-41
Mat2a	9.37726e-46	-0.212709	0.466	0.625	2.7376e-41
Exoc6b	9.46799e-46	-0.296701	0.418	0.576	2.76409e-41
Tshz1	9.8948e-46	-0.530982	0.336	0.474	2.88869e-41
Selplg	1.0027e-45	3.06701	0.112	0.039	2.92728e-41
Fam193b	1.01481e-45	-0.661719	0.299	0.426	2.96263e-41
Gprc5c	1.06554e-45	2.10362	0.078	0.019	3.11075e-41
Snx12	1.0822e-45	-0.584043	0.323	0.449	3.15937e-41
Ash2l	1.09056e-45	-0.356159	0.366	0.506	3.18378e-41
ENSMUSG00000120446	1.10644e-45	-1.93652	0.038	0.131	3.23015e-41
Gm52992	1.11074e-45	-1.82555	0.088	0.197	3.24271e-41
Tcim	1.24201e-45	-0.70719	0.22	0.351	3.62591e-41
Cnih1	1.35307e-45	-0.428297	0.385	0.533	3.95014e-41
Gca	1.42314e-45	2.23356	0.09	0.025	4.15472e-41
Golt1b	1.44619e-45	-0.412924	0.313	0.449	4.22201e-41
S1pr2	1.46138e-45	-1.18796	0.187	0.304	4.26634e-41
Pgpep1	1.4925e-45	-0.858774	0.239	0.358	4.35722e-41
Set	1.60847e-45	-0.24576	0.519	0.688	4.69577e-41
H2-Eb1	1.76894e-45	3.01586	0.053	0.008	5.16424e-41
Snx27	1.79375e-45	-0.454538	0.317	0.444	5.23669e-41
Psap	1.79807e-45	1.30663	0.438	0.316	5.24927e-41
Tubb4b	1.94538e-45	1.30451	0.31	0.189	5.67934e-41
Pcmt1	1.94854e-45	-0.311721	0.398	0.53	5.68858e-41
Tdrkh	2.08451e-45	-1.57666	0.134	0.247	6.08553e-41
Ldlrad4	2.13375e-45	-0.238461	0.38	0.539	6.22926e-41
Dcakd	2.25696e-45	-0.45344	0.317	0.442	6.58896e-41
Msantd2	2.36076e-45	-0.839082	0.271	0.393	6.89201e-41
Mpzl2	2.40547e-45	1.24559	0.2	0.097	7.02253e-41
Grk2	2.78737e-45	-0.187186	0.472	0.608	8.13745e-41
Syt8	2.89445e-45	1.2503	0.215	0.107	8.45006e-41
Ttc39c	2.9487e-45	-0.663983	0.14	0.265	8.60844e-41
Hs3st1	3.03598e-45	-0.511382	0.281	0.421	8.86324e-41
Rps12	3.10889e-45	0.610383	0.773	0.819	9.0761e-41
Stip1	3.1446e-45	-0.292739	0.466	0.623	9.18034e-41
Pik3r6	3.20677e-45	2.87707	0.06	0.011	9.36183e-41
Rcn2	3.48245e-45	-0.465355	0.376	0.506	1.01667e-40
Aif1	3.58328e-45	2.14051	0.062	0.012	1.0461e-40
Aplp2	3.6361e-45	-0.118802	0.522	0.697	1.06152e-40
Lxn	3.67796e-45	-0.339051	0.317	0.451	1.07374e-40
Gm37510	3.71176e-45	-0.860031	0.099	0.214	1.08361e-40
Cks1b	3.72003e-45	-0.415121	0.341	0.498	1.08602e-40
Sptssb	3.7408e-45	1.96563	0.09	0.025	1.09209e-40
Vps41	3.85729e-45	-0.416781	0.354	0.485	1.1261e-40
Dnajb13	3.88843e-45	2.3286	0.102	0.032	1.13519e-40
Slc12a7	4.31824e-45	-0.496617	0.311	0.439	1.26067e-40
Atad2	4.64781e-45	-0.669588	0.262	0.392	1.35688e-40
Csf3r	4.93942e-45	3.46235	0.057	0.01	1.44201e-40
Sgta	5.25831e-45	-0.435692	0.362	0.491	1.53511e-40
Slc8a1	5.42043e-45	2.50915	0.081	0.021	1.58244e-40
Tmem214	5.71972e-45	-0.624491	0.33	0.454	1.66982e-40
Col4a2	6.3151e-45	0.582719	0.4	0.557	1.84363e-40
Bfar	6.63709e-45	-0.339422	0.347	0.477	1.93763e-40
Gm28403	7.21122e-45	-0.979218	0.151	0.268	2.10524e-40
Adh1	7.26463e-45	4.80525	0.039	0.003	2.12083e-40
Cdk10	7.46262e-45	-0.86698	0.262	0.382	2.17864e-40
Hsd17b12	7.95837e-45	-0.212873	0.447	0.606	2.32337e-40
Ces2g	8.12227e-45	4.81147	0.042	0.004	2.37122e-40
Cdh3	8.26131e-45	1.69711	0.128	0.048	2.41181e-40
Atxn2	8.28091e-45	-0.372141	0.398	0.539	2.41753e-40
Eif6	8.72978e-45	-0.261196	0.497	0.682	2.54857e-40
Atp9b	1.02523e-44	-0.353243	0.357	0.486	2.99307e-40
mt-Nd3	1.2203e-44	0.47594	0.177	0.077	3.56256e-40
Pld4	1.24945e-44	2.6755	0.077	0.019	3.64766e-40
Rab12	1.42632e-44	-0.409632	0.362	0.497	4.164e-40
Rasgrp4	1.43842e-44	3.31627	0.059	0.01	4.19932e-40
Pold4	1.47801e-44	-0.616306	0.318	0.446	4.31489e-40
[truncated: 14,753 more rows]

## Sheet: PalbovsCombo_all
	p_val	avg_log2FC	pct.1	pct.2	p_val_adj
Tcf4	0	1.19691	0.862	0.493	0
Pbx1	0	1.64326	0.861	0.537	0
Wwtr1	3.26083326255223e-322	1.07041	0.804	0.406	9.51967662669497e-318
Ccn1	1.72626536656932e-320	1.57544	0.697	0.275	5.03965911116246e-316
Mast4	3.12611e-295	1.50896	0.778	0.427	9.12635e-291
Ssbp3	1.5916e-287	0.971833	0.798	0.428	4.64651e-283
2610307P16Rik	1.66433e-286	1.49587	0.748	0.384	4.85886e-282
Hbegf	2.7958e-284	1.15862	0.828	0.462	8.16206e-280
Nfat5	6.09358e-283	1.00584	0.837	0.488	1.77896e-278
Smad7	3.66394e-276	0.895002	0.805	0.442	1.06965e-271
Nrp1	5.65932e-269	0.868394	0.725	0.327	1.65218e-264
Plpp3	8.64203e-269	1.25423	0.702	0.316	2.52295e-264
Nfix	1.58105e-268	0.859948	0.767	0.412	4.61571e-264
Gatad2b	1.64596e-268	0.978774	0.771	0.414	4.80522e-264
Ppp3ca	2.79657e-268	0.920299	0.863	0.546	8.16429e-264
Dst	1.93515e-265	1.14889	0.776	0.434	5.64947e-261
Gse1	7.89494e-252	1.0257	0.685	0.326	2.30485e-247
Nhsl1	3.56049e-251	1.33574	0.628	0.273	1.03945e-246
Ext1	1.18568e-250	0.9745	0.867	0.56	3.46148e-246
Nufip2	8.81747e-248	0.790229	0.814	0.467	2.57417e-243
Myo1b	4.83244e-246	0.9074	0.76	0.398	1.41078e-241
Frmd4a	4.51682e-244	1.61393	0.656	0.323	1.31864e-239
Tsc22d2	6.11431e-244	0.823736	0.709	0.355	1.78501e-239
Lamb1	6.28513e-244	1.11791	0.719	0.363	1.83488e-239
Tead1	1.15829e-243	0.927542	0.735	0.381	3.3815e-239
Fgfr1	9.33593e-241	1.38284	0.492	0.119	2.72553e-236
Ash1l	2.92568e-239	0.848809	0.81	0.478	8.54123e-235
Rere	1.03312e-238	0.808968	0.811	0.473	3.01609e-234
Ank	7.57431e-238	1.99847	0.537	0.188	2.21124e-233
Agap1	9.81833e-236	0.914641	0.737	0.388	2.86636e-231
Egr1	1.00025e-233	0.95235	0.787	0.408	2.92013e-229
Apbb2	1.85273e-232	0.885671	0.78	0.413	5.40885e-228
Synpo	7.95396e-231	0.890165	0.648	0.272	2.32208e-226
Ldlrad4	2.39402e-230	0.710546	0.747	0.38	6.98911e-226
Nbea	1.31988e-229	1.05682	0.66	0.311	3.85325e-225
Zswim6	4.55158e-229	0.737731	0.816	0.473	1.32879e-224
Otud7b	8.88778e-229	0.950639	0.688	0.352	2.5947e-224
Sox4	2.51141e-228	0.839077	0.906	0.591	7.33181e-224
Phf21a	1.13386e-226	0.854141	0.763	0.429	3.3102e-222
Kmt2a	1.71938e-225	0.863502	0.755	0.421	5.01957e-221
Aebp1	1.1711e-224	1.47999	0.512	0.167	3.4189e-220
Sppl3	7.40015e-222	0.790328	0.719	0.384	2.1604e-217
Crim1	9.1462e-222	0.970465	0.723	0.377	2.67014e-217
Grem1	4.97181e-220	2.75877	0.41	0.096	1.45147e-215
Prss12	6.90586e-220	1.72157	0.489	0.159	2.0161e-215
Tshz1	8.96642e-220	1.14573	0.667	0.336	2.61766e-215
Syne2	1.33531e-219	0.847756	0.753	0.41	3.89829e-215
Pdgfc	3.11463e-219	1.07174	0.634	0.292	9.09284e-215
Nck2	3.24016e-219	1.2224	0.681	0.344	9.45933e-215
Sertad2	8.08918e-219	1.07854	0.648	0.312	2.36156e-214
Cdh6	1.82181e-218	1.22909	0.688	0.337	5.31859e-214
Ehmt1	2.24695e-217	0.804573	0.731	0.393	6.55974e-213
Nfib	2.53788e-217	0.687861	0.872	0.521	7.40909e-213
Zcchc14	4.57681e-217	0.985891	0.688	0.352	1.33615e-212
Bmpr2	6.09452e-217	0.515942	0.749	0.407	1.77923e-212
Slc38a2	1.96413e-215	0.626285	0.895	0.566	5.73408e-211
Maml3	4.3687e-215	0.861909	0.75	0.413	1.2754e-210
Dnmt3a	1.22846e-214	0.790324	0.702	0.359	3.58638e-210
Abl2	2.23397e-214	1.02281	0.681	0.35	6.52184e-210
Ank3	4.94871e-214	0.753052	0.686	0.345	1.44473e-209
Med13	7.79263e-214	0.789481	0.711	0.374	2.27498e-209
Scara3	1.55444e-213	0.787689	0.72	0.36	4.53804e-209
Slit2	2.03901e-212	1.74264	0.514	0.185	5.95269e-208
Igf1r	3.60062e-211	0.517316	0.769	0.433	1.05116e-206
Igsf3	4.83603e-211	1.1318	0.643	0.329	1.41183e-206
Spred2	1.51122e-209	1.05364	0.652	0.33	4.41186e-205
Arid1b	1.1286e-208	0.632382	0.783	0.447	3.29483e-204
Usp9x	2.8913e-208	1.06662	0.649	0.333	8.44086e-204
Sh3rf1	4.38443e-208	0.645197	0.753	0.413	1.27999e-203
Amotl1	1.70612e-207	0.780017	0.683	0.338	4.98084e-203
Chka	6.4905e-207	0.533546	0.866	0.539	1.89484e-202
Arid1a	8.98098e-207	0.769387	0.74	0.406	2.62191e-202
Mex3a	1.18295e-206	1.02342	0.647	0.322	3.45351e-202
Pum1	2.37898e-205	0.68312	0.784	0.44	6.94519e-201
Rapgef2	8.39554e-205	0.754817	0.694	0.362	2.451e-200
Ncor2	2.10084e-204	0.728094	0.737	0.406	6.13321e-200
Phlpp1	2.3523e-204	0.926328	0.668	0.347	6.86729e-200
Map3k2	3.36365e-204	0.946097	0.676	0.361	9.81983e-200
Pard3	5.18463e-204	0.87563	0.74	0.428	1.5136e-199
Cuedc1	1.07382e-203	0.761086	0.693	0.347	3.13491e-199
Tent4b	1.36251e-202	1.02351	0.621	0.302	3.97772e-198
Fam102b	1.84876e-202	1.68361	0.53	0.222	5.39726e-198
Atxn2	2.7361e-202	0.760255	0.725	0.398	7.98776e-198
ENSMUSG00000121092	1.77132e-201	1.33626	0.5	0.178	5.17118e-197
Csgalnact1	2.15306e-201	1.45211	0.565	0.256	6.28566e-197
Morrbid	2.51424e-201	1.60357	0.746	0.487	7.34008e-197
Ano6	4.82172e-201	0.693829	0.817	0.496	1.40765e-196
Ankrd28	5.4568e-201	0.719648	0.721	0.389	1.59306e-196
Hes1	7.73481e-201	0.968334	0.841	0.494	2.2581e-196
Mbtd1	3.18497e-200	0.676665	0.737	0.406	9.29819e-196
Maml2	4.0119e-200	0.680972	0.747	0.416	1.17123e-195
Kdm6a	6.36857e-199	0.7428	0.626	0.297	1.85924e-194
Sox9	1.02646e-198	0.866111	0.718	0.367	2.99665e-194
Nrip1	1.49812e-197	0.811607	0.704	0.38	4.37361e-193
Ski	2.76756e-197	0.519923	0.788	0.445	8.07961e-193
Nf1	4.97006e-197	0.80456	0.702	0.382	1.45096e-192
Stag1	6.36525e-197	0.652341	0.773	0.444	1.85827e-192
Efna5	2.22096e-196	0.93373	0.704	0.383	6.48388e-192
Sgms2	9.51746e-196	0.758727	0.665	0.35	2.77853e-191
Magi3	2.76208e-195	0.909331	0.674	0.358	8.06361e-191
Ppp2r3a	2.9913e-195	0.680239	0.69	0.356	8.73281e-191
Cacna2d1	4.88177e-195	0.875246	0.646	0.33	1.42518e-190
Nfe2l2	7.07362e-195	0.580084	0.812	0.474	2.06507e-190
Itpr2	2.05768e-194	0.515356	0.667	0.32	6.0072e-190
Cd81	4.05914e-194	0.781161	0.704	0.327	1.18502e-189
Maged1	5.30525e-194	0.676954	0.793	0.461	1.54881e-189
Trim33	2.39492e-193	0.753034	0.704	0.393	6.99173e-189
Atxn1	2.51925e-193	0.445247	0.766	0.431	7.3547e-189
Tbl1x	3.66762e-193	0.771082	0.774	0.472	1.07072e-188
Arid4b	7.36431e-193	0.384496	0.822	0.487	2.14994e-188
Ccnl1	1.19971e-192	0.471916	0.83	0.498	3.50244e-188
Ccbe1	1.42957e-192	2.37155	0.5	0.214	4.1735e-188
Magi1	2.9374e-192	0.571016	0.831	0.487	8.57543e-188
Dlg4	1.14179e-191	1.00604	0.498	0.167	3.33334e-187
Dlgap4	1.49087e-191	0.70953	0.732	0.404	4.35243e-187
Zbtb20	1.56893e-191	0.464648	0.894	0.561	4.58033e-187
Efnb1	1.83134e-191	0.916396	0.64	0.319	5.34641e-187
Fndc3b	2.7541e-191	0.949686	0.875	0.595	8.04033e-187
Zfp704	3.03738e-191	1.08804	0.56	0.247	8.86731e-187
Add2	4.88504e-191	2.3396	0.42	0.129	1.42614e-186
Hspg2	6.55779e-191	0.516345	0.711	0.37	1.91448e-186
Notch2	6.57288e-191	0.924617	0.723	0.429	1.91889e-186
Ggcx	8.29597e-191	0.891749	0.626	0.308	2.42192e-186
Aff4	9.70431e-191	0.565299	0.801	0.477	2.83308e-186
Rcor1	1.37576e-190	0.566638	0.744	0.427	4.0164e-186
Zbtb38	1.6439e-190	0.695811	0.707	0.382	4.79921e-186
Rai1	2.51709e-190	0.879132	0.646	0.337	7.3484e-186
Nav1	1.37673e-189	0.801561	0.645	0.326	4.01923e-185
Prrc2b	1.52691e-189	0.495496	0.75	0.428	4.45765e-185
Zbtb4	2.14387e-189	0.921451	0.62	0.302	6.25882e-185
Smad1	2.68612e-189	0.784097	0.668	0.349	7.84187e-185
Gtf2i	3.643e-189	0.586351	0.792	0.467	1.06354e-184
Skil	5.37268e-189	0.66007	0.704	0.387	1.5685e-184
Wwc2	8.32026e-189	0.644646	0.751	0.43	2.42902e-184
Rasal2	2.03622e-188	0.845087	0.681	0.364	5.94453e-184
Camk2d	2.11568e-188	0.836508	0.763	0.466	6.17651e-184
Rapgef6	3.99269e-187	0.610521	0.715	0.402	1.16563e-182
Meis2	4.97334e-186	0.310361	0.697	0.359	1.45192e-181
Arih1	2.78821e-185	0.444825	0.783	0.454	8.13989e-181
Cbx6	7.25556e-185	0.601843	0.774	0.436	2.11819e-180
Cdk13	7.67756e-185	0.683618	0.712	0.398	2.24139e-180
Ube2e3	1.06947e-183	0.773691	0.689	0.372	3.1222e-179
Elf2	1.66075e-183	0.600324	0.76	0.446	4.84841e-179
Fnbp1l	2.6965e-183	0.630845	0.727	0.404	7.87217e-179
Denn2b	3.94806e-183	1.02915	0.584	0.272	1.1526e-178
Ltbp1	3.94834e-183	0.87846	0.681	0.364	1.15268e-178
Hs2st1	9.3925e-183	0.771606	0.73	0.425	2.74205e-178
Rbpms	1.14136e-182	0.604955	0.865	0.532	3.33209e-178
Ccdc88a	1.56034e-182	1.05445	0.613	0.306	4.55525e-178
Lmo4	1.78496e-182	0.652613	0.827	0.511	5.21101e-178
Trio	1.94501e-182	0.647895	0.72	0.405	5.67826e-178
Rbfox2	1.16395e-181	0.548068	0.716	0.399	3.39803e-177
Synpr	1.3794e-181	3.27173	0.338	0.069	4.02701e-177
Tnks	1.6955e-181	0.860645	0.645	0.348	4.94985e-177
Tnrc18	1.76675e-181	0.574935	0.756	0.44	5.15784e-177
Zfhx3	3.96969e-181	0.569084	0.838	0.543	1.15891e-176
Klhl1	4.76186e-181	2.05631	0.507	0.235	1.39018e-176
Syt11	2.84433e-180	1.03553	0.527	0.227	8.30374e-176
Etv6	3.62205e-180	0.520059	0.793	0.46	1.05742e-175
Fermt2	1.56809e-179	0.799578	0.599	0.268	4.57787e-175
Fam171a1	2.16296e-179	0.877619	0.616	0.297	6.31454e-175
Dkk2	2.72693e-179	2.21938	0.426	0.135	7.96101e-175
Srpk2	2.82538e-179	0.554054	0.714	0.392	8.24842e-175
Amotl2	4.05419e-179	1.05002	0.53	0.228	1.18358e-174
Adgrl3	5.96641e-179	1.06261	0.704	0.419	1.74183e-174
Aig1	6.70311e-179	1.12153	0.594	0.296	1.95691e-174
Prkacb	1.60824e-178	0.74288	0.649	0.343	4.69511e-174
Rai14	3.3191e-178	0.844974	0.679	0.363	9.68977e-174
Ino80	3.44224e-178	0.629287	0.666	0.36	1.00493e-173
Luzp1	4.5797e-178	0.475437	0.76	0.435	1.337e-173
Ubap2l	5.6432e-177	0.559304	0.791	0.481	1.64748e-172
Adam17	6.19362e-177	0.750785	0.685	0.378	1.80817e-172
Farp1	6.40172e-177	0.582042	0.803	0.486	1.86892e-172
Hdac6	7.1989e-177	1.07307	0.589	0.299	2.10165e-172
Kif26b	1.01964e-176	1.63498	0.384	0.098	2.97674e-172
Col27a1	1.11418e-176	0.992241	0.626	0.314	3.25272e-172
Pdgfa	1.49127e-176	0.731378	0.728	0.395	4.35361e-172
Sbno1	2.88814e-176	0.620987	0.804	0.494	8.43165e-172
Atp8b2	4.49717e-176	0.960468	0.58	0.276	1.3129e-171
Gm48565	8.62373e-176	1.18254	0.431	0.127	2.51761e-171
Gm35019	1.84623e-175	1.68662	0.449	0.153	5.38989e-171
Mbnl2	3.52059e-175	0.529346	0.848	0.529	1.0278e-170
Vezf1	4.19128e-175	0.840703	0.639	0.334	1.2236e-170
Ube4b	1.06203e-174	0.67108	0.688	0.374	3.10049e-170
Qk	2.0503e-174	0.583919	0.813	0.507	5.98566e-170
Pkn2	5.47537e-174	0.547981	0.736	0.426	1.59848e-169
Kpna4	1.08088e-173	0.600449	0.808	0.512	3.15552e-169
Rasa1	1.21576e-173	0.741297	0.668	0.364	3.54929e-169
Cldn2	1.39944e-173	0.659733	0.749	0.427	4.08552e-169
Gpm6b	1.77592e-173	1.10608	0.594	0.302	5.18462e-169
Zzz3	2.76421e-173	0.668176	0.631	0.336	8.06983e-169
Lrrc8c	4.5728e-173	0.779642	0.676	0.361	1.33498e-168
Mrnip	5.36351e-173	1.30404	0.436	0.138	1.56582e-168
Fam13b	1.27511e-172	0.811082	0.606	0.305	3.72255e-168
Pik3ca	2.07108e-172	0.654378	0.674	0.373	6.0463e-168
Iffo2	3.81658e-172	0.71093	0.644	0.337	1.11421e-167
Map4k3	5.36057e-172	0.652308	0.692	0.366	1.56496e-167
Nsd1	8.4245e-172	0.47975	0.772	0.46	2.45945e-167
Itgb5	1.24666e-171	0.709014	0.675	0.367	3.6395e-167
Ets1	2.31134e-171	0.433467	0.708	0.365	6.74774e-167
Fbxo11	2.68482e-171	0.452218	0.733	0.421	7.83806e-167
Nfkb1	5.00245e-171	0.506315	0.755	0.436	1.46041e-166
Adgrl2	5.15411e-171	0.780152	0.659	0.345	1.50469e-166
Nrp2	5.77221e-171	0.95212	0.632	0.342	1.68514e-166
Zfp609	6.58149e-171	0.571805	0.669	0.359	1.9214e-166
Arhgef12	6.8956e-171	0.576641	0.712	0.39	2.0131e-166
Fam193a	2.0387e-170	0.63122	0.642	0.343	5.95179e-166
Hdac7	3.03651e-170	0.515645	0.747	0.416	8.86479e-166
Usp53	3.53675e-170	0.898681	0.552	0.258	1.03252e-165
Arl4c	6.20892e-170	0.759128	0.759	0.452	1.81263e-165
Phf20	6.82628e-170	0.672166	0.663	0.361	1.99286e-165
Gm50333	7.70798e-170	0.951605	0.489	0.179	2.25027e-165
Bmp1	3.63541e-169	0.698211	0.612	0.31	1.06132e-164
Peak1	4.19621e-169	0.49368	0.715	0.406	1.22504e-164
Inhba	5.88074e-169	1.66197	0.496	0.209	1.71682e-164
Ube2g1	1.1515e-168	0.601245	0.708	0.409	3.36169e-164
4930467D21Rik	1.27707e-168	2.57156	0.371	0.108	3.72827e-164
Osbpl3	1.59492e-168	0.644605	0.682	0.366	4.65621e-164
2900026A02Rik	1.87862e-168	0.615085	0.657	0.336	5.48446e-164
Ptpn14	4.40951e-168	0.708797	0.608	0.307	1.28731e-163
Adamts9	5.48233e-168	0.746858	0.531	0.217	1.60051e-163
Pan3	1.96679e-167	0.506894	0.775	0.468	5.74183e-163
Atrx	2.16561e-167	0.341235	0.854	0.557	6.32228e-163
Sesn3	4.33458e-167	1.16067	0.553	0.269	1.26544e-162
Phtf1	4.64299e-167	0.796783	0.585	0.298	1.35547e-162
Rsrc2	4.78331e-167	0.381477	0.773	0.452	1.39644e-162
Rnf19b	5.21577e-167	0.502376	0.676	0.358	1.52269e-162
Acvr1	5.57607e-167	0.839208	0.65	0.35	1.62788e-162
Glis3	6.41961e-167	0.689029	0.756	0.442	1.87414e-162
Hmga2	7.31116e-167	2.06454	0.509	0.24	2.13442e-162
Pip5k1a	7.66323e-167	0.598612	0.718	0.421	2.2372e-162
Wsb1	9.23714e-167	0.636956	0.723	0.413	2.69669e-162
Gcn1	1.03113e-166	0.792458	0.613	0.322	3.01028e-162
Cttnbp2nl	1.37025e-166	0.592621	0.657	0.352	4.00031e-162
Ttc3	1.47618e-166	0.565608	0.751	0.445	4.30956e-162
Znrf3	1.72485e-166	0.651201	0.6	0.301	5.03553e-162
Cdc42bpa	1.80432e-166	0.706164	0.657	0.357	5.26752e-162
Brwd1	2.09533e-166	0.574259	0.633	0.33	6.11712e-162
Sptan1	2.42722e-166	0.449152	0.871	0.583	7.08603e-162
Midn	2.46259e-166	0.518743	0.781	0.455	7.18929e-162
Mical2	3.58238e-166	0.890391	0.543	0.251	1.04584e-161
Tmem164	6.61382e-166	0.493743	0.694	0.389	1.93084e-161
Jmjd1c	1.8551e-165	0.425289	0.749	0.434	5.41579e-161
Erbin	2.41629e-165	0.492788	0.71	0.4	7.0541e-161
Kalrn	3.10119e-165	0.621737	0.575	0.27	9.05361e-161
Large1	3.44584e-165	0.684167	0.732	0.436	1.00598e-160
Wipi2	1.3471e-164	0.580466	0.739	0.44	3.93273e-160
Txlng	1.36e-164	1.16359	0.511	0.227	3.97038e-160
Gata6	2.40635e-164	1.03946	0.526	0.239	7.02511e-160
Abr	5.577e-164	0.708378	0.741	0.454	1.62815e-159
Aff1	1.82031e-163	0.569753	0.719	0.412	5.31421e-159
Chd6	2.53588e-163	0.578011	0.678	0.368	7.40326e-159
Dbn1	2.56633e-163	0.526746	0.704	0.383	7.49213e-159
Zeb1	3.27987e-163	0.443993	0.584	0.268	9.57526e-159
Strn3	4.19739e-163	0.552154	0.761	0.454	1.22539e-158
Klf7	5.36396e-163	0.438528	0.776	0.458	1.56595e-158
Yap1	9.60715e-163	0.658319	0.643	0.337	2.80471e-158
Epha7	1.60956e-162	1.67279	0.432	0.158	4.69896e-158
Shb	2.53127e-162	0.851332	0.632	0.341	7.38978e-158
Cdk17	2.54161e-162	0.601566	0.645	0.334	7.41998e-158
Nav2	3.16394e-162	0.64341	0.705	0.394	9.23681e-158
Tanc1	3.50444e-162	0.521856	0.648	0.344	1.02309e-157
Zbtb11	6.0635e-162	0.787995	0.576	0.275	1.77018e-157
Hook3	1.69999e-161	0.594229	0.66	0.365	4.96296e-157
Tcf12	2.11875e-161	0.466231	0.758	0.447	6.18549e-157
Dlgap1	3.99412e-161	1.04677	0.567	0.283	1.16604e-156
Ttll5	1.30082e-160	0.766071	0.554	0.271	3.7976e-156
Suv39h1	2.1215e-160	1.7354	0.5	0.232	6.1935e-156
Map3k20	2.55503e-160	0.942561	0.563	0.273	7.45915e-156
Ptk7	3.99607e-160	0.533077	0.695	0.375	1.16661e-155
Smad3	5.31333e-160	0.705907	0.644	0.356	1.55117e-155
Sntb2	6.17977e-160	0.485104	0.653	0.351	1.80412e-155
Socs5	1.23865e-159	1.14953	0.528	0.253	3.61611e-155
Birc6	1.81358e-159	0.493535	0.766	0.464	5.29457e-155
Setd2	2.11515e-159	0.619947	0.652	0.354	6.17497e-155
Ndst1	2.80564e-159	0.523908	0.643	0.339	8.19079e-155
Wdr33	5.05015e-159	0.519358	0.718	0.418	1.47434e-154
Arap3	7.22323e-159	1.28113	0.466	0.176	2.10875e-154
Brd2	1.13365e-158	0.240287	0.894	0.573	3.30959e-154
Cemip2	1.13828e-158	0.67778	0.632	0.331	3.32309e-154
Rbm27	1.31796e-158	0.700625	0.637	0.348	3.84764e-154
Zc2hc1a	1.78311e-158	0.975362	0.54	0.256	5.20562e-154
Pxdn	6.30885e-158	1.22309	0.51	0.222	1.8418e-153
Slc12a2	1.00424e-157	0.66344	0.748	0.428	2.93177e-153
Srgap2	1.14839e-157	0.43776	0.698	0.389	3.35261e-153
Trpm7	1.73677e-157	0.472632	0.696	0.396	5.07034e-153
Khdc4	2.94462e-157	0.626853	0.648	0.355	8.59652e-153
Rc3h1	3.13134e-157	0.372145	0.716	0.417	9.14163e-153
Ctif	3.27963e-157	0.335011	0.63	0.332	9.57455e-153
Zfp827	3.44577e-157	0.990707	0.521	0.245	1.00596e-152
Dock1	4.46153e-157	0.415262	0.728	0.413	1.3025e-152
Ppp1r10	4.72487e-157	0.244731	0.731	0.413	1.37938e-152
Nr2f1	6.17315e-157	2.16252	0.386	0.132	1.80219e-152
Phldb2	6.7442e-157	0.454397	0.758	0.43	1.9689e-152
Senp6	7.23654e-157	0.481806	0.706	0.403	2.11264e-152
Dync1h1	9.07172e-157	0.457514	0.845	0.537	2.6484e-152
Arhgef2	1.37663e-156	0.519968	0.755	0.457	4.01894e-152
Nexn	1.55515e-156	1.51681	0.415	0.146	4.54011e-152
Unc5b	2.06713e-156	0.870781	0.613	0.325	6.03478e-152
Erc2	2.15395e-156	1.50944	0.529	0.265	6.28823e-152
Rlim	2.38043e-156	0.655234	0.696	0.405	6.94944e-152
Ier5l	3.04152e-156	0.908602	0.575	0.285	8.87942e-152
Rb1cc1	3.32683e-156	0.645664	0.649	0.36	9.71234e-152
Fblim1	3.9111e-156	0.674285	0.624	0.318	1.14181e-151
Gm41556	6.75807e-156	1.08823	0.448	0.162	1.97295e-151
Rsbn1	7.50918e-156	0.714042	0.681	0.39	2.19223e-151
Mef2d	1.20371e-155	0.49519	0.695	0.393	3.51412e-151
Elf1	1.74046e-155	0.442745	0.728	0.413	5.08109e-151
Cadm1	1.86401e-155	0.613835	0.762	0.456	5.44179e-151
St3gal2	2.2258e-155	0.998508	0.564	0.287	6.49801e-151
Piezo1	3.20172e-155	0.66644	0.568	0.276	9.34711e-151
Gadd45a	3.61479e-155	0.660476	0.615	0.309	1.0553e-150
Ankrd13c	5.87532e-155	0.750193	0.603	0.326	1.71524e-150
Pik3c2a	8.23218e-155	0.484898	0.73	0.415	2.4033e-150
Map3k1	1.63812e-154	0.76236	0.593	0.308	4.78232e-150
Chd8	1.6456e-154	0.46877	0.719	0.411	4.80416e-150
Sh3d19	2.11296e-154	0.6971	0.778	0.505	6.16859e-150
Pvt1	2.83993e-154	0.953709	0.512	0.237	8.29089e-150
Baz2b	4.13517e-154	0.239968	0.806	0.487	1.20722e-149
Tnks2	7.18165e-154	0.545588	0.774	0.46	2.09661e-149
Caprin2	9.50661e-154	1.16127	0.502	0.23	2.77536e-149
Evi5	9.53557e-154	0.690315	0.629	0.343	2.78381e-149
Mllt10	1.18183e-153	0.525308	0.738	0.44	3.45025e-149
Zfand3	1.81144e-153	0.40004	0.805	0.499	5.2883e-149
Lncppara	4.92167e-153	0.736636	0.613	0.321	1.43683e-148
Map2k3	6.5503e-153	0.63636	0.663	0.375	1.9123e-148
Ep400	8.23188e-153	0.465662	0.75	0.448	2.40321e-148
Ccnt1	9.43446e-153	0.536071	0.677	0.383	2.7543e-148
Wac	1.24687e-152	0.629206	0.629	0.343	3.64012e-148
Kdm5b	2.11096e-152	0.59666	0.645	0.354	6.16273e-148
Phip	2.25068e-152	0.450226	0.699	0.402	6.57063e-148
Tiam2	2.26407e-152	1.27155	0.547	0.3	6.60974e-148
Lsmem1	2.35403e-152	1.2798	0.382	0.111	6.87235e-148
Kansl1	4.24803e-152	0.428279	0.815	0.506	1.24017e-147
Exoc4	4.50355e-152	0.446959	0.756	0.459	1.31477e-147
Dlg5	4.70732e-152	0.99573	0.559	0.286	1.37425e-147
Qrich1	6.8345e-152	0.609338	0.682	0.385	1.99526e-147
Clasp1	9.59655e-152	0.71786	0.626	0.341	2.80162e-147
Arid5b	1.2458e-151	0.287101	0.753	0.435	3.637e-147
Itga5	2.21936e-151	0.778601	0.621	0.327	6.4792e-147
Lgr6	2.46099e-151	1.51667	0.444	0.186	7.18463e-147
Ngf	2.96238e-151	1.23336	0.414	0.14	8.64837e-147
Specc1l	3.26528e-151	0.969278	0.528	0.255	9.53267e-147
Tef	5.90193e-151	1.11767	0.454	0.18	1.72301e-146
Nr6a1	6.37656e-151	0.728036	0.599	0.313	1.86157e-146
Gas1	6.70108e-151	2.5129	0.318	0.073	1.95631e-146
Kansl1l	8.10424e-151	0.735451	0.543	0.246	2.36595e-146
Phykpl	8.27732e-151	0.694253	0.584	0.306	2.41648e-146
Rest	2.16832e-150	0.538268	0.6	0.318	6.3302e-146
Ptpn12	2.22763e-150	0.469066	0.751	0.445	6.50333e-146
Aplp2	2.39076e-150	0.493118	0.838	0.522	6.97958e-146
Huwe1	2.48453e-150	0.398251	0.815	0.528	7.25335e-146
Irf2bpl	2.50282e-150	0.532901	0.673	0.369	7.30673e-146
Eml6	9.19354e-150	1.27024	0.422	0.157	2.68396e-145
Kdm2a	9.39611e-150	0.509932	0.791	0.486	2.7431e-145
Synj2	1.34694e-149	0.752692	0.602	0.311	3.93227e-145
Rnf214	1.55033e-149	0.646707	0.606	0.325	4.52602e-145
Stau1	1.55169e-149	0.498008	0.642	0.356	4.52999e-145
Wdfy3	1.70105e-149	0.437813	0.65	0.355	4.96604e-145
Slc43a2	2.07429e-149	0.568358	0.557	0.268	6.05567e-145
Pmepa1	2.79066e-149	0.672115	0.901	0.654	8.14707e-145
Cpne8	3.8041e-149	0.752764	0.558	0.266	1.11057e-144
Eif4e	4.49448e-149	0.778159	0.63	0.356	1.31212e-144
Flt1	4.52259e-149	0.475573	0.682	0.385	1.32032e-144
Swt1	4.88117e-149	0.644119	0.591	0.31	1.42501e-144
Gigyf1	6.37426e-149	0.58382	0.66	0.366	1.8609e-144
Pdgfb	9.29097e-149	0.719371	0.63	0.333	2.7124e-144
Spp1	1.08786e-148	0.755114	0.986	0.888	3.1759e-144
Rad51b	1.10215e-148	0.997469	0.601	0.319	3.21763e-144
Ier2	1.17959e-148	0.554521	0.813	0.493	3.44369e-144
Exoc6b	1.28712e-148	0.432606	0.717	0.418	3.75763e-144
Irs2	1.38228e-148	0.590251	0.542	0.244	4.03542e-144
Dnaaf9	1.63539e-148	0.555288	0.698	0.401	4.77435e-144
Rin2	1.78446e-148	0.594495	0.653	0.356	5.20954e-144
Ptpra	2.76063e-148	0.566429	0.678	0.383	8.0594e-144
Csnk1g3	3.66046e-148	0.522254	0.651	0.366	1.06863e-143
Ankhd1	4.74557e-148	0.465199	0.79	0.501	1.38542e-143
Zmiz1	4.85389e-148	0.407089	0.836	0.537	1.41705e-143
Appbp2	5.46157e-148	0.52033	0.691	0.394	1.59445e-143
Zbtb7a	8.54114e-148	0.429615	0.809	0.492	2.4935e-143
Dcaf5	1.07342e-147	0.805885	0.585	0.309	3.13373e-143
Scaf8	1.11865e-147	0.54875	0.657	0.373	3.26579e-143
Airn	1.16525e-147	0.843107	0.51	0.234	3.40184e-143
Zfp503	1.39733e-147	1.21741	0.42	0.152	4.07936e-143
Col23a1	2.49944e-147	0.956506	0.419	0.14	7.29686e-143
Fto	3.62494e-147	0.505288	0.685	0.395	1.05827e-142
Zmynd8	7.92984e-147	0.596328	0.718	0.428	2.31504e-142
Pde4a	9.37589e-147	1.13696	0.476	0.214	2.7372e-142
Ddah2	1.10109e-146	0.635129	0.665	0.348	3.21452e-142
Fmnl3	1.33228e-146	0.830321	0.56	0.279	3.88947e-142
Ube2e2	2.02958e-146	0.563156	0.619	0.335	5.92515e-142
Smad5	2.07911e-146	0.765402	0.555	0.282	6.06976e-142
St6gal1	2.21789e-146	0.461609	0.684	0.386	6.47491e-142
Tango6	2.93891e-146	0.72059	0.538	0.257	8.57984e-142
Ppfibp1	2.99451e-146	0.547411	0.736	0.434	8.74218e-142
Vcl	3.1562e-146	0.60947	0.634	0.351	9.21422e-142
Fbrsl1	3.41168e-146	0.753103	0.565	0.293	9.96007e-142
Sp3	4.97088e-146	0.630072	0.647	0.355	1.4512e-141
Pbxip1	6.23846e-146	0.269217	0.713	0.394	1.82126e-141
Mcc	6.75334e-146	0.522181	0.618	0.332	1.97157e-141
Rdx	7.93981e-146	0.465072	0.716	0.407	2.31795e-141
Sec24b	1.00723e-145	0.558301	0.676	0.396	2.9405e-141
Zfp462	1.07287e-145	0.998605	0.462	0.197	3.13213e-141
Ptprk	1.13425e-145	0.410631	0.785	0.466	3.31133e-141
Map1lc3b	1.30131e-145	0.454611	0.814	0.512	3.79905e-141
Frmd6	1.41524e-145	1.08585	0.483	0.213	4.13165e-141
Oxr1	2.55619e-145	0.683426	0.672	0.389	7.46254e-141
Spred1	2.87308e-145	0.827021	0.566	0.294	8.38767e-141
Thoc2l	2.897e-145	0.603622	0.593	0.31	8.45751e-141
Fgd6	2.94449e-145	0.876451	0.548	0.274	8.59614e-141
Asap1	2.98845e-145	0.563265	0.763	0.471	8.7245e-141
Tiparp	3.57024e-145	0.661704	0.557	0.265	1.0423e-140
Jag1	4.00977e-145	0.704896	0.63	0.336	1.17061e-140
Gapvd1	4.06238e-145	0.522849	0.716	0.425	1.18597e-140
Myo10	4.3306e-145	0.551309	0.744	0.43	1.26427e-140
Ephb4	6.53473e-145	0.560716	0.672	0.37	1.90775e-140
Wdr95	6.56037e-145	1.63394	0.329	0.084	1.91523e-140
Epn2	7.38422e-145	0.6751	0.662	0.364	2.15575e-140
Thoc2	8.64486e-145	0.367635	0.78	0.472	2.52378e-140
Tcim	9.3653e-145	0.898088	0.498	0.22	2.73411e-140
Arid2	9.55701e-145	0.444313	0.715	0.416	2.79007e-140
Kif1b	1.16067e-144	0.391631	0.682	0.396	3.38845e-140
Cobll1	1.28412e-144	0.644386	0.588	0.306	3.74887e-140
Zfp281	1.29246e-144	1.01165	0.517	0.249	3.7732e-140
Adarb1	1.50974e-144	0.870143	0.43	0.166	4.40754e-140
Mecp2	1.96051e-144	0.664296	0.597	0.315	5.72352e-140
Dcaf8	2.7455e-144	0.464056	0.673	0.38	8.01522e-140
Gm26759	2.84352e-144	0.707887	0.533	0.257	8.30136e-140
Zc3h12b	3.43994e-144	1.52569	0.36	0.11	1.00425e-139
Pals1	3.8778e-144	0.539919	0.681	0.397	1.13209e-139
Shc1	3.91836e-144	0.663968	0.641	0.36	1.14393e-139
Ptk2	4.13601e-144	0.566202	0.705	0.399	1.20747e-139
Tet3	4.13964e-144	0.394246	0.663	0.366	1.20853e-139
Diaph2	5.14149e-144	0.351563	0.71	0.413	1.50101e-139
Zfp618	5.52879e-144	0.607082	0.565	0.294	1.61407e-139
Fhod3	5.96481e-144	1.22106	0.408	0.154	1.74137e-139
Setd7	6.14607e-144	0.635755	0.566	0.3	1.79428e-139
1700025G04Rik	1.2092e-143	0.649127	0.583	0.291	3.53015e-139
Fam222b	1.25531e-143	0.728976	0.586	0.315	3.66476e-139
Setd5	1.94922e-143	0.505698	0.685	0.385	5.69056e-139
Rprd2	2.02628e-143	0.512831	0.609	0.331	5.91552e-139
Vcpip1	2.50795e-143	0.711184	0.597	0.323	7.3217e-139
Btbd7	2.85735e-143	0.743079	0.622	0.342	8.34175e-139
Pde6d	3.21398e-143	0.849582	0.557	0.285	9.38291e-139
Gm49172	3.54283e-143	0.516714	0.677	0.379	1.03429e-138
Hp1bp3	6.5645e-143	0.340712	0.753	0.445	1.91644e-138
Ints6	1.10861e-142	0.201059	0.692	0.399	3.23648e-138
Sqstm1	1.60529e-142	0.429593	0.815	0.504	4.68647e-138
Gsk3b	1.65442e-142	0.343312	0.785	0.477	4.82991e-138
Zdhhc20	1.73661e-142	0.393677	0.687	0.394	5.06986e-138
Prickle1	2.01644e-142	0.888551	0.508	0.233	5.88679e-138
Tnrc6b	2.35428e-142	0.280787	0.784	0.481	6.87309e-138
Cnot6	3.55095e-142	0.441792	0.736	0.431	1.03667e-137
Fbxw11	3.90407e-142	0.461543	0.698	0.406	1.13975e-137
Zfp148	3.98673e-142	0.5373	0.635	0.349	1.16389e-137
Ppp1r12b	4.60308e-142	0.80371	0.529	0.26	1.34382e-137
Bicc1	7.26426e-142	0.545914	0.817	0.501	2.12073e-137
Il6st	9.03118e-142	0.679359	0.624	0.333	2.63656e-137
Nlk	9.47142e-142	0.751918	0.572	0.302	2.76509e-137
Myo1e	1.17263e-141	0.264205	0.723	0.417	3.42339e-137
Fam126a	1.22921e-141	1.09284	0.546	0.295	3.58857e-137
Bag3	1.88027e-141	0.674834	0.642	0.351	5.48927e-137
Stag2	1.95597e-141	0.514345	0.7	0.41	5.71025e-137
Asxl1	2.44951e-141	0.417935	0.661	0.369	7.15109e-137
Cnn3	2.7397e-141	0.479915	0.78	0.466	7.99828e-137
Lcor	2.94205e-141	0.516292	0.742	0.446	8.58902e-137
Ube2d2a	3.09551e-141	0.459537	0.665	0.382	9.03703e-137
Man1a2	3.16811e-141	0.436297	0.744	0.457	9.24899e-137
Smg6	3.76721e-141	0.437235	0.717	0.421	1.0998e-136
Numb	7.79025e-141	0.406156	0.665	0.379	2.27429e-136
Serinc1	8.37357e-141	0.563419	0.686	0.383	2.44458e-136
Afdn	9.79359e-141	0.384578	0.78	0.452	2.85914e-136
Il34	1.35313e-140	0.312796	0.673	0.372	3.95033e-136
Srrm2	2.04351e-140	0.452419	0.892	0.59	5.96581e-136
Lncpint	2.29039e-140	0.249935	0.656	0.366	6.68655e-136
Morn1	2.51021e-140	0.685764	0.449	0.174	7.3283e-136
Usp34	2.61471e-140	0.332269	0.809	0.531	7.63339e-136
Xiap	2.81924e-140	0.830512	0.588	0.315	8.2305e-136
Epc2	4.08593e-140	0.70303	0.538	0.27	1.19285e-135
Pbx3	4.16992e-140	0.688352	0.594	0.321	1.21737e-135
Csad	4.30339e-140	1.00377	0.479	0.215	1.25633e-135
Tcf7l1	5.38552e-140	1.0849	0.441	0.178	1.57225e-135
Arhgap23	5.48505e-140	0.681254	0.601	0.318	1.60131e-135
Phf3	6.53953e-140	0.419561	0.647	0.368	1.90915e-135
Ubr3	6.83547e-140	0.577916	0.626	0.356	1.99555e-135
Cdk19	8.48051e-140	0.483969	0.653	0.369	2.4758e-135
Itpr1	8.5666e-140	0.604064	0.619	0.337	2.50093e-135
Pcdh7	8.93631e-140	1.56324	0.406	0.16	2.60887e-135
Ube2r2	9.34017e-140	0.413819	0.845	0.553	2.72677e-135
Lims1	1.00731e-139	0.424749	0.722	0.416	2.94075e-135
Polr2b	1.46895e-139	0.498222	0.676	0.378	4.28847e-135
Crebbp	2.63267e-139	0.300678	0.812	0.501	7.68582e-135
Cdk12	3.59801e-139	0.582221	0.657	0.375	1.0504e-134
Ssh1	4.54342e-139	0.711156	0.537	0.27	1.3264e-134
Kmt2e	1.28714e-138	0.283436	0.877	0.566	3.75767e-134
Lix1l	1.33876e-138	0.742855	0.52	0.24	3.90837e-134
Zfp644	1.39024e-138	0.645301	0.564	0.296	4.05868e-134
Pds5b	1.91175e-138	0.561391	0.621	0.347	5.58115e-134
Bcl2	2.1025e-138	0.366224	0.589	0.311	6.13803e-134
Ylpm1	2.11933e-138	0.417126	0.666	0.376	6.18716e-134
Acaa2	2.59793e-138	0.696922	0.638	0.361	7.5844e-134
Smarcc2	4.15908e-138	0.464981	0.674	0.39	1.2142e-133
Spty2d1	4.68735e-138	0.624363	0.561	0.288	1.36842e-133
Bace1	5.19282e-138	0.6081	0.657	0.382	1.51599e-133
Oaf	6.44404e-138	0.807561	0.566	0.299	1.88127e-133
Clock	6.64515e-138	0.713914	0.613	0.345	1.93998e-133
Ptpn13	7.45274e-138	0.59003	0.65	0.365	2.17575e-133
Larp4	8.88532e-138	0.686559	0.599	0.325	2.59398e-133
Ubr5	1.39472e-137	0.428708	0.743	0.451	4.07176e-133
Socs2	1.45584e-137	0.623117	0.699	0.389	4.25018e-133
Zfp36l1	1.51536e-137	0.478116	0.878	0.557	4.42393e-133
Cd63	1.7417e-137	0.467236	0.801	0.503	5.08473e-133
Nrep	1.81855e-137	1.37831	0.436	0.179	5.30907e-133
Tle3	2.06683e-137	0.369423	0.689	0.4	6.0339e-133
Dennd5a	2.1027e-137	0.603987	0.611	0.328	6.13864e-133
Mob1b	2.31517e-137	0.521257	0.633	0.356	6.75892e-133
Ddx3x	2.87735e-137	0.500211	0.777	0.469	8.40014e-133
Rbms2	3.0621e-137	0.69661	0.569	0.302	8.93948e-133
Ndst3	3.63221e-137	2.16532	0.365	0.128	1.06039e-132
Itgav	3.8967e-137	0.420507	0.811	0.506	1.1376e-132
Csnk1e	4.7825e-137	0.443674	0.692	0.403	1.3962e-132
Aak1	6.03407e-137	0.547156	0.611	0.34	1.76159e-132
Nipbl	6.10065e-137	0.343612	0.827	0.521	1.78102e-132
Ro60	8.45017e-137	0.629725	0.569	0.295	2.46694e-132
Sidt2	8.68392e-137	0.401219	0.745	0.451	2.53518e-132
Rasa3	9.21446e-137	1.0649	0.548	0.3	2.69007e-132
Plat	9.24446e-137	0.471085	0.651	0.343	2.69883e-132
Slc10a1	1.06953e-136	0.52003	0.482	0.201	3.12239e-132
Errfi1	1.19733e-136	0.492178	0.757	0.444	3.49547e-132
Elf4	1.20614e-136	0.402897	0.646	0.361	3.5212e-132
Cdc42ep1	1.2317e-136	0.605273	0.626	0.339	3.59583e-132
Ap1g1	2.18203e-136	0.456203	0.673	0.388	6.37021e-132
Gclm	2.75498e-136	0.431714	0.701	0.412	8.0429e-132
Trip12	3.02486e-136	0.436137	0.769	0.476	8.83079e-132
Ptprn	3.6744e-136	1.24529	0.481	0.228	1.07271e-131
Rbbp6	3.71029e-136	0.242433	0.778	0.474	1.08318e-131
Pls3	3.819e-136	0.521471	0.707	0.406	1.11492e-131
Fosb	4.51387e-136	0.49594	0.702	0.382	1.31778e-131
Tom1l2	4.72162e-136	0.231254	0.599	0.321	1.37843e-131
Lamp2	1.11764e-135	0.410569	0.806	0.512	3.26283e-131
Eml5	1.3423e-135	0.337307	0.483	0.22	3.9187e-131
Angptl2	1.86093e-135	1.44129	0.351	0.11	5.43279e-131
Nxn	2.53485e-135	0.832271	0.588	0.323	7.40024e-131
Kank2	2.70802e-135	0.67056	0.523	0.25	7.9058e-131
Cxxc5	4.05909e-135	1.1233	0.397	0.137	1.18501e-130
Rc3h2	4.34639e-135	0.59881	0.615	0.342	1.26888e-130
Axl	4.92028e-135	0.837222	0.586	0.295	1.43643e-130
Rapgef3	5.05207e-135	1.34733	0.334	0.095	1.4749e-130
Prxl2c	8.35545e-135	0.599422	0.595	0.328	2.43929e-130
mt-Te	1.20616e-134	0.377781	0.497	0.209	3.52127e-130
Hivep2	1.36381e-134	0.218606	0.739	0.441	3.9815e-130
Ikzf2	1.78413e-134	0.94986	0.481	0.216	5.2086e-130
Rnf216	1.97924e-134	0.391028	0.671	0.403	5.7782e-130
Btaf1	2.83958e-134	0.64198	0.623	0.355	8.28988e-130
Usp33	3.17362e-134	0.725489	0.55	0.29	9.26506e-130
Pafah1b1	3.47803e-134	0.393971	0.81	0.51	1.01537e-129
Tmem176a	3.76943e-134	0.560264	0.734	0.433	1.10045e-129
Akap9	3.80658e-134	0.390668	0.694	0.41	1.11129e-129
Spsb1	4.07813e-134	0.990233	0.449	0.188	1.19057e-129
Zswim4	4.30751e-134	0.280835	0.618	0.338	1.25753e-129
Ssbp2	5.02875e-134	0.851899	0.446	0.183	1.46809e-129
Cdh13	5.34425e-134	0.804617	0.757	0.503	1.5602e-129
1700001K19Rik	6.25494e-134	0.804689	0.44	0.179	1.82607e-129
St3gal6	7.12738e-134	0.748722	0.533	0.265	2.08077e-129
Mib1	7.49579e-134	0.537297	0.642	0.363	2.18832e-129
Marcks	8.29397e-134	0.489503	0.875	0.588	2.42134e-129
Wapl	1.0381e-133	0.446963	0.694	0.404	3.03064e-129
Arid4a	1.24515e-133	0.233013	0.713	0.421	3.63508e-129
Atxn7l3b	1.45464e-133	0.48404	0.683	0.387	4.24669e-129
Adgrg6	1.80307e-133	0.875491	0.483	0.23	5.26388e-129
Tulp4	1.82648e-133	0.621949	0.633	0.367	5.33222e-129
Atp11b	1.84441e-133	0.494103	0.61	0.338	5.38456e-129
Pogz	1.90056e-133	0.861171	0.502	0.251	5.5485e-129
Trim35	2.2375e-133	0.572588	0.612	0.331	6.53216e-129
Rbm5	2.31359e-133	0.39504	0.721	0.421	6.7543e-129
Zfp703	2.63933e-133	0.671151	0.586	0.318	7.70525e-129
Rab10	3.44945e-133	0.442411	0.783	0.48	1.00703e-128
Marchf7	4.1969e-133	0.340075	0.686	0.404	1.22524e-128
Eri3	4.40261e-133	0.565949	0.622	0.351	1.2853e-128
Noct	4.49497e-133	0.871126	0.509	0.254	1.31226e-128
Foxp1	5.43797e-133	0.398079	0.882	0.599	1.58756e-128
Pds5a	5.88815e-133	0.510909	0.649	0.379	1.71899e-128
Aftph	8.65725e-133	0.603379	0.611	0.336	2.5274e-128
Rabep1	1.06012e-132	0.478169	0.66	0.38	3.09492e-128
Arhgef17	1.11444e-132	0.755052	0.53	0.267	3.25349e-128
Kdm5c	1.13345e-132	0.568183	0.624	0.349	3.30899e-128
Peli1	1.14291e-132	0.586411	0.592	0.316	3.3366e-128
Mbd5	1.17788e-132	0.381378	0.636	0.361	3.4387e-128
Rock2	1.29689e-132	0.523981	0.802	0.529	3.78613e-128
Abl1	1.47136e-132	0.5525	0.61	0.34	4.29548e-128
Terf2	1.60803e-132	0.613737	0.566	0.302	4.69448e-128
Pik3ip1	1.95287e-132	0.637475	0.476	0.207	5.70122e-128
Rabgap1	2.69386e-132	0.514994	0.583	0.316	7.86444e-128
Ccny	2.69811e-132	0.379388	0.664	0.388	7.87688e-128
Zfp1	3.18189e-132	0.482378	0.523	0.255	9.2892e-128
Pbrm1	3.9233e-132	0.353002	0.804	0.505	1.14537e-127
Med13l	4.85774e-132	0.441093	0.719	0.441	1.41817e-127
Pkhd1	5.02246e-132	0.611335	0.597	0.327	1.46626e-127
Nav3	5.6384e-132	1.66716	0.482	0.246	1.64607e-127
Baz2a	5.71124e-132	0.291702	0.664	0.383	1.66734e-127
Mrtfa	6.99578e-132	0.339503	0.68	0.397	2.04235e-127
Ivns1abp	9.57774e-132	0.459374	0.774	0.467	2.79613e-127
Ilf2	9.66427e-132	0.561624	0.634	0.364	2.82139e-127
Tcf7l2	1.27364e-131	0.301238	0.79	0.49	3.71827e-127
Ubn1	1.85639e-131	0.237777	0.717	0.419	5.41954e-127
Utrn	2.02461e-131	0.155028	0.788	0.478	5.91064e-127
Ubap2	2.06092e-131	0.508216	0.656	0.381	6.01665e-127
Tpst2	2.6725e-131	0.456884	0.674	0.387	7.80208e-127
Sap130	3.82992e-131	0.828683	0.529	0.269	1.11811e-126
Qser1	5.3642e-131	0.650008	0.54	0.279	1.56602e-126
Ptprm	5.51803e-131	0.732692	0.433	0.164	1.61093e-126
Rreb1	5.67679e-131	0.461373	0.658	0.372	1.65728e-126
Nexmif	6.34059e-131	1.19643	0.491	0.251	1.85107e-126
Rbpms2	7.81254e-131	1.69576	0.369	0.137	2.28079e-126
Ddx6	8.85758e-131	0.377454	0.832	0.539	2.58588e-126
1700017B05Rik	1.20456e-130	0.31632	0.552	0.279	3.5166e-126
Bpnt2	1.38915e-130	0.457968	0.625	0.35	4.05549e-126
9930021J03Rik	1.79176e-130	0.327396	0.673	0.393	5.23088e-126
Tmem176b	1.86883e-130	0.600167	0.821	0.516	5.45587e-126
Mga	1.93132e-130	0.565561	0.605	0.334	5.63829e-126
Ccdc7a	2.80433e-130	1.42543	0.35	0.114	8.18697e-126
Smg5	3.21988e-130	0.631449	0.621	0.353	9.40011e-126
Fam117b	3.94256e-130	0.451161	0.603	0.332	1.15099e-125
Sec24d	4.71172e-130	0.723495	0.541	0.282	1.37554e-125
Maco1	4.89555e-130	0.603805	0.58	0.314	1.42921e-125
Dcaf6	5.17992e-130	0.559382	0.577	0.31	1.51223e-125
Psme4	7.94817e-130	0.37473	0.725	0.436	2.32039e-125
Arf3	7.95908e-130	0.599157	0.636	0.36	2.32357e-125
Nktr	7.99468e-130	0.270446	0.72	0.43	2.33397e-125
Fbxo32	9.00274e-130	0.998729	0.442	0.184	2.62826e-125
Oaz2	9.19225e-130	0.601218	0.552	0.285	2.68359e-125
Afap1	1.07824e-129	0.791237	0.516	0.262	3.14781e-125
Slc7a6os	1.52719e-129	0.71951	0.559	0.303	4.45848e-125
Nfatc3	2.14677e-129	0.580559	0.596	0.332	6.26728e-125
Podnl1	2.45784e-129	1.59373	0.362	0.127	7.17543e-125
Zfp266	4.41536e-129	0.752661	0.537	0.273	1.28902e-124
Mark3	4.65235e-129	0.379951	0.721	0.435	1.35821e-124
Phf20l1	4.70758e-129	0.355002	0.695	0.409	1.37433e-124
Creb3l2	5.12031e-129	0.619297	0.621	0.34	1.49482e-124
Supt5	6.35735e-129	0.395901	0.733	0.442	1.85596e-124
Tecpr1	6.79598e-129	0.49059	0.652	0.376	1.98402e-124
Col4a1	6.81349e-129	0.158756	0.797	0.49	1.98913e-124
Topors	8.22135e-129	0.622748	0.531	0.275	2.40014e-124
Desi2	9.79252e-129	0.66842	0.553	0.296	2.85883e-124
Arnt	1.24917e-128	0.725996	0.553	0.296	3.64683e-124
Ythdf3	1.25215e-128	0.423249	0.651	0.372	3.65554e-124
Mast2	1.5367e-128	0.466912	0.6	0.331	4.48624e-124
Ncoa2	2.09327e-128	0.505204	0.66	0.389	6.11109e-124
Camk2n1	2.32625e-128	0.566273	0.767	0.477	6.79125e-124
Ankrd17	2.42203e-128	0.318625	0.834	0.555	7.07088e-124
Dnajb4	3.01631e-128	0.809122	0.48	0.23	8.80582e-124
mt-Tn	4.54654e-128	0.948045	0.393	0.149	1.32732e-123
Usp22	5.17207e-128	0.43791	0.675	0.391	1.50993e-123
Phactr4	5.89129e-128	0.498159	0.552	0.291	1.7199e-123
Fbxo33	6.81267e-128	0.463271	0.577	0.309	1.98889e-123
Gramd4	7.13252e-128	0.554018	0.648	0.361	2.08227e-123
Ndel1	1.21245e-127	0.452935	0.643	0.368	3.53962e-123
Rarg	1.2365e-127	0.473333	0.613	0.335	3.60984e-123
Tgfbr1	1.30519e-127	0.575058	0.559	0.289	3.81039e-123
Lpin2	1.44399e-127	0.486867	0.559	0.294	4.21558e-123
Dnajb1	1.4859e-127	0.541878	0.684	0.404	4.33795e-123
Ubr2	1.63182e-127	0.425184	0.666	0.39	4.76394e-123
Ahdc1	1.92652e-127	0.681912	0.557	0.289	5.62427e-123
Mat2a	2.44857e-127	0.352031	0.765	0.466	7.14836e-123
Rsf1	2.4741e-127	0.543366	0.625	0.354	7.22289e-123
Foxo1	2.6633e-127	0.503944	0.623	0.347	7.77524e-123
Ddhd2	2.77426e-127	0.392478	0.528	0.265	8.09918e-123
Gabpb2	2.98029e-127	0.531174	0.564	0.305	8.70067e-123
Dnajc5	3.1813e-127	0.287501	0.741	0.445	9.28749e-123
Zmym1	3.63822e-127	1.03671	0.45	0.201	1.06214e-122
Phc2	3.77925e-127	0.380702	0.737	0.444	1.10331e-122
Trim24	3.93219e-127	0.515285	0.556	0.292	1.14796e-122
Efnb2	7.04552e-127	0.480358	0.587	0.308	2.05687e-122
Cnot6l	7.82801e-127	0.466534	0.643	0.374	2.28531e-122
Trim56	8.16742e-127	0.432763	0.55	0.288	2.3844e-122
Kat6b	8.68939e-127	0.514001	0.575	0.305	2.53678e-122
Auts2	9.505e-127	0.345358	0.609	0.337	2.77489e-122
5031425E22Rik	1.14313e-126	0.762549	0.505	0.254	3.33725e-122
Scaf11	1.43414e-126	0.345888	0.73	0.44	4.18684e-122
Erf	1.47343e-126	0.457509	0.639	0.359	4.30153e-122
Ago2	1.84594e-126	0.35536	0.689	0.414	5.38904e-122
Tacc1	2.43926e-126	0.556636	0.57	0.284	7.12118e-122
Msi2	2.84219e-126	0.293119	0.821	0.52	8.29748e-122
Map1s	2.87305e-126	0.694065	0.547	0.296	8.38758e-122
Rhoq	3.21679e-126	0.584329	0.516	0.255	9.3911e-122
Bcl2l11	3.61298e-126	0.605352	0.542	0.273	1.05477e-121
Arhgap21	4.05193e-126	0.386269	0.661	0.383	1.18292e-121
Rgl1	4.23595e-126	1.07588	0.452	0.204	1.23664e-121
Pink1	4.5057e-126	0.632999	0.538	0.279	1.31539e-121
Wdr45	5.01126e-126	0.521567	0.549	0.29	1.46299e-121
Rabepk	5.59262e-126	0.537643	0.59	0.327	1.63271e-121
Papss1	5.89653e-126	0.453719	0.623	0.358	1.72143e-121
Igfbp7	7.73152e-126	0.275453	0.876	0.56	2.25714e-121
Smarcc1	8.53004e-126	0.300278	0.747	0.475	2.49026e-121
Gtf2ird1	9.51557e-126	0.225598	0.576	0.316	2.77797e-121
Stxbp1	1.30305e-125	0.822442	0.488	0.234	3.80413e-121
Trp53cor1	1.4122e-125	0.827544	0.364	0.117	4.12278e-121
Ano1	1.58945e-125	0.427432	0.695	0.405	4.64025e-121
Carmil1	1.63811e-125	0.321277	0.646	0.368	4.7823e-121
Tbx3	1.72854e-125	1.57107	0.304	0.082	5.0463e-121
Cxadr	2.17333e-125	0.61897	0.648	0.363	6.34483e-121
Sptbn1	2.23055e-125	0.340836	0.883	0.603	6.51186e-121
Evl	2.37774e-125	0.523441	0.521	0.262	6.94157e-121
Usp47	2.63713e-125	0.287343	0.679	0.407	7.69885e-121
Bmpr1a	2.99626e-125	0.656197	0.552	0.292	8.74728e-121
Ska3	3.11609e-125	0.316	0.477	0.21	9.09711e-121
Gm37240	3.36623e-125	0.677296	0.488	0.236	9.82738e-121
Srsf11	4.09655e-125	0.409905	0.884	0.595	1.19595e-120
Asap2	4.38955e-125	0.627242	0.58	0.325	1.28149e-120
Pygo2	4.81893e-125	0.254614	0.639	0.358	1.40684e-120
Dag1	7.11583e-125	0.441684	0.69	0.398	2.07739e-120
Fxr1	7.58352e-125	0.444441	0.713	0.445	2.21393e-120
Tgfb3	8.02651e-125	0.965735	0.396	0.157	2.34326e-120
Lrig2	9.27812e-125	0.948409	0.475	0.232	2.70865e-120
Zmym5	1.00749e-124	0.397458	0.623	0.354	2.94126e-120
Cacul1	1.02172e-124	0.468723	0.665	0.388	2.9828e-120
Dnajc1	1.03331e-124	0.282224	0.723	0.441	3.01664e-120
Ube2h	1.0429e-124	0.3045	0.727	0.447	3.04464e-120
Cspp1	1.13172e-124	0.452858	0.746	0.469	3.30393e-120
Milr1	1.30214e-124	0.346699	0.497	0.211	3.80147e-120
Mical3	1.40214e-124	0.686829	0.587	0.323	4.09341e-120
Smyd3	1.43164e-124	0.553141	0.569	0.311	4.17954e-120
Ddx17	1.6013e-124	0.361905	0.781	0.476	4.67482e-120
Traf3	1.85252e-124	0.575974	0.599	0.337	5.40824e-120
Jade2	2.03055e-124	0.698822	0.499	0.25	5.92798e-120
Fbxl18	2.12351e-124	0.558592	0.516	0.263	6.19938e-120
Add1	2.15489e-124	0.435942	0.743	0.459	6.29098e-120
Ror2	2.7248e-124	2.13921	0.281	0.067	7.95477e-120
Akap8l	3.28013e-124	0.560975	0.544	0.283	9.57601e-120
Prpf6	4.07581e-124	0.449919	0.641	0.366	1.18989e-119
Mpzl1	4.18226e-124	0.517219	0.606	0.334	1.22097e-119
Purb	4.24801e-124	0.310327	0.804	0.514	1.24016e-119
Fbxw7	4.75726e-124	0.643844	0.518	0.262	1.38883e-119
Cyp39a1	6.69581e-124	0.897528	0.448	0.208	1.95477e-119
Tsc22d1	6.95329e-124	0.459872	0.797	0.46	2.02994e-119
Tob2	6.97506e-124	0.603975	0.57	0.306	2.0363e-119
Smurf2	8.15771e-124	0.367545	0.692	0.414	2.38156e-119
Thoc6	9.72755e-124	0.949854	0.494	0.256	2.83986e-119
Macf1	1.15859e-123	0.233601	0.821	0.531	3.3824e-119
Ep300	1.92358e-123	0.322473	0.651	0.379	5.6157e-119
Csnk2a1	2.05428e-123	0.546053	0.65	0.375	5.99725e-119
Ypel2	2.87066e-123	0.777431	0.484	0.224	8.38059e-119
Dennd1a	3.28828e-123	0.232752	0.602	0.326	9.59981e-119
Celsr2	4.181e-123	1.0667	0.417	0.176	1.2206e-118
Emp2	4.32224e-123	0.157259	0.625	0.334	1.26183e-118
Glp1r	4.506e-123	1.9998	0.274	0.063	1.31548e-118
Casp6	5.20383e-123	0.710175	0.552	0.293	1.51921e-118
Ptbp2	5.82065e-123	0.46483	0.567	0.306	1.69928e-118
Bptf	6.12347e-123	0.258783	0.815	0.524	1.78769e-118
Fubp1	6.46657e-123	0.47346	0.689	0.409	1.88785e-118
Mia3	6.66838e-123	0.265323	0.661	0.389	1.94677e-118
Ints3	6.70281e-123	0.691006	0.547	0.295	1.95682e-118
Tpm1	8.86922e-123	0.464928	0.885	0.618	2.58928e-118
Erc1	1.00756e-122	0.357029	0.639	0.367	2.94148e-118
Lrrk1	1.07148e-122	0.490381	0.665	0.396	3.12807e-118
Pitpnc1	1.77727e-122	0.377992	0.773	0.477	5.18855e-118
Sh3bp4	2.03274e-122	0.657478	0.572	0.309	5.93437e-118
Adamts1	2.49794e-122	0.946169	0.49	0.229	7.2925e-118
Laptm4a	2.60041e-122	0.462711	0.865	0.595	7.59163e-118
Ggnbp2	2.6265e-122	0.246671	0.765	0.488	7.66781e-118
Mkln1	2.65032e-122	0.366674	0.693	0.413	7.73735e-118
Map4k4	3.14991e-122	0.282464	0.867	0.59	9.19586e-118
Pak1	3.68995e-122	0.44063	0.611	0.339	1.07724e-117
Larp4b	4.00909e-122	0.312127	0.793	0.493	1.17041e-117
Zfp608	4.7461e-122	0.3864	0.628	0.365	1.38558e-117
Ube3a	5.09405e-122	0.349507	0.692	0.413	1.48716e-117
Tubd1	5.46066e-122	1.02366	0.41	0.171	1.59418e-117
Sec16a	5.50965e-122	0.550183	0.573	0.317	1.60849e-117
Chd1	7.34104e-122	0.303897	0.67	0.4	2.14314e-117
Trib1	7.96429e-122	0.330595	0.563	0.301	2.32509e-117
Igf2bp2	9.16113e-122	1.17609	0.409	0.167	2.6745e-117
Clip2	1.19198e-121	0.783044	0.493	0.248	3.47988e-117
Nras	1.77175e-121	0.478415	0.748	0.468	5.17244e-117
Bclaf1	2.06954e-121	0.21062	0.77	0.478	6.04183e-117
Ctdspl	2.75534e-121	0.660166	0.55	0.294	8.04393e-117
Zfhx4	2.99655e-121	1.29537	0.408	0.177	8.74813e-117
Mgat5	5.24683e-121	0.674609	0.634	0.381	1.53176e-116
Bcar1	5.95797e-121	0.553109	0.611	0.343	1.73937e-116
Top1	5.97575e-121	0.238058	0.835	0.556	1.74456e-116
Mideas	6.52948e-121	0.294616	0.587	0.324	1.90622e-116
Psd3	7.03345e-121	0.31771	0.639	0.364	2.05334e-116
Yipf5	7.45932e-121	0.39486	0.613	0.348	2.17767e-116
Cdyl2	7.81302e-121	1.28768	0.364	0.134	2.28093e-116
Daam1	8.5427e-121	0.42783	0.54	0.285	2.49395e-116
Rab12	1.02004e-120	0.422332	0.639	0.362	2.9779e-116
Snx27	1.2967e-120	0.522902	0.569	0.317	3.78557e-116
Usp42	1.34235e-120	0.733463	0.491	0.249	3.91887e-116
Amd1	1.36715e-120	0.645979	0.533	0.284	3.99126e-116
Rbms3	1.41521e-120	0.282559	0.629	0.336	4.13158e-116
Ptpn9	1.46169e-120	0.445048	0.601	0.335	4.26726e-116
Gm49797	1.47628e-120	0.473038	0.543	0.294	4.30985e-116
Mtcl1	1.77926e-120	0.691594	0.549	0.29	5.19438e-116
Ppm1b	1.84298e-120	0.458134	0.602	0.34	5.38039e-116
Cd99l2	3.02144e-120	0.663451	0.509	0.262	8.8208e-116
ENSMUSG00000119960	3.20652e-120	1.95332	0.307	0.094	9.36112e-116
Map4	3.24224e-120	0.270529	0.763	0.478	9.46538e-116
Taok1	4.27487e-120	0.338017	0.718	0.436	1.248e-115
Clic4	4.74636e-120	0.325938	0.733	0.443	1.38565e-115
Pou2f1	5.12423e-120	0.592046	0.528	0.276	1.49597e-115
Rap1gap	5.20769e-120	0.735718	0.489	0.244	1.52033e-115
Pcolce	5.78141e-120	0.92531	0.63	0.39	1.68782e-115
Celf1	6.24076e-120	0.375139	0.776	0.483	1.82193e-115
Zmynd11	6.34017e-120	0.265002	0.689	0.412	1.85095e-115
Tsn	6.75474e-120	0.372998	0.751	0.461	1.97198e-115
Col7a1	7.92692e-120	1.57177	0.392	0.166	2.31419e-115
Gm47752	8.3113e-120	1.33043	0.32	0.095	2.4264e-115
Tmem184b	9.51752e-120	0.379498	0.659	0.389	2.77854e-115
Osbpl6	1.22141e-119	1.67994	0.377	0.158	3.56578e-115
Synrg	1.56267e-119	0.705228	0.519	0.272	4.56205e-115
Hsph1	1.67188e-119	0.555332	0.699	0.425	4.88088e-115
Glg1	1.80705e-119	0.500848	0.795	0.548	5.2755e-115
Rtn4	1.88007e-119	0.4638	0.92	0.692	5.48868e-115
Lman1	2.36781e-119	0.445892	0.6	0.34	6.91258e-115
Baiap2	2.45346e-119	0.332562	0.707	0.429	7.16264e-115
Pkd2	2.56091e-119	0.608785	0.545	0.298	7.47633e-115
Baz1b	3.03463e-119	0.311367	0.706	0.431	8.8593e-115
Ankrd10	3.11735e-119	0.510172	0.631	0.359	9.10079e-115
Rspry1	3.40157e-119	0.602013	0.564	0.315	9.93055e-115
Nedd4l	3.6705e-119	0.385102	0.642	0.371	1.07156e-114
Ctcf	4.04118e-119	0.326875	0.734	0.451	1.17978e-114
Slc5a3	4.41378e-119	0.923816	0.415	0.184	1.28856e-114
Il17rd	5.77548e-119	1.1211	0.369	0.141	1.68609e-114
Med14	6.01687e-119	0.47647	0.588	0.337	1.75657e-114
Fads2	7.55839e-119	0.475194	0.643	0.365	2.2066e-114
Csnk1g1	1.10585e-118	0.400255	0.624	0.358	3.22842e-114
Ern1	1.20761e-118	0.661388	0.576	0.327	3.52549e-114
Maoa	1.49761e-118	0.786255	0.482	0.24	4.37212e-114
Eml1	1.95363e-118	0.189352	0.637	0.36	5.70343e-114
Tcirg1	1.99584e-118	0.196071	0.71	0.433	5.82665e-114
Mtss1	2.22256e-118	0.56459	0.628	0.36	6.48855e-114
Dmxl1	2.35675e-118	0.684128	0.514	0.272	6.8803e-114
Rbbp4	2.78655e-118	0.228861	0.761	0.472	8.13504e-114
Slc44a2	2.88223e-118	0.441601	0.707	0.436	8.41439e-114
Nup210l	4.5577e-118	0.486849	0.77	0.516	1.33057e-113
Ltbp2	4.94222e-118	1.38575	0.319	0.097	1.44283e-113
Foxn3	5.1306e-118	0.113759	0.75	0.46	1.49783e-113
Rsbn1l	5.24979e-118	0.372258	0.637	0.374	1.53262e-113
Col5a1	5.93352e-118	0.569464	0.471	0.227	1.73223e-113
Ppig	6.60723e-118	0.146209	0.736	0.459	1.92891e-113
Ahnak2	8.46065e-118	0.947262	0.42	0.184	2.47e-113
Egfr	1.21071e-117	0.917446	0.447	0.209	3.53456e-113
Ivd	1.2794e-117	0.801396	0.493	0.253	3.73509e-113
U2surp	1.32283e-117	0.320434	0.688	0.413	3.86187e-113
Ythdf2	1.40655e-117	0.410374	0.579	0.322	4.10627e-113
A830082K12Rik	1.95955e-117	2.34061	0.296	0.091	5.72071e-113
Lpp	2.08176e-117	0.27416	0.869	0.592	6.0775e-113
Rhobtb3	2.643e-117	0.955923	0.446	0.21	7.71596e-113
Camsap1	2.65895e-117	0.668728	0.515	0.271	7.76254e-113
Pi4kb	2.65962e-117	0.69432	0.512	0.275	7.76449e-113
Nsmce2	3.14739e-117	0.434682	0.663	0.398	9.18849e-113
Spen	3.42926e-117	0.224962	0.636	0.368	1.00114e-112
Fam210a	3.68133e-117	0.573905	0.545	0.299	1.07473e-112
Tcaf1	3.89482e-117	0.696239	0.497	0.253	1.13705e-112
Fbxl17	4.05491e-117	0.303189	0.639	0.372	1.18379e-112
Foxp4	4.43183e-117	0.49066	0.63	0.361	1.29383e-112
Zfp451	5.51e-117	0.64659	0.5	0.264	1.60859e-112
Polr2m	5.56776e-117	0.439737	0.681	0.394	1.62545e-112
Ece1	5.57084e-117	0.292917	0.615	0.339	1.62635e-112
Rela	5.57092e-117	0.476518	0.694	0.409	1.62638e-112
Ell2	6.99027e-117	0.544941	0.601	0.352	2.04074e-112
Irs1	7.87563e-117	2.05293	0.34	0.129	2.29921e-112
Qdpr	7.92376e-117	0.593026	0.58	0.325	2.31326e-112
Cyth3	8.41027e-117	0.74468	0.509	0.267	2.45529e-112
Map3k3	9.73795e-117	0.425076	0.603	0.346	2.8429e-112
Gigyf2	1.08e-116	0.484381	0.609	0.355	3.15295e-112
Ppp3r1	1.17972e-116	0.243825	0.691	0.409	3.44406e-112
Pld1	1.3297e-116	0.583388	0.559	0.299	3.88193e-112
4932438A13Rik	1.42887e-116	0.126246	0.632	0.363	4.17146e-112
Kidins220	1.46979e-116	0.542376	0.61	0.348	4.29092e-112
Gnb4	2.00417e-116	0.775273	0.458	0.214	5.85098e-112
Tor1aip1	2.41695e-116	0.481385	0.614	0.354	7.05606e-112
Ktn1	2.94582e-116	0.302314	0.755	0.465	8.60002e-112
Trim59	3.7294e-116	0.538274	0.549	0.3	1.08876e-111
Dcun1d1	4.52125e-116	0.534966	0.578	0.331	1.31993e-111
Vgll4	4.57117e-116	0.319733	0.691	0.417	1.33451e-111
Enc1	5.87914e-116	0.785535	0.512	0.264	1.71636e-111
Dzip1l	5.94873e-116	0.807121	0.46	0.222	1.73667e-111
Cbx5	5.99612e-116	0.464591	0.681	0.397	1.75051e-111
Tnrc6a	6.87197e-116	0.261072	0.778	0.478	2.0062e-111
Neo1	7.22705e-116	0.627556	0.49	0.249	2.10987e-111
Dhx36	8.81097e-116	0.476392	0.578	0.326	2.57227e-111
Nfkbiz	8.96602e-116	0.283739	0.767	0.471	2.61754e-111
Pard6g	9.27353e-116	1.2989	0.357	0.136	2.70731e-111
Klf10	9.58653e-116	0.502504	0.599	0.344	2.79869e-111
Pde7a	9.80072e-116	0.490369	0.559	0.31	2.86122e-111
Pgrmc2	1.00859e-115	0.581557	0.633	0.363	2.94447e-111
Phldb1	1.14978e-115	0.576132	0.55	0.294	3.35668e-111
Pp2d1	1.19912e-115	1.13989	0.366	0.134	3.50071e-111
Eif2b4	1.39505e-115	0.590367	0.544	0.294	4.07271e-111
Dusp10	1.65968e-115	0.943995	0.42	0.187	4.84528e-111
Vkorc1l1	1.8358e-115	0.748629	0.516	0.274	5.35943e-111
Zmym4	2.30509e-115	0.423465	0.548	0.301	6.72949e-111
Lpcat1	2.428e-115	0.816214	0.486	0.242	7.08829e-111
Plk2	2.6531e-115	0.529555	0.536	0.277	7.74545e-111
Sync	2.80785e-115	1.09115	0.321	0.101	8.19724e-111
Gm14636	2.91064e-115	1.44226	0.368	0.149	8.49731e-111
Cep68	2.94593e-115	0.648671	0.471	0.233	8.60036e-111
Mov10	3.13133e-115	0.805523	0.492	0.26	9.1416e-111
Map3k14	3.98151e-115	0.715481	0.489	0.246	1.16236e-110
Trerf1	4.52667e-115	0.299893	0.582	0.334	1.32152e-110
1110051M20Rik	5.03795e-115	0.282448	0.546	0.297	1.47078e-110
Tnpo1	5.13576e-115	0.37336	0.707	0.431	1.49933e-110
Castor2	6.51497e-115	0.558423	0.45	0.212	1.90198e-110
Kdm6b	6.94159e-115	0.136557	0.76	0.478	2.02653e-110
Fam71a	7.5771e-115	0.424482	0.322	0.094	2.21206e-110
Scai	7.59687e-115	0.846762	0.475	0.237	2.21783e-110
Dusp5	8.50158e-115	0.48392	0.637	0.363	2.48195e-110
Rbm6	9.62941e-115	0.31571	0.649	0.377	2.81121e-110
Brd3	1.08378e-114	0.275796	0.691	0.408	3.164e-110
Bcl9	1.09e-114	0.823896	0.448	0.215	3.18215e-110
Kansl3	1.17155e-114	0.435946	0.575	0.325	3.42022e-110
G3bp1	1.30437e-114	0.402154	0.837	0.543	3.80798e-110
Runx1	1.31738e-114	0.349639	0.765	0.511	3.84596e-110
Pja1	1.41216e-114	0.47341	0.595	0.327	4.12265e-110
Anapc7	1.66418e-114	0.5913	0.581	0.328	4.8584e-110
Cul3	1.70961e-114	0.28077	0.722	0.439	4.99104e-110
Gstm1	1.72019e-114	0.70132	0.507	0.257	5.02193e-110
Zbtb44	1.81869e-114	0.716766	0.503	0.266	5.30947e-110
D830025C05Rik	2.16969e-114	0.337382	0.413	0.168	6.33418e-110
Zmym2	2.48782e-114	0.488836	0.551	0.304	7.26293e-110
Plekha2	2.56429e-114	0.386044	0.735	0.452	7.4862e-110
Niban2	3.20203e-114	0.187137	0.745	0.455	9.34801e-110
Ulk4	3.42129e-114	0.781914	0.45	0.214	9.98812e-110
Rps9	4.16185e-114	-0.734096	0.95	0.853	1.21501e-109
Gabarapl1	4.17447e-114	0.54564	0.554	0.3	1.21869e-109
Rap1gds1	4.6303e-114	0.534333	0.66	0.407	1.35177e-109
Mllt3	5.24672e-114	0.378594	0.606	0.347	1.53173e-109
Zhx2	6.18221e-114	0.457598	0.49	0.244	1.80484e-109
Hmg20a	6.25144e-114	0.846543	0.476	0.242	1.82505e-109
Ulk2	7.98544e-114	0.626246	0.534	0.291	2.33127e-109
Gdpd5	8.76216e-114	0.789114	0.462	0.228	2.55802e-109
Xpo7	1.12681e-113	0.392544	0.618	0.358	3.28959e-109
Cdk6	1.14007e-113	0.342201	0.754	0.489	3.32831e-109
Gab1	1.17559e-113	0.600869	0.451	0.206	3.43201e-109
Rell1	1.20132e-113	0.433436	0.636	0.365	3.50713e-109
Hspa2	1.44307e-113	0.647604	0.448	0.213	4.2129e-109
Fut8	1.65051e-113	0.717795	0.617	0.372	4.81851e-109
Dctn4	1.67304e-113	0.328858	0.64	0.377	4.88426e-109
Spata13	1.75788e-113	0.446512	0.475	0.231	5.13197e-109
Tspan7	1.81618e-113	0.464149	0.647	0.374	5.30215e-109
Sh3bgrl	2.06144e-113	0.199024	0.784	0.503	6.01816e-109
Ppp1r12a	2.39182e-113	0.223678	0.789	0.499	6.98267e-109
Jak1	2.45002e-113	0.187989	0.769	0.481	7.15259e-109
Rps6kb1	2.45057e-113	0.36307	0.62	0.363	7.1542e-109
Pura	2.48167e-113	0.291018	0.738	0.457	7.24498e-109
Nuak1	2.87644e-113	1.12024	0.355	0.137	8.39747e-109
Btbd9	2.99226e-113	0.301941	0.68	0.416	8.73562e-109
Por	3.06096e-113	0.303827	0.725	0.451	8.93616e-109
Tead2	4.29215e-113	0.447921	0.642	0.37	1.25305e-108
Kif2a	4.4536e-113	0.520154	0.6	0.348	1.30018e-108
Rnf38	4.47645e-113	0.447523	0.57	0.318	1.30685e-108
Setdb1	6.91649e-113	1.01932	0.491	0.263	2.0192e-108
Cbfa2t2	7.48696e-113	0.97849	0.465	0.241	2.18574e-108
Bicral	7.96003e-113	0.16939	0.558	0.304	2.32385e-108
Qsox1	8.96284e-113	0.304629	0.679	0.404	2.61661e-108
G3bp2	9.46104e-113	0.338165	0.742	0.455	2.76206e-108
Smarca2	9.61886e-113	0.270414	0.571	0.301	2.80813e-108
Cxcl16	9.68695e-113	0.409519	0.615	0.342	2.82801e-108
N4bp2l2	1.17652e-112	0.29314	0.648	0.384	3.43473e-108
Ptk2b	1.42983e-112	0.361436	0.576	0.318	4.17424e-108
Polg2	1.80097e-112	0.681291	0.46	0.218	5.25775e-108
Lurap1l	1.9869e-112	0.464098	0.594	0.324	5.80055e-108
Agfg2	2.35891e-112	0.490531	0.568	0.317	6.88661e-108
Mapk14	2.70181e-112	0.217833	0.703	0.422	7.88767e-108
Mmd	2.77964e-112	0.842378	0.491	0.251	8.11488e-108
Wdr47	3.93206e-112	1.06686	0.397	0.175	1.14793e-107
Efna1	3.94127e-112	0.278955	0.623	0.344	1.15061e-107
Txndc15	4.25362e-112	0.393294	0.621	0.362	1.2418e-107
Limk2	4.30137e-112	0.415836	0.593	0.331	1.25574e-107
Smg7	4.37749e-112	0.28923	0.624	0.364	1.27796e-107
Etv4	4.56885e-112	0.669967	0.535	0.282	1.33383e-107
Zfp358	5.49679e-112	0.545265	0.555	0.306	1.60473e-107
Mfap3	6.05806e-112	0.607203	0.49	0.251	1.76859e-107
Usp32	6.23887e-112	0.258711	0.705	0.438	1.82137e-107
Tjp1	6.4222e-112	0.648288	0.59	0.331	1.8749e-107
Mxd4	6.63816e-112	0.1516	0.698	0.406	1.93794e-107
Zc3h18	7.20997e-112	0.430655	0.617	0.363	2.10488e-107
Mfhas1	7.60094e-112	0.456353	0.623	0.367	2.21902e-107
Prune1	7.8146e-112	1.03829	0.428	0.205	2.28139e-107
Nmt2	7.87493e-112	0.46847	0.7	0.427	2.29901e-107
Slbp	7.93024e-112	1.00265	0.445	0.213	2.31515e-107
Fam107b	8.16372e-112	0.307836	0.685	0.417	2.38332e-107
Ak5	1.10183e-111	1.80513	0.315	0.108	3.21668e-107
Svil	1.32728e-111	0.124671	0.68	0.403	3.87487e-107
Ddx24	1.3484e-111	0.364507	0.688	0.413	3.93653e-107
Clcn5	1.36232e-111	0.724254	0.514	0.28	3.97716e-107
Sec62	1.41093e-111	0.272705	0.873	0.604	4.11908e-107
Sec24a	1.47716e-111	0.566148	0.529	0.29	4.31241e-107
Cnnm3	1.65682e-111	1.08449	0.433	0.211	4.83692e-107
Spats2	1.852e-111	0.541582	0.583	0.326	5.40673e-107
Esf1	1.89067e-111	0.334527	0.611	0.352	5.51962e-107
Arhgap10	2.13785e-111	0.800189	0.512	0.277	6.24124e-107
Adgra3	2.27941e-111	0.486715	0.502	0.262	6.65451e-107
Ythdc1	2.37753e-111	0.19866	0.694	0.425	6.94097e-107
Arl15	2.39896e-111	0.3834	0.622	0.354	7.00352e-107
Morc4	2.52705e-111	1.19633	0.367	0.148	7.37746e-107
Vasn	2.5672e-111	0.941678	0.418	0.189	7.4947e-107
Ino80d	2.76777e-111	0.418446	0.55	0.305	8.08024e-107
Ube2b	4.52725e-111	0.281801	0.798	0.495	1.32169e-106
Arhgap35	4.87498e-111	0.382071	0.615	0.353	1.4232e-106
Rock1	5.07298e-111	0.175702	0.821	0.534	1.48101e-106
Phf12	5.09577e-111	0.515239	0.584	0.335	1.48766e-106
Smad4	5.17533e-111	0.307878	0.643	0.376	1.51089e-106
2610035D17Rik	5.34773e-111	0.392802	0.625	0.357	1.56122e-106
Fnbp1	5.68437e-111	0.210259	0.573	0.317	1.65949e-106
Marf1	5.97422e-111	0.217197	0.633	0.377	1.74411e-106
Simc1	6.52896e-111	0.577175	0.468	0.236	1.90606e-106
Ddx42	7.16435e-111	0.249855	0.706	0.429	2.09156e-106
Stim2	7.97326e-111	0.386722	0.604	0.349	2.32771e-106
Resf1	8.19684e-111	0.329562	0.599	0.347	2.39299e-106
Ttc28	8.26609e-111	0.30966	0.559	0.303	2.4132e-106
Ctdsp2	8.84305e-111	0.353572	0.654	0.386	2.58164e-106
Zfp407	1.03812e-110	0.468853	0.549	0.303	3.03069e-106
Inava	1.03837e-110	0.435543	0.608	0.338	3.0314e-106
Tuft1	1.19012e-110	0.591433	0.525	0.275	3.47443e-106
Ckap4	1.23695e-110	0.442217	0.682	0.413	3.61115e-106
Lepr	1.30295e-110	1.02077	0.452	0.227	3.80383e-106
Nectin1	1.42167e-110	1.23022	0.269	0.067	4.15042e-106
Bcorl1	1.45017e-110	0.979428	0.452	0.225	4.23364e-106
Fn1	1.52423e-110	0.705162	0.843	0.658	4.44983e-106
Tns3	2.10758e-110	0.18418	0.69	0.405	6.15288e-106
Rcn1	2.27974e-110	0.959925	0.317	0.1	6.65547e-106
Phaf1	2.51339e-110	1.01356	0.358	0.138	7.3376e-106
Setd1b	2.77869e-110	0.443972	0.598	0.351	8.1121e-106
Cramp1	3.22826e-110	0.441421	0.514	0.273	9.42457e-106
Wls	3.36644e-110	0.289403	0.717	0.447	9.82799e-106
Pde12	3.37889e-110	0.655423	0.487	0.254	9.86433e-106
Itm2c	4.01834e-110	0.168891	0.774	0.486	1.17311e-105
Ralb	4.54742e-110	0.290959	0.704	0.424	1.32757e-105
Slc48a1	4.5874e-110	0.592828	0.504	0.268	1.33925e-105
Tceal9	4.92643e-110	0.180071	0.765	0.466	1.43822e-105
Matn2	5.20893e-110	0.516808	0.395	0.17	1.52069e-105
Tjp2	6.4983e-110	0.424371	0.773	0.471	1.89711e-105
Grik4	7.10279e-110	1.66081	0.264	0.066	2.07359e-105
Clu	8.17891e-110	0.552389	0.979	0.858	2.38775e-105
Suco	8.92477e-110	0.513714	0.546	0.302	2.6055e-105
Epb41l5	9.18754e-110	0.884573	0.445	0.219	2.68221e-105
Stt3b	1.01124e-109	0.554193	0.703	0.43	2.95221e-105
Slc22a23	1.04695e-109	0.877668	0.423	0.196	3.05647e-105
Rsrc1	1.29226e-109	0.19662	0.702	0.445	3.77263e-105
Bcl2l1	1.29234e-109	0.266746	0.712	0.433	3.77287e-105
Rbms1	1.3119e-109	0.592489	0.892	0.644	3.82995e-105
Kdm1a	1.56423e-109	0.309354	0.692	0.426	4.56662e-105
Rhob	1.70779e-109	0.343609	0.789	0.478	4.98571e-105
Dnajb14	1.78189e-109	0.600578	0.562	0.323	5.20204e-105
Capza1	1.81523e-109	0.422259	0.608	0.363	5.29939e-105
Flywch1	1.86074e-109	0.315874	0.595	0.333	5.43224e-105
Dlg1	2.03779e-109	0.3576	0.667	0.402	5.94912e-105
Ampd1	2.03942e-109	1.27689	0.247	0.054	5.95389e-105
Gm52992	2.15474e-109	1.87674	0.288	0.088	6.29053e-105
Cog4	2.59946e-109	0.446906	0.616	0.361	7.58885e-105
Extl3	2.85081e-109	0.583589	0.5	0.263	8.32264e-105
Tgif1	3.11522e-109	0.357723	0.685	0.402	9.09456e-105
Spata5	3.43972e-109	0.504894	0.545	0.306	1.00419e-104
Nrg1	3.61339e-109	1.09927	0.515	0.284	1.05489e-104
Cdk14	3.75731e-109	0.695178	0.531	0.298	1.09691e-104
Clcn3	3.81871e-109	0.289753	0.708	0.423	1.11483e-104
Tspan17	4.04966e-109	1.03882	0.401	0.179	1.18226e-104
Zfp267	4.24736e-109	1.23542	0.342	0.132	1.23997e-104
Cdc16	4.47016e-109	0.393775	0.607	0.351	1.30502e-104
Thrap3	6.35837e-109	0.485839	0.609	0.361	1.85626e-104
Ywhaq	6.86978e-109	0.390269	0.846	0.573	2.00556e-104
Sash1	7.4588e-109	0.376953	0.542	0.281	2.17752e-104
Arhgef3	1.03001e-108	0.25845	0.671	0.394	3.00701e-104
Elk3	1.10736e-108	0.113207	0.804	0.512	3.23282e-104
Runx2	1.59699e-108	0.745684	0.591	0.361	4.66224e-104
Ralgapa2	1.87488e-108	0.289368	0.675	0.408	5.47354e-104
Marcksl1	2.17987e-108	0.213175	0.743	0.454	6.36391e-104
Cbl	2.40148e-108	0.385833	0.643	0.386	7.01089e-104
Stx5a	2.47434e-108	0.423469	0.682	0.409	7.22357e-104
Slc35b2	2.73608e-108	0.568826	0.581	0.336	7.98771e-104
Lzts2	2.94282e-108	0.272653	0.617	0.345	8.59127e-104
Eps15l1	3.15593e-108	0.190003	0.6	0.346	9.21343e-104
Arhgef7	3.95758e-108	0.475695	0.569	0.321	1.15538e-103
Cul7	4.77502e-108	0.215168	0.571	0.326	1.39402e-103
Ubn2	5.15687e-108	0.225707	0.789	0.509	1.5055e-103
Pacs1	5.18662e-108	0.288791	0.639	0.376	1.51418e-103
Igf2bp1	6.0526e-108	1.13283	0.437	0.218	1.767e-103
Irf2bp2	6.94119e-108	0.381215	0.744	0.457	2.02641e-103
ENSMUSG00000120214	7.37995e-108	0.91835	0.363	0.142	2.1545e-103
Acsl4	7.55995e-108	0.468486	0.692	0.431	2.20705e-103
R3hdm1	7.82586e-108	0.350895	0.575	0.33	2.28468e-103
Sec63	8.59172e-108	0.295867	0.721	0.452	2.50827e-103
Acbd5	8.78307e-108	0.625148	0.551	0.312	2.56413e-103
Mecom	9.52397e-108	0.501985	0.746	0.491	2.78043e-103
Ubr4	9.61489e-108	0.14373	0.755	0.487	2.80697e-103
Podxl	1.18883e-107	0.482484	0.574	0.312	3.47066e-103
Filip1l	1.19255e-107	0.442972	0.52	0.275	3.48153e-103
Atp11c	1.29883e-107	0.766249	0.458	0.23	3.7918e-103
mt-Tp	1.4914e-107	0.248232	0.877	0.606	4.354e-103
Ehd2	1.58018e-107	0.213701	0.614	0.337	4.61319e-103
Naxe	1.96687e-107	0.393483	0.657	0.394	5.74207e-103
Slc44a3	2.01616e-107	0.801443	0.449	0.212	5.88599e-103
Lmtk2	2.17185e-107	0.401096	0.568	0.322	6.34049e-103
Clk1	2.21993e-107	0.226085	0.749	0.462	6.48087e-103
Epb41	2.2344e-107	0.29914	0.595	0.341	6.5231e-103
Nfia	2.55139e-107	0.331938	0.713	0.436	7.44852e-103
Efemp2	2.66985e-107	0.354525	0.696	0.421	7.79437e-103
Fam168a	2.75283e-107	0.313513	0.599	0.346	8.03661e-103
Bcas3	2.99727e-107	0.336944	0.61	0.354	8.75024e-103
B930086L07Rik	3.20698e-107	1.18548	0.356	0.141	9.36246e-103
Mtf2	3.2444e-107	0.642428	0.542	0.304	9.47171e-103
Dennd5b	4.05044e-107	0.700784	0.471	0.241	1.18249e-102
Cyb561	4.09733e-107	0.568817	0.568	0.314	1.19618e-102
Ahcyl1	4.2966e-107	0.31441	0.649	0.393	1.25435e-102
Oip5os1	4.5618e-107	0.26909	0.614	0.352	1.33177e-102
Dab2ip	4.72715e-107	0.536227	0.53	0.288	1.38004e-102
Tpp2	5.00951e-107	0.390681	0.626	0.372	1.46248e-102
Prpf38b	5.0292e-107	0.183254	0.696	0.433	1.46823e-102
Acot13	5.62274e-107	0.427341	0.576	0.33	1.6415e-102
Nemf	6.33736e-107	0.222872	0.732	0.454	1.85013e-102
Pgpep1	6.62022e-107	0.721925	0.467	0.239	1.93271e-102
Ifrd1	6.71814e-107	0.294059	0.731	0.453	1.96129e-102
Fryl	7.2727e-107	0.201745	0.633	0.375	2.12319e-102
Bcr	7.47629e-107	0.284131	0.629	0.373	2.18263e-102
Fam135a	9.81894e-107	0.476128	0.603	0.343	2.86654e-102
Akt3	1.0127e-106	0.403629	0.551	0.313	2.95647e-102
Utp4	1.12953e-106	0.655055	0.511	0.278	3.29756e-102
Ptprs	1.24119e-106	0.299283	0.742	0.467	3.62354e-102
Frrs1	1.32853e-106	0.517835	0.728	0.484	3.87851e-102
Ncald	1.33079e-106	0.932197	0.386	0.163	3.8851e-102
Slc12a4	1.4406e-106	0.639888	0.553	0.311	4.20569e-102
Notch1	1.76005e-106	0.568703	0.561	0.31	5.13828e-102
Mindy1	1.83957e-106	0.403498	0.579	0.326	5.37044e-102
Btbd3	1.87861e-106	0.824553	0.479	0.252	5.48441e-102
Lrrc8a	2.09168e-106	0.60022	0.51	0.271	6.10645e-102
Tmem116	2.16384e-106	1.05171	0.345	0.132	6.31711e-102
Clstn1	2.21514e-106	0.227214	0.671	0.407	6.46689e-102
Hspa1b	2.54477e-106	1.0932	0.621	0.381	7.4292e-102
Fbxw2	2.55753e-106	0.429441	0.604	0.352	7.46645e-102
Arhgef11	2.64366e-106	0.543278	0.488	0.253	7.71789e-102
Cplane1	2.6609e-106	0.522855	0.535	0.299	7.76824e-102
F11r	2.73064e-106	0.30071	0.806	0.492	7.97184e-102
Prnp	3.12474e-106	0.489327	0.466	0.226	9.12236e-102
Rad54l2	3.50149e-106	0.873563	0.435	0.206	1.02223e-101
Prdm2	3.51965e-106	0.424414	0.55	0.306	1.02753e-101
Prkd1	4.12544e-106	0.944145	0.382	0.162	1.20438e-101
Gm48089	4.46018e-106	1.0326	0.305	0.098	1.30211e-101
Bdp1	4.53342e-106	0.572961	0.54	0.305	1.32349e-101
Ranbp10	5.96651e-106	0.717617	0.485	0.259	1.74186e-101
Ttc19	6.52336e-106	0.310904	0.536	0.299	1.90443e-101
Kremen1	7.27852e-106	0.562741	0.511	0.275	2.12489e-101
Gpx8	8.49957e-106	0.985037	0.355	0.144	2.48136e-101
Ing1	9.34112e-106	0.19393	0.679	0.407	2.72705e-101
Rnd3	1.25342e-105	0.738199	0.445	0.221	3.65923e-101
Gripap1	1.83794e-105	0.342716	0.564	0.32	5.36568e-101
Mapk6	2.38623e-105	0.489117	0.644	0.378	6.96635e-101
Ubc	2.71515e-105	0.364509	0.959	0.716	7.92662e-101
Nrf1	2.74811e-105	0.37258	0.59	0.341	8.02283e-101
Map2	2.83148e-105	1.06871	0.288	0.087	8.26623e-101
Gadd45g	3.0003e-105	0.391297	0.541	0.291	8.75907e-101
Ubxn4	3.9439e-105	0.23495	0.781	0.517	1.15138e-100
Ammecr1l	4.68788e-105	-0.291324	0.506	0.268	1.36858e-100
Usp3	4.81742e-105	0.241514	0.651	0.396	1.4064e-100
Slc29a1	7.43572e-105	0.469786	0.572	0.308	2.17079e-100
Scarb1	8.23644e-105	1.14259	0.534	0.299	2.40455e-100
Mapkapk2	1.00191e-104	0.18399	0.692	0.434	2.92499e-100
Nptn	1.00453e-104	0.286183	0.71	0.437	2.93263e-100
Phkg1	1.06288e-104	0.886307	0.322	0.112	3.10297e-100
Arfgap1	1.10805e-104	0.439908	0.583	0.343	3.23483e-100
Sox11	1.39213e-104	1.366	0.338	0.129	4.06419e-100
Shroom4	1.39303e-104	1.18742	0.408	0.195	4.06681e-100
Mto1	1.7371e-104	0.605117	0.447	0.22	5.07129e-100
Dip2c	1.8414e-104	-0.103194	0.641	0.379	5.37578e-100
Ammecr1	1.94393e-104	0.349165	0.615	0.371	5.6751e-100
L3mbtl3	1.9776e-104	0.539129	0.52	0.282	5.77342e-100
Fbf1	2.50823e-104	0.925687	0.473	0.251	7.32254e-100
Klf9	2.73005e-104	0.429897	0.693	0.435	7.97012e-100
Arhgap18	2.78677e-104	0.331657	0.531	0.289	8.13568e-100
Osbpl8	2.93137e-104	0.248018	0.538	0.293	8.55783e-100
Rab11b	3.22119e-104	0.293684	0.682	0.405	9.40395e-100
Zfp131	3.42969e-104	0.461723	0.552	0.315	1.00126e-99
Insr	3.87442e-104	-0.209128	0.56	0.305	1.1311e-99
Ahr	4.07549e-104	0.42182	0.581	0.335	1.1898e-99
Glyr1	6.19843e-104	0.254746	0.683	0.417	1.80957e-99
Kdm5a	6.49175e-104	0.238648	0.722	0.448	1.8952e-99
Ilf3	7.10715e-104	0.274078	0.664	0.407	2.07486e-99
Ccni	7.15457e-104	0.296562	0.724	0.456	2.0887e-99
Cux2	7.21592e-104	0.646736	0.353	0.135	2.10662e-99
Ranbp2	7.66595e-104	0.282039	0.599	0.35	2.238e-99
Smc6	7.97963e-104	0.279932	0.642	0.389	2.32957e-99
Cstf3	8.52791e-104	0.370124	0.577	0.331	2.48964e-99
Klb	9.07699e-104	1.91417	0.275	0.082	2.64994e-99
Sfswap	1.0075e-103	0.181992	0.648	0.392	2.94129e-99
Maged2	1.05973e-103	0.553081	0.507	0.273	3.09376e-99
Hdac4	1.0613e-103	0.361403	0.553	0.315	3.09834e-99
Keap1	1.21276e-103	0.359221	0.622	0.367	3.54053e-99
Csf1	1.29479e-103	1.18339	0.354	0.146	3.78001e-99
Atf3	1.33036e-103	0.416408	0.487	0.238	3.88386e-99
Dusp6	1.35378e-103	0.46799	0.579	0.327	3.95223e-99
Nckap5l	1.47408e-103	0.631994	0.384	0.16	4.30343e-99
Jmy	1.47882e-103	0.350541	0.469	0.242	4.31725e-99
Gm128	1.95016e-103	1.72099	0.264	0.073	5.6933e-99
Znrf1	2.01537e-103	0.181491	0.692	0.422	5.88367e-99
Ube2w	2.04029e-103	0.351541	0.576	0.335	5.95643e-99
Mtss2	2.31995e-103	0.826286	0.445	0.221	6.77287e-99
Axin1	2.6811e-103	0.547569	0.536	0.305	7.82721e-99
Edc4	2.73087e-103	0.443478	0.56	0.32	7.97249e-99
Cdc42bpb	2.90234e-103	0.276819	0.685	0.413	8.47309e-99
Slf2	3.35524e-103	0.729555	0.508	0.283	9.79529e-99
Kmt5b	3.40104e-103	0.468115	0.552	0.313	9.92901e-99
Tktl1	3.48142e-103	0.845797	0.282	0.08	1.01636e-98
Pum2	3.70289e-103	0.307715	0.843	0.56	1.08102e-98
9530026P05Rik	4.01337e-103	0.518606	0.545	0.302	1.17166e-98
Riok1	4.16024e-103	0.538331	0.529	0.298	1.21454e-98
Coq5	5.12685e-103	0.770698	0.499	0.274	1.49673e-98
Adat1	5.15837e-103	1.25823	0.364	0.159	1.50593e-98
Sesn1	5.25828e-103	0.962648	0.352	0.14	1.5351e-98
Clcf1	5.37229e-103	0.528541	0.554	0.303	1.56839e-98
Hspa1a	5.85211e-103	0.810247	0.587	0.337	1.70847e-98
Leprot	5.92722e-103	0.488341	0.576	0.332	1.73039e-98
Ccnt2	6.2572e-103	0.772605	0.485	0.258	1.82673e-98
Cdc73	7.92953e-103	0.316067	0.611	0.362	2.31495e-98
Tcf3	8.6246e-103	0.449945	0.613	0.361	2.51787e-98
Inf2	8.75111e-103	0.601793	0.551	0.315	2.5548e-98
Srek1	9.68661e-103	0.154679	0.709	0.442	2.82791e-98
Mfge8	1.09595e-102	0.228182	0.792	0.49	3.19952e-98
Mgat4b	1.18038e-102	0.233484	0.684	0.415	3.44599e-98
Akap8	1.18329e-102	0.33867	0.584	0.336	3.45449e-98
Golim4	1.29072e-102	0.167306	0.686	0.416	3.76814e-98
Gm21969	1.30062e-102	1.4513	0.272	0.078	3.79702e-98
Gls	1.34554e-102	0.158554	0.76	0.489	3.92816e-98
Hnf1b	1.36479e-102	0.674914	0.511	0.279	3.98436e-98
Pxn	1.41699e-102	0.26431	0.666	0.403	4.13677e-98
Arhgef10l	1.46793e-102	0.474512	0.492	0.252	4.28548e-98
Tlk2	1.55046e-102	0.356122	0.63	0.376	4.52641e-98
Ctr9	1.73948e-102	0.498106	0.538	0.307	5.07823e-98
Zbtb1	1.87685e-102	0.84734	0.435	0.219	5.47929e-98
Bmt2	2.33142e-102	0.384173	0.532	0.296	6.80636e-98
Mesd	2.68997e-102	0.614283	0.51	0.278	7.8531e-98
Asxl2	2.90346e-102	0.403068	0.6	0.357	8.47637e-98
Epc1	2.92e-102	0.585482	0.489	0.264	8.52466e-98
Rufy1	2.99294e-102	0.81691	0.463	0.235	8.73759e-98
Nelfb	3.12024e-102	0.271623	0.645	0.387	9.10924e-98
Slc25a23	3.29082e-102	0.680284	0.408	0.19	9.60723e-98
Zzef1	3.49213e-102	0.254066	0.636	0.383	1.01949e-97
Arl6ip1	3.50995e-102	0.326566	0.689	0.413	1.02469e-97
Clcn4	3.91881e-102	0.375816	0.602	0.352	1.14406e-97
Fam91a1	4.09432e-102	0.470477	0.598	0.352	1.1953e-97
BC005537	4.29192e-102	0.213716	0.798	0.513	1.25298e-97
Srgap3	4.44078e-102	1.10128	0.425	0.207	1.29644e-97
Yme1l1	4.47885e-102	0.304335	0.686	0.42	1.30756e-97
Adnp	4.52567e-102	0.503623	0.554	0.315	1.32123e-97
Ywhag	5.4589e-102	0.384154	0.769	0.472	1.59367e-97
Purg	5.54567e-102	1.34058	0.322	0.123	1.619e-97
Rnf11	6.34032e-102	0.321712	0.63	0.374	1.85099e-97
Acin1	6.63151e-102	0.215401	0.843	0.555	1.936e-97
Hpcal1	6.75769e-102	0.303353	0.719	0.45	1.97284e-97
Camsap2	7.04016e-102	0.391146	0.54	0.305	2.0553e-97
Tmem131l	8.40034e-102	0.478349	0.481	0.25	2.4524e-97
Tcf20	8.487e-102	0.342598	0.62	0.369	2.47769e-97
Git2	9.35364e-102	0.463311	0.577	0.335	2.7307e-97
Uhrf1bp1l	1.08915e-101	0.494616	0.552	0.319	3.17967e-97
E2f3	1.1498e-101	0.799131	0.454	0.236	3.35673e-97
Vcam1	1.1587e-101	0.235035	0.586	0.326	3.3827e-97
Sfxn1	1.20133e-101	0.387533	0.659	0.396	3.50718e-97
Gja1	1.24015e-101	0.498652	0.469	0.231	3.62051e-97
Cbs	1.35335e-101	0.961181	0.338	0.132	3.95097e-97
Degs1	1.40166e-101	0.258533	0.695	0.42	4.09201e-97
Ranbp9	1.69224e-101	0.402438	0.507	0.279	4.94033e-97
Tspan9	1.7106e-101	0.326824	0.608	0.343	4.99392e-97
Taf1	1.75122e-101	0.467196	0.536	0.305	5.11251e-97
Man1a	1.754e-101	0.462099	0.548	0.31	5.12063e-97
H6pd	1.80223e-101	0.447647	0.566	0.321	5.26143e-97
Selenom	1.83703e-101	0.366358	0.599	0.336	5.36302e-97
Zfp516	1.85659e-101	0.575299	0.465	0.244	5.42013e-97
Tmem123	1.93327e-101	0.308391	0.604	0.356	5.64399e-97
Ninl	1.93781e-101	0.944668	0.402	0.19	5.65725e-97
Clk2	1.96033e-101	0.504803	0.557	0.319	5.723e-97
Atad2b	2.61483e-101	0.327573	0.578	0.333	7.63373e-97
Ttyh2	3.08642e-101	0.462905	0.527	0.287	9.01048e-97
Upf2	3.19327e-101	0.23042	0.615	0.369	9.32243e-97
Rbm48	3.51435e-101	1.02545	0.357	0.148	1.02598e-96
Tra2a	3.55835e-101	0.285504	0.755	0.467	1.03883e-96
Ggps1	3.56905e-101	0.441486	0.54	0.308	1.04195e-96
Strbp	3.67086e-101	0.317498	0.597	0.355	1.07167e-96
Abi2	3.7746e-101	0.389889	0.509	0.271	1.10196e-96
Gc	3.78723e-101	0.508874	0.351	0.128	1.10564e-96
Ehd4	4.64802e-101	0.645547	0.606	0.352	1.35694e-96
H2az2	5.45535e-101	0.333645	0.776	0.491	1.59263e-96
Ice1	7.00071e-101	0.395594	0.527	0.292	2.04379e-96
Rnf19a	7.19756e-101	0.188849	0.577	0.333	2.10126e-96
Xpo1	7.48042e-101	0.475882	0.661	0.402	2.18383e-96
Ppid	7.59064e-101	0.450069	0.614	0.358	2.21601e-96
Cfap20	8.01242e-101	0.273573	0.609	0.353	2.33915e-96
Map3k12	8.80169e-101	0.852025	0.341	0.133	2.56957e-96
Pank3	9.26972e-101	0.720301	0.483	0.26	2.7062e-96
Mapre1	9.40404e-101	0.229711	0.759	0.485	2.74542e-96
Cdip1	9.43176e-101	0.453456	0.499	0.268	2.75351e-96
Myo18a	9.82237e-101	0.243641	0.8	0.521	2.86754e-96
Ar	1.00071e-100	1.39732	0.278	0.086	2.92146e-96
Fam172a	1.04349e-100	0.167077	0.603	0.354	3.04636e-96
Dhx40	1.09641e-100	-0.126879	0.625	0.372	3.20086e-96
Ramp1	1.145e-100	0.382349	0.438	0.199	3.34271e-96
Kmt2d	1.25986e-100	0.544191	0.55	0.315	3.67803e-96
Chic1	1.46374e-100	2.34852	0.275	0.09	4.27323e-96
Cdc14a	1.56165e-100	0.721772	0.453	0.233	4.55907e-96
Col8a1	1.75415e-100	1.24058	0.253	0.066	5.12108e-96
Jkamp	1.90264e-100	0.569315	0.549	0.31	5.55455e-96
Rtf1	2.45084e-100	0.122344	0.699	0.429	7.15498e-96
Ablim1	2.59248e-100	0.639684	0.543	0.308	7.5685e-96
Mbtps1	2.86738e-100	0.33846	0.651	0.39	8.37104e-96
Rgmb	3.08927e-100	1.21207	0.387	0.182	9.01882e-96
Rbpj	3.13766e-100	0.195341	0.609	0.368	9.16007e-96
Fnip1	3.29366e-100	0.100251	0.591	0.335	9.61551e-96
Ppard	3.37164e-100	0.399235	0.611	0.362	9.84316e-96
Palm	3.49178e-100	0.125213	0.454	0.23	1.01939e-95
S100a6	3.52684e-100	-1.07421	0.958	0.921	1.02963e-95
Banp	3.60766e-100	0.636029	0.526	0.296	1.05322e-95
Ube3c	3.69036e-100	0.361607	0.599	0.358	1.07736e-95
Fscn1	3.99375e-100	0.542416	0.641	0.381	1.16594e-95
Bin1	4.8002e-100	0.377956	0.543	0.307	1.40137e-95
Myh9	4.98492e-100	0.254696	0.971	0.808	1.4553e-95
Fmr1	5.09506e-100	0.333275	0.554	0.315	1.48745e-95
Rfx7	5.32723e-100	0.38961	0.526	0.299	1.55523e-95
Nsmf	5.46918e-100	0.411347	0.561	0.324	1.59667e-95
Cd2ap	5.78315e-100	0.216341	0.762	0.457	1.68833e-95
Gan	5.90557e-100	0.547345	0.489	0.263	1.72407e-95
Abhd2	6.191e-100	0.165517	0.679	0.41	1.8074e-95
Pde4dip	7.33698e-100	0.547709	0.566	0.334	2.14196e-95
Ap3m1	8.10139e-100	0.491007	0.503	0.272	2.36512e-95
Cmtm3	9.34998e-100	0.443556	0.488	0.252	2.72963e-95
Pkig	9.61965e-100	0.477622	0.56	0.319	2.80836e-95
Sil1	1.02884e-99	0.308544	0.584	0.343	3.0036e-95
Ascc3	1.04708e-99	0.27433	0.557	0.32	3.05684e-95
Plxnb1	1.06434e-99	0.914062	0.457	0.241	3.10723e-95
Lonp2	1.10096e-99	0.405429	0.553	0.323	3.21415e-95
Ppp2r5e	1.10512e-99	0.264644	0.671	0.414	3.22628e-95
Klhl15	1.12667e-99	0.618703	0.351	0.143	3.28919e-95
Ptch1	1.1764e-99	0.922431	0.427	0.217	3.43439e-95
Rab40c	1.21047e-99	0.595318	0.476	0.254	3.53384e-95
Prag1	1.22207e-99	0.479908	0.486	0.256	3.56772e-95
Garre1	1.27254e-99	0.745973	0.491	0.264	3.71504e-95
Pdlim5	1.28156e-99	0.299419	0.74	0.473	3.74137e-95
Zfx	1.44847e-99	0.788865	0.43	0.218	4.22867e-95
Pcyox1	1.46913e-99	0.253076	0.631	0.373	4.28897e-95
Tapbp	1.50877e-99	0.203855	0.817	0.534	4.40471e-95
Creb1	1.58444e-99	0.362259	0.585	0.346	4.62562e-95
Zranb1	1.68151e-99	0.417871	0.569	0.335	4.90899e-95
Rab2a	1.83976e-99	0.244805	0.83	0.536	5.37099e-95
Dand5	2.16743e-99	0.751236	0.361	0.148	6.3276e-95
Pias4	2.6287e-99	0.686719	0.49	0.269	7.67422e-95
Samd5	2.66216e-99	0.457207	0.516	0.283	7.77192e-95
Tmem167b	2.71663e-99	0.456814	0.501	0.271	7.93093e-95
Zc3h7b	3.40055e-99	0.342064	0.573	0.337	9.92756e-95
Dynll2	3.56395e-99	0.212325	0.716	0.437	1.04046e-94
Tnrc6c	3.62285e-99	0.197504	0.688	0.42	1.05766e-94
Sorbs2	3.94539e-99	0.553694	0.628	0.385	1.15182e-94
Rassf3	4.06227e-99	0.307175	0.556	0.311	1.18594e-94
Il12rb2	4.43142e-99	1.11187	0.299	0.102	1.29371e-94
Hoxa3	4.76074e-99	2.53025	0.185	0.024	1.38985e-94
Taf13	5.1187e-99	0.513508	0.469	0.25	1.49435e-94
Wdsub1	6.43839e-99	0.562103	0.426	0.21	1.87962e-94
Specc1	7.11673e-99	0.208817	0.648	0.4	2.07766e-94
Bag4	7.43392e-99	0.879776	0.444	0.227	2.17026e-94
Ilrun	7.81916e-99	0.317126	0.674	0.411	2.28272e-94
Stk3	8.07062e-99	0.531064	0.549	0.312	2.35614e-94
Has2	8.96766e-99	1.91778	0.345	0.146	2.61802e-94
Slc7a6	9.18763e-99	0.49989	0.608	0.363	2.68224e-94
Sms	1.07725e-98	0.810662	0.469	0.256	3.14493e-94
Ptpn3	1.0918e-98	0.996975	0.416	0.204	3.1874e-94
Gna12	1.17813e-98	0.388045	0.571	0.333	3.43944e-94
Hectd4	1.51076e-98	0.274991	0.529	0.298	4.41051e-94
Micall2	1.62473e-98	0.685117	0.439	0.227	4.74322e-94
Snx9	1.69091e-98	0.289391	0.613	0.365	4.93644e-94
Cavin2	1.74155e-98	0.359413	0.518	0.265	5.08429e-94
Timp2	1.7511e-98	0.266669	0.792	0.511	5.11216e-94
Rplp1	1.79578e-98	-0.680344	0.97	0.895	5.24261e-94
Rfx3	2.18965e-98	0.600774	0.445	0.227	6.39247e-94
Mgat1	2.20543e-98	0.440255	0.569	0.33	6.43852e-94
Rgs5	2.31165e-98	0.877675	0.299	0.101	6.74862e-94
Golga2	2.38213e-98	0.405044	0.566	0.326	6.95439e-94
D630003M21Rik	2.48751e-98	1.19672	0.407	0.198	7.26204e-94
B4galt6	2.7198e-98	0.265804	0.662	0.402	7.94017e-94
Wdr26	2.76429e-98	0.132653	0.818	0.551	8.07006e-94
Ubqln2	2.99777e-98	0.390204	0.552	0.312	8.75169e-94
2610037D02Rik	3.20754e-98	0.841805	0.407	0.194	9.36408e-94
Faf2	3.26239e-98	0.314238	0.608	0.361	9.52422e-94
Sfxn3	3.85326e-98	0.324378	0.638	0.379	1.12492e-93
Nckap1	4.23388e-98	0.272249	0.733	0.439	1.23604e-93
Map1lc3a	4.52622e-98	0.219054	0.632	0.375	1.32139e-93
Cited2	4.91021e-98	0.4561	0.554	0.314	1.43349e-93
Ripor1	5.77703e-98	0.594223	0.5	0.273	1.68655e-93
Usp6nl	5.87765e-98	0.381922	0.56	0.318	1.71592e-93
Tlk1	6.4576e-98	0.380357	0.522	0.293	1.88523e-93
Gm21992	6.70431e-98	0.923581	0.424	0.212	1.95726e-93
Cdkal1	7.27295e-98	0.344928	0.533	0.306	2.12327e-93
Csnk1a1	7.70196e-98	0.24105	0.873	0.59	2.24851e-93
Palmd	7.991e-98	0.308371	0.58	0.328	2.33289e-93
Haus7	8.06562e-98	0.726551	0.469	0.251	2.35468e-93
Nxf1	9.47742e-98	0.326569	0.696	0.426	2.76684e-93
Dyrk1a	9.73042e-98	0.367943	0.552	0.315	2.8407e-93
Col12a1	1.10514e-97	0.864107	0.27	0.075	3.22634e-93
Carhsp1	1.16998e-97	0.39771	0.623	0.371	3.41563e-93
Vangl1	1.19245e-97	0.744592	0.442	0.226	3.48123e-93
B230219D22Rik	1.31608e-97	0.357476	0.627	0.369	3.84217e-93
Mphosph8	1.37712e-97	0.325799	0.628	0.376	4.02037e-93
Rab22a	1.41047e-97	0.326278	0.574	0.335	4.11771e-93
Herpud2	1.49221e-97	0.482238	0.53	0.304	4.35636e-93
Heg1	1.54632e-97	0.667984	0.438	0.211	4.51433e-93
Shox2	1.70568e-97	2.11939	0.206	0.04	4.97955e-93
Ubl3	1.79971e-97	0.324252	0.655	0.4	5.25407e-93
Sp1	1.84268e-97	0.306409	0.506	0.28	5.37951e-93
Zranb2	1.87801e-97	0.330973	0.606	0.365	5.48267e-93
Xpr1	2.03608e-97	0.267804	0.575	0.333	5.94413e-93
Tmem50a	2.47847e-97	0.266982	0.703	0.438	7.23563e-93
Braf	2.60673e-97	0.148161	0.578	0.337	7.61007e-93
St3gal3	2.61664e-97	0.368129	0.453	0.232	7.63902e-93
Tasor	3.12135e-97	0.472188	0.503	0.279	9.11248e-93
Zfc3h1	3.26998e-97	0.374024	0.533	0.304	9.54637e-93
Nfic	3.33426e-97	0.346161	0.621	0.368	9.73405e-93
Golga4	3.49548e-97	0.210865	0.598	0.351	1.02047e-92
Mdm2	3.80103e-97	0.427266	0.53	0.302	1.10967e-92
Pcnx	4.04855e-97	0.435465	0.473	0.253	1.18193e-92
Limd1	4.09028e-97	0.309107	0.564	0.333	1.19412e-92
Nim1k	4.10616e-97	0.970096	0.284	0.089	1.19875e-92
Ttc14	4.65996e-97	0.532777	0.542	0.311	1.36043e-92
Hectd1	5.11222e-97	0.188134	0.767	0.495	1.49246e-92
Bcor	5.21342e-97	0.432212	0.482	0.251	1.52201e-92
Vamp5	5.44051e-97	0.379857	0.655	0.378	1.5883e-92
Cdc14b	5.57135e-97	0.593677	0.437	0.228	1.6265e-92
Col16a1	5.99265e-97	1.09686	0.274	0.082	1.74949e-92
Ptp4a2	6.12419e-97	0.204655	0.851	0.58	1.7879e-92
Fam133b	6.76553e-97	0.159577	0.69	0.426	1.97513e-92
Atf7ip	7.53008e-97	0.209854	0.535	0.302	2.19833e-92
Xrcc6	7.78218e-97	0.589857	0.488	0.265	2.27193e-92
Usp40	8.36509e-97	0.643882	0.44	0.22	2.4421e-92
Sec31a	8.56708e-97	0.278436	0.652	0.397	2.50107e-92
Tor1aip2	8.68546e-97	0.408353	0.607	0.355	2.53563e-92
Plxnd1	1.09655e-96	0.103193	0.615	0.345	3.20126e-92
Cnot1	1.11017e-96	0.218849	0.664	0.408	3.24104e-92
Bod1l	1.15722e-96	0.149608	0.62	0.369	3.3784e-92
Trrap	1.1985e-96	0.305255	0.611	0.367	3.49889e-92
Kat6a	1.26578e-96	0.498325	0.528	0.301	3.69531e-92
Ubxn8	1.32253e-96	0.294077	0.758	0.494	3.86099e-92
Pon2	1.40175e-96	0.286982	0.533	0.296	4.09227e-92
Mir100hg	1.44808e-96	0.748883	0.525	0.298	4.22754e-92
Gas2l1	1.48101e-96	0.364365	0.565	0.328	4.32365e-92
Kmt2c	1.97703e-96	0.158033	0.66	0.403	5.77174e-92
Anapc4	2.12692e-96	0.357111	0.591	0.341	6.20934e-92
Hps3	2.19728e-96	0.542072	0.451	0.23	6.41475e-92
Pdpk1	2.29509e-96	0.204138	0.612	0.369	6.70028e-92
Ubtd2	2.3373e-96	0.677144	0.413	0.203	6.8235e-92
Rgs12	2.44691e-96	0.730585	0.441	0.226	7.14351e-92
Mid1	2.52611e-96	0.486962	0.46	0.235	7.37471e-92
Gng12	2.57626e-96	0.261641	0.747	0.469	7.52113e-92
Otud5	2.57894e-96	0.403536	0.586	0.347	7.52895e-92
Wwp2	2.64579e-96	0.190028	0.7	0.449	7.72413e-92
Ddx52	3.09448e-96	0.431789	0.539	0.31	9.03403e-92
Wasf2	4.88669e-96	0.233114	0.762	0.484	1.42662e-91
Supt20	5.19987e-96	0.650016	0.472	0.257	1.51805e-91
Lmcd1	5.82565e-96	1.46799	0.279	0.088	1.70074e-91
Abi1	5.93406e-96	0.233544	0.756	0.495	1.73239e-91
Slc30a7	7.48068e-96	0.618784	0.526	0.302	2.18391e-91
Slc35e4	7.62783e-96	0.492068	0.516	0.29	2.22687e-91
Farp2	8.96225e-96	0.981838	0.372	0.169	2.61644e-91
Rictor	1.09655e-95	0.3174	0.526	0.297	3.20126e-91
Nr2f2	1.34564e-95	0.301661	0.506	0.271	3.92845e-91
Tbcel	1.44653e-95	0.502713	0.485	0.263	4.22301e-91
Pdlim7	1.54269e-95	0.222568	0.762	0.479	4.50373e-91
Usp10	1.56371e-95	0.354509	0.581	0.334	4.56509e-91
Tnip1	1.59476e-95	0.288139	0.663	0.406	4.65573e-91
Gabre	1.60159e-95	1.36493	0.347	0.149	4.67567e-91
Elavl1	1.68511e-95	0.290124	0.696	0.423	4.91952e-91
Map4k5	1.74325e-95	0.480781	0.503	0.276	5.08925e-91
Tor1b	2.02591e-95	0.463223	0.517	0.291	5.91443e-91
Ap3b1	2.32577e-95	0.299899	0.621	0.377	6.78984e-91
Lrp6	2.36016e-95	0.308901	0.613	0.365	6.89025e-91
Sdccag8	2.65008e-95	0.159024	0.533	0.303	7.73666e-91
Tmem127	2.96669e-95	0.586603	0.519	0.293	8.66094e-91
Cltc	3.07853e-95	0.221575	0.816	0.541	8.98746e-91
Hivep1	3.52637e-95	0.261708	0.507	0.277	1.02949e-90
Pja2	3.7354e-95	0.466361	0.503	0.278	1.09051e-90
Gatad2a	4.60059e-95	0.234785	0.763	0.488	1.34309e-90
Msantd2	4.77764e-95	0.52501	0.492	0.271	1.39478e-90
Cfl2	4.81947e-95	0.353742	0.641	0.39	1.40699e-90
Slc25a51	5.00367e-95	0.524891	0.53	0.308	1.46077e-90
Smc3	5.49762e-95	0.185887	0.654	0.397	1.60497e-90
Zer1	5.56979e-95	0.844453	0.377	0.174	1.62605e-90
Npdc1	6.13683e-95	0.185248	0.746	0.456	1.79159e-90
Brd1	6.28429e-95	0.266683	0.627	0.378	1.83464e-90
Pdrg1	6.30062e-95	0.68509	0.471	0.257	1.8394e-90
Camk2g	6.47542e-95	0.391653	0.532	0.302	1.89043e-90
Lnpep	6.58926e-95	0.128314	0.65	0.394	1.92367e-90
Cep170	8.12526e-95	0.462753	0.508	0.282	2.37209e-90
Arhgap42	8.15475e-95	0.548469	0.515	0.294	2.3807e-90
Phlpp2	9.26051e-95	0.782357	0.382	0.18	2.70351e-90
Ppm1a	1.01167e-94	0.292229	0.638	0.385	2.95348e-90
Rabl6	1.03811e-94	0.178593	0.682	0.419	3.03065e-90
Pias3	1.16067e-94	0.620039	0.418	0.208	3.38845e-90
Ift46	1.38673e-94	0.45043	0.572	0.332	4.04843e-90
Cep120	1.47409e-94	0.524955	0.463	0.247	4.30346e-90
Mtmr3	1.49946e-94	0.268738	0.588	0.347	4.37752e-90
Dars2	1.57698e-94	0.918619	0.405	0.203	4.60383e-90
Tsc1	1.6592e-94	0.696765	0.44	0.229	4.84387e-90
Btbd2	1.75528e-94	0.601599	0.506	0.285	5.12435e-90
Zfp740	1.80537e-94	0.436953	0.503	0.281	5.27059e-90
Esyt2	1.88073e-94	0.300198	0.695	0.439	5.49059e-90
Homer1	2.01826e-94	0.218449	0.492	0.267	5.8921e-90
Dnase1l3	2.14839e-94	1.4664	0.248	0.07	6.27202e-90
Ttyh3	2.32212e-94	0.235838	0.607	0.365	6.77921e-90
Vapa	2.37622e-94	0.231223	0.762	0.474	6.93714e-90
Tmem9	2.40782e-94	0.383941	0.532	0.304	7.02938e-90
Yy1	2.70016e-94	0.243041	0.716	0.437	7.88286e-90
Saraf	2.93221e-94	0.174128	0.678	0.417	8.5603e-90
Ctnnb1	3.09588e-94	0.370444	0.926	0.687	9.03812e-90
Tcerg1	3.6938e-94	0.238277	0.651	0.404	1.07837e-89
Sos2	4.24928e-94	0.47346	0.533	0.309	1.24054e-89
Myh10	4.63765e-94	0.54317	0.45	0.233	1.35392e-89
Lcorl	4.97716e-94	0.523374	0.479	0.26	1.45303e-89
Cep295	5.02688e-94	0.553045	0.536	0.312	1.46755e-89
Selenon	5.71091e-94	0.415937	0.516	0.289	1.66724e-89
Nlgn2	5.86416e-94	0.859708	0.395	0.193	1.71198e-89
Ythdf1	6.10737e-94	0.275012	0.547	0.312	1.78299e-89
Snx12	6.30934e-94	0.378003	0.559	0.323	1.84195e-89
Tnpo2	6.46205e-94	0.245726	0.672	0.417	1.88653e-89
Mier1	6.89422e-94	0.341258	0.562	0.336	2.0127e-89
Zfp292	7.847e-94	0.239063	0.577	0.337	2.29085e-89
Tnfaip8	7.98428e-94	0.124665	0.688	0.429	2.33093e-89
Dll4	8.23723e-94	0.877647	0.351	0.147	2.40478e-89
Macrod2	9.34944e-94	0.87826	0.477	0.267	2.72948e-89
Megf8	1.00348e-93	0.362247	0.526	0.299	2.92955e-89
Bcl9l	1.23501e-93	0.44611	0.56	0.321	3.60548e-89
Khdrbs1	1.39299e-93	0.354614	0.647	0.395	4.06671e-89
Yipf4	1.39384e-93	0.266569	0.627	0.377	4.06918e-89
Tasor2	1.55836e-93	0.724013	0.393	0.189	4.54949e-89
Tmcc1	1.58191e-93	0.172184	0.655	0.406	4.61824e-89
Syn1	1.63321e-93	1.17167	0.303	0.116	4.768e-89
Tusc3	1.67295e-93	0.300285	0.705	0.443	4.88401e-89
Stat3	1.76348e-93	0.232797	0.778	0.5	5.14831e-89
Pax2	1.8362e-93	1.41594	0.354	0.162	5.36059e-89
Nkx2-3	1.8543e-93	0.392203	0.538	0.3	5.41344e-89
Larp7	1.87634e-93	0.240455	0.644	0.395	5.47778e-89
Foxo3	1.96819e-93	0.372311	0.515	0.288	5.74595e-89
Cblb	2.21682e-93	0.119305	0.493	0.267	6.47179e-89
Efcab14	2.25281e-93	0.549701	0.486	0.272	6.57684e-89
Cops4	2.30768e-93	0.373442	0.599	0.36	6.73703e-89
Zfand5	2.37917e-93	0.254496	0.676	0.415	6.94576e-89
Snx24	2.49031e-93	0.186553	0.596	0.353	7.2702e-89
Slc4a4	2.64741e-93	0.304664	0.708	0.438	7.72884e-89
Mbd1	3.14139e-93	0.676214	0.452	0.243	9.17098e-89
Ube2f	3.88481e-93	0.301902	0.566	0.331	1.13413e-88
Garem1	4.07311e-93	0.767861	0.365	0.164	1.1891e-88
Msn	4.56405e-93	0.361993	0.888	0.649	1.33243e-88
Pex19	5.81316e-93	0.516671	0.496	0.28	1.69709e-88
Zfp664	6.78857e-93	0.397586	0.53	0.3	1.98185e-88
Brpf3	7.22605e-93	0.740548	0.414	0.208	2.10957e-88
Slc10a7	7.44112e-93	0.37338	0.534	0.311	2.17236e-88
Opn1sw	7.74989e-93	1.90734	0.225	0.056	2.2625e-88
Fat1	7.77314e-93	0.250066	0.666	0.4	2.26929e-88
Col6a1	7.79535e-93	0.549558	0.493	0.263	2.27577e-88
Ipo9	9.61733e-93	0.364074	0.609	0.373	2.80768e-88
Rif1	1.00145e-92	0.384378	0.568	0.336	2.92362e-88
Cpne3	1.02497e-92	0.287529	0.577	0.343	2.99229e-88
Gm12610	1.08292e-92	0.88623	0.426	0.219	3.16146e-88
Herc4	1.1651e-92	0.317787	0.552	0.325	3.40139e-88
Tle1	1.22733e-92	0.723766	0.426	0.217	3.58306e-88
Zhx3	1.26963e-92	0.798949	0.345	0.142	3.70656e-88
Sdc2	1.31829e-92	0.723778	0.343	0.142	3.84862e-88
2210408F21Rik	1.38114e-92	-0.198663	0.494	0.253	4.03209e-88
Ncor1	1.42927e-92	0.165786	0.842	0.582	4.17262e-88
Ogfr	1.47134e-92	0.249321	0.569	0.341	4.29542e-88
Tmx3	1.51586e-92	0.31432	0.572	0.336	4.42541e-88
Pik3r2	1.55372e-92	0.246096	0.63	0.387	4.53592e-88
Has3	1.72026e-92	2.09309	0.253	0.079	5.02212e-88
Scaper	1.76877e-92	0.248189	0.509	0.28	5.16373e-88
Rapgef1	2.03676e-92	0.296425	0.638	0.386	5.94613e-88
Gna11	2.10783e-92	0.201318	0.643	0.389	6.1536e-88
Glmp	2.40167e-92	0.360721	0.646	0.396	7.01143e-88
Lrif1	2.54611e-92	0.445611	0.488	0.269	7.4331e-88
Map3k5	2.74857e-92	0.166227	0.589	0.351	8.02417e-88
Uhrf2	2.87533e-92	0.376012	0.638	0.387	8.39424e-88
Smtn	2.991e-92	0.596728	0.488	0.259	8.73194e-88
Spop	3.09381e-92	0.184572	0.725	0.462	9.03207e-88
Ccm2	3.1423e-92	0.470041	0.591	0.355	9.17362e-88
Nifk	3.20759e-92	0.527601	0.52	0.298	9.36424e-88
Wrn	3.87782e-92	0.6578	0.431	0.23	1.13209e-87
Dpysl3	4.35247e-92	0.476678	0.575	0.331	1.27066e-87
Ptpn4	4.50701e-92	0.459727	0.459	0.246	1.31578e-87
Rcn2	4.75328e-92	0.38077	0.621	0.376	1.38767e-87
Lsm14b	4.89428e-92	0.357877	0.546	0.318	1.42884e-87
Cse1l	4.91183e-92	0.101217	0.603	0.364	1.43396e-87
Psmd5	5.37423e-92	0.446825	0.549	0.317	1.56895e-87
Klhl22	5.45166e-92	0.690047	0.443	0.231	1.59156e-87
Scmh1	5.45562e-92	0.60579	0.458	0.244	1.59271e-87
Thra	5.86013e-92	0.180164	0.506	0.281	1.71081e-87
Rnf115	6.09899e-92	0.22858	0.55	0.323	1.78054e-87
Stx16	6.76593e-92	0.5413	0.545	0.316	1.97524e-87
Myo9a	7.40904e-92	0.519666	0.508	0.293	2.16299e-87
Ndfip1	7.55252e-92	0.363239	0.846	0.591	2.20488e-87
Vezt	9.61365e-92	0.49479	0.476	0.265	2.80661e-87
Plce1	1.03176e-91	0.130207	0.579	0.336	3.01212e-87
Cops3	1.23063e-91	0.358897	0.592	0.355	3.5927e-87
Mnat1	1.23648e-91	0.175172	0.615	0.366	3.60978e-87
Chordc1	1.26462e-91	0.323259	0.583	0.343	3.69194e-87
Gpatch8	1.3373e-91	0.304605	0.575	0.342	3.90413e-87
Csnk1g2	1.45129e-91	0.14191	0.757	0.478	4.23689e-87
Sbno2	1.50506e-91	0.166677	0.711	0.452	4.39388e-87
Phc3	1.51423e-91	0.338376	0.458	0.244	4.42065e-87
Garnl3	1.71977e-91	0.370012	0.402	0.197	5.02069e-87
Ell	1.81333e-91	0.339025	0.476	0.259	5.29383e-87
Fech	2.02549e-91	0.393743	0.505	0.284	5.91323e-87
Nrarp	2.36785e-91	0.598483	0.44	0.222	6.91271e-87
Fgd3	2.57707e-91	0.408577	0.445	0.229	7.5235e-87
Klhl26	2.70062e-91	0.832438	0.397	0.195	7.88419e-87
Osbpl2	2.72079e-91	0.547246	0.462	0.253	7.94309e-87
Prkab2	2.75426e-91	1.07118	0.372	0.175	8.04079e-87
1810013L24Rik	4.0858e-91	0.330455	0.588	0.351	1.19281e-86
Chst11	4.20648e-91	0.162547	0.412	0.189	1.22804e-86
Map2k6	4.56631e-91	0.478694	0.552	0.315	1.33309e-86
Herc1	4.70709e-91	0.186666	0.543	0.313	1.37419e-86
Nrbp1	4.77522e-91	0.305425	0.632	0.381	1.39408e-86
Yaf2	4.87017e-91	0.287186	0.583	0.345	1.4218e-86
Copa	4.92452e-91	0.217476	0.758	0.488	1.43766e-86
Setx	5.15025e-91	0.32509	0.561	0.329	1.50357e-86
Prpf3	5.36284e-91	1.02242	0.431	0.231	1.56563e-86
Map1b	5.48898e-91	0.334767	0.658	0.419	1.60245e-86
Alkbh5	5.5339e-91	0.211801	0.648	0.389	1.61557e-86
Cd276	5.62431e-91	0.395543	0.486	0.266	1.64196e-86
Skida1	6.61688e-91	1.76157	0.256	0.081	1.93173e-86
Rit1	7.75073e-91	0.445956	0.503	0.282	2.26275e-86
Morc2a	8.16689e-91	0.420819	0.497	0.289	2.38424e-86
Rbm10	8.33453e-91	0.641885	0.481	0.269	2.43318e-86
Ift80	9.33904e-91	0.729289	0.396	0.199	2.72644e-86
Firre	9.64335e-91	0.792067	0.409	0.202	2.81528e-86
Fam20c	1.07296e-90	0.377441	0.409	0.191	3.13241e-86
Rhoc	1.17506e-90	0.399633	0.81	0.554	3.43048e-86
Slco4a1	1.18902e-90	1.11104	0.382	0.181	3.47124e-86
Gm13912	1.38904e-90	3.7942	0.163	0.019	4.05517e-86
Senp5	1.49067e-90	0.268493	0.535	0.312	4.35185e-86
Fcho2	1.60431e-90	0.183779	0.63	0.391	4.68364e-86
Kif24	1.74184e-90	0.653433	0.398	0.194	5.08513e-86
Cirbp	1.76586e-90	0.359566	0.647	0.407	5.15525e-86
Kdelr3	2.32141e-90	0.723617	0.43	0.22	6.77713e-86
Kantr	2.33725e-90	1.03277	0.354	0.161	6.82337e-86
Hcfc1	2.41889e-90	0.387396	0.537	0.313	7.0617e-86
Ctdsp1	2.5714e-90	0.484127	0.53	0.304	7.50694e-86
Fam189b	2.57423e-90	0.950968	0.4	0.202	7.51521e-86
Ccl6	2.77705e-90	-3.54108	0.04	0.153	8.10733e-86
Epha2	2.94849e-90	0.361602	0.648	0.384	8.60783e-86
Smc4	2.96775e-90	0.342863	0.74	0.484	8.66405e-86
Dot1l	3.02074e-90	0.436124	0.507	0.289	8.81874e-86
Ctnnbl1	3.05638e-90	0.287791	0.569	0.345	8.92281e-86
Ints2	3.17118e-90	0.671323	0.451	0.246	9.25795e-86
Fnip2	3.34664e-90	0.117688	0.512	0.288	9.77017e-86
Tfdp2	3.41302e-90	0.443169	0.48	0.269	9.96396e-86
Slpi	3.5402e-90	0.594984	0.302	0.105	1.03353e-85
Fam168b	3.75537e-90	0.312725	0.549	0.316	1.09634e-85
Tet2	3.95728e-90	0.323318	0.506	0.283	1.15529e-85
Rybp	4.03263e-90	0.612035	0.391	0.186	1.17729e-85
Memo1	4.31129e-90	0.384345	0.584	0.352	1.25864e-85
Usp14	4.383e-90	0.36776	0.618	0.372	1.27957e-85
Ppp4r3b	4.73015e-90	0.225388	0.602	0.362	1.38092e-85
Col6a2	4.9151e-90	0.532621	0.501	0.262	1.43491e-85
Cfap97	6.08266e-90	0.835115	0.415	0.215	1.77577e-85
Rab11fip3	6.35448e-90	0.743912	0.46	0.252	1.85513e-85
Sh2b3	6.65656e-90	0.41994	0.49	0.273	1.94331e-85
Sertad1	6.6872e-90	0.565554	0.546	0.329	1.95226e-85
Eif4ebp2	7.48826e-90	0.385819	0.589	0.355	2.18612e-85
Hipk2	7.48992e-90	0.298607	0.689	0.439	2.18661e-85
Tbc1d13	8.42319e-90	0.613168	0.451	0.246	2.45907e-85
Cpsf6	8.70054e-90	0.369499	0.609	0.363	2.54004e-85
Rbm22	8.81895e-90	0.314074	0.593	0.358	2.5746e-85
Uspl1	9.15371e-90	0.578486	0.477	0.265	2.67233e-85
Gm17501	9.55007e-90	1.73164	0.24	0.068	2.78805e-85
Mxra7	1.09939e-89	0.680352	0.349	0.139	3.20955e-85
Tor3a	1.12898e-89	0.677311	0.414	0.213	3.29594e-85
Fbln2	1.20709e-89	0.302779	0.835	0.589	3.52399e-85
Gorasp2	1.21384e-89	0.306965	0.694	0.427	3.54369e-85
[truncated: 16,137 more rows]

## Sheet: MRTXvsCombo_all
	p_val	avg_log2FC	pct.1	pct.2	p_val_adj
[truncated: 16,459 more rows]

[truncated: 5 more sheets: PalbovsCtrl_tumor, MRTXvsCtrl_tumor, CombovsCtrl_tumor, PalbovsCombo_tumor, MRTXvsCombo_tumor]
